# Supplementary material for: Ribosomal dysregulation: A conserved pathophysiological mechanism in human depression and mouse chronic stress
Source: PNAS Nexus. 2023 Oct 10;2(10):pgad299. doi: 10.1093/pnasnexus/pgad299 (PMC10563789; doi:10.1093/pnasnexus/pgad299)
Supplement: pgad299_Supplementary_Data [file pgad299_supplementary_data.zip]

Archive with 7 entries (7 files):
- PNASNEXUS-PNASNEXUS-2023-00398RR-s05.xlsx
- PNASNEXUS-PNASNEXUS-2023-00398RR-s06.xlsx
- PNASNEXUS-PNASNEXUS-2023-00398RR-s07.docx
- PNASNEXUS-PNASNEXUS-2023-00398RR-s01.xlsx
- PNASNEXUS-PNASNEXUS-2023-00398RR-s02.xlsx
- PNASNEXUS-PNASNEXUS-2023-00398RR-s03.xlsx
- PNASNEXUS-PNASNEXUS-2023-00398RR-s04.xlsx
