# Supplementary material for: Ribosomal dysregulation: A conserved pathophysiological mechanism in human depression and mouse chronic stress
Source: PNAS Nexus. 2023 Oct 10;2(10):pgad299. doi: 10.1093/pnasnexus/pgad299 (PMC10563789; doi:10.1093/pnasnexus/pgad299)
Supplement: pgad299_Supplementary_Data [file pgad299_supplementary_data.zip › PNASNEXUS-PNASNEXUS-2023-00398RR-s05.xlsx]

## Sheet: Primer Sequences
Gene Symbol	Gene Name	Primer Pair Name	Forward Primer Name	Forward Primer Seq (5'->3')	Reverse Primer Name	Reverse Primer Seq (5'->3')	Forward Primer Length (bp)	Reverse Primer Length (bp)	Product Size (bp)
homo sapiens
RPL11	ribosomal protein L11	RPL11	RPL11_F	GTGAAAGGATCCTGGCCATA	RPL11_R	GACGGGGTTGTTACCAGCTA	20	20	83
RPL15	ribosomal protein L15	RPL15	RPL15_F	TGTAGAGGTTGTTCAACTGAAGG	RPL15_R	TAGGGCATTTGGTTTGCTTT	23	20	116
RPL17	ribosomal protein L17	RPL17	RPL17_F	GGTTGACTGGATTGGTGAGG	RPL17_R	AAGGGCTTGCTTTCCCTTTTA	20	21	87
RPL27A	ribosomal protein L27a	RPL27A	RPL27A_F	CCACATGGAGGGAGTTTCAT	RPL27A_R	CCCAATGCACACAGGATGTA	20	20	96
RPL31	ribosomal protein L31	RPL31	RPL31_F	CGCTGATCGTCAGATCAAAT	RPL31_R	GGAAAAGCTCTTCAAATGATCC	20	22	120
RPL36	ribosomal protein L36	RPL36	RPL36_F	CTGCCCTCTCCCTGAAATAA	RPL36_R	GCACCAGACAGGGGACTG	20	18	106
RPL37	ribosomal protein L37	RPL37	RPL37_F	CATCATGATTAGTTGCGAAAACA	RPL37_R	CCAGCTTGCAGTTTAAAGCA	23	20	115
RPS23	ribosomal protein S23	RPS23	RPS23_F	GGCAAGAAGGAAAGACCAAG	RPS23_R	GTGGTGAGAACAGGGGACAGT	20	21	109
RPS16	ribosomal protein S16	RPS16	RPS16_F	AGCCCATCGTGACTCAAAAC	RPS16_R	CCAACACATAAGGCCACACA	20	20	90
RPS8	ribosomal protein S8	RPS8	RPS8_F	CGCAAAGGCAAATAAATCCT	RPS8_R	GGCAACATAAATGTGGGAACA	20	21	81
RPS6	ribosomal protein S6	RPS6	RPS6_F	GGTCAGTGTACAGGGGTTCC	RPS6_R	CCCTAAGTTCCATGCCATTC	20	20	97
RPS6KA2	ribosomal protein S6 kinase A2	RPS6KA2	RPS6KA2_F	GGACCGAGTGAGATCGAAGA	RPS6KA2_R	CCTTCCGTCTGAAAGGCATA	20	20	93
mus musculus
Nr3c1	nuclear receptor subfamily 3, group C, member 1	Nr3c1	Nr3c1_F	AGGAGAACTCACATCTGGTCT	Nr3c1_R	AACTGGAATAGGTGCCAAGG	21	20	129
Nr3c2	nuclear receptor subfamily 3 group C member 2	Nr3c2	Nr3c2_F	AGTCATTTCTTCCAGCACACA	Nr3c2_R	GATCCTCAAGACCTTCCAAGA	21	21	150
Sgk1	serum/glucocorticoid regulated kinase 1	Sgk1	Sgk1_F	GGTTTCAACTGGAGAGGCTT	Sgk1_R	GTCCTGTATGAGATGCTCTACG	20	22	98
Ddit4l	DNA-damage-inducible transcript 4-like	Ddit4l	Ddit4l_F	ACAACATAATCCCAGTAGTCGAA	Ddit4l_R	GAAACAGAGCCGTTGACCAT	23	20	134
Crhr1	corticotropin releasing hormone receptor 1	Crhr1	Crhr1_F	GCCCTGGTAGATGTAGTCAGTA	Crhr1_R	TGCCTTTCCCCATCATTGTG	22	20	110
Actb	actin, beta	Actb	Actb_F	GACTCATCGTACTCCTGCTTG	Actb_R	GATTACTGCTCTGGCTCCTAG	21	21	147

## Sheet: Labonte
SampleID	Area	Age	Alcohol	COD	DrugType	Drug	Gender	Medication	MedicationType	Ph	Phenotype	PMI	RIN	smoking
SRR5961844	DLPFC	47	no	Natural	no	no	male	no	no	6.49	CTRL	12	7.8	NA
SRR5961845	DLPFC	41	no	Natural	no	no	male	no	no	6	CTRL	24	7.6	yes (heavy)
SRR5961846	DLPFC	31	no	Accident	no	no	male	no	no	6.67	CTRL	29.5	6.9	yes (heavy)
SRR5961847	DLPFC	19	NA	Suicide	NA	NA	male	no	no	6.74	CTRL	27.75	7.7	NA
SRR5961848	DLPFC	46	no	Natural	no	no	male	no	no	6.42	CTRL	19.5	7.7	yes (heavy)
SRR5961849	DLPFC	40	NA	Suicide	NA	NA	male	no	no	6.26	CTRL	29.75	6.5	NA
SRR5961850	DLPFC	49	yes	Suicide	no	no	male	NA	NA	6.57	MDD	32	7.8	NA
SRR5961851	DLPFC	33	no	Suicide	cannabis	yes	male	NA	NA	6.68	CTRL	18	7.2	NA
SRR5961852	DLPFC	38	NA	Suicide	NA	NA	male	NA	NA	6.84	CTRL	44.5	7.2	NA
SRR5961853	DLPFC	53	no	Suicide	no	no	male	NA	NA	6.91	MDD	33.5	7.7	NA
SRR5961854	DLPFC	39	no	Suicide	no	no	male	yes	AD	6	MDD	19	6.6	yes (heavy)
SRR5961855	DLPFC	55	yes	Accident	no	no	male	no	no	6.75	CTRL	24	7.2	NA
SRR5961856	DLPFC	38	NA	Suicide	NA	NA	male	NA	NA	6.86	MDD	30	6.9	NA
SRR5961857	DLPFC	25	NA	Suicide	NA	NA	female	NA	NA	6.73	MDD	20	7.2	NA
SRR5961858	DLPFC	22	no	Suicide	no	no	male	yes	anticonvulsivant	6.68	MDD	24	6.8	yes (heavy)
SRR5961859	DLPFC	28	NA	Suicide	NA	NA	male	no	no	6.93	MDD	36	5.6	NA
SRR5961860	DLPFC	46	NA	Suicide	NA	NA	female	yes	AP	6.53	MDD	15	7.5	NA
SRR5961861	DLPFC	55	No	Suicide	no	No	female	yes	AD	6.79	MDD	36	7.5	yes (heavy)
SRR5961862	DLPFC	44	NA	Suicide	NA	NA	female	yes	AD	6.73	CTRL	29.5	6.9	NA
SRR5961863	DLPFC	29	no	Suicide	no	no	male	no	no	6.96	MDD	27	7.6	yes (heavy)
SRR5961864	DLPFC	68	yes	Suicide	no	no	male	NA	NA	6.93	MDD	32	8.8	yes (heavy)
SRR5961865	DLPFC	39	no	Suicide	no	no	male	yes	AD	6.37	MDD	18.5	7.6	no
SRR5961866	DLPFC	40	NA	Suicide	NA	NA	female	yes	AD	6.81	MDD	49.5	6.7	NA
SRR5961867	DLPFC	63	yes	Suicide	no	no	male	yes	NA	6.95	MDD	50	7.4	no
SRR5961868	DLPFC	25	NA	Suicide	NA	NA	female	yes	AP	6.55	MDD	56	7.1	yes (heavy)
SRR5961869	DLPFC	54	No	Suicide	no	No	female	yes	AD	6.77	MDD	28.5	7.7	no
SRR5961870	DLPFC	48	no	Suicide	no	no	male	no	no	6.56	MDD	49	7.7	yes (heavy)
SRR5961871	DLPFC	67	yes	Suicide	no	no	male	no	no	6.85	MDD	56	7.2	NA
SRR5961872	DLPFC	46	no	Suicide	no	no	male	no	no	6.83	CTRL	59	8.2	no
SRR5961873	DLPFC	32	NA	Suicide	NA	NA	female	yes	AD	6.89	MDD	41	6.9	yes (heavy)
SRR5961874	DLPFC	52	NA	Natural	NA	NA	male	no	no	6.11	CTRL	10	6.5	no
SRR5961875	DLPFC	55	No	Suicide	no	No	female	yes	Lithium	6.5	MDD	2.5	7.5	no
SRR5961876	DLPFC	79	no	Accident	no	no	female	no	no	6.4	CTRL	7.5	5.9	no
SRR5961877	DLPFC	64	no	Suicide	no	no	male	yes	AD	6.25	MDD	6.5	7.7	no
SRR5961878	DLPFC	72	no	Natural	no	no	female	no	no	6.1	CTRL	17	6.2	yes (heavy)
SRR5961879	DLPFC	41	NA	Suicide	NA	NA	female	NA	NA	6.7	MDD	12	6.4	yes (heavy)
SRR5961880	DLPFC	29	NA	Suicide	NA	NA	male	NA	NA	6.4	CTRL	4	7.5	no
SRR5961881	DLPFC	45	no	Suicide	no	no	female	yes	AD	6.5	CTRL	44	7.5	no
SRR5961882	DLPFC	48	NA	Suicide	NA	NA	female	NA	NA	6.5	MDD	17.5	7.3	yes (heavy)
SRR5961883	DLPFC	82	NA	Natural	NA	NA	female	NA	NA	7	CTRL	106	6.8	no
SRR5961884	DLPFC	36	No	Suicide	no	No	female	yes	Lithium	6.9	MDD	7.5	7.8	yes(moderate)
SRR5961885	DLPFC	52	NA	Suicide	NA	NA	female	NA	NA	6.5	MDD	4.5	7.2	yes (heavy)
SRR5961886	DLPFC	60	no	Suicide	no	no	female	no	no	6.7	CTRL	38	7.5	no
SRR5961887	DLPFC	22	NA	Suicide	NA	NA	female	no	no	7	CTRL	2	6.4	yes (heavy)
SRR5961888	DLPFC	68	NA	Natural	NA	NA	female	NA	NA	6.21	CTRL	8.5	7.7	yes (heavy)
SRR5961889	DLPFC	59	NA	Suicide	NA	NA	female	yes	AD	6.27	MDD	3	8	no
SRR5961890	DLPFC	59	NA	Accident	NA	NA	male	NA	NA	6.76	CTRL	23.5	8.1	no
SRR5961891	DLPFC	51	no	Suicide	no	no	female	no	no	6.71	CTRL	16	7.2	yes (heavy)
SRR5961986	NAc	47	no	Natural	no	no	male	no	no	6.49	CTRL	12	7.6	NA
SRR5961987	NAc	41	no	Natural	no	no	male	no	no	6	CTRL	24	8	yes (heavy)
SRR5961988	NAc	31	no	Accident	no	no	male	no	no	6.67	CTRL	29.5	7.1	yes (heavy)
SRR5961989	NAc	19	NA	Suicide	NA	NA	male	no	no	6.74	CTRL	27.75	6.5	NA
SRR5961990	NAc	46	no	Natural	no	no	male	no	no	6.42	CTRL	19.5	7.5	yes (heavy)
SRR5961991	NAc	40	NA	Suicide	NA	NA	male	no	no	6.26	CTRL	29.75	5.6	NA
SRR5961992	NAc	49	yes	Suicide	no	no	male	NA	NA	6.57	MDD	32	7.2	NA
SRR5961993	NAc	33	no	Suicide	cannabis	yes	male	NA	NA	6.68	CTRL	18	7.8	NA
SRR5961994	NAc	38	NA	Suicide	NA	NA	male	NA	NA	6.84	CTRL	44.5	5.9	NA
SRR5961995	NAc	53	no	Suicide	no	no	male	NA	NA	6.91	MDD	33.5	7.7	NA
SRR5961996	NAc	39	no	Suicide	no	no	male	yes	AD	6	MDD	19	4.9	yes (heavy)
SRR5961997	NAc	55	yes	Accident	no	no	male	no	no	6.75	CTRL	24	4.4	NA
SRR5961998	NAc	38	NA	Suicide	NA	NA	male	NA	NA	6.86	MDD	30	7.7	NA
SRR5961999	NAc	25	NA	Suicide	NA	NA	female	NA	NA	6.73	MDD	20	8.1	NA
SRR5962000	NAc	22	no	Suicide	no	no	male	yes	anticonvulsivant	6.68	MDD	24	8.4	yes (heavy)
SRR5962001	NAc	28	NA	Suicide	NA	NA	male	no	no	6.93	MDD	36	7.5	NA
SRR5962002	NAc	46	NA	Suicide	NA	NA	female	yes	AP	6.53	MDD	15	8.4	NA
SRR5962003	NAc	55	No	Suicide	no	No	female	yes	AD	6.79	MDD	36	8	yes (heavy)
SRR5962004	NAc	44	NA	Suicide	NA	NA	female	yes	AD	6.73	CTRL	29.5	7.2	NA
SRR5962005	NAc	29	no	Suicide	no	no	male	no	no	6.96	MDD	27	7.7	yes (heavy)
SRR5962006	NAc	68	yes	Suicide	no	no	male	NA	NA	6.93	MDD	32	8.2	yes (heavy)
SRR5962007	NAc	39	no	Suicide	no	no	male	yes	AD	6.37	MDD	18.5	7.5	no
SRR5962008	NAc	40	NA	Suicide	NA	NA	female	yes	AD	6.81	MDD	49.5	7.7	NA
SRR5962009	NAc	63	yes	Suicide	no	no	male	yes	NA	6.95	MDD	50	7.8	no
SRR5962010	NAc	25	NA	Suicide	NA	NA	female	yes	AP	6.55	MDD	56	7.6	yes (heavy)
SRR5962011	NAc	54	No	Suicide	no	No	female	yes	AD	6.77	MDD	28.5	8.7	no
SRR5962012	NAc	48	no	Suicide	no	no	male	no	no	6.56	MDD	49	8.5	yes (heavy)
SRR5962013	NAc	67	yes	Suicide	no	no	male	no	no	6.85	MDD	56	8.3	NA
SRR5962014	NAc	46	no	Suicide	no	no	male	no	no	6.83	CTRL	59	8.8	no
SRR5962015	NAc	32	NA	Suicide	NA	NA	female	yes	AD	6.89	MDD	41	8.3	yes (heavy)
SRR5962016	NAc	52	NA	Natural	NA	NA	male	no	no	6.11	CTRL	10	6.8	no
SRR5962017	NAc	55	No	Suicide	no	No	female	yes	Lithium	6.5	MDD	2.5	7.7	no
SRR5962018	NAc	79	no	Accident	no	no	female	no	no	6.4	CTRL	7.5	7.2	no
SRR5962019	NAc	64	no	Suicide	no	no	male	yes	AD	6.25	MDD	6.5	8.1	no
SRR5962020	NAc	72	no	Natural	no	no	female	no	no	6.1	CTRL	17	7.4	yes (heavy)
SRR5962021	NAc	41	NA	Suicide	NA	NA	female	NA	NA	6.7	MDD	12	7.5	yes (heavy)
SRR5962022	NAc	29	NA	Suicide	NA	NA	male	NA	NA	6.4	CTRL	4	7.5	no
SRR5962023	NAc	45	no	Suicide	no	no	female	yes	AD	6.5	CTRL	44	7.8	no
SRR5962024	NAc	48	NA	Suicide	NA	NA	female	NA	NA	6.5	MDD	17.5	7.3	yes (heavy)
SRR5962025	NAc	82	NA	Natural	NA	NA	female	NA	NA	7	CTRL	106	7.6	no
SRR5962026	NAc	36	No	Suicide	no	No	female	yes	Lithium	6.9	MDD	7.5	7.8	yes(moderate)
SRR5962027	NAc	52	NA	Suicide	NA	NA	female	NA	NA	6.5	MDD	4.5	7.8	yes (heavy)
SRR5962028	NAc	60	no	Suicide	no	no	female	no	no	6.7	CTRL	38	8.3	no
SRR5962029	NAc	22	NA	Suicide	NA	NA	female	no	no	7	CTRL	2	8.2	yes (heavy)
SRR5962030	NAc	68	NA	Natural	NA	NA	female	NA	NA	6.21	CTRL	8.5	8.2	yes (heavy)
SRR5962031	NAc	59	NA	Suicide	NA	NA	female	yes	AD	6.27	MDD	3	9.1	no
SRR5962032	NAc	59	NA	Accident	NA	NA	male	NA	NA	6.76	CTRL	23.5	8.6	no
SRR5962033	NAc	51	no	Suicide	no	no	female	no	no	6.71	CTRL	16	7.8	yes (heavy)
SRR6443679	NAc	49	yes	Suicide	no	no	male	NA	NA	6.57	MDD	32	7.2	NA
SRR6443680	NAc	53	no	Suicide	no	no	male	NA	NA	6.91	MDD	33.5	7.7	NA
SRR5961796	OFC	47	no	Natural	no	no	male	no	no	6.49	CTRL	12	7.9	NA
SRR5961797	OFC	41	no	Natural	no	no	male	no	no	6	CTRL	24	6.8	yes (heavy)
SRR5961798	OFC	31	no	Accident	no	no	male	no	no	6.67	CTRL	29.5	7.1	yes (heavy)
SRR5961799	OFC	19	NA	Suicide	NA	NA	male	no	no	6.74	CTRL	27.75	6.7	NA
SRR5961800	OFC	46	no	Natural	no	no	male	no	no	6.42	CTRL	19.5	7.7	yes (heavy)
SRR5961801	OFC	40	NA	Suicide	NA	NA	male	no	no	6.26	CTRL	29.75	5.8	NA
SRR5961802	OFC	49	yes	Suicide	no	no	male	NA	NA	6.57	MDD	32	7	NA
SRR5961803	OFC	33	no	Suicide	cannabis	yes	male	NA	NA	6.68	CTRL	18	7.8	NA
SRR5961804	OFC	38	NA	Suicide	NA	NA	male	NA	NA	6.84	CTRL	44.5	6.8	NA
SRR5961805	OFC	53	no	Suicide	no	no	male	NA	NA	6.91	MDD	33.5	8	NA
SRR5961806	OFC	39	no	Suicide	no	no	male	yes	AD	6	MDD	19	4.8	yes (heavy)
SRR5961807	OFC	55	yes	Accident	no	no	male	no	no	6.75	CTRL	24	7.5	NA
SRR5961808	OFC	38	NA	Suicide	NA	NA	male	NA	NA	6.86	MDD	30	7.5	NA
SRR5961809	OFC	25	NA	Suicide	NA	NA	female	NA	NA	6.73	MDD	20	7.4	NA
SRR5961810	OFC	22	no	Suicide	no	no	male	yes	anticonvulsivant	6.68	MDD	24	7.4	yes (heavy)
SRR5961811	OFC	28	NA	Suicide	NA	NA	male	no	no	6.93	MDD	36	6.1	NA
SRR5961812	OFC	46	NA	Suicide	NA	NA	female	yes	AP	6.53	MDD	15	6.9	NA
SRR5961813	OFC	55	No	Suicide	no	No	female	yes	AD	6.79	MDD	36	6.9	yes (heavy)
SRR5961814	OFC	44	NA	Suicide	NA	NA	female	yes	AD	6.73	CTRL	29.5	7.3	NA
SRR5961815	OFC	29	no	Suicide	no	no	male	no	no	6.96	MDD	27	5.7	yes (heavy)
SRR5961816	OFC	68	yes	Suicide	no	no	male	NA	NA	6.93	MDD	32	8.8	yes (heavy)
SRR5961817	OFC	39	no	Suicide	no	no	male	yes	AD	6.37	MDD	18.5	6.8	no
SRR5961818	OFC	40	NA	Suicide	NA	NA	female	yes	AD	6.81	MDD	49.5	7.8	NA
SRR5961819	OFC	63	yes	Suicide	no	no	male	yes	NA	6.95	MDD	50	6.5	no
SRR5961820	OFC	25	NA	Suicide	NA	NA	female	yes	AP	6.55	MDD	56	6.2	yes (heavy)
SRR5961821	OFC	54	No	Suicide	no	No	female	yes	AD	6.77	MDD	28.5	8.3	no
SRR5961822	OFC	48	no	Suicide	no	no	male	no	no	6.56	MDD	49	7.9	yes (heavy)
SRR5961823	OFC	67	yes	Suicide	no	no	male	no	no	6.85	MDD	56	6.8	NA
SRR5961824	OFC	46	no	Suicide	no	no	male	no	no	6.83	CTRL	59	6.1	no
SRR5961825	OFC	32	NA	Suicide	NA	NA	female	yes	AD	6.89	MDD	41	8.2	yes (heavy)
SRR5961826	OFC	52	NA	Natural	NA	NA	male	no	no	6.11	CTRL	10	5.7	no
SRR5961827	OFC	55	No	Suicide	no	No	female	yes	Lithium	6.5	MDD	2.5	8.5	no
SRR5961828	OFC	79	no	Accident	no	no	female	no	no	6.4	CTRL	7.5	6.8	no
SRR5961829	OFC	64	no	Suicide	no	no	male	yes	AD	6.25	MDD	6.5	9.1	no
SRR5961830	OFC	72	no	Natural	no	no	female	no	no	6.1	CTRL	17	5.7	yes (heavy)
SRR5961831	OFC	41	NA	Suicide	NA	NA	female	NA	NA	6.7	MDD	12	6.7	yes (heavy)
SRR5961832	OFC	29	NA	Suicide	NA	NA	male	NA	NA	6.4	CTRL	4	8	no
SRR5961833	OFC	45	no	Suicide	no	no	female	yes	AD	6.5	CTRL	44	7.4	no
SRR5961834	OFC	48	NA	Suicide	NA	NA	female	NA	NA	6.5	MDD	17.5	8	yes (heavy)
SRR5961835	OFC	82	NA	Natural	NA	NA	female	NA	NA	7	CTRL	106	8	no
SRR5961836	OFC	36	No	Suicide	no	No	female	yes	Lithium	6.9	MDD	7.5	7.6	yes(moderate)
SRR5961837	OFC	52	NA	Suicide	NA	NA	female	NA	NA	6.5	MDD	4.5	8.3	yes (heavy)
SRR5961838	OFC	60	no	Suicide	no	no	female	no	no	6.7	CTRL	38	7.9	no
SRR5961839	OFC	22	NA	Suicide	NA	NA	female	no	no	7	CTRL	2	6.1	yes (heavy)
SRR5961840	OFC	68	NA	Natural	NA	NA	female	NA	NA	6.21	CTRL	8.5	8.3	yes (heavy)
SRR5961841	OFC	59	NA	Suicide	NA	NA	female	yes	AD	6.27	MDD	3	7.3	no
SRR5961842	OFC	59	NA	Accident	NA	NA	male	NA	NA	6.76	CTRL	23.5	7.4	no
SRR5961843	OFC	51	no	Suicide	no	no	female	no	no	6.71	CTRL	16	8.3	yes (heavy)

## Sheet: Ramaker
SampleID	Area	Age	Ph	brain_region	clinical_diagnosis	Ethnicity	gender	PMI	Phenotype
SRR3438560	ACC	43	7.1	nAcc	Control	Asian	male	26	Control
SRR3438561	ACC	45	6.86	nAcc	Control	Caucasian	male	21	Control
SRR3438615	ACC	70	7.03	nAcc	Control	Caucasian	male	28	Control
SRR3438616	ACC	70	7.03	nAcc	Control	Caucasian	male	28	Control
SRR3438617	ACC	35	6.76	nAcc	Control	Caucasian	male	32	Control
SRR3438618	ACC	35	6.76	nAcc	Control	Caucasian	male	32	Control
SRR3438619	ACC	39	7.02	nAcc	Control	Caucasian	male	30	Control
SRR3438620	ACC	39	7.02	nAcc	Control	Caucasian	male	30	Control
SRR3438621	ACC	41	7.01	nAcc	Control	Caucasian	male	22.5	Control
SRR3438622	ACC	41	7.01	nAcc	Control	Caucasian	male	22.5	Control
SRR3438623	ACC	65	6.88	nAcc	Control	African American	male	13.5	Control
SRR3438624	ACC	65	6.88	nAcc	Control	African American	male	13.5	Control
SRR3438625	ACC	19	7.06	nAcc	Major Depression	Caucasian	male	30	MDD
SRR3438626	ACC	19	7.06	nAcc	Major Depression	Caucasian	male	30	MDD
SRR3438637	ACC	19	7.11	nAcc	Major Depression	Caucasian	male	18	MDD
SRR3438638	ACC	19	7.11	nAcc	Major Depression	Caucasian	male	18	MDD
SRR3438641	ACC	56	6.9	nAcc	Major Depression	Caucasian	male	13	MDD
SRR3438642	ACC	56	6.9	nAcc	Major Depression	Caucasian	male	13	MDD
SRR3438645	ACC	50	6.84	nAcc	Major Depression	Caucasian	male	30.8	MDD
SRR3438646	ACC	50	6.84	nAcc	Major Depression	Caucasian	male	30.8	MDD
SRR3438647	ACC	24	7.16	nAcc	Major Depression	Caucasian	male	25.3	MDD
SRR3438648	ACC	24	7.16	nAcc	Major Depression	Caucasian	male	25.3	MDD
SRR3438661	ACC	32	6.97	nAcc	Control	Caucasian	male	26	Control
SRR3438672	ACC	66	6.94	nAcc	Control	Caucasian	male	18	Control
SRR3438673	ACC	49	6.68	nAcc	Control	Caucasian	male	27.5	Control
SRR3438683	ACC	44	7.06	nAcc	Major Depression	Caucasian	female	25	MDD
SRR3438684	ACC	46	7.39	nAcc	Major Depression	Caucasian	female	7.6	MDD
SRR3438685	ACC	48	6.95	nAcc	Major Depression	Caucasian	female	37	MDD
SRR3438686	ACC	48	6.95	nAcc	Major Depression	Caucasian	female	37	MDD
SRR3438687	ACC	48	6.95	nAcc	Major Depression	Caucasian	female	37	MDD
SRR3438688	ACC	39	6.79	nAcc	Major Depression	Caucasian	male	27.5	MDD
SRR3438689	ACC	39	6.79	nAcc	Major Depression	Caucasian	male	27.5	MDD
SRR3438690	ACC	39	6.79	nAcc	Major Depression	Caucasian	male	27.5	MDD
SRR3438705	ACC	49	7	nAcc	Major Depression	Caucasian	male	31	MDD
SRR3438706	ACC	49	7	nAcc	Major Depression	Caucasian	male	31	MDD
SRR3438709	ACC	63	7.17	nAcc	Major Depression	Caucasian	male	28.5	MDD
SRR3438710	ACC	63	7.17	nAcc	Major Depression	Caucasian	male	28.5	MDD
SRR3438725	ACC	28	7.07	nAcc	Major Depression	Caucasian	male	26.5	MDD
SRR3438737	ACC	40	6.76	nAcc	Control	Caucasian	male	12.25	Control
SRR3438738	ACC	55	6.89	nAcc	Control	Caucasian	male	15	Control
SRR3438750	ACC	49	7.19	nAcc	Major Depression	Caucasian	male	27	MDD
SRR3438752	ACC	72	7.13	nAcc	Major Depression	Caucasian	female	21	MDD
SRR3438771	ACC	53	7.16	nAcc	Major Depression	Caucasian	female	19.5	MDD
SRR3438779	ACC	70	6.9	nAcc	Control	Caucasian	female	20.5	Control
SRR3438783	ACC	47	7.25	nAcc	Major Depression	Caucasian	male	29	MDD
SRR3438784	ACC	34	7.13	nAcc	Major Depression	Caucasian	male	27.5	MDD
SRR3438785	ACC	39	6.81	nAcc	Control	Pacific Islander	male	18.15	Control
SRR3438795	ACC	44	6.87	nAcc	Control	Caucasian	male	23	Control
SRR3438797	ACC	67	6.96	nAcc	Control	Caucasian	male	15	Control
SRR3438807	ACC	32	7.04	nAcc	Control	Caucasian	male	10	Control
SRR3438808	ACC	63	6.88	nAcc	Control	Caucasian	male	24.5	Control
SRR3438810	ACC	45	7.05	nAcc	Control	Caucasian	female	16	Control
SRR3438821	ACC	58	6.93	nAcc	Major Depression	Caucasian	male	24	MDD
SRR3438831	ACC	46	6.76	nAcc	Major Depression	Caucasian	female	28	MDD
SRR3438840	ACC	39	7.18	nAcc	Major Depression	Caucasian	male	29	MDD
SRR3438852	ACC	58	7.02	nAcc	Control	Caucasian	male	26	Control
SRR3438856	ACC	48	6.79	nAcc	Control	Caucasian	male	20.2	Control
SRR3438863	ACC	66	7.05	nAcc	Major Depression	Caucasian	male	32	MDD
SRR3438897	ACC	56	6.98	nAcc	Control	Caucasian	male	24.5	Control
SRR3438899	ACC	40	6.99	nAcc	Major Depression	Caucasian	male	24	MDD
SRR3438573	DLPFC	48	6.95	DLPFC	Major Depression	Caucasian	female	37	MDD
SRR3438574	DLPFC	48	6.95	DLPFC	Major Depression	Caucasian	female	37	MDD
SRR3438575	DLPFC	46	6.91	DLPFC	Major Depression	Caucasian	male	27	MDD
SRR3438576	DLPFC	46	6.91	DLPFC	Major Depression	Caucasian	male	27	MDD
SRR3438597	DLPFC	32	6.97	DLPFC	Control	Caucasian	male	26	Control
SRR3438598	DLPFC	32	6.97	DLPFC	Control	Caucasian	male	26	Control
SRR3438599	DLPFC	44	6.87	DLPFC	Control	Caucasian	male	23	Control
SRR3438600	DLPFC	44	6.87	DLPFC	Control	Caucasian	male	23	Control
SRR3438601	DLPFC	35	6.76	DLPFC	Control	Caucasian	male	32	Control
SRR3438602	DLPFC	35	6.76	DLPFC	Control	Caucasian	male	32	Control
SRR3438603	DLPFC	66	7.05	DLPFC	Major Depression	Caucasian	male	32	MDD
SRR3438604	DLPFC	66	7.05	DLPFC	Major Depression	Caucasian	male	32	MDD
SRR3438605	DLPFC	44	7.06	DLPFC	Major Depression	Caucasian	female	25	MDD
SRR3438606	DLPFC	44	7.06	DLPFC	Major Depression	Caucasian	female	25	MDD
SRR3438607	DLPFC	56	6.9	DLPFC	Major Depression	Caucasian	male	13	MDD
SRR3438608	DLPFC	56	6.9	DLPFC	Major Depression	Caucasian	male	13	MDD
SRR3438609	DLPFC	40	6.99	DLPFC	Major Depression	Caucasian	male	24	MDD
SRR3438610	DLPFC	40	6.99	DLPFC	Major Depression	Caucasian	male	24	MDD
SRR3438611	DLPFC	32	7.04	DLPFC	Control	Caucasian	male	10	Control
SRR3438612	DLPFC	32	7.04	DLPFC	Control	Caucasian	male	10	Control
SRR3438666	DLPFC	65	6.88	DLPFC	Control	African American	male	13.5	Control
SRR3438675	DLPFC	39	6.79	DLPFC	Major Depression	Caucasian	male	27.5	MDD
SRR3438676	DLPFC	52	6.82	DLPFC	Major Depression	Caucasian	male	16	MDD
SRR3438677	DLPFC	58	7.02	DLPFC	Control	Caucasian	male	26	Control
SRR3438678	DLPFC	48	6.79	DLPFC	Control	Caucasian	male	20.2	Control
SRR3438691	DLPFC	66	6.94	DLPFC	Control	Caucasian	male	18	Control
SRR3438692	DLPFC	56	6.98	DLPFC	Control	Caucasian	male	24.5	Control
SRR3438693	DLPFC	46	7.39	DLPFC	Major Depression	Caucasian	female	7.6	MDD
SRR3438694	DLPFC	46	7.39	DLPFC	Major Depression	Caucasian	female	7.6	MDD
SRR3438715	DLPFC	45	6.86	DLPFC	Control	Caucasian	male	21	Control
SRR3438716	DLPFC	45	6.86	DLPFC	Control	Caucasian	male	21	Control
SRR3438717	DLPFC	63	7.17	DLPFC	Major Depression	Caucasian	male	28.5	MDD
SRR3438729	DLPFC	49	6.68	DLPFC	Control	Caucasian	male	27.5	Control
SRR3438730	DLPFC	41	7.01	DLPFC	Control	Caucasian	male	22.5	Control
SRR3438741	DLPFC	40	6.76	DLPFC	Control	Caucasian	male	12.25	Control
SRR3438744	DLPFC	39	7.18	DLPFC	Major Depression	Caucasian	male	29	MDD
SRR3438754	DLPFC	40	7.07	DLPFC	Control	Caucasian	male	36.5	Control
SRR3438756	DLPFC	24	7.16	DLPFC	Major Depression	Caucasian	male	25.3	MDD
SRR3438775	DLPFC	50	6.84	DLPFC	Major Depression	Caucasian	male	30.8	MDD
SRR3438777	DLPFC	58	6.93	DLPFC	Major Depression	Caucasian	male	24	MDD
SRR3438778	DLPFC	72	7.13	DLPFC	Major Depression	Caucasian	female	21	MDD
SRR3438788	DLPFC	70	7.03	DLPFC	Control	Caucasian	male	28	Control
SRR3438799	DLPFC	43	7.1	DLPFC	Control	Asian	male	26	Control
SRR3438801	DLPFC	19	7.11	DLPFC	Major Depression	Caucasian	male	18	MDD
SRR3438802	DLPFC	49	7.19	DLPFC	Major Depression	Caucasian	male	27	MDD
SRR3438811	DLPFC	63	6.88	DLPFC	Control	Caucasian	male	24.5	Control
SRR3438813	DLPFC	67	6.96	DLPFC	Control	Caucasian	male	15	Control
SRR3438814	DLPFC	49	7	DLPFC	Major Depression	Caucasian	male	31	MDD
SRR3438823	DLPFC	64	6.83	DLPFC	Control	Caucasian	female	19.25	Control
SRR3438833	DLPFC	46	6.76	DLPFC	Major Depression	Caucasian	female	28	MDD
SRR3438834	DLPFC	53	7.16	DLPFC	Major Depression	Caucasian	female	19.5	MDD
SRR3438843	DLPFC	55	6.89	DLPFC	Control	Caucasian	male	15	Control
SRR3438854	DLPFC	45	7.05	DLPFC	Control	Caucasian	female	16	Control
SRR3438861	DLPFC	70	6.9	DLPFC	Control	Caucasian	female	20.5	Control
SRR3438867	DLPFC	47	7.25	DLPFC	Major Depression	Caucasian	male	29	MDD
SRR3438877	DLPFC	28	7.07	DLPFC	Major Depression	Caucasian	male	26.5	MDD
SRR3438880	DLPFC	39	6.81	DLPFC	Control	Pacific Islander	male	18.15	Control
SRR3438881	DLPFC	39	6.81	DLPFC	Control	Pacific Islander	male	18.15	Control
SRR3438884	DLPFC	19	7.06	DLPFC	Major Depression	Caucasian	male	30	MDD
SRR3438885	DLPFC	19	7.06	DLPFC	Major Depression	Caucasian	male	30	MDD
SRR3438886	DLPFC	39	7.02	DLPFC	Control	Caucasian	male	30	Control
