# Supplementary material for: Ribosomal dysregulation: A conserved pathophysiological mechanism in human depression and mouse chronic stress
Source: PNAS Nexus. 2023 Oct 10;2(10):pgad299. doi: 10.1093/pnasnexus/pgad299 (PMC10563789; doi:10.1093/pnasnexus/pgad299)
Supplement: pgad299_Supplementary_Data [file pgad299_supplementary_data.zip › PNASNEXUS-PNASNEXUS-2023-00398RR-s06.xlsx]

## Sheet: Primer Sequence
Gene Symbol	Gene Name	Primer Pair Name	Forward Primer Name	Forward Primer Seq (5'->3')	Reverse Primer Name	Reverse Primer Seq (5'->3')	Forward Primer Length (bp)	Reverse Primer Length (bp)	Product Size (bp)
homo sapiens
RPL11	ribosomal protein L11	RPL11	RPL11_F	GTGAAAGGATCCTGGCCATA	RPL11_R	GACGGGGTTGTTACCAGCTA	20	20	83
RPL15	ribosomal protein L15	RPL15	RPL15_F	TGTAGAGGTTGTTCAACTGAAGG	RPL15_R	TAGGGCATTTGGTTTGCTTT	23	20	116
RPL17	ribosomal protein L17	RPL17	RPL17_F	GGTTGACTGGATTGGTGAGG	RPL17_R	AAGGGCTTGCTTTCCCTTTTA	20	21	87
RPL27A	ribosomal protein L27a	RPL27A	RPL27A_F	CCACATGGAGGGAGTTTCAT	RPL27A_R	CCCAATGCACACAGGATGTA	20	20	96
RPL31	ribosomal protein L31	RPL31	RPL31_F	CGCTGATCGTCAGATCAAAT	RPL31_R	GGAAAAGCTCTTCAAATGATCC	20	22	120
RPL36	ribosomal protein L36	RPL36	RPL36_F	CTGCCCTCTCCCTGAAATAA	RPL36_R	GCACCAGACAGGGGACTG	20	18	106
RPL37	ribosomal protein L37	RPL37	RPL37_F	CATCATGATTAGTTGCGAAAACA	RPL37_R	CCAGCTTGCAGTTTAAAGCA	23	20	115
RPS23	ribosomal protein S23	RPS23	RPS23_F	GGCAAGAAGGAAAGACCAAG	RPS23_R	GTGGTGAGAACAGGGGACAGT	20	21	109
RPS16	ribosomal protein S16	RPS16	RPS16_F	AGCCCATCGTGACTCAAAAC	RPS16_R	CCAACACATAAGGCCACACA	20	20	90
RPS8	ribosomal protein S8	RPS8	RPS8_F	CGCAAAGGCAAATAAATCCT	RPS8_R	GGCAACATAAATGTGGGAACA	20	21	81
RPS6	ribosomal protein S6	RPS6	RPS6_F	GGTCAGTGTACAGGGGTTCC	RPS6_R	CCCTAAGTTCCATGCCATTC	20	20	97
RPS6KA2	ribosomal protein S6 kinase A2	RPS6KA2	RPS6KA2_F	GGACCGAGTGAGATCGAAGA	RPS6KA2_R	CCTTCCGTCTGAAAGGCATA	20	20	93
mus musculus
Nr3c1	nuclear receptor subfamily 3, group C, member 1	Nr3c1	Nr3c1_F	AGGAGAACTCACATCTGGTCT	Nr3c1_R	AACTGGAATAGGTGCCAAGG	21	20	129
Nr3c2	nuclear receptor subfamily 3 group C member 2	Nr3c2	Nr3c2_F	AGTCATTTCTTCCAGCACACA	Nr3c2_R	GATCCTCAAGACCTTCCAAGA	21	21	150
Sgk1	serum/glucocorticoid regulated kinase 1	Sgk1	Sgk1_F	GGTTTCAACTGGAGAGGCTT	Sgk1_R	GTCCTGTATGAGATGCTCTACG	20	22	98
Ddit4l	DNA-damage-inducible transcript 4-like	Ddit4l	Ddit4l_F	ACAACATAATCCCAGTAGTCGAA	Ddit4l_R	GAAACAGAGCCGTTGACCAT	23	20	134
Crhr1	corticotropin releasing hormone receptor 1	Crhr1	Crhr1_F	GCCCTGGTAGATGTAGTCAGTA	Crhr1_R	TGCCTTTCCCCATCATTGTG	22	20	110
Actb	actin, beta	Actb	Actb_F	GACTCATCGTACTCCTGCTTG	Actb_R	GATTACTGCTCTGGCTCCTAG	21	21	147
