# Supplementary material for: Ribosomal dysregulation: A conserved pathophysiological mechanism in human depression and mouse chronic stress
Source: PNAS Nexus. 2023 Oct 10;2(10):pgad299. doi: 10.1093/pnasnexus/pgad299 (PMC10563789; doi:10.1093/pnasnexus/pgad299)
Supplement: pgad299_Supplementary_Data [file pgad299_supplementary_data.zip › PNASNEXUS-PNASNEXUS-2023-00398RR-s01.xlsx]

## Sheet: hs_Labonte_DLPFC
DLPFC_Male											DLPFC_Female
ID	Gene stable ID	Gene description	Gene name	baseMean	log2FoldChange	lfcSE	stat	pvalue	padj		ID	Gene stable ID	Gene description	Gene name	baseMean	log2FoldChange	lfcSE	stat	pvalue	padj
1	ENSG00000223972	DEAD/H-box helicase 11 like 1 (pseudogene)	DDX11L1	34.6957	-0.191124	0.178863	-1.06855	0.285271	0.733653		1	ENSG00000223972	DEAD/H-box helicase 11 like 1 (pseudogene)	DDX11L1	34.6957	0.103812	0.21379	0.485579	0.627266	0.991803
2	ENSG00000227232	WASP family homolog 7, pseudogene	WASH7P	386.71	0.0142879	0.0940642	0.151895	0.87927	0.965959		2	ENSG00000227232	WASP family homolog 7, pseudogene	WASH7P	386.71	0.0096579	0.110932	0.0870616	0.930623	0.997579
3	ENSG00000243485	MIR1302-2 host gene	MIR1302-2HG	36.411	0.189122	0.162599	1.16312	0.24478	0.70475		3	ENSG00000243485	MIR1302-2 host gene	MIR1302-2HG	36.411	-0.0812657	0.19362	-0.419716	0.674693	0.991803
5	ENSG00000233750	capicua transcriptional repressor pseudogene 27	CICP27	67.2304	0.0382012	0.119203	0.320472	0.748611	0.928797		5	ENSG00000233750	capicua transcriptional repressor pseudogene 27	CICP27	67.2304	0.0464273	0.140479	0.330491	0.741029	0.991803
7	ENSG00000279457	WAS protein family homolog 9, pseudogene	WASH9P	573.828	-0.0393124	0.0957889	-0.410407	0.681508	0.905186		7	ENSG00000279457	WAS protein family homolog 9, pseudogene	WASH9P	573.828	0.0443315	0.113002	0.392307	0.694832	0.991803
9	ENSG00000236679	ribosomal protein L23a pseudogene 24	RPL23AP24	175.712	-0.0978181	0.0886708	-1.10316	0.269957	0.722541		9	ENSG00000236679	ribosomal protein L23a pseudogene 24	RPL23AP24	175.712	-0.173464	0.104327	-1.6627	0.0963731	0.96228
12	ENSG00000225972	MT-ND1 pseudogene 23	MTND1P23	3004.3	-0.133676	0.163306	-0.81856	0.413038	0.797537		12	ENSG00000225972	MT-ND1 pseudogene 23	MTND1P23	3004.3	-0.111593	0.193188	-0.577641	0.563507	0.991803
13	ENSG00000225630	MT-ND2 pseudogene 28	MTND2P28	9726.68	-0.20336	0.139275	-1.46013	0.144254	0.634348		13	ENSG00000225630	MT-ND2 pseudogene 28	MTND2P28	9726.68	-0.0760724	0.164734	-0.46179	0.644232	0.991803
14	ENSG00000237973	MT-CO1 pseudogene 12	MTCO1P12	74384	-0.149397	0.114487	-1.30492	0.191919	0.670653		14	ENSG00000237973	MT-CO1 pseudogene 12	MTCO1P12	74384	-0.118179	0.135407	-0.872773	0.382787	0.98707
15	ENSG00000229344	MT-CO2 pseudogene 12	MTCO2P12	5311.72	-0.129266	0.133895	-0.965432	0.334329	0.760613		15	ENSG00000229344	MT-CO2 pseudogene 12	MTCO2P12	5311.72	-0.137869	0.158354	-0.87064	0.383951	0.98707
16	ENSG00000240409	MT-ATP8 pseudogene 1	MTATP8P1	131.845	-0.0155741	0.221401	-0.0703433	0.94392	0.985985		16	ENSG00000240409	MT-ATP8 pseudogene 1	MTATP8P1	131.845	-0.434985	0.264854	-1.64236	0.100516	0.96228
17	ENSG00000248527	MT-ATP6 pseudogene 1	MTATP6P1	7636.51	-0.131334	0.159594	-0.822925	0.41055	0.796357		17	ENSG00000248527	MT-ATP6 pseudogene 1	MTATP6P1	7636.51	-0.150474	0.188771	-0.797122	0.42538	0.98707
18	ENSG00000198744	MT-CO3 pseudogene 12	MTCO3P12	19270.3	-0.0999645	0.116986	-0.854502	0.392827	0.786035		18	ENSG00000198744	MT-CO3 pseudogene 12	MTCO3P12	19270.3	-0.137997	0.13836	-0.997375	0.318583	0.983778
20	ENSG00000237491	long intergenic non-protein coding RNA 1409	LINC01409	355.076	0.118598	0.113406	1.04578	0.295661	0.739567		20	ENSG00000237491	long intergenic non-protein coding RNA 1409	LINC01409	355.076	0.0179089	0.134462	0.133189	0.894044	0.997296
22	ENSG00000228794	long intergenic non-protein coding RNA 1128	LINC01128	1612.02	0.0312093	0.0473647	0.658914	0.509951	0.836385		22	ENSG00000228794	long intergenic non-protein coding RNA 1128	LINC01128	1612.02	-0.0249847	0.0557973	-0.447775	0.654315	0.991803
23	ENSG00000225880	long intergenic non-protein coding RNA 115	LINC00115	37.81	0.123595	0.128554	0.961424	0.336339	0.760966		23	ENSG00000225880	long intergenic non-protein coding RNA 115	LINC00115	37.81	-0.175131	0.15663	-1.11812	0.263515	0.977468
24	ENSG00000230368	family with sequence similarity 41 member C	FAM41C	48.9855	0.218555	0.167712	1.30316	0.192522	0.670653		24	ENSG00000230368	family with sequence similarity 41 member C	FAM41C	48.9855	0.0849731	0.199465	0.426005	0.670104	0.991803
25	ENSG00000188976	NOC2 like nucleolar associated transcriptional repressor	NOC2L	831.136	-0.140051	0.0436509	-3.20844	0.00133457	0.417654		25	ENSG00000188976	NOC2 like nucleolar associated transcriptional repressor	NOC2L	831.136	0.0358997	0.0508081	0.706574	0.479831	0.987083
26	ENSG00000187961	kelch like family member 17	KLHL17	40.4735	0.00878487	0.117636	0.0746782	0.940471	0.985361		26	ENSG00000187961	kelch like family member 17	KLHL17	40.4735	0.192024	0.136903	1.40263	0.160727	0.975196
27	ENSG00000187608	ISG15 ubiquitin like modifier	ISG15	89.9568	-0.106395	0.160556	-0.662667	0.507544	0.834681		27	ENSG00000187608	ISG15 ubiquitin like modifier	ISG15	89.9568	-0.0702131	0.188576	-0.372333	0.709645	0.991803
28	ENSG00000188157	agrin	AGRN	509.382	-0.157181	0.110795	-1.41867	0.155996	0.644961		28	ENSG00000188157	agrin	AGRN	509.382	-0.252425	0.130709	-1.93121	0.0534574	0.96228
30	ENSG00000131591	chromosome 1 open reading frame 159	C1orf159	71.4472	-0.011838	0.107389	-0.110234	0.912223	0.978154		30	ENSG00000131591	chromosome 1 open reading frame 159	C1orf159	71.4472	-0.079639	0.12561	-0.634019	0.526068	0.991803
31	ENSG00000078808	stromal cell derived factor 4	SDF4	1004.74	-0.138092	0.0699252	-1.97486	0.0482845	0.532286		31	ENSG00000078808	stromal cell derived factor 4	SDF4	1004.74	-0.048307	0.0825055	-0.585501	0.558211	0.991803
32	ENSG00000176022	beta-1,3-galactosyltransferase 6	B3GALT6	234.3	-0.114832	0.0665742	-1.72488	0.0845498	0.582497		32	ENSG00000176022	beta-1,3-galactosyltransferase 6	B3GALT6	234.3	-0.0904529	0.0781052	-1.15809	0.246827	0.977468
33	ENSG00000160087	ubiquitin conjugating enzyme E2 J2	UBE2J2	253.895	0.00753127	0.0496855	0.151579	0.879519	0.965959		33	ENSG00000160087	ubiquitin conjugating enzyme E2 J2	UBE2J2	253.895	0.0328192	0.0574417	0.571347	0.567764	0.991803
34	ENSG00000162572	sodium channel epithelial 1 subunit delta	SCNN1D	88.3285	-0.0658422	0.114729	-0.573891	0.566041	0.864479		34	ENSG00000162572	sodium channel epithelial 1 subunit delta	SCNN1D	88.3285	-0.122605	0.135705	-0.903463	0.36628	0.985657
35	ENSG00000131584	ArfGAP with coiled-coil, ankyrin repeat and PH domains 3	ACAP3	1114.38	-0.0276591	0.0804328	-0.343879	0.730938	0.922512		35	ENSG00000131584	ArfGAP with coiled-coil, ankyrin repeat and PH domains 3	ACAP3	1114.38	-0.131851	0.0948284	-1.39042	0.164402	0.975196
36	ENSG00000169972	pseudouridine synthase like 1	PUSL1	48.6337	0.118025	0.117228	1.0068	0.314029	0.749905		36	ENSG00000169972	pseudouridine synthase like 1	PUSL1	48.6337	-0.103665	0.134774	-0.76917	0.441792	0.98707
37	ENSG00000127054	integrator complex subunit 11	INTS11	639.065	-0.0900263	0.0609779	-1.47637	0.139843	0.629812		37	ENSG00000127054	integrator complex subunit 11	INTS11	639.065	-0.026231	0.071592	-0.366396	0.714069	0.991803
38	ENSG00000224051	ceramide-1-phosphate transfer protein	CPTP	86.4342	-0.123715	0.101852	-1.21466	0.224496	0.694353		38	ENSG00000224051	ceramide-1-phosphate transfer protein	CPTP	86.4342	-0.202405	0.117296	-1.72559	0.0844203	0.96228
39	ENSG00000107404	dishevelled segment polarity protein 1	DVL1	879.639	-0.0572346	0.0785669	-0.728483	0.466318	0.817832		39	ENSG00000107404	dishevelled segment polarity protein 1	DVL1	879.639	-0.0983161	0.0924883	-1.06301	0.287777	0.981876
40	ENSG00000162576	matrix remodeling associated 8	MXRA8	124.862	-0.200629	0.132507	-1.5141	0.13	0.624494		40	ENSG00000162576	matrix remodeling associated 8	MXRA8	124.862	-0.0765115	0.154941	-0.493812	0.621439	0.991803
41	ENSG00000175756	aurora kinase A interacting protein 1	AURKAIP1	648.014	-0.0694463	0.0523143	-1.32748	0.184349	0.667552		41	ENSG00000175756	aurora kinase A interacting protein 1	AURKAIP1	648.014	-0.0538585	0.0611334	-0.881	0.378318	0.98707
42	ENSG00000221978	cyclin L2	CCNL2	1430.37	-0.00497635	0.0495397	-0.100452	0.919986	0.980189		42	ENSG00000221978	cyclin L2	CCNL2	1430.37	0.0356903	0.058555	0.609518	0.542181	0.991803
43	ENSG00000224870	MRPL20 antisense RNA 1	MRPL20-AS1	254.122	-0.0962754	0.062271	-1.54607	0.122087	0.621179		43	ENSG00000224870	MRPL20 antisense RNA 1	MRPL20-AS1	254.122	0.0405474	0.0723201	0.560666	0.575025	0.991803
44	ENSG00000242485	mitochondrial ribosomal protein L20	MRPL20	1237.69	-0.0304268	0.0544674	-0.558624	0.576418	0.867575		44	ENSG00000242485	mitochondrial ribosomal protein L20	MRPL20	1237.69	0.0132279	0.0641421	0.206228	0.836613	0.99606
45	ENSG00000272455	MRPL20 divergent transcript	MRPL20-DT	36.9123	0.0172148	0.123603	0.139275	0.889233	0.968882		45	ENSG00000272455	MRPL20 divergent transcript	MRPL20-DT	36.9123	0.0158338	0.144616	0.109488	0.912815	0.997579
46	ENSG00000235098	ankyrin repeat domain 65	ANKRD65	111.999	-0.212068	0.123371	-1.71894	0.0856248	0.582497		46	ENSG00000235098	ankyrin repeat domain 65	ANKRD65	111.999	0.213005	0.143813	1.48113	0.138573	0.964968
47	ENSG00000179403	von Willebrand factor A domain containing 1	VWA1	150.236	-0.0999825	0.141926	-0.704469	0.481141	0.821924		47	ENSG00000179403	von Willebrand factor A domain containing 1	VWA1	150.236	-0.269714	0.16954	-1.59086	0.111642	0.96228
48	ENSG00000215915	ATPase family AAA domain containing 3C	ATAD3C	60.9752	-0.0163687	0.125981	-0.12993	0.896621	0.971611		48	ENSG00000215915	ATPase family AAA domain containing 3C	ATAD3C	60.9752	-0.046913	0.146464	-0.320304	0.748738	0.991803
49	ENSG00000160072	ATPase family AAA domain containing 3B	ATAD3B	336.731	-0.0270009	0.104534	-0.258298	0.796177	0.942794		49	ENSG00000160072	ATPase family AAA domain containing 3B	ATAD3B	336.731	-0.133879	0.123425	-1.0847	0.278054	0.980714
50	ENSG00000197785	ATPase family AAA domain containing 3A	ATAD3A	328.032	-0.0676963	0.0659772	-1.02606	0.304866	0.745874		50	ENSG00000197785	ATPase family AAA domain containing 3A	ATAD3A	328.032	-0.0665247	0.0769956	-0.864006	0.387584	0.98707
51	ENSG00000205090	transmembrane protein 240	TMEM240	40.8644	-0.168776	0.132385	-1.27489	0.202349	0.678096		51	ENSG00000205090	transmembrane protein 240	TMEM240	40.8644	-0.106311	0.149327	-0.711934	0.476506	0.98707
52	ENSG00000160075	SSU72 homolog, RNA polymerase II CTD phosphatase	SSU72	1592.5	-0.115036	0.0411717	-2.79407	0.00520492	0.451834		52	ENSG00000160075	SSU72 homolog, RNA polymerase II CTD phosphatase	SSU72	1592.5	-0.00874443	0.0482537	-0.181218	0.856197	0.99606
53	ENSG00000228594	fibronectin type III domain containing 10	FNDC10	59.4641	-0.168647	0.1374	-1.22742	0.219666	0.691085		53	ENSG00000228594	fibronectin type III domain containing 10	FNDC10	59.4641	0.122457	0.156538	0.782285	0.434047	0.98707
55	ENSG00000197530	MIB E3 ubiquitin protein ligase 2	MIB2	434.499	-0.122154	0.0728912	-1.67584	0.0937699	0.591574		55	ENSG00000197530	MIB E3 ubiquitin protein ligase 2	MIB2	434.499	-0.0819285	0.0856131	-0.956962	0.338586	0.985657
56	ENSG00000248333	cyclin dependent kinase 11B	CDK11B	744.159	-0.0990552	0.0659847	-1.50118	0.133308	0.625067		56	ENSG00000248333	cyclin dependent kinase 11B	CDK11B	744.159	-0.0850593	0.077743	-1.09411	0.273907	0.979153
57	ENSG00000189339	solute carrier family 35 member E2B	SLC35E2B	2755.87	0.0267134	0.0718749	0.371666	0.710142	0.915066		57	ENSG00000189339	solute carrier family 35 member E2B	SLC35E2B	2755.87	-0.018187	0.0849211	-0.214163	0.83042	0.995941
59	ENSG00000008128	cyclin dependent kinase 11A	CDK11A	84.7712	0.276285	0.111911	2.4688	0.0135568	0.467493		59	ENSG00000008128	cyclin dependent kinase 11A	CDK11A	84.7712	-0.227928	0.132166	-1.72456	0.0846072	0.96228
62	ENSG00000215790	solute carrier family 35 member E2A	SLC35E2A	515.746	-0.0027617	0.0937026	-0.0294731	0.976487	0.994961		62	ENSG00000215790	solute carrier family 35 member E2A	SLC35E2A	515.746	-0.128373	0.110541	-1.16131	0.245514	0.977468
63	ENSG00000008130	NAD kinase	NADK	663.89	-0.0773456	0.0559572	-1.38223	0.166902	0.654093		63	ENSG00000008130	NAD kinase	NADK	663.89	-0.0214186	0.065588	-0.326563	0.743998	0.991803
64	ENSG00000078369	G protein subunit beta 1	GNB1	9137.07	-0.0872854	0.0571209	-1.52808	0.126492	0.621975		64	ENSG00000078369	G protein subunit beta 1	GNB1	9137.07	0.0111852	0.0675173	0.165665	0.868421	0.996516
65	ENSG00000142609	cilia and flagella associated protein 74	CFAP74	194.969	-0.0833694	0.0917283	-0.908873	0.363417	0.774464		65	ENSG00000142609	cilia and flagella associated protein 74	CFAP74	194.969	-0.0359803	0.107076	-0.336026	0.736851	0.991803
66	ENSG00000187730	gamma-aminobutyric acid type A receptor subunit delta	GABRD	662.525	-0.0788212	0.0766485	-1.02835	0.303787	0.74484		66	ENSG00000187730	gamma-aminobutyric acid type A receptor subunit delta	GABRD	662.525	-0.0549365	0.0900149	-0.610304	0.54166	0.991803
67	ENSG00000067606	protein kinase C zeta	PRKCZ	2168.8	-0.0854453	0.0533678	-1.60107	0.109362	0.610346		67	ENSG00000067606	protein kinase C zeta	PRKCZ	2168.8	-0.0437363	0.0628695	-0.695667	0.486637	0.989103
69	ENSG00000162585	FA core complex associated protein 20	FAAP20	125.705	0.0132623	0.0884598	0.149925	0.880824	0.966699		69	ENSG00000162585	FA core complex associated protein 20	FAAP20	125.705	-0.0444256	0.102036	-0.43539	0.663279	0.991803
70	ENSG00000157933	SKI proto-oncogene	SKI	1106.5	-0.123629	0.0949114	-1.30257	0.192721	0.670653		70	ENSG00000157933	SKI proto-oncogene	SKI	1106.5	0.0224339	0.111971	0.200354	0.841204	0.99606
71	ENSG00000116151	MORN repeat containing 1	MORN1	217.906	-0.0577612	0.0595809	-0.96946	0.332316	0.760586		71	ENSG00000116151	MORN repeat containing 1	MORN1	217.906	0.0336884	0.0692314	0.486606	0.626538	0.991803
74	ENSG00000157916	retention in endoplasmic reticulum sorting receptor 1	RER1	823.592	0.0331134	0.0401045	0.825679	0.408986	0.795399		74	ENSG00000157916	retention in endoplasmic reticulum sorting receptor 1	RER1	823.592	0.050705	0.0468218	1.08294	0.278837	0.980714
75	ENSG00000157911	peroxisomal biogenesis factor 10	PEX10	184.614	-0.0545792	0.0669035	-0.81579	0.41462	0.797792		75	ENSG00000157911	peroxisomal biogenesis factor 10	PEX10	184.614	-0.0341767	0.0773523	-0.441832	0.658611	0.991803
76	ENSG00000149527	phospholipase C eta 2	PLCH2	623.652	0.0654254	0.123134	0.531334	0.595187	0.874453		76	ENSG00000149527	phospholipase C eta 2	PLCH2	623.652	-0.27578	0.145378	-1.89698	0.0578309	0.96228
77	ENSG00000157881	pantothenate kinase 4 (inactive)	PANK4	368.473	-0.0570729	0.057036	-1.00065	0.316997	0.751686		77	ENSG00000157881	pantothenate kinase 4 (inactive)	PANK4	368.473	-0.0855464	0.0659249	-1.29763	0.194413	0.975405
78	ENSG00000157873	TNF receptor superfamily member 14	TNFRSF14	88.7224	-0.0757661	0.108487	-0.698387	0.484935	0.823535		78	ENSG00000157873	TNF receptor superfamily member 14	TNFRSF14	88.7224	-0.0564942	0.127654	-0.442556	0.658087	0.991803
79	ENSG00000157870	peroxiredoxin like 2B	PRXL2B	497.328	-0.14918	0.0710338	-2.10013	0.0357172	0.506891		79	ENSG00000157870	peroxiredoxin like 2B	PRXL2B	497.328	0.0335926	0.0832899	0.403321	0.686712	0.991803
80	ENSG00000177133	PRDM16 divergent transcript	PRDM16-DT	233.359	0.0876076	0.171867	0.509742	0.610233	0.879763		80	ENSG00000177133	PRDM16 divergent transcript	PRDM16-DT	233.359	-0.0429946	0.203205	-0.211582	0.832433	0.995941
81	ENSG00000142611	PR/SET domain 16	PRDM16	295.2	-0.058906	0.12151	-0.484782	0.627831	0.887251		81	ENSG00000142611	PR/SET domain 16	PRDM16	295.2	0.234373	0.143566	1.63251	0.102572	0.96228
82	ENSG00000158109	tumor protein p63 regulated 1 like	TPRG1L	2154.09	-0.107157	0.0686759	-1.56033	0.118682	0.616796		82	ENSG00000158109	tumor protein p63 regulated 1 like	TPRG1L	2154.09	0.107714	0.0810303	1.32931	0.183746	0.975196
83	ENSG00000116213	WD repeat containing, antisense to TP73	WRAP73	160.792	-0.0944423	0.0772688	-1.22226	0.221611	0.691217		83	ENSG00000116213	WD repeat containing, antisense to TP73	WRAP73	160.792	-0.0730764	0.0899786	-0.812153	0.416704	0.98707
84	ENSG00000227372	TP73 antisense RNA 1	TP73-AS1	393.259	-0.111869	0.0688226	-1.62546	0.104064	0.602975		84	ENSG00000227372	TP73 antisense RNA 1	TP73-AS1	393.259	-0.191247	0.0815621	-2.34481	0.019037	0.904255
85	ENSG00000130764	leucine rich repeat containing 47	LRRC47	800.807	-0.0602705	0.043778	-1.37673	0.168596	0.654645		85	ENSG00000130764	leucine rich repeat containing 47	LRRC47	800.807	-0.00769148	0.05106	-0.150636	0.880263	0.997115
86	ENSG00000116198	centrosomal protein 104	CEP104	973.58	-0.0588129	0.0412012	-1.42746	0.153448	0.64368		86	ENSG00000116198	centrosomal protein 104	CEP104	973.58	-0.0270978	0.0485663	-0.557955	0.576875	0.991803
87	ENSG00000169598	DNA fragmentation factor subunit beta	DFFB	171.516	-0.105903	0.0614317	-1.72391	0.084724	0.582497		87	ENSG00000169598	DNA fragmentation factor subunit beta	DFFB	171.516	-0.145531	0.0716677	-2.03063	0.0422922	0.960081
88	ENSG00000198912	chromosome 1 open reading frame 174	C1orf174	300.795	-0.0369122	0.0526762	-0.700738	0.483467	0.822927		88	ENSG00000198912	chromosome 1 open reading frame 174	C1orf174	300.795	-0.0117505	0.0616125	-0.190717	0.848747	0.99606
89	ENSG00000196581	adherens junctions associated protein 1	AJAP1	3724.05	0.0961139	0.0755528	1.27214	0.203322	0.679092		89	ENSG00000196581	adherens junctions associated protein 1	AJAP1	3724.05	-0.0122243	0.089284	-0.136915	0.891098	0.997296
90	ENSG00000131697	nephrocystin 4	NPHP4	377.052	-0.0185414	0.0634611	-0.292169	0.770157	0.935594		90	ENSG00000131697	nephrocystin 4	NPHP4	377.052	0.00640318	0.0738431	0.0867132	0.930899	0.997579
91	ENSG00000069424	potassium voltage-gated channel subfamily A regulatory beta subunit 2	KCNAB2	4435.44	-0.130865	0.068636	-1.90666	0.0565649	0.541959		91	ENSG00000069424	potassium voltage-gated channel subfamily A regulatory beta subunit 2	KCNAB2	4435.44	0.0303328	0.0810445	0.374274	0.708201	0.991803
92	ENSG00000116254	chromodomain helicase DNA binding protein 5	CHD5	7380.16	-0.138392	0.0682975	-2.02631	0.0427329	0.52605		92	ENSG00000116254	chromodomain helicase DNA binding protein 5	CHD5	7380.16	-0.108432	0.0807179	-1.34334	0.179162	0.975196
93	ENSG00000116251	ribosomal protein L22	RPL22	4924.39	-0.0915549	0.0592234	-1.54592	0.122123	0.621179		93	ENSG00000116251	ribosomal protein L22	RPL22	4924.39	0.0110192	0.0699907	0.157439	0.874899	0.997115
94	ENSG00000158286	ring finger protein 207	RNF207	195.487	-0.0514101	0.0921521	-0.557883	0.576924	0.867575		94	ENSG00000158286	ring finger protein 207	RNF207	195.487	-0.00679319	0.109146	-0.0622395	0.950372	0.997579
95	ENSG00000116237	isoprenylcysteine carboxyl methyltransferase	ICMT	1397.17	0.0699488	0.0420849	1.66209	0.0964952	0.593186		95	ENSG00000116237	isoprenylcysteine carboxyl methyltransferase	ICMT	1397.17	-0.054415	0.0494569	-1.10025	0.271223	0.978259
96	ENSG00000158292	G protein-coupled receptor 153	GPR153	118.18	-0.00114079	0.119621	-0.00953672	0.992391	0.99761		96	ENSG00000158292	G protein-coupled receptor 153	GPR153	118.18	-0.0494308	0.140366	-0.352156	0.724721	0.991803
97	ENSG00000097021	acyl-CoA thioesterase 7	ACOT7	1099.17	-0.122565	0.0703017	-1.74342	0.0812609	0.581533		97	ENSG00000097021	acyl-CoA thioesterase 7	ACOT7	1099.17	0.143815	0.0825806	1.74151	0.0815939	0.96228
98	ENSG00000215788	TNF receptor superfamily member 25	TNFRSF25	161.212	0.0160252	0.117036	0.136925	0.89109	0.969799		98	ENSG00000215788	TNF receptor superfamily member 25	TNFRSF25	161.212	-0.0545364	0.138216	-0.394574	0.693157	0.991803
99	ENSG00000171680	pleckstrin homology and RhoGEF domain containing G5	PLEKHG5	827.862	-0.135731	0.0833659	-1.62814	0.103496	0.602166		99	ENSG00000171680	pleckstrin homology and RhoGEF domain containing G5	PLEKHG5	827.862	-0.102489	0.0982075	-1.04359	0.296674	0.983328
100	ENSG00000162408	nucleolar protein 9	NOL9	1225	-0.0107448	0.0387654	-0.277174	0.781646	0.938405		100	ENSG00000162408	nucleolar protein 9	NOL9	1225	0.0306121	0.0454024	0.674239	0.50016	0.990301
101	ENSG00000204859	zinc finger and BTB domain containing 48	ZBTB48	152.212	-0.0434643	0.0793148	-0.547997	0.583694	0.870006		101	ENSG00000204859	zinc finger and BTB domain containing 48	ZBTB48	152.212	0.0314239	0.0930413	0.337741	0.735558	0.991803
102	ENSG00000162413	kelch like family member 21	KLHL21	461.826	-0.111662	0.0848716	-1.31566	0.188289	0.670049		102	ENSG00000162413	kelch like family member 21	KLHL21	461.826	0.0307652	0.099393	0.30953	0.756918	0.992519
103	ENSG00000116273	PHD finger protein 13	PHF13	228.325	-0.0288832	0.0887289	-0.325522	0.744786	0.926674		103	ENSG00000116273	PHD finger protein 13	PHF13	228.325	0.0412721	0.103628	0.398271	0.69043	0.991803
104	ENSG00000041988	THAP domain containing 3	THAP3	166.838	-0.0663404	0.0689367	-0.962339	0.33588	0.760779		104	ENSG00000041988	THAP domain containing 3	THAP3	166.838	-0.078221	0.0797758	-0.98051	0.326834	0.983778
105	ENSG00000007923	DnaJ heat shock protein family (Hsp40) member C11	DNAJC11	1099.7	-0.0647493	0.0410299	-1.5781	0.114542	0.612451		105	ENSG00000007923	DnaJ heat shock protein family (Hsp40) member C11	DNAJC11	1099.7	-0.0464682	0.0479965	-0.968158	0.332965	0.985657
106	ENSG00000171735	calmodulin binding transcription activator 1	CAMTA1	8378.24	-0.0326313	0.0543397	-0.600507	0.548168	0.854693		106	ENSG00000171735	calmodulin binding transcription activator 1	CAMTA1	8378.24	0.0729124	0.0642151	1.13544	0.256191	0.977468
107	ENSG00000049245	vesicle associated membrane protein 3	VAMP3	899.697	-0.0363497	0.0658754	-0.551795	0.581089	0.868923		107	ENSG00000049245	vesicle associated membrane protein 3	VAMP3	899.697	-0.105148	0.0781357	-1.34571	0.178395	0.975196
108	ENSG00000049246	period circadian regulator 3	PER3	1447.21	0.0149659	0.0980101	0.152698	0.878637	0.965959		108	ENSG00000049246	period circadian regulator 3	PER3	1447.21	-0.147098	0.115969	-1.26843	0.204645	0.975405
109	ENSG00000116288	Parkinsonism associated deglycase	PARK7	4142.56	-0.0605805	0.0398524	-1.52012	0.128481	0.622833		109	ENSG00000116288	Parkinsonism associated deglycase	PARK7	4142.56	-0.00795821	0.0470025	-0.169315	0.865549	0.996516
110	ENSG00000116285	ERBB receptor feedback inhibitor 1	ERRFI1	903.463	0.0533367	0.0502707	1.06099	0.288695	0.734839		110	ENSG00000116285	ERBB receptor feedback inhibitor 1	ERRFI1	903.463	0.0912928	0.0591419	1.54362	0.122679	0.963078
111	ENSG00000162426	solute carrier family 45 member 1	SLC45A1	159.842	-0.0385172	0.0806631	-0.477507	0.633001	0.889637		111	ENSG00000162426	solute carrier family 45 member 1	SLC45A1	159.842	-0.0380191	0.0924708	-0.411147	0.680965	0.991803
112	ENSG00000142599	arginine-glutamic acid dipeptide repeats	RERE	5768.52	-0.0729326	0.0520033	-1.40246	0.160778	0.650294		112	ENSG00000142599	arginine-glutamic acid dipeptide repeats	RERE	5768.52	0.0573923	0.0614142	0.934511	0.35004	0.985657
113	ENSG00000234619	ribosomal protein L7 pseudogene 11	RPL7P11	37.8794	0.137491	0.128734	1.06802	0.285512	0.733702		113	ENSG00000234619	ribosomal protein L7 pseudogene 11	RPL7P11	37.8794	-0.160325	0.158317	-1.01268	0.311212	0.983778
114	ENSG00000224315	ribosomal protein L7 pseudogene 7	RPL7P7	39.8179	0.0717978	0.112135	0.640281	0.52199	0.842211		114	ENSG00000224315	ribosomal protein L7 pseudogene 7	RPL7P7	39.8179	-0.226241	0.141239	-1.60183	0.109193	0.96228
115	ENSG00000074800	enolase 1	ENO1	10644	0.0387995	0.0433483	0.895065	0.370752	0.778028		115	ENSG00000074800	enolase 1	ENO1	10644	0.0369125	0.0512373	0.720421	0.471266	0.98707
116	ENSG00000238249	high mobility group nucleosomal binding domain 2 pseudogene 17	HMGN2P17	33.6574	-0.116535	0.165824	-0.702766	0.482202	0.822149		116	ENSG00000238249	high mobility group nucleosomal binding domain 2 pseudogene 17	HMGN2P17	33.6574	0.0851573	0.194341	0.438185	0.661252	0.991803
117	ENSG00000142583	solute carrier family 2 member 5	SLC2A5	182.095	-0.141638	0.162898	-0.869489	0.38458	0.782827		117	ENSG00000142583	solute carrier family 2 member 5	SLC2A5	182.095	-0.41764	0.193062	-2.16324	0.0305227	0.952368
118	ENSG00000228526	MIR34A host gene	MIR34AHG	72.8859	-0.303417	0.139014	-2.18264	0.0290622	0.48883		118	ENSG00000228526	MIR34A host gene	MIR34AHG	72.8859	0.00988728	0.163089	0.0606252	0.951658	0.997579
119	ENSG00000049239	hexose-6-phosphate dehydrogenase/glucose 1-dehydrogenase	H6PD	385.337	-0.1341	0.0665406	-2.01531	0.0438725	0.528111		119	ENSG00000049239	hexose-6-phosphate dehydrogenase/glucose 1-dehydrogenase	H6PD	385.337	0.131977	0.0787393	1.67613	0.0937132	0.96228
120	ENSG00000171621	splA/ryanodine receptor domain and SOCS box containing 1	SPSB1	84.2463	-0.189759	0.113599	-1.67043	0.094834	0.592178		120	ENSG00000171621	splA/ryanodine receptor domain and SOCS box containing 1	SPSB1	84.2463	-0.141352	0.133732	-1.05698	0.290521	0.982186
121	ENSG00000171612	solute carrier family 25 member 33	SLC25A33	647.982	0.118962	0.0797539	1.49161	0.135802	0.627048		121	ENSG00000171612	solute carrier family 25 member 33	SLC25A33	647.982	0.00587297	0.0947294	0.0619973	0.950565	0.997579
122	ENSG00000188807	transmembrane protein 201	TMEM201	128.443	-0.0670073	0.0801379	-0.83615	0.40307	0.791389		122	ENSG00000188807	transmembrane protein 201	TMEM201	128.443	0.124807	0.0912182	1.36823	0.17124	0.975196
123	ENSG00000171608	phosphatidylinositol-4,5-bisphosphate 3-kinase catalytic subunit delta	PIK3CD	325.612	-0.0148286	0.0753891	-0.196695	0.844067	0.95594		123	ENSG00000171608	phosphatidylinositol-4,5-bisphosphate 3-kinase catalytic subunit delta	PIK3CD	325.612	-0.0832285	0.0878284	-0.947627	0.343319	0.985657
124	ENSG00000171603	calsyntenin 1	CLSTN1	16450.2	-0.106424	0.0880428	-1.20877	0.226751	0.695485		124	ENSG00000171603	calsyntenin 1	CLSTN1	16450.2	0.0545812	0.104105	0.524292	0.600076	0.991803
125	ENSG00000178585	catenin beta interacting protein 1	CTNNBIP1	649.449	-0.03938	0.0639725	-0.615577	0.538174	0.850459		125	ENSG00000178585	catenin beta interacting protein 1	CTNNBIP1	649.449	-0.026337	0.0751897	-0.350274	0.726133	0.991803
126	ENSG00000162441	leucine zipper and CTNNBIP1 domain containing	LZIC	1084.36	0.0129934	0.0516598	0.251518	0.801413	0.944416		126	ENSG00000162441	leucine zipper and CTNNBIP1 domain containing	LZIC	1084.36	-0.140632	0.0611846	-2.29849	0.0215342	0.904255
127	ENSG00000173614	nicotinamide nucleotide adenylyltransferase 1	NMNAT1	291.367	-0.0266681	0.064167	-0.415604	0.677699	0.90379		127	ENSG00000173614	nicotinamide nucleotide adenylyltransferase 1	NMNAT1	291.367	-0.0412066	0.075429	-0.546297	0.584862	0.991803
128	ENSG00000162444	retinol binding protein 7	RBP7	31.4712	-0.0276945	0.191268	-0.144794	0.884873	0.967776		128	ENSG00000162444	retinol binding protein 7	RBP7	31.4712	-0.255876	0.231486	-1.10536	0.269003	0.977549
129	ENSG00000130939	ubiquitination factor E4B	UBE4B	2811.3	-0.0783902	0.0413543	-1.89558	0.0580162	0.544455		129	ENSG00000130939	ubiquitination factor E4B	UBE4B	2811.3	0.0531711	0.0487072	1.09165	0.274989	0.979983
130	ENSG00000054523	kinesin family member 1B	KIF1B	27884.9	-0.0130118	0.0551349	-0.236	0.813433	0.947079		130	ENSG00000054523	kinesin family member 1B	KIF1B	27884.9	0.0739871	0.0651993	1.13478	0.256466	0.977468
131	ENSG00000199562	RNA, U6 small nuclear 37, pseudogene	RNU6-37P	438.1	-0.154775	0.117172	-1.32093	0.186525	0.668216		131	ENSG00000199562	RNA, U6 small nuclear 37, pseudogene	RNU6-37P	438.1	-0.0900145	0.138589	-0.649506	0.516011	0.991803
132	ENSG00000142657	phosphogluconate dehydrogenase	PGD	1317.67	-0.121262	0.0471284	-2.57301	0.010082	0.457577		132	ENSG00000142657	phosphogluconate dehydrogenase	PGD	1317.67	-0.0155945	0.0553377	-0.281806	0.778092	0.994046
133	ENSG00000241563	cortistatin	CORT	51.9976	0.0551848	0.167454	0.329551	0.741739	0.925683		133	ENSG00000241563	cortistatin	CORT	51.9976	-0.233694	0.19764	-1.18242	0.237038	0.977468
134	ENSG00000160049	DNA fragmentation factor subunit alpha	DFFA	1218.71	-0.0169494	0.0532239	-0.318454	0.750141	0.929126		134	ENSG00000160049	DNA fragmentation factor subunit alpha	DFFA	1218.71	-0.11245	0.0628637	-1.78878	0.0736496	0.96228
135	ENSG00000142655	peroxisomal biogenesis factor 14	PEX14	277.363	-0.102469	0.0565666	-1.81148	0.070067	0.568699		135	ENSG00000142655	peroxisomal biogenesis factor 14	PEX14	277.363	0.0392281	0.0646789	0.606505	0.544179	0.991803
136	ENSG00000120948	TAR DNA binding protein	TARDBP	1092.3	-0.0504148	0.0874874	-0.576252	0.564445	0.863556		136	ENSG00000120948	TAR DNA binding protein	TARDBP	1092.3	0.0364138	0.103393	0.352187	0.724698	0.991803
137	ENSG00000009724	mannan binding lectin serine peptidase 2	MASP2	136.374	0.0682342	0.120114	0.568077	0.569983	0.865648		137	ENSG00000009724	mannan binding lectin serine peptidase 2	MASP2	136.374	0.115849	0.141736	0.81736	0.413723	0.98707
139	ENSG00000116649	spermidine synthase	SRM	144.19	-0.129999	0.0928776	-1.39968	0.16161	0.651282		139	ENSG00000116649	spermidine synthase	SRM	144.19	-0.012012	0.107442	-0.111799	0.910982	0.997579
140	ENSG00000171824	exosome component 10	EXOSC10	1591.12	0.0219821	0.0535392	0.410579	0.681381	0.905186		140	ENSG00000171824	exosome component 10	EXOSC10	1591.12	0.0110334	0.0631848	0.174621	0.861377	0.996461
141	ENSG00000198793	mechanistic target of rapamycin kinase	MTOR	3790.47	0.0175282	0.0352756	0.496892	0.619265	0.884179		141	ENSG00000198793	mechanistic target of rapamycin kinase	MTOR	3790.47	0.0170028	0.0415687	0.40903	0.682517	0.991803
142	ENSG00000120942	UbiA prenyltransferase domain containing 1	UBIAD1	186.869	-0.056079	0.0567417	-0.988321	0.322995	0.75451		142	ENSG00000120942	UbiA prenyltransferase domain containing 1	UBIAD1	186.869	-0.019192	0.0661029	-0.290334	0.77156	0.993803
143	ENSG00000204624	dispatched RND transporter family member 3	DISP3	95.4766	0.0489239	0.0998937	0.48976	0.624304	0.885806		143	ENSG00000204624	dispatched RND transporter family member 3	DISP3	95.4766	0.0931926	0.116135	0.802454	0.42229	0.98707
144	ENSG00000116661	F-box protein 2	FBXO2	675.527	-0.0521855	0.0588509	-0.886741	0.375218	0.779426		144	ENSG00000116661	F-box protein 2	FBXO2	675.527	-0.0298651	0.0693548	-0.430614	0.666749	0.991803
145	ENSG00000132879	F-box protein 44	FBXO44	1058.72	-0.012365	0.0495167	-0.249714	0.802808	0.944731		145	ENSG00000132879	F-box protein 44	FBXO44	1058.72	-0.00902113	0.0580568	-0.155384	0.876518	0.997115
146	ENSG00000116663	F-box protein 6	FBXO6	57.5759	-0.000252717	0.123457	-0.00204701	0.998367	0.99968		146	ENSG00000116663	F-box protein 6	FBXO6	57.5759	0.159828	0.141706	1.12788	0.259369	0.977468
147	ENSG00000116670	mitotic arrest deficient 2 like 2	MAD2L2	123.103	0.0477241	0.0838844	0.568927	0.569405	0.865297		147	ENSG00000116670	mitotic arrest deficient 2 like 2	MAD2L2	123.103	0.0201438	0.0978821	0.205796	0.83695	0.99606
148	ENSG00000162490	dorsal inhibitory axon guidance protein	DRAXIN	53.8017	0.058624	0.173093	0.338685	0.734847	0.923548		148	ENSG00000162490	dorsal inhibitory axon guidance protein	DRAXIN	53.8017	0.263283	0.203482	1.29389	0.195704	0.975405
149	ENSG00000177000	methylenetetrahydrofolate reductase	MTHFR	554.15	-0.0335772	0.0575716	-0.583225	0.559742	0.861228		149	ENSG00000177000	methylenetetrahydrofolate reductase	MTHFR	554.15	0.0025707	0.0675454	0.0380588	0.969641	0.998552
150	ENSG00000011021	chloride voltage-gated channel 6	CLCN6	1557.45	-0.109172	0.0588195	-1.85605	0.0634458	0.556215		150	ENSG00000011021	chloride voltage-gated channel 6	CLCN6	1557.45	0.0389686	0.0692763	0.56251	0.573768	0.991803
151	ENSG00000116685	KIAA2013	KIAA2013	382.093	-0.0893299	0.0560534	-1.59366	0.111013	0.610346		151	ENSG00000116685	KIAA2013	KIAA2013	382.093	0.0178637	0.0652483	0.27378	0.784254	0.994458
152	ENSG00000083444	procollagen-lysine,2-oxoglutarate 5-dioxygenase 1	PLOD1	380.562	-0.139109	0.0744366	-1.86883	0.0616466	0.552476		152	ENSG00000083444	procollagen-lysine,2-oxoglutarate 5-dioxygenase 1	PLOD1	380.562	0.0157724	0.0870581	0.181171	0.856234	0.99606
153	ENSG00000116688	mitofusin 2	MFN2	4165.14	-0.0504265	0.0340665	-1.48024	0.13881	0.628634		153	ENSG00000116688	mitofusin 2	MFN2	4165.14	0.0505183	0.0401057	1.25963	0.207803	0.975405
154	ENSG00000116691	migration and invasion inhibitory protein	MIIP	73.6064	-0.000648631	0.0991109	-0.0065445	0.994778	0.998467		154	ENSG00000116691	migration and invasion inhibitory protein	MIIP	73.6064	0.106282	0.113688	0.934864	0.349858	0.985657
155	ENSG00000028137	TNF receptor superfamily member 1B	TNFRSF1B	63.8125	-0.279813	0.175652	-1.59299	0.111161	0.610397		155	ENSG00000028137	TNF receptor superfamily member 1B	TNFRSF1B	63.8125	-0.171855	0.205785	-0.835118	0.403651	0.98707
156	ENSG00000048707	vacuolar protein sorting 13 homolog D	VPS13D	10732.5	0.0338607	0.0537258	0.63025	0.528531	0.845828		156	ENSG00000048707	vacuolar protein sorting 13 homolog D	VPS13D	10732.5	-0.00923568	0.0635085	-0.145424	0.884376	0.997115
157	ENSG00000162496	dehydrogenase/reductase 3	DHRS3	257.039	-0.0912119	0.0958239	-0.951871	0.341163	0.763183		157	ENSG00000162496	dehydrogenase/reductase 3	DHRS3	257.039	0.046328	0.112604	0.411423	0.680762	0.991803
158	ENSG00000179172	heterogeneous nuclear ribonucleoprotein C like 1	HNRNPCL1	130.383	0.0631604	0.0686538	0.919984	0.357581	0.771156		158	ENSG00000179172	heterogeneous nuclear ribonucleoprotein C like 1	HNRNPCL1	130.383	0.005884	0.0803311	0.0732469	0.94161	0.997579
159	ENSG00000275774	heterogeneous nuclear ribonucleoprotein C like 2	HNRNPCL2	100.883	0.096608	0.0891182	1.08404	0.278346	0.728598		159	ENSG00000275774	heterogeneous nuclear ribonucleoprotein C like 2	HNRNPCL2	100.883	0.0994122	0.103557	0.959973	0.337069	0.985657
160	ENSG00000162493	podoplanin	PDPN	128.737	-0.191587	0.105404	-1.81765	0.069118	0.565437		160	ENSG00000162493	podoplanin	PDPN	128.737	0.200348	0.124583	1.60814	0.107804	0.96228
161	ENSG00000116731	PR/SET domain 2	PRDM2	4633.75	-0.101737	0.0714091	-1.42471	0.154242	0.644297		161	ENSG00000116731	PR/SET domain 2	PRDM2	4633.75	0.0593595	0.0843761	0.70351	0.481738	0.987467
162	ENSG00000189337	kazrin, periplakin interacting protein	KAZN	1075.79	-0.0383436	0.0560333	-0.6843	0.493786	0.827304		162	ENSG00000189337	kazrin, periplakin interacting protein	KAZN	1075.79	0.0639791	0.0657261	0.973421	0.330344	0.984958
163	ENSG00000234593	KAZN antisense RNA 1	KAZN-AS1	87.7698	0.258705	0.134894	1.91783	0.0551327	0.541959		163	ENSG00000234593	KAZN antisense RNA 1	KAZN-AS1	87.7698	0.220321	0.159212	1.38382	0.166413	0.975196
164	ENSG00000235829	tubulin folding cofactor A pseudogene 2	TBCAP2	38.9656	0.139209	0.12275	1.13408	0.256759	0.713158		164	ENSG00000235829	tubulin folding cofactor A pseudogene 2	TBCAP2	38.9656	0.333564	0.146181	2.28186	0.0224976	0.904255
165	ENSG00000175147	TMEM51 antisense RNA 1	TMEM51-AS1	30.8264	-0.284224	0.13501	-2.1052	0.0352735	0.506888		165	ENSG00000175147	TMEM51 antisense RNA 1	TMEM51-AS1	30.8264	0.00329213	0.161222	0.0204198	0.983708	0.999173
166	ENSG00000171729	transmembrane protein 51	TMEM51	56.2826	-0.0799131	0.114378	-0.698677	0.484754	0.823535		166	ENSG00000171729	transmembrane protein 51	TMEM51	56.2826	-0.146438	0.138201	-1.0596	0.289325	0.981876
167	ENSG00000142621	forkhead associated phosphopeptide binding domain 1	FHAD1	135.92	-0.259544	0.149167	-1.73995	0.081867	0.582032		167	ENSG00000142621	forkhead associated phosphopeptide binding domain 1	FHAD1	135.92	0.0311821	0.175856	0.177316	0.85926	0.99606
168	ENSG00000142634	EF-hand domain family member D2	EFHD2	1033.05	-0.0883144	0.0745009	-1.18541	0.235854	0.701415		168	ENSG00000142634	EF-hand domain family member D2	EFHD2	1033.05	0.108009	0.087693	1.23167	0.218073	0.977468
169	ENSG00000215704	chymotrypsin like elastase 2B	CELA2B	32.8066	-0.103416	0.156848	-0.65934	0.509678	0.836183		169	ENSG00000215704	chymotrypsin like elastase 2B	CELA2B	32.8066	0.012385	0.181408	0.0682714	0.94557	0.997579
170	ENSG00000132906	caspase 9	CASP9	170.774	-0.104588	0.0806996	-1.29602	0.194969	0.671645		170	ENSG00000132906	caspase 9	CASP9	170.774	0.114344	0.0935544	1.22222	0.221624	0.977468
171	ENSG00000116138	DnaJ heat shock protein family (Hsp40) member C16	DNAJC16	1660.23	0.0456251	0.0405755	1.12445	0.260823	0.715586		171	ENSG00000116138	DnaJ heat shock protein family (Hsp40) member C16	DNAJC16	1660.23	0.0157045	0.047778	0.328698	0.742384	0.991803
172	ENSG00000116771	agmatinase	AGMAT	158.443	0.112228	0.103972	1.07941	0.280406	0.729789		172	ENSG00000116771	agmatinase	AGMAT	158.443	-0.10671	0.121402	-0.878979	0.379413	0.98707
173	ENSG00000235084	coiled-coil-helix-coiled-coil-helix domain containing 2 pseudogene 6	CHCHD2P6	60.6711	0.108139	0.115311	0.937798	0.348348	0.767134		173	ENSG00000235084	coiled-coil-helix-coiled-coil-helix domain containing 2 pseudogene 6	CHCHD2P6	60.6711	-0.262472	0.137736	-1.90562	0.0567001	0.96228
174	ENSG00000197312	DNA damage inducible 1 homolog 2	DDI2	1549.78	0.0273687	0.0538098	0.50862	0.611019	0.880075		174	ENSG00000197312	DNA damage inducible 1 homolog 2	DDI2	1549.78	-0.0207471	0.0634592	-0.326936	0.743717	0.991803
175	ENSG00000116786	pleckstrin homology and RUN domain containing M2	PLEKHM2	2001.4	-0.175214	0.0775747	-2.25865	0.0239053	0.483839		175	ENSG00000116786	pleckstrin homology and RUN domain containing M2	PLEKHM2	2001.4	0.165728	0.0915177	1.81089	0.0701581	0.96228
176	ENSG00000224321	ribosomal protein L12 pseudogene 14	RPL12P14	45.5227	0.223789	0.136857	1.6352	0.102008	0.600536		176	ENSG00000224321	ribosomal protein L12 pseudogene 14	RPL12P14	45.5227	-0.0448033	0.164892	-0.271713	0.785843	0.994458
177	ENSG00000233954	ubiquinol-cytochrome c reductase hinge protein like	UQCRHL	1255.5	0.020851	0.0637685	0.326979	0.743683	0.926393		177	ENSG00000233954	ubiquinol-cytochrome c reductase hinge protein like	UQCRHL	1255.5	-0.0874143	0.0752726	-1.1613	0.245519	0.977468
178	ENSG00000179743	uncharacterized LOC729614	FLJ37453	68.7143	0.0373344	0.104255	0.358105	0.720265	0.918449		178	ENSG00000179743	uncharacterized LOC729614	FLJ37453	68.7143	-0.136299	0.124493	-1.09483	0.273592	0.979026
179	ENSG00000065526	spen family transcriptional repressor	SPEN	4928.88	0.0144138	0.0676028	0.213213	0.831161	0.951136		179	ENSG00000065526	spen family transcriptional repressor	SPEN	4928.88	0.0425308	0.0798916	0.532356	0.59448	0.991803
180	ENSG00000116809	zinc finger and BTB domain containing 17	ZBTB17	301.253	-0.0119587	0.0683505	-0.174961	0.861111	0.961109		180	ENSG00000116809	zinc finger and BTB domain containing 17	ZBTB17	301.253	0.0390018	0.0797077	0.48931	0.624622	0.991803
181	ENSG00000132881	ciliogenesis and planar polarity effector 2	CPLANE2	77.8388	-0.0459183	0.110785	-0.414479	0.678523	0.90435		181	ENSG00000132881	ciliogenesis and planar polarity effector 2	CPLANE2	77.8388	-0.0392643	0.128885	-0.304647	0.760635	0.993455
182	ENSG00000037637	F-box protein 42	FBXO42	745.21	0.0647871	0.0436256	1.48507	0.137525	0.628186		182	ENSG00000037637	F-box protein 42	FBXO42	745.21	0.0905834	0.0510079	1.77587	0.0757541	0.96228
183	ENSG00000055070	SUZ RNA binding domain containing 1	SZRD1	244.827	-0.0708806	0.0680846	-1.04107	0.297844	0.740944		183	ENSG00000055070	SUZ RNA binding domain containing 1	SZRD1	244.827	0.184551	0.0801306	2.30313	0.0212716	0.904255
184	ENSG00000157191	NECAP endocytosis associated 2	NECAP2	282.946	-0.0202682	0.0583521	-0.347344	0.728333	0.921768		184	ENSG00000157191	NECAP endocytosis associated 2	NECAP2	282.946	0.0326363	0.0696407	0.468638	0.639328	0.991803
185	ENSG00000226029	long intergenic non-protein coding RNA 1772	LINC01772	71.2873	0.0290327	0.102956	0.281993	0.777949	0.937368		185	ENSG00000226029	long intergenic non-protein coding RNA 1772	LINC01772	71.2873	-0.0786872	0.123822	-0.635488	0.52511	0.991803
186	ENSG00000080947	CROCC pseudogene 3	CROCCP3	394.259	-0.0391593	0.0708894	-0.5524	0.580674	0.868827		186	ENSG00000080947	CROCC pseudogene 3	CROCCP3	394.259	-0.039596	0.083781	-0.472613	0.636489	0.991803
187	ENSG00000206652	RNA, U1 small nuclear 1	RNU1-1	40760.8	-0.338789	0.264723	-1.27979	0.20062	0.676323		187	ENSG00000206652	RNA, U1 small nuclear 1	RNU1-1	40760.8	0.0374184	0.313092	0.119512	0.90487	0.997579
189	ENSG00000225710	PDE4DIP pseudogene 8	PDE4DIPP8	44.4736	0.0565203	0.134259	0.420979	0.67377	0.902171		189	ENSG00000225710	PDE4DIP pseudogene 8	PDE4DIPP8	44.4736	-0.377082	0.159311	-2.36695	0.0179353	0.904255
190	ENSG00000219481	NBPF member 1	NBPF1	2398.22	-0.171892	0.110496	-1.55563	0.119796	0.617022		190	ENSG00000219481	NBPF member 1	NBPF1	2398.22	-0.0563518	0.130675	-0.431238	0.666295	0.991803
191	ENSG00000215908	CROCC pseudogene 2	CROCCP2	324.402	-0.259019	0.156461	-1.65548	0.0978269	0.594443		191	ENSG00000215908	CROCC pseudogene 2	CROCCP2	324.402	-0.131528	0.184779	-0.711809	0.476583	0.98707
192	ENSG00000186301	macrophage stimulating 1 pseudogene 2	MST1P2	35.7582	-0.0784879	0.182449	-0.430191	0.667057	0.899393		192	ENSG00000186301	macrophage stimulating 1 pseudogene 2	MST1P2	35.7582	-0.0740761	0.215683	-0.343449	0.731261	0.991803
193	ENSG00000207513	RNA, U1 small nuclear 3	RNU1-3	29128.7	-0.348736	0.266457	-1.30879	0.190605	0.670653		193	ENSG00000207513	RNA, U1 small nuclear 3	RNU1-3	29128.7	0.0581341	0.31514	0.184471	0.853644	0.99606
194	ENSG00000236698	EIF1AX pseudogene 1	EIF1AXP1	660.683	-0.0633642	0.0551492	-1.14896	0.250572	0.708609		194	ENSG00000236698	EIF1AX pseudogene 1	EIF1AXP1	660.683	-0.0483009	0.0646815	-0.74675	0.455215	0.98707
195	ENSG00000058453	ciliary rootlet coiled-coil, rootletin	CROCC	292.938	-0.0951608	0.111443	-0.853893	0.393164	0.786035		195	ENSG00000058453	ciliary rootlet coiled-coil, rootletin	CROCC	292.938	-0.184083	0.131261	-1.40242	0.160791	0.975196
196	ENSG00000207389	RNA, U1 small nuclear 4	RNU1-4	41690.7	-0.553701	0.288082	-1.92202	0.0546027	0.541959		196	ENSG00000207389	RNA, U1 small nuclear 4	RNU1-4	41690.7	-0.0486452	0.340719	-0.142772	0.88647	0.997162
197	ENSG00000186715	macrophage stimulating 1 like	MST1L	53.186	0.134529	0.179197	0.750736	0.452812	0.812825		197	ENSG00000186715	macrophage stimulating 1 like	MST1L	53.186	0.16137	0.209745	0.769364	0.441678	0.98707
198	ENSG00000207005	RNA, U1 small nuclear 2	RNU1-2	40983.1	-0.537346	0.285638	-1.88122	0.0599425	0.547742		198	ENSG00000207005	RNA, U1 small nuclear 2	RNU1-2	40983.1	-0.0515928	0.337828	-0.152719	0.87862	0.997115
199	ENSG00000159363	ATPase cation transporting 13A2	ATP13A2	1308.37	-0.151521	0.0823891	-1.83909	0.0659019	0.560067		199	ENSG00000159363	ATPase cation transporting 13A2	ATP13A2	1308.37	0.0322149	0.0970966	0.331783	0.740053	0.991803
200	ENSG00000117118	succinate dehydrogenase complex iron sulfur subunit B	SDHB	1149.38	-0.0392712	0.0442303	-0.88788	0.374605	0.779263		200	ENSG00000117118	succinate dehydrogenase complex iron sulfur subunit B	SDHB	1149.38	0.0166244	0.051985	0.319792	0.749126	0.991803
201	ENSG00000117115	peptidyl arginine deiminase 2	PADI2	1608.83	-0.165567	0.105713	-1.56619	0.117303	0.615114		201	ENSG00000117115	peptidyl arginine deiminase 2	PADI2	1608.83	-0.0181329	0.125172	-0.144864	0.884818	0.997115
202	ENSG00000179051	regulator of chromosome condensation 2	RCC2	656.204	-0.136089	0.0564227	-2.41195	0.0158673	0.469819		202	ENSG00000179051	regulator of chromosome condensation 2	RCC2	656.204	0.035266	0.0660704	0.533763	0.593505	0.991803
203	ENSG00000074964	Rho guanine nucleotide exchange factor 10 like	ARHGEF10L	500.688	-0.146557	0.0554515	-2.64299	0.00821782	0.457577		203	ENSG00000074964	Rho guanine nucleotide exchange factor 10 like	ARHGEF10L	500.688	0.0287889	0.064518	0.446215	0.655442	0.991803
204	ENSG00000117154	immunoglobin superfamily member 21	IGSF21	689.167	-0.0847351	0.0576636	-1.46947	0.141705	0.630472		204	ENSG00000117154	immunoglobin superfamily member 21	IGSF21	689.167	-0.0231827	0.0671666	-0.345152	0.72998	0.991803
206	ENSG00000009709	paired box 7	PAX7	96.3409	-0.201771	0.125037	-1.61369	0.106595	0.607686		206	ENSG00000009709	paired box 7	PAX7	96.3409	0.0428911	0.143832	0.298203	0.765548	0.993455
207	ENSG00000159423	aldehyde dehydrogenase 4 family member A1	ALDH4A1	160.438	0.0936416	0.122548	0.764119	0.444796	0.809807		207	ENSG00000159423	aldehyde dehydrogenase 4 family member A1	ALDH4A1	160.438	0.293068	0.145567	2.01328	0.0440847	0.96228
208	ENSG00000169991	intermediate filament family orphan 2	IFFO2	364.583	-0.0469533	0.0645328	-0.727588	0.466866	0.818196		208	ENSG00000169991	intermediate filament family orphan 2	IFFO2	364.583	0.0798412	0.0750568	1.06374	0.287445	0.981876
209	ENSG00000127481	ubiquitin protein ligase E3 component n-recognin 4	UBR4	8868.55	-0.0218695	0.0543208	-0.402599	0.687243	0.907177		209	ENSG00000127481	ubiquitin protein ligase E3 component n-recognin 4	UBR4	8868.55	0.0598031	0.0641906	0.931649	0.351518	0.985657
210	ENSG00000127463	ER membrane protein complex subunit 1	EMC1	2925.46	-0.00831361	0.0367382	-0.226293	0.820974	0.948334		210	ENSG00000127463	ER membrane protein complex subunit 1	EMC1	2925.46	0.0588125	0.0432886	1.35861	0.174269	0.975196
211	ENSG00000053372	MRT4 homolog, ribosome maturation factor	MRTO4	682.82	-0.0217091	0.0492479	-0.440814	0.659348	0.897179		211	ENSG00000053372	MRT4 homolog, ribosome maturation factor	MRTO4	682.82	0.0165828	0.0575546	0.288123	0.773253	0.993803
212	ENSG00000211454	aldo-keto reductase family 7 like (gene/pseudogene)	AKR7L	47.0503	0.0602103	0.115197	0.522673	0.601202	0.876309		212	ENSG00000211454	aldo-keto reductase family 7 like (gene/pseudogene)	AKR7L	47.0503	0.0609535	0.137064	0.444709	0.65653	0.991803
213	ENSG00000162482	aldo-keto reductase family 7 member A3	AKR7A3	41.2012	-0.00578838	0.111614	-0.0518607	0.95864	0.990154		213	ENSG00000162482	aldo-keto reductase family 7 member A3	AKR7A3	41.2012	0.134514	0.133621	1.00668	0.314088	0.983778
215	ENSG00000053371	aldo-keto reductase family 7 member A2	AKR7A2	295.331	-0.0561135	0.0553145	-1.01445	0.31037	0.748246		215	ENSG00000053371	aldo-keto reductase family 7 member A2	AKR7A2	295.331	-0.031534	0.0648142	-0.486529	0.626592	0.991803
216	ENSG00000040487	solute carrier family 66 member 1	SLC66A1	111.454	-0.128037	0.088482	-1.44704	0.147887	0.638557		216	ENSG00000040487	solute carrier family 66 member 1	SLC66A1	111.454	-0.116058	0.10254	-1.13184	0.257704	0.977468
217	ENSG00000077549	capping actin protein of muscle Z-line subunit beta	CAPZB	1707.96	-0.105297	0.0505601	-2.08261	0.0372865	0.509004		217	ENSG00000077549	capping actin protein of muscle Z-line subunit beta	CAPZB	1707.96	-0.0498581	0.0595529	-0.837206	0.402477	0.98707
218	ENSG00000173436	mitochondrial contact site and cristae organizing system subunit 10	MICOS10	806.833	-0.0879807	0.0582305	-1.51091	0.130813	0.624494		218	ENSG00000173436	mitochondrial contact site and cristae organizing system subunit 10	MICOS10	806.833	0.0495075	0.0684994	0.722744	0.469837	0.98707
220	ENSG00000158747	NBL1, DAN family BMP antagonist	NBL1	292.731	-0.0865564	0.0851093	-1.017	0.309152	0.747554		220	ENSG00000158747	NBL1, DAN family BMP antagonist	NBL1	292.731	0.0756709	0.0996934	0.759036	0.447831	0.98707
221	ENSG00000162542	transmembrane and coiled-coil domains 4	TMCO4	43.5364	-0.186461	0.119216	-1.56406	0.117803	0.615506		221	ENSG00000162542	transmembrane and coiled-coil domains 4	TMCO4	43.5364	-0.00538269	0.139013	-0.0387207	0.969113	0.998442
222	ENSG00000169914	OTU deubiquitinase 3	OTUD3	1738.41	0.0674779	0.0590842	1.14206	0.253428	0.710555		222	ENSG00000169914	OTU deubiquitinase 3	OTUD3	1738.41	0.0721683	0.0696752	1.03578	0.300304	0.983764
223	ENSG00000127472	phospholipase A2 group V	PLA2G5	64.1183	0.230077	0.196006	1.17382	0.240465	0.702607		223	ENSG00000127472	phospholipase A2 group V	PLA2G5	64.1183	0.394979	0.235638	1.67621	0.0936969	0.96228
224	ENSG00000162543	UBX domain protein 10	UBXN10	562.766	-0.04717	0.0908907	-0.518976	0.603778	0.8769		224	ENSG00000162543	UBX domain protein 10	UBXN10	562.766	0.114311	0.107044	1.06789	0.285572	0.981838
225	ENSG00000236963	long intergenic non-protein coding RNA 1141	LINC01141	71.8601	0.157611	0.15047	1.04746	0.294887	0.739046		225	ENSG00000236963	long intergenic non-protein coding RNA 1141	LINC01141	71.8601	-0.173951	0.178011	-0.977196	0.328472	0.983778
226	ENSG00000162545	calcium/calmodulin dependent protein kinase II inhibitor 1	CAMK2N1	9393.97	-0.030377	0.0752305	-0.403785	0.686371	0.90671		226	ENSG00000162545	calcium/calmodulin dependent protein kinase II inhibitor 1	CAMK2N1	9393.97	-0.0897396	0.0889661	-1.00869	0.313121	0.983778
227	ENSG00000090432	mitochondrial E3 ubiquitin protein ligase 1	MUL1	365.271	-0.0124704	0.0545013	-0.22881	0.819017	0.947925		227	ENSG00000090432	mitochondrial E3 ubiquitin protein ligase 1	MUL1	365.271	0.0307347	0.0632888	0.485625	0.627233	0.991803
228	ENSG00000183114	family with sequence similarity 43 member B	FAM43B	85.2433	0.0472309	0.118968	0.397003	0.691365	0.9091		228	ENSG00000183114	family with sequence similarity 43 member B	FAM43B	85.2433	0.212858	0.134541	1.58211	0.113626	0.96228
229	ENSG00000158828	PTEN induced kinase 1	PINK1	1638.23	-0.0917217	0.0478215	-1.918	0.0551106	0.541959		229	ENSG00000158828	PTEN induced kinase 1	PINK1	1638.23	0.00590509	0.0561897	0.105092	0.916303	0.997579
230	ENSG00000117242	PINK1 antisense RNA	PINK1-AS	57.7436	0.106267	0.101317	1.04886	0.29424	0.739046		230	ENSG00000117242	PINK1 antisense RNA	PINK1-AS	57.7436	-0.026212	0.11778	-0.22255	0.823886	0.995941
231	ENSG00000244038	dolichyl-diphosphooligosaccharide--protein glycosyltransferase non-catalytic subunit	DDOST	680.551	-0.0104519	0.0448555	-0.233013	0.815751	0.947794		231	ENSG00000244038	dolichyl-diphosphooligosaccharide--protein glycosyltransferase non-catalytic subunit	DDOST	680.551	0.00157708	0.0524024	0.0300956	0.975991	0.998588
232	ENSG00000117245	kinesin family member 17	KIF17	428.077	-0.0776551	0.0754014	-1.02989	0.303062	0.744336		232	ENSG00000117245	kinesin family member 17	KIF17	428.077	0.0311915	0.088175	0.353745	0.72353	0.991803
233	ENSG00000189410	SH2 domain containing 5	SH2D5	634.767	-0.0304708	0.0873847	-0.348697	0.727317	0.921719		233	ENSG00000189410	SH2 domain containing 5	SH2D5	634.767	0.0847281	0.102851	0.823792	0.410057	0.98707
234	ENSG00000127483	heterochromatin protein 1 binding protein 3	HP1BP3	5291.52	-0.0240053	0.0230163	-1.04297	0.296962	0.7401		234	ENSG00000127483	heterochromatin protein 1 binding protein 3	HP1BP3	5291.52	0.0153691	0.0271665	0.565738	0.571572	0.991803
235	ENSG00000075151	eukaryotic translation initiation factor 4 gamma 3	EIF4G3	11101.5	-0.000951228	0.0287469	-0.0330898	0.973603	0.99444		235	ENSG00000075151	eukaryotic translation initiation factor 4 gamma 3	EIF4G3	11101.5	-0.0424853	0.0339417	-1.25171	0.210674	0.976423
236	ENSG00000117298	endothelin converting enzyme 1	ECE1	613.905	-0.161928	0.0594775	-2.72251	0.00647873	0.457577		236	ENSG00000117298	endothelin converting enzyme 1	ECE1	613.905	0.0994289	0.0698882	1.42268	0.154828	0.975196
237	ENSG00000227001	NBPF member 2, pseudogene	NBPF2P	41.1049	-0.174753	0.140075	-1.24756	0.212191	0.685031		237	ENSG00000227001	NBPF member 2, pseudogene	NBPF2P	41.1049	0.000480218	0.160352	0.00299478	0.997611	0.999575
238	ENSG00000187952	heparan sulfate 6-O-sulfotransferase 1 pseudogene 1	HS6ST1P1	70.4424	-0.116682	0.115319	-1.01182	0.311623	0.748926		238	ENSG00000187952	heparan sulfate 6-O-sulfotransferase 1 pseudogene 1	HS6ST1P1	70.4424	-0.0933649	0.131575	-0.709592	0.477957	0.98707
239	ENSG00000142794	NBPF member 3	NBPF3	417.068	0.118613	0.0844117	1.40517	0.159971	0.649749		239	ENSG00000142794	NBPF member 3	NBPF3	417.068	0.0825172	0.0991573	0.832185	0.405305	0.98707
240	ENSG00000162551	alkaline phosphatase, biomineralization associated	ALPL	174.241	0.000198871	0.145564	0.00136621	0.99891	0.99986		240	ENSG00000162551	alkaline phosphatase, biomineralization associated	ALPL	174.241	-0.03608	0.171975	-0.209798	0.833825	0.995941
241	ENSG00000076864	RAP1 GTPase activating protein	RAP1GAP	3127.54	-0.0622364	0.0563711	-1.10405	0.269572	0.722541		241	ENSG00000076864	RAP1 GTPase activating protein	RAP1GAP	3127.54	0.00473692	0.0664865	0.0712463	0.943202	0.997579
242	ENSG00000090686	ubiquitin specific peptidase 48	USP48	3248.32	0.0165676	0.0336575	0.492242	0.622549	0.884929		242	ENSG00000090686	ubiquitin specific peptidase 48	USP48	3248.32	0.0314521	0.0397154	0.791937	0.428398	0.98707
243	ENSG00000142798	heparan sulfate proteoglycan 2	HSPG2	49.1323	-0.370675	0.159847	-2.31894	0.020398	0.482266		243	ENSG00000142798	heparan sulfate proteoglycan 2	HSPG2	49.1323	0.0548832	0.187667	0.29245	0.769943	0.993803
245	ENSG00000218510	long intergenic non-protein coding RNA 339	LINC00339	87.1435	-0.00409574	0.180664	-0.0226705	0.981913	0.995788		245	ENSG00000218510	long intergenic non-protein coding RNA 339	LINC00339	87.1435	-0.100705	0.213417	-0.471868	0.637021	0.991803
246	ENSG00000070831	cell division cycle 42	CDC42	4013.41	0.0331428	0.0528467	0.627149	0.530561	0.84673		246	ENSG00000070831	cell division cycle 42	CDC42	4013.41	-0.0866011	0.0624914	-1.38581	0.165805	0.975196
247	ENSG00000162552	Wnt family member 4	WNT4	34.3733	0.0771391	0.139091	0.554594	0.579173	0.868213		247	ENSG00000162552	Wnt family member 4	WNT4	34.3733	0.213967	0.156676	1.36567	0.172044	0.975196
248	ENSG00000234397	peptidylprolyl isomerase A pseudogene 34	PPIAP34	36.0114	0.451106	0.191963	2.34997	0.018775	0.47345		248	ENSG00000234397	peptidylprolyl isomerase A pseudogene 34	PPIAP34	36.0114	-0.142866	0.231113	-0.618165	0.536467	0.991803
249	ENSG00000184677	zinc finger and BTB domain containing 40	ZBTB40	1121	-0.0291107	0.0464918	-0.626147	0.531218	0.847254		249	ENSG00000184677	zinc finger and BTB domain containing 40	ZBTB40	1121	0.00733083	0.0546396	0.134167	0.893271	0.997296
250	ENSG00000173372	complement C1q A chain	C1QA	63.6964	-0.270936	0.297588	-0.91044	0.362591	0.774464		250	ENSG00000173372	complement C1q A chain	C1QA	63.6964	-0.327289	0.353326	-0.926308	0.354286	0.985657
251	ENSG00000159189	complement C1q C chain	C1QC	83.4941	-0.145642	0.216954	-0.671305	0.502026	0.830526		251	ENSG00000159189	complement C1q C chain	C1QC	83.4941	-0.338372	0.25733	-1.31493	0.188532	0.97533
252	ENSG00000173369	complement C1q B chain	C1QB	161.863	-0.336188	0.287367	-1.16989	0.242046	0.702607		252	ENSG00000173369	complement C1q B chain	C1QB	161.863	-0.262371	0.340109	-0.771432	0.440451	0.98707
253	ENSG00000133216	EPH receptor B2	EPHB2	466.846	0.0484146	0.0640009	0.756467	0.449369	0.810999		253	ENSG00000133216	EPH receptor B2	EPHB2	466.846	-0.0672353	0.0748162	-0.898672	0.368827	0.985657
254	ENSG00000004487	lysine demethylase 1A	KDM1A	2813.44	0.0325278	0.0329379	0.987548	0.323374	0.754904		254	ENSG00000004487	lysine demethylase 1A	KDM1A	2813.44	0.0428893	0.0387736	1.10615	0.268663	0.977549
255	ENSG00000169641	leucine zipper protein 1	LUZP1	4588.23	-0.0323181	0.0608582	-0.53104	0.595391	0.874453		255	ENSG00000169641	leucine zipper protein 1	LUZP1	4588.23	0.0325097	0.0718897	0.452217	0.651113	0.991803
256	ENSG00000261326	long intergenic non-protein coding RNA 1355	LINC01355	292.356	0.236552	0.124813	1.89525	0.0580597	0.544455		256	ENSG00000261326	long intergenic non-protein coding RNA 1355	LINC01355	292.356	-0.0479451	0.148761	-0.322297	0.747228	0.991803
257	ENSG00000125944	heterogeneous nuclear ribonucleoprotein R	HNRNPR	4420.67	-0.00465819	0.0297092	-0.156793	0.875408	0.964691		257	ENSG00000125944	heterogeneous nuclear ribonucleoprotein R	HNRNPR	4420.67	-0.0287799	0.0351009	-0.819918	0.412263	0.98707
258	ENSG00000125945	zinc finger protein 436	ZNF436	1339.94	0.146284	0.053924	2.71279	0.00667194	0.457577		258	ENSG00000125945	zinc finger protein 436	ZNF436	1339.94	-0.10154	0.0636465	-1.59538	0.110628	0.96228
259	ENSG00000249087	ZNF436 antisense RNA 1	ZNF436-AS1	95.0648	0.0564492	0.0891284	0.633347	0.526507	0.845546		259	ENSG00000249087	ZNF436 antisense RNA 1	ZNF436-AS1	95.0648	-0.0957796	0.104147	-0.91966	0.357751	0.985657
260	ENSG00000204219	transcription elongation factor A3	TCEA3	187.551	-0.0174278	0.162797	-0.107052	0.914748	0.978978		260	ENSG00000204219	transcription elongation factor A3	TCEA3	187.551	0.0800566	0.191544	0.417953	0.675981	0.991803
261	ENSG00000088280	ArfGAP with SH3 domain, ankyrin repeat and PH domain 3	ASAP3	361.259	-0.0842932	0.0828744	-1.01712	0.309096	0.747554		261	ENSG00000088280	ArfGAP with SH3 domain, ankyrin repeat and PH domain 3	ASAP3	361.259	0.103802	0.0972912	1.06692	0.286008	0.981838
262	ENSG00000117318	inhibitor of DNA binding 3, HLH protein	ID3	35.7018	-0.0918066	0.190238	-0.482589	0.629388	0.887809		262	ENSG00000117318	inhibitor of DNA binding 3, HLH protein	ID3	35.7018	-0.0685043	0.230353	-0.297388	0.76617	0.993455
263	ENSG00000142676	ribosomal protein L11	RPL11	2855.17	-0.141076	0.0602528	-2.34141	0.019211	0.474162		263	ENSG00000142676	ribosomal protein L11	RPL11	2855.17	0.00440104	0.0711512	0.0618548	0.950678	0.997579
264	ENSG00000011007	elongin A	ELOA	971.938	-0.0239771	0.0313019	-0.765994	0.44368	0.809226		264	ENSG00000011007	elongin A	ELOA	971.938	0.0275113	0.036565	0.752393	0.451815	0.98707
265	ENSG00000236810	ELOA antisense RNA 1	ELOA-AS1	31.7489	0.16037	0.151088	1.06143	0.288493	0.734562		265	ENSG00000236810	ELOA antisense RNA 1	ELOA-AS1	31.7489	-0.0326287	0.176097	-0.185288	0.853003	0.99606
266	ENSG00000057757	PITH domain containing 1	PITHD1	2809.68	-0.0756325	0.0438353	-1.72538	0.0844597	0.582497		266	ENSG00000057757	PITH domain containing 1	PITHD1	2809.68	-0.0879392	0.0517294	-1.69999	0.0891336	0.96228
267	ENSG00000011009	lysophospholipase 2	LYPLA2	140.829	-0.00960852	0.0713702	-0.134629	0.892905	0.970394		267	ENSG00000011009	lysophospholipase 2	LYPLA2	140.829	-0.0305871	0.0821022	-0.37255	0.709484	0.991803
268	ENSG00000117308	UDP-galactose-4-epimerase	GALE	148.132	-0.0203567	0.0763928	-0.266474	0.789874	0.941023		268	ENSG00000117308	UDP-galactose-4-epimerase	GALE	148.132	0.0274838	0.0882903	0.311289	0.755581	0.992099
269	ENSG00000117305	3-hydroxy-3-methylglutaryl-CoA lyase	HMGCL	212.48	-0.0449025	0.0720665	-0.623071	0.533238	0.848507		269	ENSG00000117305	3-hydroxy-3-methylglutaryl-CoA lyase	HMGCL	212.48	-0.10746	0.0850866	-1.26295	0.206608	0.975405
270	ENSG00000179163	alpha-L-fucosidase 1	FUCA1	326.283	-0.0195502	0.0591998	-0.330241	0.741218	0.925593		270	ENSG00000179163	alpha-L-fucosidase 1	FUCA1	326.283	0.0652314	0.0697043	0.935829	0.349361	0.985657
271	ENSG00000189266	proline rich nuclear receptor coactivator 2	PNRC2	1992.22	0.00571827	0.0527353	0.108433	0.913652	0.978386		271	ENSG00000189266	proline rich nuclear receptor coactivator 2	PNRC2	1992.22	-0.0297557	0.0623442	-0.47728	0.633162	0.991803
272	ENSG00000188529	serine and arginine rich splicing factor 10	SRSF10	2279.75	-0.0063456	0.0399707	-0.158756	0.873861	0.964573		272	ENSG00000188529	serine and arginine rich splicing factor 10	SRSF10	2279.75	-0.00882598	0.0472134	-0.186938	0.851709	0.99606
273	ENSG00000001460	sperm tail PG-rich repeat containing 1	STPG1	344.802	-0.0216033	0.0604181	-0.357563	0.72067	0.918699		273	ENSG00000001460	sperm tail PG-rich repeat containing 1	STPG1	344.802	-0.01874	0.070283	-0.266637	0.789749	0.994796
274	ENSG00000001461	NIPA like domain containing 3	NIPAL3	4081.45	-0.0343923	0.0507987	-0.677031	0.498386	0.829366		274	ENSG00000001461	NIPA like domain containing 3	NIPAL3	4081.45	-0.0681206	0.0600169	-1.13502	0.256365	0.977468
275	ENSG00000117602	RCAN family member 3	RCAN3	262.888	0.00745226	0.105417	0.0706932	0.943642	0.985985		275	ENSG00000117602	RCAN family member 3	RCAN3	262.888	-0.115887	0.124815	-0.928469	0.353165	0.985657
276	ENSG00000133226	serine and arginine repetitive matrix 1	SRRM1	2251.63	-0.0517673	0.0498237	-1.03901	0.2988	0.741845		276	ENSG00000133226	serine and arginine repetitive matrix 1	SRRM1	2251.63	-0.0118489	0.0588682	-0.201278	0.840481	0.99606
277	ENSG00000169504	chloride intracellular channel 4	CLIC4	2211.29	-0.100031	0.118233	-0.846046	0.397527	0.78763		277	ENSG00000169504	chloride intracellular channel 4	CLIC4	2211.29	-0.120213	0.140016	-0.858566	0.39058	0.98707
278	ENSG00000117614	SYF2 pre-mRNA splicing factor	SYF2	898.541	-0.0238382	0.0529806	-0.449942	0.652752	0.894986		278	ENSG00000117614	SYF2 pre-mRNA splicing factor	SYF2	898.541	0.0227061	0.0626328	0.362528	0.716958	0.991803
279	ENSG00000117616	arginine and serine rich protein 1	RSRP1	1891.34	0.131929	0.0876332	1.50547	0.132204	0.624964		279	ENSG00000117616	arginine and serine rich protein 1	RSRP1	1891.34	-0.0843952	0.103681	-0.813989	0.415651	0.98707
280	ENSG00000187010	Rh blood group D antigen	RHD	52.1988	0.474006	0.290599	1.63114	0.102862	0.601768		280	ENSG00000187010	Rh blood group D antigen	RHD	52.1988	0.0971001	0.341684	0.284181	0.776272	0.99402
281	ENSG00000224183	succinate dehydrogenase complex subunit D pseudogene 6	SDHDP6	50.3921	-0.0591535	0.103821	-0.569765	0.568837	0.865147		281	ENSG00000224183	succinate dehydrogenase complex subunit D pseudogene 6	SDHDP6	50.3921	-0.0669313	0.119467	-0.560247	0.575311	0.991803
282	ENSG00000183726	transmembrane protein 50A	TMEM50A	1444.16	-0.000625339	0.0423202	-0.0147764	0.988211	0.996296		282	ENSG00000183726	transmembrane protein 50A	TMEM50A	1444.16	-0.0356382	0.0498617	-0.714741	0.474769	0.98707
283	ENSG00000188672	Rh blood group CcEe antigens	RHCE	31.5377	0.11696	0.158492	0.737954	0.460542	0.814845		283	ENSG00000188672	Rh blood group CcEe antigens	RHCE	31.5377	-0.239626	0.185817	-1.28958	0.197197	0.975405
285	ENSG00000204178	macoilin 1	MACO1	1541.1	0.00591994	0.0366868	0.161364	0.871807	0.964285		285	ENSG00000204178	macoilin 1	MACO1	1541.1	0.0405237	0.043151	0.939113	0.347673	0.985657
286	ENSG00000157978	low density lipoprotein receptor adaptor protein 1	LDLRAP1	106.161	-0.206517	0.155311	-1.3297	0.183618	0.667552		286	ENSG00000157978	low density lipoprotein receptor adaptor protein 1	LDLRAP1	106.161	-0.100553	0.185028	-0.543448	0.586821	0.991803
287	ENSG00000117643	mannosidase alpha class 1C member 1	MAN1C1	886.785	-0.0586631	0.0690039	-0.850143	0.395246	0.786943		287	ENSG00000117643	mannosidase alpha class 1C member 1	MAN1C1	886.785	0.0591423	0.081071	0.729512	0.465688	0.98707
288	ENSG00000162430	selenoprotein N	SELENON	325.806	-0.159863	0.0784506	-2.03775	0.0415751	0.523208		288	ENSG00000162430	selenoprotein N	SELENON	325.806	0.1196	0.0917366	1.30373	0.192325	0.975405
289	ENSG00000117640	mitochondrial fission regulator 1 like	MTFR1L	741.513	-0.0302503	0.0374801	-0.807104	0.419607	0.799173		289	ENSG00000117640	mitochondrial fission regulator 1 like	MTFR1L	741.513	-0.0118436	0.0434392	-0.272647	0.785124	0.994458
290	ENSG00000127423	aurora kinase A and ninein interacting protein	AUNIP	78.1806	0.0975821	0.109916	0.887788	0.374655	0.779263		290	ENSG00000127423	aurora kinase A and ninein interacting protein	AUNIP	78.1806	-0.198272	0.127846	-1.55087	0.120933	0.96228
291	ENSG00000182749	progestin and adipoQ receptor family member 7	PAQR7	134.872	-0.0274875	0.0794333	-0.346045	0.729309	0.921768		291	ENSG00000182749	progestin and adipoQ receptor family member 7	PAQR7	134.872	0.0936967	0.0929513	1.00802	0.313445	0.983778
292	ENSG00000117632	stathmin 1	STMN1	17034	-0.0158245	0.0644688	-0.245459	0.806101	0.9455		292	ENSG00000117632	stathmin 1	STMN1	17034	-0.037997	0.0762342	-0.498425	0.618185	0.991803
293	ENSG00000158006	platelet activating factor acetylhydrolase 2	PAFAH2	149.004	-0.00944912	0.0718332	-0.131543	0.895346	0.971235		293	ENSG00000158006	platelet activating factor acetylhydrolase 2	PAFAH2	149.004	-0.0998798	0.0859659	-1.16185	0.245295	0.977468
294	ENSG00000158008	exostosin like glycosyltransferase 1	EXTL1	464.938	-0.0588331	0.0939121	-0.62647	0.531007	0.847003		294	ENSG00000158008	exostosin like glycosyltransferase 1	EXTL1	464.938	0.0229038	0.110377	0.207506	0.835615	0.99606
295	ENSG00000175087	PDLIM1 interacting kinase 1 like	PDIK1L	934.873	0.0343331	0.0461791	0.743478	0.457193	0.814731		295	ENSG00000175087	PDLIM1 interacting kinase 1 like	PDIK1L	934.873	0.042332	0.0544308	0.777721	0.436733	0.98707
296	ENSG00000130695	centrosomal protein 85	CEP85	570.021	-0.00502021	0.0575756	-0.0871932	0.930518	0.982572		296	ENSG00000130695	centrosomal protein 85	CEP85	570.021	-0.124179	0.0676662	-1.83517	0.0664811	0.96228
297	ENSG00000142669	SH3 domain binding glutamate rich protein like 3	SH3BGRL3	182.803	-0.144597	0.0717798	-2.01445	0.0439621	0.528111		297	ENSG00000142669	SH3 domain binding glutamate rich protein like 3	SH3BGRL3	182.803	-0.119957	0.082975	-1.4457	0.148262	0.968371
298	ENSG00000158062	UBX domain protein 11	UBXN11	220.436	-0.141253	0.0807362	-1.74957	0.0801932	0.579693		298	ENSG00000158062	UBX domain protein 11	UBXN11	220.436	0.121692	0.0936231	1.29981	0.193666	0.975405
299	ENSG00000117682	dehydrodolichyl diphosphate synthase subunit	DHDDS	819.032	0.00831473	0.0452096	0.183915	0.85408	0.959183		299	ENSG00000117682	dehydrodolichyl diphosphate synthase subunit	DHDDS	819.032	0.019006	0.0531976	0.357271	0.720889	0.991803
300	ENSG00000198830	high mobility group nucleosomal binding domain 2	HMGN2	1216.7	-0.131232	0.0531427	-2.46943	0.013533	0.467493		300	ENSG00000198830	high mobility group nucleosomal binding domain 2	HMGN2	1216.7	0.0586251	0.0628799	0.932334	0.351164	0.985657
301	ENSG00000117676	ribosomal protein S6 kinase A1	RPS6KA1	135.159	-0.215521	0.111374	-1.93511	0.0529774	0.541959		301	ENSG00000117676	ribosomal protein S6 kinase A1	RPS6KA1	135.159	-0.0726791	0.131801	-0.551429	0.581339	0.991803
302	ENSG00000117713	AT-rich interaction domain 1A	ARID1A	1714.64	-0.0833843	0.0657201	-1.26878	0.20452	0.679918		302	ENSG00000117713	AT-rich interaction domain 1A	ARID1A	1714.64	0.00467311	0.0775948	0.0602245	0.951977	0.997579
303	ENSG00000060642	phosphatidylinositol glycan anchor biosynthesis class V	PIGV	194.595	0.068285	0.071898	0.949749	0.34224	0.763408		303	ENSG00000060642	phosphatidylinositol glycan anchor biosynthesis class V	PIGV	194.595	-0.123831	0.0847768	-1.46067	0.144106	0.966229
304	ENSG00000204160	zinc finger DHHC-type palmitoyltransferase 18	ZDHHC18	215.048	-0.0868076	0.0654194	-1.32694	0.184529	0.667552		304	ENSG00000204160	zinc finger DHHC-type palmitoyltransferase 18	ZDHHC18	215.048	-0.0106769	0.0755176	-0.141383	0.887568	0.997296
305	ENSG00000142751	GPN-loop GTPase 2	GPN2	498.918	0.00204825	0.0497158	0.0411992	0.967137	0.993002		305	ENSG00000142751	GPN-loop GTPase 2	GPN2	498.918	-0.0569568	0.0582123	-0.978433	0.32786	0.983778
306	ENSG00000198746	G-patch domain containing 3	GPATCH3	233.656	-0.0897285	0.065734	-1.36502	0.172246	0.656825		306	ENSG00000198746	G-patch domain containing 3	GPATCH3	233.656	0.0143676	0.0761603	0.188649	0.850368	0.99606
307	ENSG00000090273	nuclear distribution C, dynein complex regulator	NUDC	1726	-0.211942	0.0648821	-3.26657	0.0010886	0.417654		307	ENSG00000090273	nuclear distribution C, dynein complex regulator	NUDC	1726	0.0589469	0.0764719	0.770831	0.440807	0.98707
308	ENSG00000253368	TMF1 regulated nuclear protein 1	TRNP1	365.582	-0.138041	0.070445	-1.95956	0.0500471	0.537017		308	ENSG00000253368	TMF1 regulated nuclear protein 1	TRNP1	365.582	-0.0693278	0.0823759	-0.841603	0.40001	0.98707
309	ENSG00000090020	solute carrier family 9 member A1	SLC9A1	391.486	-0.164855	0.113387	-1.45391	0.14597	0.635602		309	ENSG00000090020	solute carrier family 9 member A1	SLC9A1	391.486	0.0434213	0.133059	0.32633	0.744174	0.991803
310	ENSG00000214973	coiled-coil-helix-coiled-coil-helix domain containing 3 pseudogene 3	CHCHD3P3	46.0964	0.0730112	0.116648	0.625912	0.531373	0.847254		310	ENSG00000214973	coiled-coil-helix-coiled-coil-helix domain containing 3 pseudogene 3	CHCHD3P3	46.0964	-0.105429	0.137712	-0.765577	0.443928	0.98707
311	ENSG00000225159	nucleophosmin 1 pseudogene 39	NPM1P39	193.521	0.0440574	0.078481	0.561377	0.574541	0.867055		311	ENSG00000225159	nucleophosmin 1 pseudogene 39	NPM1P39	193.521	-0.107001	0.0926257	-1.15519	0.248011	0.977468
312	ENSG00000142784	WD and tetratricopeptide repeats 1	WDTC1	1021.2	-0.120377	0.066368	-1.81378	0.069711	0.568488		312	ENSG00000142784	WD and tetratricopeptide repeats 1	WDTC1	1021.2	0.0912944	0.0779934	1.17054	0.241784	0.977468
313	ENSG00000186501	transmembrane protein 222	TMEM222	226.822	-0.011648	0.0828582	-0.140577	0.888204	0.968756		313	ENSG00000186501	transmembrane protein 222	TMEM222	226.822	-0.031065	0.0965266	-0.321829	0.747583	0.991803
314	ENSG00000142733	mitogen-activated protein kinase kinase kinase 6	MAP3K6	87.0992	-0.132103	0.108773	-1.21448	0.224564	0.694353		314	ENSG00000142733	mitogen-activated protein kinase kinase kinase 6	MAP3K6	87.0992	0.284583	0.124449	2.28674	0.022211	0.904255
315	ENSG00000181773	G protein-coupled receptor 3	GPR3	65.9645	0.12113	0.190956	0.634337	0.525861	0.844695		315	ENSG00000181773	G protein-coupled receptor 3	GPR3	65.9645	0.218719	0.22456	0.973988	0.330062	0.984905
316	ENSG00000158195	WASP family member 2	WASF2	565.705	-0.114697	0.0655711	-1.74921	0.080255	0.579693		316	ENSG00000158195	WASP family member 2	WASF2	565.705	0.0210277	0.0777966	0.270291	0.786936	0.994458
317	ENSG00000126705	AT-hook DNA binding motif containing 1	AHDC1	368.001	-0.250302	0.0979504	-2.5554	0.0106067	0.457577		317	ENSG00000126705	AT-hook DNA binding motif containing 1	AHDC1	368.001	0.0178058	0.114501	0.155509	0.87642	0.997115
318	ENSG00000126709	interferon alpha inducible protein 6	IFI6	947.772	-0.10521	0.123826	-0.849661	0.395514	0.786989		318	ENSG00000126709	interferon alpha inducible protein 6	IFI6	947.772	-0.110196	0.146313	-0.753151	0.451359	0.98707
319	ENSG00000009780	family with sequence similarity 76 member A	FAM76A	577.036	-0.00510304	0.06454	-0.0790678	0.936979	0.984779		319	ENSG00000009780	family with sequence similarity 76 member A	FAM76A	577.036	0.0316312	0.0764531	0.413733	0.679069	0.991803
320	ENSG00000117758	syntaxin 12	STX12	4051.91	0.0186137	0.032049	0.580788	0.561383	0.862118		320	ENSG00000117758	syntaxin 12	STX12	4051.91	-0.0558152	0.0378474	-1.47474	0.140282	0.965058
321	ENSG00000117751	protein phosphatase 1 regulatory subunit 8	PPP1R8	627.615	0.0269277	0.0349149	0.771238	0.440566	0.808177		321	ENSG00000117751	protein phosphatase 1 regulatory subunit 8	PPP1R8	627.615	0.0855943	0.0407602	2.09995	0.0357332	0.953575
322	ENSG00000130775	thymocyte selection associated family member 2	THEMIS2	171.249	-0.155671	0.123392	-1.2616	0.207094	0.682265		322	ENSG00000130775	thymocyte selection associated family member 2	THEMIS2	171.249	0.0750215	0.143851	0.521522	0.602003	0.991803
323	ENSG00000117748	replication protein A2	RPA2	836.753	-0.0261979	0.0855377	-0.306273	0.759396	0.932126		323	ENSG00000117748	replication protein A2	RPA2	836.753	0.0223987	0.100857	0.222085	0.824248	0.995941
324	ENSG00000158156	XK related 8	XKR8	37.8681	-0.0170529	0.118784	-0.143563	0.885846	0.967983		324	ENSG00000158156	XK related 8	XKR8	37.8681	0.0389575	0.1393	0.279667	0.779733	0.994281
325	ENSG00000158161	EYA transcriptional coactivator and phosphatase 3	EYA3	857.114	0.0368043	0.0414223	0.888515	0.374264	0.77904		325	ENSG00000158161	EYA transcriptional coactivator and phosphatase 3	EYA3	857.114	0.0649708	0.0487303	1.33327	0.182442	0.975196
326	ENSG00000228589	signal peptidase complex subunit 2 pseudogene 4	SPCS2P4	509.915	-0.107306	0.0602079	-1.78225	0.0747084	0.574852		326	ENSG00000228589	signal peptidase complex subunit 2 pseudogene 4	SPCS2P4	509.915	0.0585289	0.0706753	0.828138	0.407592	0.98707
327	ENSG00000169403	platelet activating factor receptor	PTAFR	75.0498	-0.0223172	0.217582	-0.102569	0.918305	0.979546		327	ENSG00000169403	platelet activating factor receptor	PTAFR	75.0498	-0.33418	0.259966	-1.28548	0.198625	0.975405
328	ENSG00000126698	DnaJ heat shock protein family (Hsp40) member C8	DNAJC8	2276.63	0.0179783	0.0299636	0.600002	0.548505	0.854693		328	ENSG00000126698	DnaJ heat shock protein family (Hsp40) member C8	DNAJC8	2276.63	-0.0220043	0.0353182	-0.623029	0.533265	0.991803
329	ENSG00000130770	ATP synthase inhibitory factor subunit 1	ATP5IF1	1894.08	-0.11897	0.0512379	-2.32191	0.0202378	0.482201		329	ENSG00000130770	ATP synthase inhibitory factor subunit 1	ATP5IF1	1894.08	-0.0903739	0.0604177	-1.49582	0.134701	0.964452
330	ENSG00000130766	sestrin 2	SESN2	180.373	-0.00749758	0.0987802	-0.0759016	0.939497	0.985091		330	ENSG00000130766	sestrin 2	SESN2	180.373	-0.0279569	0.114751	-0.24363	0.807517	0.995433
331	ENSG00000130772	mediator complex subunit 18	MED18	97.3179	-0.178575	0.0999257	-1.78708	0.0739241	0.573473		331	ENSG00000130772	mediator complex subunit 18	MED18	97.3179	-0.0289972	0.117527	-0.246729	0.805118	0.995433
332	ENSG00000204138	phosphatase and actin regulator 4	PHACTR4	493.321	-0.0764984	0.0593451	-1.28904	0.197384	0.674873		332	ENSG00000204138	phosphatase and actin regulator 4	PHACTR4	493.321	-0.0988835	0.0696849	-1.41901	0.155897	0.975196
333	ENSG00000180198	regulator of chromosome condensation 1	RCC1	94.1514	0.0221877	0.108577	0.20435	0.83808	0.953776		333	ENSG00000180198	regulator of chromosome condensation 1	RCC1	94.1514	0.0775273	0.125845	0.616052	0.53786	0.991803
334	ENSG00000242125	small nucleolar RNA host gene 3	SNHG3	126.938	-0.0943788	0.100539	-0.938733	0.347868	0.767082		334	ENSG00000242125	small nucleolar RNA host gene 3	SNHG3	126.938	0.0431462	0.118264	0.36483	0.715238	0.991803
335	ENSG00000200087	small nucleolar RNA, H/ACA box 73B	SNORA73B	437.745	-0.371989	0.162176	-2.29374	0.0218054	0.483839		335	ENSG00000200087	small nucleolar RNA, H/ACA box 73B	SNORA73B	437.745	-0.027787	0.191491	-0.145109	0.884625	0.997115
336	ENSG00000180098	tRNA selenocysteine 1 associated protein 1	TRNAU1AP	339.527	-0.0380695	0.0650633	-0.585115	0.558471	0.860319		336	ENSG00000180098	tRNA selenocysteine 1 associated protein 1	TRNAU1AP	339.527	-0.0165855	0.0770162	-0.21535	0.829494	0.995941
337	ENSG00000197989	small nucleolar RNA host gene 12	SNHG12	161.665	0.00572126	0.0688124	0.0831428	0.933738	0.983747		337	ENSG00000197989	small nucleolar RNA host gene 12	SNHG12	161.665	0.123764	0.0801548	1.54406	0.122573	0.963078
338	ENSG00000120656	TATA-box binding protein associated factor 12	TAF12	344.722	-0.0356434	0.0551311	-0.646521	0.517942	0.839628		338	ENSG00000120656	TATA-box binding protein associated factor 12	TAF12	344.722	0.0298733	0.0647703	0.46122	0.644641	0.991803
339	ENSG00000162419	glucocorticoid modulatory element binding protein 1	GMEB1	538.535	-0.00819009	0.0400188	-0.204656	0.837841	0.953694		339	ENSG00000162419	glucocorticoid modulatory element binding protein 1	GMEB1	538.535	0.0545403	0.0465356	1.17201	0.241192	0.977468
340	ENSG00000198492	YTH N6-methyladenosine RNA binding protein 2	YTHDF2	1282.4	-0.0186756	0.040956	-0.455991	0.648396	0.893793		340	ENSG00000198492	YTH N6-methyladenosine RNA binding protein 2	YTHDF2	1282.4	-0.00686096	0.0481602	-0.142461	0.886716	0.997224
341	ENSG00000116329	opioid receptor delta 1	OPRD1	708.217	0.112378	0.0656298	1.7123	0.0868417	0.582497		341	ENSG00000116329	opioid receptor delta 1	OPRD1	708.217	-0.0201123	0.0771395	-0.260727	0.794303	0.994796
342	ENSG00000159023	erythrocyte membrane protein band 4.1	EPB41	987.198	-0.097147	0.0668224	-1.45381	0.146	0.635602		342	ENSG00000159023	erythrocyte membrane protein band 4.1	EPB41	987.198	0.146246	0.0786673	1.85905	0.06302	0.96228
344	ENSG00000116350	serine and arginine rich splicing factor 4	SRSF4	1682.98	-0.0390172	0.0398211	-0.979811	0.327179	0.757424		344	ENSG00000116350	serine and arginine rich splicing factor 4	SRSF4	1682.98	0.0195209	0.0469422	0.415849	0.67752	0.991803
345	ENSG00000116353	mitochondrial trans-2-enoyl-CoA reductase	MECR	371.812	-0.0709648	0.0593714	-1.19527	0.231982	0.698014		345	ENSG00000116353	mitochondrial trans-2-enoyl-CoA reductase	MECR	371.812	0.00235394	0.0687945	0.0342169	0.972704	0.998588
346	ENSG00000060656	protein tyrosine phosphatase receptor type U	PTPRU	541.439	-0.238962	0.0888889	-2.68832	0.00718128	0.457577		346	ENSG00000060656	protein tyrosine phosphatase receptor type U	PTPRU	541.439	0.191874	0.103803	1.84845	0.0645372	0.96228
347	ENSG00000162511	lysosomal protein transmembrane 5	LAPTM5	284.067	-0.223979	0.212972	-1.05168	0.292945	0.738246		347	ENSG00000162511	lysosomal protein transmembrane 5	LAPTM5	284.067	-0.346769	0.252254	-1.37468	0.16923	0.975196
348	ENSG00000162512	syndecan 3	SDC3	2204.44	-0.079387	0.0762481	-1.04117	0.297798	0.740927		348	ENSG00000162512	syndecan 3	SDC3	2204.44	0.0010609	0.0900592	0.0117801	0.990601	0.999173
349	ENSG00000134644	pumilio RNA binding family member 1	PUM1	4223.35	-0.0275268	0.0374432	-0.735163	0.46224	0.816448		349	ENSG00000134644	pumilio RNA binding family member 1	PUM1	4223.35	0.0201326	0.0441843	0.45565	0.648641	0.991803
350	ENSG00000084628	sodium/potassium transporting ATPase interacting 1	NKAIN1	94.3208	0.0927284	0.134051	0.691739	0.489101	0.824853		350	ENSG00000084628	sodium/potassium transporting ATPase interacting 1	NKAIN1	94.3208	-0.0953923	0.158005	-0.603728	0.546025	0.991803
351	ENSG00000060688	small nuclear ribonucleoprotein U5 subunit 40	SNRNP40	618.199	0.0236669	0.0499921	0.473413	0.635918	0.890387		351	ENSG00000060688	small nuclear ribonucleoprotein U5 subunit 40	SNRNP40	618.199	0.0160432	0.0589039	0.272363	0.785343	0.994458
352	ENSG00000121766	zinc finger CCHC-type containing 17	ZCCHC17	2254.04	0.00537127	0.0388879	0.138122	0.890144	0.969093		352	ENSG00000121766	zinc finger CCHC-type containing 17	ZCCHC17	2254.04	-0.0480351	0.0458524	-1.0476	0.294821	0.983328
353	ENSG00000121769	fatty acid binding protein 3	FABP3	2404.65	0.0516045	0.0746597	0.691197	0.489442	0.824853		353	ENSG00000121769	fatty acid binding protein 3	FABP3	2404.65	-0.223419	0.0882894	-2.53053	0.011389	0.870682
354	ENSG00000142910	tubulointerstitial nephritis antigen like 1	TINAGL1	60.4116	-0.223174	0.175494	-1.27169	0.203482	0.679377		354	ENSG00000142910	tubulointerstitial nephritis antigen like 1	TINAGL1	60.4116	0.137122	0.20572	0.666546	0.505062	0.991803
355	ENSG00000162517	penta-EF-hand domain containing 1	PEF1	546.101	-0.0732751	0.0429867	-1.7046	0.0882693	0.583067		355	ENSG00000162517	penta-EF-hand domain containing 1	PEF1	546.101	0.0544643	0.0497638	1.09446	0.273755	0.979058
356	ENSG00000084636	collagen type XVI alpha 1 chain	COL16A1	846.452	-0.103764	0.12862	-0.806748	0.419812	0.799173		356	ENSG00000084636	collagen type XVI alpha 1 chain	COL16A1	846.452	-0.0078076	0.152033	-0.0513548	0.959043	0.998084
357	ENSG00000121753	adhesion G protein-coupled receptor B2	ADGRB2	2373.74	-0.063298	0.0738546	-0.857063	0.39141	0.784985		357	ENSG00000121753	adhesion G protein-coupled receptor B2	ADGRB2	2373.74	-0.0746114	0.0871244	-0.856379	0.391788	0.98707
358	ENSG00000184007	protein tyrosine phosphatase 4A2	PTP4A2	7203.92	-0.0692373	0.0698462	-0.991283	0.321548	0.753479		358	ENSG00000184007	protein tyrosine phosphatase 4A2	PTP4A2	7203.92	-0.0118676	0.0825925	-0.143689	0.885746	0.997115
359	ENSG00000121774	KH RNA binding domain containing, signal transduction associated 1	KHDRBS1	2035.74	-0.0841011	0.0478181	-1.75877	0.078616	0.5788		359	ENSG00000121774	KH RNA binding domain containing, signal transduction associated 1	KHDRBS1	2035.74	0.0576271	0.0563509	1.02265	0.306474	0.983764
360	ENSG00000121775	transmembrane protein 39B	TMEM39B	102.026	-0.0435381	0.0793566	-0.548639	0.583253	0.869842		360	ENSG00000121775	transmembrane protein 39B	TMEM39B	102.026	0.177558	0.0917805	1.93459	0.0530403	0.96228
361	ENSG00000025800	karyopherin subunit alpha 6	KPNA6	3147.04	0.000738509	0.0400137	0.0184564	0.985275	0.99623		361	ENSG00000025800	karyopherin subunit alpha 6	KPNA6	3147.04	-0.00550439	0.0472118	-0.116589	0.907185	0.997579
362	ENSG00000084652	taxilin alpha	TXLNA	1153.73	-0.0185773	0.0354724	-0.523711	0.600479	0.876309		362	ENSG00000084652	taxilin alpha	TXLNA	1153.73	-0.0353829	0.0416295	-0.849947	0.395355	0.98707
363	ENSG00000160050	coiled-coil domain containing 28B	CCDC28B	78.9064	0.0705997	0.0835478	0.845021	0.398099	0.78811		363	ENSG00000160050	coiled-coil domain containing 28B	CCDC28B	78.9064	-0.047009	0.100206	-0.469122	0.638982	0.991803
364	ENSG00000160051	IQ motif containing C	IQCC	96.6259	0.0556836	0.0744547	0.747886	0.454529	0.81339		364	ENSG00000160051	IQ motif containing C	IQCC	96.6259	0.0741049	0.0862898	0.858792	0.390455	0.98707
365	ENSG00000160055	transmembrane protein 234	TMEM234	179.233	0.045056	0.0764809	0.589115	0.555784	0.858516		365	ENSG00000160055	transmembrane protein 234	TMEM234	179.233	-0.0119967	0.0896376	-0.133836	0.893533	0.997296
366	ENSG00000084623	eukaryotic translation initiation factor 3 subunit I	EIF3I	965.924	-0.0707251	0.0482446	-1.46597	0.142657	0.632016		366	ENSG00000084623	eukaryotic translation initiation factor 3 subunit I	EIF3I	965.924	-0.0609309	0.0566051	-1.07642	0.281739	0.980714
367	ENSG00000220785	myotubularin related protein 9 like, pseudogene	MTMR9LP	38.5044	7.8e-05	0.140485	0.000554991	0.999557	0.99986		367	ENSG00000220785	myotubularin related protein 9 like, pseudogene	MTMR9LP	38.5044	-0.131189	0.169238	-0.775172	0.438238	0.98707
368	ENSG00000116478	histone deacetylase 1	HDAC1	358.775	-0.0417545	0.0537579	-0.776715	0.437327	0.80751		368	ENSG00000116478	histone deacetylase 1	HDAC1	358.775	-0.046773	0.0643497	-0.726857	0.467314	0.98707
369	ENSG00000175130	MARCKS like 1	MARCKSL1	702.158	-0.171517	0.108776	-1.57678	0.114845	0.612503		369	ENSG00000175130	MARCKS like 1	MARCKSL1	702.158	-0.0930271	0.128864	-0.721903	0.470354	0.98707
370	ENSG00000160058	BSD domain containing 1	BSDC1	2051.93	-0.0480523	0.03143	-1.52887	0.126298	0.621383		370	ENSG00000160058	BSD domain containing 1	BSDC1	2051.93	-0.0201238	0.0368782	-0.545681	0.585285	0.991803
371	ENSG00000273274	zinc finger and BTB domain containing 8B	ZBTB8B	196.765	0.101744	0.0800264	1.27139	0.203592	0.679516		371	ENSG00000273274	zinc finger and BTB domain containing 8B	ZBTB8B	196.765	0.0841474	0.0936217	0.898802	0.368758	0.985657
372	ENSG00000160062	zinc finger and BTB domain containing 8A	ZBTB8A	279.027	0.0532084	0.0689156	0.77208	0.440067	0.808087		372	ENSG00000160062	zinc finger and BTB domain containing 8A	ZBTB8A	279.027	0.0285727	0.0811176	0.352239	0.724659	0.991803
373	ENSG00000176261	zinc finger and BTB domain containing 8 opposite strand	ZBTB8OS	603.559	-0.0245348	0.0528442	-0.464285	0.642443	0.891985		373	ENSG00000176261	zinc finger and BTB domain containing 8 opposite strand	ZBTB8OS	603.559	0.0150216	0.0621858	0.24156	0.809121	0.995433
374	ENSG00000162521	RB binding protein 4, chromatin remodeling factor	RBBP4	3868.04	0.0121585	0.0283225	0.429289	0.667713	0.899416		374	ENSG00000162521	RB binding protein 4, chromatin remodeling factor	RBBP4	3868.04	-0.00833052	0.03338	-0.249567	0.802923	0.995338
375	ENSG00000162520	syncoilin, intermediate filament protein	SYNC	89.2482	0.0251479	0.0958996	0.262231	0.793143	0.942732		375	ENSG00000162520	syncoilin, intermediate filament protein	SYNC	89.2482	-0.100558	0.113718	-0.884281	0.376544	0.98707
376	ENSG00000162522	KIAA1522	KIAA1522	391.876	-0.170119	0.104882	-1.62201	0.104802	0.604135		376	ENSG00000162522	KIAA1522	KIAA1522	391.876	0.0481195	0.123162	0.390702	0.696018	0.991803
377	ENSG00000134684	tyrosyl-tRNA synthetase 1	YARS1	3018.02	-0.0701221	0.042129	-1.66446	0.0960204	0.592312		377	ENSG00000134684	tyrosyl-tRNA synthetase 1	YARS1	3018.02	-0.0603567	0.0496404	-1.21588	0.224031	0.977468
378	ENSG00000116497	S100P binding protein	S100PBP	632.234	0.047317	0.0589455	0.802725	0.422134	0.799173		378	ENSG00000116497	S100P binding protein	S100PBP	632.234	-0.148226	0.0698842	-2.12102	0.0339201	0.953575
379	ENSG00000160097	fibronectin type III domain containing 5	FNDC5	954.62	-0.0296622	0.0509653	-0.582007	0.560562	0.861618		379	ENSG00000160097	fibronectin type III domain containing 5	FNDC5	954.62	0.022064	0.0599653	0.367946	0.712914	0.991803
380	ENSG00000121905	hippocalcin	HPCA	1517.9	0.0342999	0.0656203	0.522703	0.601181	0.876309		380	ENSG00000121905	hippocalcin	HPCA	1517.9	-0.0086946	0.0772903	-0.112493	0.910433	0.997579
381	ENSG00000121900	transmembrane protein 54	TMEM54	140.616	-0.157442	0.0883933	-1.78115	0.0748877	0.575221		381	ENSG00000121900	transmembrane protein 54	TMEM54	140.616	0.136003	0.101674	1.33764	0.181013	0.975196
382	ENSG00000116514	ring finger protein 19B	RNF19B	712.145	0.0107532	0.0412273	0.260828	0.794225	0.942732		382	ENSG00000116514	ring finger protein 19B	RNF19B	712.145	0.0765727	0.0479689	1.5963	0.110422	0.96228
383	ENSG00000004455	adenylate kinase 2	AK2	728.52	-3.38e-05	0.0384107	-0.000878933	0.999299	0.99986		383	ENSG00000004455	adenylate kinase 2	AK2	728.52	-0.00559113	0.0455232	-0.122819	0.90225	0.997579
384	ENSG00000142920	antizyme inhibitor 2	AZIN2	435.078	-0.0557103	0.0584484	-0.953153	0.340513	0.763153		384	ENSG00000142920	antizyme inhibitor 2	AZIN2	435.078	-0.0916755	0.0687313	-1.33382	0.182261	0.975196
385	ENSG00000116525	tripartite motif containing 62	TRIM62	127.725	-0.099287	0.0980355	-1.01277	0.311172	0.748746		385	ENSG00000116525	tripartite motif containing 62	TRIM62	127.725	-0.223369	0.114821	-1.94536	0.0517319	0.96228
386	ENSG00000160094	zinc finger protein 362	ZNF362	463.857	-0.107866	0.051214	-2.10618	0.0351887	0.506575		386	ENSG00000160094	zinc finger protein 362	ZNF362	463.857	-0.0369316	0.0597922	-0.617666	0.536796	0.991803
388	ENSG00000134686	polyhomeotic homolog 2	PHC2	765.233	-0.111582	0.0608735	-1.83301	0.0668008	0.561021		388	ENSG00000134686	polyhomeotic homolog 2	PHC2	765.233	0.050739	0.0713363	0.711265	0.47692	0.98707
389	ENSG00000121903	zinc finger and SCAN domain containing 20	ZSCAN20	271.764	0.00825692	0.0650667	0.126899	0.89902	0.97253		389	ENSG00000121903	zinc finger and SCAN domain containing 20	ZSCAN20	271.764	0.0087596	0.0765905	0.114369	0.908945	0.997579
390	ENSG00000121904	CUB and Sushi multiple domains 2	CSMD2	778.234	0.0896183	0.0647014	1.38511	0.16602	0.654093		390	ENSG00000121904	CUB and Sushi multiple domains 2	CSMD2	778.234	0.0470938	0.0759588	0.619991	0.535264	0.991803
391	ENSG00000163866	small integral membrane protein 12	SMIM12	796.281	-0.0296434	0.0392916	-0.754446	0.450581	0.811582		391	ENSG00000163866	small integral membrane protein 12	SMIM12	796.281	0.0235318	0.0456167	0.51586	0.605953	0.991803
393	ENSG00000116544	DLG associated protein 3	DLGAP3	875.404	-0.0806937	0.104957	-0.768827	0.441996	0.808721		393	ENSG00000116544	DLG associated protein 3	DLGAP3	875.404	-0.0740639	0.123758	-0.598459	0.549534	0.991803
394	ENSG00000241014	G protein-coupled receptor 199, pseudogene	GPR199P	36.4908	0.00723958	0.179905	0.0402412	0.967901	0.993122		394	ENSG00000241014	G protein-coupled receptor 199, pseudogene	GPR199P	36.4908	-0.323936	0.212433	-1.52488	0.127289	0.963078
395	ENSG00000163867	zinc finger MYM-type containing 6	ZMYM6	569.575	0.0172172	0.0434879	0.395908	0.692173	0.9091		395	ENSG00000163867	zinc finger MYM-type containing 6	ZMYM6	569.575	0.035831	0.0514926	0.695847	0.486524	0.989103
396	ENSG00000197056	zinc finger MYM-type containing 1	ZMYM1	264.11	0.00896881	0.0509619	0.175991	0.860301	0.961036		396	ENSG00000197056	zinc finger MYM-type containing 1	ZMYM1	264.11	-0.0955537	0.0607739	-1.57228	0.115885	0.96228
397	ENSG00000116560	splicing factor proline and glutamine rich	SFPQ	7541.54	0.0525994	0.0419313	1.25442	0.209689	0.684128		397	ENSG00000116560	splicing factor proline and glutamine rich	SFPQ	7541.54	0.123533	0.0496066	2.49025	0.0127653	0.870682
398	ENSG00000146463	zinc finger MYM-type containing 4	ZMYM4	4094.16	0.00128727	0.0247464	0.0520186	0.958514	0.990154		398	ENSG00000146463	zinc finger MYM-type containing 4	ZMYM4	4094.16	0.0153903	0.0291429	0.528096	0.597432	0.991803
399	ENSG00000229994	ribosomal protein L5 pseudogene 4	RPL5P4	171.694	0.0507631	0.080549	0.630214	0.528555	0.845828		399	ENSG00000229994	ribosomal protein L5 pseudogene 4	RPL5P4	171.694	-0.00623635	0.0959415	-0.0650016	0.948173	0.997579
400	ENSG00000142687	KIAA0319 like	KIAA0319L	2761.62	-0.0100866	0.0313386	-0.32186	0.747559	0.928425		400	ENSG00000142687	KIAA0319 like	KIAA0319L	2761.62	0.00704808	0.0368032	0.191507	0.848128	0.99606
401	ENSG00000020129	neurochondrin	NCDN	5787.98	-0.232904	0.0918007	-2.53706	0.0111786	0.457577		401	ENSG00000020129	neurochondrin	NCDN	5787.98	0.137355	0.108482	1.26616	0.205456	0.975405
402	ENSG00000116819	transcription factor AP-2 epsilon	TFAP2E	46.8365	-0.224768	0.118026	-1.9044	0.0568581	0.542848		402	ENSG00000116819	transcription factor AP-2 epsilon	TFAP2E	46.8365	0.00942791	0.13744	0.0685967	0.945311	0.997579
403	ENSG00000126067	proteasome 20S subunit beta 2	PSMB2	951.287	-0.0712184	0.0415774	-1.71291	0.0867287	0.582497		403	ENSG00000126067	proteasome 20S subunit beta 2	PSMB2	951.287	0.0420017	0.0486562	0.863234	0.388009	0.98707
404	ENSG00000142686	chromosome 1 open reading frame 216	C1orf216	3413.23	-0.0104395	0.0463114	-0.22542	0.821653	0.948354		404	ENSG00000142686	chromosome 1 open reading frame 216	C1orf216	3413.23	-0.120033	0.0547089	-2.19404	0.0282329	0.952368
405	ENSG00000092853	claspin	CLSPN	153.405	-0.0326957	0.118548	-0.275802	0.7827	0.938608		405	ENSG00000092853	claspin	CLSPN	153.405	-0.225768	0.139669	-1.61645	0.105997	0.96228
406	ENSG00000134698	argonaute RISC component 4	AGO4	1345.33	0.0447384	0.044628	1.00247	0.316115	0.750799		406	ENSG00000134698	argonaute RISC component 4	AGO4	1345.33	0.12616	0.0527486	2.39173	0.0167693	0.904255
407	ENSG00000092847	argonaute RISC component 1	AGO1	3505.17	0.0203535	0.0429212	0.474206	0.635353	0.890387		407	ENSG00000092847	argonaute RISC component 1	AGO1	3505.17	0.0337719	0.0506949	0.666179	0.505297	0.991803
408	ENSG00000126070	argonaute RISC catalytic component 3	AGO3	2757.26	0.0800065	0.0534882	1.49578	0.134712	0.626119		408	ENSG00000126070	argonaute RISC catalytic component 3	AGO3	2757.26	-0.0196046	0.0633219	-0.309602	0.756863	0.992519
409	ENSG00000116863	ADP-ribosylserine hydrolase	ADPRS	232.496	0.00946448	0.0630113	0.150203	0.880605	0.966693		409	ENSG00000116863	ADP-ribosylserine hydrolase	ADPRS	232.496	0.00651464	0.0734562	0.0886873	0.92933	0.997579
410	ENSG00000054116	trafficking protein particle complex 3	TRAPPC3	816.986	-0.0187291	0.0371588	-0.50403	0.61424	0.881626		410	ENSG00000054116	trafficking protein particle complex 3	TRAPPC3	816.986	0.00188393	0.0434086	0.0433998	0.965383	0.998108
411	ENSG00000116871	MAP7 domain containing 1	MAP7D1	1949.89	-0.1548	0.0732917	-2.11211	0.0346773	0.505226		411	ENSG00000116871	MAP7 domain containing 1	MAP7D1	1949.89	-0.0469284	0.0865147	-0.542433	0.58752	0.991803
412	ENSG00000054118	thyroid hormone receptor associated protein 3	THRAP3	3925.33	-0.026064	0.0338515	-0.769952	0.441329	0.808451		412	ENSG00000054118	thyroid hormone receptor associated protein 3	THRAP3	3925.33	0.032095	0.0399109	0.804166	0.421301	0.98707
413	ENSG00000214193	SH3 domain containing 21	SH3D21	198.639	-0.124491	0.109026	-1.14184	0.253519	0.710555		413	ENSG00000214193	SH3 domain containing 21	SH3D21	198.639	-0.119131	0.128768	-0.925157	0.354884	0.985657
415	ENSG00000196182	serine/threonine kinase 40	STK40	469.863	-0.0423116	0.074777	-0.565836	0.571505	0.866581		415	ENSG00000196182	serine/threonine kinase 40	STK40	469.863	0.0620933	0.0877241	0.707825	0.479054	0.98707
416	ENSG00000181817	LSM10, U7 small nuclear RNA associated	LSM10	78.1215	-0.179783	0.108601	-1.65544	0.0978347	0.594443		416	ENSG00000181817	LSM10, U7 small nuclear RNA associated	LSM10	78.1215	0.00732226	0.124207	0.0589522	0.95299	0.997665
417	ENSG00000116885	organic solute carrier partner 1	OSCP1	426.315	0.0356303	0.0461566	0.771942	0.440149	0.808087		417	ENSG00000116885	organic solute carrier partner 1	OSCP1	426.315	0.0251497	0.0536903	0.468421	0.639483	0.991803
418	ENSG00000116898	mitochondrial ribosomal protein S15	MRPS15	700.03	-0.0257033	0.0504823	-0.509155	0.610644	0.879825		418	ENSG00000116898	mitochondrial ribosomal protein S15	MRPS15	700.03	0.030057	0.0590622	0.508905	0.610819	0.991803
419	ENSG00000119535	colony stimulating factor 3 receptor	CSF3R	92.6778	-0.240616	0.170505	-1.4112	0.158187	0.648264		419	ENSG00000119535	colony stimulating factor 3 receptor	CSF3R	92.6778	-0.0997133	0.20026	-0.49792	0.61854	0.991803
420	ENSG00000163873	glutamate ionotropic receptor kainate type subunit 3	GRIK3	1965.33	0.034724	0.0798405	0.434916	0.663623	0.898156		420	ENSG00000163873	glutamate ionotropic receptor kainate type subunit 3	GRIK3	1965.33	-0.023833	0.0942529	-0.252863	0.800374	0.995294
421	ENSG00000163875	MYST/Esa1 associated factor 6	MEAF6	2559.59	-0.040015	0.0462295	-0.865573	0.386725	0.783255		421	ENSG00000163875	MYST/Esa1 associated factor 6	MEAF6	2559.59	-0.0457363	0.0545641	-0.838213	0.401911	0.98707
422	ENSG00000163877	Smad nuclear interacting protein 1	SNIP1	565.412	0.0163304	0.0428285	0.381297	0.702983	0.912694		422	ENSG00000163877	Smad nuclear interacting protein 1	SNIP1	565.412	0.0772601	0.0503667	1.53395	0.125042	0.963078
424	ENSG00000163879	dynein axonemal light intermediate chain 1	DNALI1	190.725	-0.134364	0.099056	-1.35645	0.174957	0.660118		424	ENSG00000163879	dynein axonemal light intermediate chain 1	DNALI1	190.725	0.0821895	0.116878	0.703209	0.481926	0.987505
425	ENSG00000134697	G protein nucleolar 2	GNL2	834.089	0.0469789	0.0402122	1.16828	0.242695	0.702607		425	ENSG00000134697	G protein nucleolar 2	GNL2	834.089	0.0505114	0.0471928	1.07032	0.284475	0.981427
426	ENSG00000116922	chromosome 1 open reading frame 109	C1orf109	403.456	-0.00903567	0.0661626	-0.136568	0.891373	0.969934		426	ENSG00000116922	chromosome 1 open reading frame 109	C1orf109	403.456	-0.10495	0.0774892	-1.35438	0.175615	0.975196
427	ENSG00000134690	cell division cycle associated 8	CDCA8	36.7013	0.148085	0.13601	1.08878	0.276251	0.726841		427	ENSG00000134690	cell division cycle associated 8	CDCA8	36.7013	0.162696	0.157522	1.03284	0.301677	0.983764
428	ENSG00000183317	EPH receptor A10	EPHA10	328.356	-0.0601284	0.066872	-0.899157	0.368569	0.777622		428	ENSG00000183317	EPH receptor A10	EPHA10	328.356	-0.0188483	0.0777966	-0.242276	0.808566	0.995433
429	ENSG00000185090	mannosidase endo-alpha like	MANEAL	156.952	0.0523928	0.0800429	0.654558	0.512752	0.836982		429	ENSG00000185090	mannosidase endo-alpha like	MANEAL	156.952	0.0973115	0.0912823	1.06605	0.286401	0.981876
430	ENSG00000196449	yrdC N6-threonylcarbamoyltransferase domain containing	YRDC	236.721	0.090195	0.0523068	1.72435	0.0846452	0.582497		430	ENSG00000196449	yrdC N6-threonylcarbamoyltransferase domain containing	YRDC	236.721	0.00178525	0.0605823	0.0294682	0.976491	0.998588
431	ENSG00000197982	chromosome 1 open reading frame 122	C1orf122	167.583	-0.00898962	0.07779	-0.115563	0.907999	0.976076		431	ENSG00000197982	chromosome 1 open reading frame 122	C1orf122	167.583	0.0162836	0.0909812	0.178978	0.857955	0.99606
432	ENSG00000188786	metal regulatory transcription factor 1	MTF1	419.802	0.0369876	0.0684284	0.54053	0.588832	0.871957		432	ENSG00000188786	metal regulatory transcription factor 1	MTF1	419.802	0.0663349	0.0803189	0.825893	0.408865	0.98707
433	ENSG00000204084	inositol polyphosphate-5-phosphatase B	INPP5B	691.871	0.0279104	0.0598241	0.466541	0.640828	0.8917		433	ENSG00000204084	inositol polyphosphate-5-phosphatase B	INPP5B	691.871	-0.00219481	0.0706975	-0.031045	0.975234	0.998588
434	ENSG00000183431	splicing factor 3a subunit 3	SF3A3	1760.52	0.0478412	0.0338676	1.41259	0.157775	0.647914		434	ENSG00000183431	splicing factor 3a subunit 3	SF3A3	1760.52	0.0283269	0.0398376	0.71106	0.477047	0.98707
435	ENSG00000183520	UTP11 small subunit processome component	UTP11	743.422	0.023343	0.0359925	0.648553	0.516628	0.838993		435	ENSG00000183520	UTP11 small subunit processome component	UTP11	743.422	0.0211579	0.0421341	0.502158	0.615557	0.991803
436	ENSG00000215895	HSPA5 pseudogene 1	HSPA5P1	92.7578	0.0765413	0.144551	0.52951	0.596451	0.874726		436	ENSG00000215895	HSPA5 pseudogene 1	HSPA5P1	92.7578	-0.0581444	0.170493	-0.341037	0.733076	0.991803
437	ENSG00000116954	Ras related GTP binding C	RRAGC	310.094	-0.00923329	0.0696741	-0.132521	0.894572	0.970864		437	ENSG00000116954	Ras related GTP binding C	RRAGC	310.094	-0.0329699	0.0818694	-0.402714	0.687159	0.991803
439	ENSG00000214114	MYC binding protein	MYCBP	240.669	0.0915944	0.0915433	1.00056	0.31704	0.751686		439	ENSG00000214114	MYC binding protein	MYCBP	240.669	0.0361101	0.108982	0.331339	0.740388	0.991803
440	ENSG00000158315	rhomboid like 2	RHBDL2	136.491	-0.14287	0.111816	-1.27772	0.201347	0.677023		440	ENSG00000158315	rhomboid like 2	RHBDL2	136.491	-0.139391	0.133561	-1.04365	0.296646	0.983328
441	ENSG00000174574	akirin 1	AKIRIN1	1558.32	0.0463591	0.0368123	1.25934	0.207909	0.683297		441	ENSG00000174574	akirin 1	AKIRIN1	1558.32	-0.031059	0.0433645	-0.716232	0.473848	0.98707
442	ENSG00000168653	NADH:ubiquinone oxidoreductase subunit S5	NDUFS5	3571.32	-0.0422638	0.0638898	-0.661511	0.508284	0.835192		442	ENSG00000168653	NADH:ubiquinone oxidoreductase subunit S5	NDUFS5	3571.32	0.0253807	0.0754413	0.33643	0.736547	0.991803
443	ENSG00000127603	microtubule actin crosslinking factor 1	MACF1	43664	0.0662599	0.0532445	1.24445	0.213335	0.685672		443	ENSG00000127603	microtubule actin crosslinking factor 1	MACF1	43664	0.0187003	0.0629704	0.296969	0.76649	0.993455
444	ENSG00000237624	3-oxoacid CoA-transferase 2 pseudogene 1	OXCT2P1	36.1992	-0.129708	0.151968	-0.853527	0.393367	0.786038		444	ENSG00000237624	3-oxoacid CoA-transferase 2 pseudogene 1	OXCT2P1	36.1992	-0.173563	0.175862	-0.986929	0.323678	0.983778
446	ENSG00000243970	peptidylprolyl isomerase E like pseudogene	PPIEL	60.5861	-0.0456358	0.0943417	-0.483729	0.628578	0.887585		446	ENSG00000243970	peptidylprolyl isomerase E like pseudogene	PPIEL	60.5861	-0.231868	0.11372	-2.03894	0.041456	0.960081
447	ENSG00000090621	poly(A) binding protein cytoplasmic 4	PABPC4	1169.68	-0.0443849	0.0465303	-0.953893	0.340138	0.762973		447	ENSG00000090621	poly(A) binding protein cytoplasmic 4	PABPC4	1169.68	-0.0309373	0.0546928	-0.565656	0.571628	0.991803
448	ENSG00000116981	5'-nucleotidase, cytosolic IA	NT5C1A	56.2446	-0.0976863	0.108303	-0.901972	0.367072	0.776339		448	ENSG00000116981	5'-nucleotidase, cytosolic IA	NT5C1A	56.2446	-0.031231	0.124218	-0.251422	0.801488	0.995338
449	ENSG00000116983	hippocalcin like 4	HPCAL4	10121.9	0.006171	0.0567982	0.108648	0.913482	0.978386		449	ENSG00000116983	hippocalcin like 4	HPCAL4	10121.9	-0.0739848	0.0671519	-1.10175	0.270569	0.977549
450	ENSG00000084072	peptidylprolyl isomerase E	PPIE	578.189	-0.086284	0.0523515	-1.64817	0.0993187	0.597783		450	ENSG00000084072	peptidylprolyl isomerase E	PPIE	578.189	0.0376406	0.0615387	0.611657	0.540765	0.991803
451	ENSG00000116985	bone morphogenetic protein 8b	BMP8B	94.5854	-0.0632229	0.127732	-0.494966	0.620624	0.884503		451	ENSG00000116985	bone morphogenetic protein 8b	BMP8B	94.5854	-0.173367	0.151108	-1.14731	0.251255	0.977468
452	ENSG00000198754	3-oxoacid CoA-transferase 2	OXCT2	46.2981	-0.138506	0.160454	-0.863217	0.388018	0.783255		452	ENSG00000198754	3-oxoacid CoA-transferase 2	OXCT2	46.2981	-0.0113833	0.18649	-0.0610395	0.951328	0.997579
453	ENSG00000043514	tRNA isopentenyltransferase 1	TRIT1	611.841	-0.0305784	0.0571934	-0.53465	0.592892	0.87403		453	ENSG00000043514	tRNA isopentenyltransferase 1	TRIT1	611.841	-0.016648	0.0671322	-0.247989	0.804143	0.995385
454	ENSG00000168389	major facilitator superfamily domain containing 2A	MFSD2A	197.978	-0.0119282	0.129877	-0.0918424	0.926823	0.981515		454	ENSG00000168389	major facilitator superfamily domain containing 2A	MFSD2A	197.978	0.016788	0.153552	0.109331	0.91294	0.997579
455	ENSG00000131236	cyclase associated actin cytoskeleton regulatory protein 1	CAP1	3608.8	0.0270345	0.0355359	0.760765	0.446798	0.810835		455	ENSG00000131236	cyclase associated actin cytoskeleton regulatory protein 1	CAP1	3608.8	-0.0470524	0.0419347	-1.12204	0.261845	0.977468
456	ENSG00000131238	palmitoyl-protein thioesterase 1	PPT1	2527.47	-0.0358856	0.0323067	-1.11078	0.266664	0.721856		456	ENSG00000131238	palmitoyl-protein thioesterase 1	PPT1	2527.47	0.000250926	0.038061	0.00659273	0.99474	0.999244
457	ENSG00000117000	RLF zinc finger	RLF	2896.02	0.0844224	0.0410713	2.05551	0.0398299	0.518521		457	ENSG00000117000	RLF zinc finger	RLF	2896.02	0.0115475	0.0484857	0.238162	0.811755	0.995433
459	ENSG00000084073	zinc metallopeptidase STE24	ZMPSTE24	1896.66	0.0551609	0.0332464	1.65915	0.0970852	0.593602		459	ENSG00000084073	zinc metallopeptidase STE24	ZMPSTE24	1896.66	0.00558739	0.0392146	0.142482	0.886699	0.997224
460	ENSG00000049089	collagen type IX alpha 2 chain	COL9A2	310.375	-0.176039	0.126815	-1.38816	0.165087	0.654093		460	ENSG00000049089	collagen type IX alpha 2 chain	COL9A2	310.375	-0.217373	0.150579	-1.44358	0.148857	0.969644
462	ENSG00000084070	small ArfGAP2	SMAP2	3333.18	-0.0311768	0.0434767	-0.717091	0.473318	0.8198		462	ENSG00000084070	small ArfGAP2	SMAP2	3333.18	0.01847	0.0512577	0.360336	0.718596	0.991803
463	ENSG00000187801	ZFP69 zinc finger protein B	ZFP69B	465.293	0.0459145	0.0567068	0.809681	0.418123	0.798643		463	ENSG00000187801	ZFP69 zinc finger protein B	ZFP69B	465.293	-0.0686616	0.0667042	-1.02934	0.303318	0.983764
465	ENSG00000187815	ZFP69 zinc finger protein	ZFP69	175.214	0.265463	0.0694497	3.82238	0.000132168	0.417654		465	ENSG00000187815	ZFP69 zinc finger protein	ZFP69	175.214	-0.106544	0.081907	-1.30079	0.193329	0.975405
466	ENSG00000164002	exonuclease 5	EXO5	193.637	0.186007	0.0930836	1.99828	0.0456863	0.529738		466	ENSG00000164002	exonuclease 5	EXO5	193.637	-0.141081	0.109704	-1.28601	0.19844	0.975405
467	ENSG00000117010	zinc finger protein 684	ZNF684	215.214	0.126861	0.0625155	2.02927	0.042431	0.52605		467	ENSG00000117010	zinc finger protein 684	ZNF684	215.214	-0.00665121	0.0740137	-0.0898645	0.928395	0.997579
468	ENSG00000117016	regulating synaptic membrane exocytosis 3	RIMS3	10166.6	-0.0943748	0.0580841	-1.6248	0.104206	0.603094		468	ENSG00000117016	regulating synaptic membrane exocytosis 3	RIMS3	10166.6	0.0731379	0.0686489	1.06539	0.286699	0.981876
469	ENSG00000272145	NFYC antisense RNA 1	NFYC-AS1	69.2982	-0.00633763	0.107233	-0.0591017	0.952871	0.988455		469	ENSG00000272145	NFYC antisense RNA 1	NFYC-AS1	69.2982	-0.102913	0.128593	-0.800305	0.423534	0.98707
470	ENSG00000066136	nuclear transcription factor Y subunit gamma	NFYC	776.004	-0.035825	0.0410553	-0.872605	0.382879	0.782247		470	ENSG00000066136	nuclear transcription factor Y subunit gamma	NFYC	776.004	0.0264163	0.0479371	0.551062	0.581591	0.991803
471	ENSG00000117013	potassium voltage-gated channel subfamily Q member 4	KCNQ4	101.548	-0.0514621	0.0972545	-0.529149	0.596702	0.874851		471	ENSG00000117013	potassium voltage-gated channel subfamily Q member 4	KCNQ4	101.548	0.0134548	0.113244	0.118812	0.905424	0.997579
472	ENSG00000171793	CTP synthase 1	CTPS1	435.761	0.0313412	0.0545871	0.57415	0.565866	0.864479		472	ENSG00000171793	CTP synthase 1	CTPS1	435.761	0.0422544	0.0637105	0.663225	0.507186	0.991803
473	ENSG00000010803	Scm polycomb group protein homolog 1	SCMH1	729.752	-0.0215079	0.045184	-0.476006	0.63407	0.890082		473	ENSG00000010803	Scm polycomb group protein homolog 1	SCMH1	729.752	-0.000412246	0.0527504	-0.00781502	0.993765	0.999244
474	ENSG00000127124	HIVEP zinc finger 3	HIVEP3	759.711	-0.0216444	0.0938407	-0.23065	0.817586	0.947908		474	ENSG00000127124	HIVEP zinc finger 3	HIVEP3	759.711	-0.0473662	0.110598	-0.428274	0.668451	0.991803
476	ENSG00000198815	forkhead box J3	FOXJ3	2607.94	0.0106822	0.0331347	0.322388	0.747159	0.928201		476	ENSG00000198815	forkhead box J3	FOXJ3	2607.94	0.00424858	0.0390355	0.108839	0.91333	0.997579
477	ENSG00000177181	ribosomal modification protein rimK like family member A	RIMKLA	2690.63	0.0125458	0.0569545	0.220278	0.825654	0.949672		477	ENSG00000177181	ribosomal modification protein rimK like family member A	RIMKLA	2690.63	-0.121828	0.0672395	-1.81186	0.0700085	0.96228
478	ENSG00000066185	zinc finger MYND-type containing 12	ZMYND12	63.7548	0.133108	0.133388	0.9979	0.318328	0.752435		478	ENSG00000066185	zinc finger MYND-type containing 12	ZMYND12	63.7548	0.040281	0.155044	0.259804	0.795015	0.994796
479	ENSG00000127125	phosphopantothenoylcysteine synthetase	PPCS	547.388	-0.0677972	0.0573257	-1.18267	0.236941	0.701842		479	ENSG00000127125	phosphopantothenoylcysteine synthetase	PPCS	547.388	-0.103264	0.0676728	-1.52592	0.127029	0.963078
480	ENSG00000186409	coiled-coil domain containing 30	CCDC30	1494.01	-0.0487849	0.0522731	-0.93327	0.350681	0.767511		480	ENSG00000186409	coiled-coil domain containing 30	CCDC30	1494.01	-0.0743612	0.0616682	-1.20583	0.227884	0.977468
481	ENSG00000236876	TMSB4X pseudogene 1	TMSB4XP1	639.058	-0.0414201	0.0841122	-0.492439	0.622409	0.884929		481	ENSG00000236876	TMSB4X pseudogene 1	TMSB4XP1	639.058	-0.161411	0.099608	-1.62046	0.105132	0.96228
482	ENSG00000171960	peptidylprolyl isomerase H	PPIH	294.274	-0.0498659	0.0522222	-0.954878	0.339639	0.762571		482	ENSG00000171960	peptidylprolyl isomerase H	PPIH	294.274	0.0141202	0.0603521	0.233964	0.815013	0.995617
483	ENSG00000065978	Y-box binding protein 1	YBX1	2058.36	-0.0247329	0.0657924	-0.375924	0.706973	0.913764		483	ENSG00000065978	Y-box binding protein 1	YBX1	2058.36	-0.0304342	0.0778122	-0.391124	0.695705	0.991803
484	ENSG00000117385	prolyl 3-hydroxylase 1	P3H1	176.252	-0.0106449	0.070929	-0.150078	0.880703	0.966697		484	ENSG00000117385	prolyl 3-hydroxylase 1	P3H1	176.252	0.0646597	0.0831301	0.777813	0.436679	0.98707
485	ENSG00000164008	chromosome 1 open reading frame 50	C1orf50	51.5419	-0.0186957	0.100399	-0.186214	0.852277	0.95836		485	ENSG00000164008	chromosome 1 open reading frame 50	C1orf50	51.5419	-0.156267	0.116437	-1.34207	0.179574	0.975196
487	ENSG00000177868	small vasohibin binding protein	SVBP	241.826	0.00840869	0.0868636	0.0968034	0.922883	0.980768		487	ENSG00000177868	small vasohibin binding protein	SVBP	241.826	-0.108657	0.102548	-1.05957	0.28934	0.981876
488	ENSG00000164010	erythroblast membrane associated protein (Scianna blood group)	ERMAP	205.807	0.0894112	0.0747836	1.1956	0.231853	0.697939		488	ENSG00000164010	erythroblast membrane associated protein (Scianna blood group)	ERMAP	205.807	0.0207841	0.0887641	0.23415	0.814869	0.995617
489	ENSG00000164011	zinc finger protein 691	ZNF691	100.51	-0.0422371	0.0901329	-0.468609	0.639349	0.891283		489	ENSG00000164011	zinc finger protein 691	ZNF691	100.51	-0.110146	0.10607	-1.03843	0.299069	0.983764
490	ENSG00000225099	ATPase H+ transporting V1 subunit E1 pseudogene 1	ATP6V1E1P1	177.75	0.0174077	0.120707	0.144214	0.885331	0.967983		490	ENSG00000225099	ATPase H+ transporting V1 subunit E1 pseudogene 1	ATP6V1E1P1	177.75	-0.20761	0.14318	-1.44999	0.14706	0.966514
491	ENSG00000117394	solute carrier family 2 member 1	SLC2A1	701.746	-0.098442	0.0927113	-1.06181	0.288321	0.734562		491	ENSG00000117394	solute carrier family 2 member 1	SLC2A1	701.746	-0.0667747	0.109638	-0.60905	0.542491	0.991803
492	ENSG00000227533	SLC2A1 antisense RNA 1	SLC2A1-AS1	73.5013	-0.0366823	0.141919	-0.258473	0.796042	0.942794		492	ENSG00000227533	SLC2A1 antisense RNA 1	SLC2A1-AS1	73.5013	0.0954406	0.168821	0.565336	0.571845	0.991803
493	ENSG00000117395	EBNA1 binding protein 2	EBNA1BP2	1558.19	-0.0756615	0.0360334	-2.09976	0.0357501	0.506891		493	ENSG00000117395	EBNA1 binding protein 2	EBNA1BP2	1558.19	0.0233167	0.0422518	0.551851	0.581051	0.991803
494	ENSG00000243710	cilia and flagella associated protein 57	CFAP57	83.9632	-0.106487	0.096319	-1.10556	0.268915	0.722541		494	ENSG00000243710	cilia and flagella associated protein 57	CFAP57	83.9632	-0.294442	0.112214	-2.62394	0.00869192	0.86354
495	ENSG00000179178	transmembrane protein 125	TMEM125	56.8909	-0.0526064	0.222874	-0.236037	0.813404	0.947079		495	ENSG00000179178	transmembrane protein 125	TMEM125	56.8909	-0.442464	0.270224	-1.6374	0.101547	0.96228
496	ENSG00000066056	tyrosine kinase with immunoglobulin like and EGF like domains 1	TIE1	119.684	-0.185674	0.171946	-1.07984	0.280214	0.729789		496	ENSG00000066056	tyrosine kinase with immunoglobulin like and EGF like domains 1	TIE1	119.684	-0.259943	0.203895	-1.27489	0.20235	0.975405
497	ENSG00000066322	ELOVL fatty acid elongase 1	ELOVL1	246.956	-0.068482	0.148434	-0.461364	0.644537	0.892185		497	ENSG00000066322	ELOVL fatty acid elongase 1	ELOVL1	246.956	-0.287744	0.176877	-1.6268	0.103779	0.96228
498	ENSG00000159479	mediator complex subunit 8	MED8	681.419	0.00877638	0.0457366	0.19189	0.847829	0.957048		498	ENSG00000159479	mediator complex subunit 8	MED8	681.419	0.00616145	0.0535365	0.115089	0.908375	0.997579
499	ENSG00000229431	MED8 antisense RNA 1	MED8-AS1	38.7902	0.120294	0.132109	0.910568	0.362523	0.774464		499	ENSG00000229431	MED8 antisense RNA 1	MED8-AS1	38.7902	-0.0687688	0.160517	-0.42842	0.668345	0.991803
500	ENSG00000198198	SZT2 subunit of KICSTOR complex	SZT2	925.434	-0.0976567	0.0483865	-2.01826	0.0435638	0.528111		500	ENSG00000198198	SZT2 subunit of KICSTOR complex	SZT2	925.434	-0.0246658	0.0568305	-0.434024	0.664271	0.991803
501	ENSG00000178922	hydroxypyruvate isomerase (putative)	HYI	67.854	-0.135365	0.110742	-1.22235	0.221574	0.691217		501	ENSG00000178922	hydroxypyruvate isomerase (putative)	HYI	67.854	-0.0769313	0.131411	-0.585427	0.558261	0.991803
502	ENSG00000142949	protein tyrosine phosphatase receptor type F	PTPRF	2621.5	-0.0759625	0.0780747	-0.972947	0.33058	0.759554		502	ENSG00000142949	protein tyrosine phosphatase receptor type F	PTPRF	2621.5	0.0422191	0.0921884	0.457966	0.646977	0.991803
503	ENSG00000066135	lysine demethylase 4A	KDM4A	1259.61	-0.0191093	0.0369097	-0.51773	0.604647	0.876981		503	ENSG00000066135	lysine demethylase 4A	KDM4A	1259.61	0.0621727	0.0432491	1.43755	0.150562	0.972493
504	ENSG00000126091	ST3 beta-galactoside alpha-2,3-sialyltransferase 3	ST3GAL3	437.772	-0.0846691	0.0628196	-1.34781	0.177719	0.662705		504	ENSG00000126091	ST3 beta-galactoside alpha-2,3-sialyltransferase 3	ST3GAL3	437.772	-0.0327708	0.0731514	-0.447986	0.654163	0.991803
505	ENSG00000117408	importin 13	IPO13	968.563	-0.0137952	0.0602409	-0.229001	0.818868	0.947925		505	ENSG00000117408	importin 13	IPO13	968.563	-0.134031	0.0711722	-1.8832	0.0596734	0.96228
506	ENSG00000132768	diphthamide biosynthesis 2	DPH2	186.532	-0.0178564	0.0641346	-0.27842	0.78069	0.938012		506	ENSG00000132768	diphthamide biosynthesis 2	DPH2	186.532	-0.00168515	0.073949	-0.022788	0.981819	0.99871
507	ENSG00000117410	ATPase H+ transporting V0 subunit b	ATP6V0B	602.732	0.0743801	0.0604454	1.23053	0.218498	0.690529		507	ENSG00000117410	ATPase H+ transporting V0 subunit b	ATP6V0B	602.732	0.0235192	0.0708291	0.332056	0.739847	0.991803
508	ENSG00000117411	beta-1,4-galactosyltransferase 2	B4GALT2	584.632	0.103718	0.114424	0.906437	0.364705	0.774931		508	ENSG00000117411	beta-1,4-galactosyltransferase 2	B4GALT2	584.632	-0.157124	0.135032	-1.16361	0.244584	0.977468
509	ENSG00000159214	coiled-coil domain containing 24	CCDC24	118.755	-0.056631	0.0810179	-0.698993	0.484556	0.823535		509	ENSG00000159214	coiled-coil domain containing 24	CCDC24	118.755	0.0509731	0.0944628	0.53961	0.589466	0.991803
510	ENSG00000196517	solute carrier family 6 member 9	SLC6A9	100.596	-0.236819	0.132682	-1.78485	0.0742852	0.573907		510	ENSG00000196517	solute carrier family 6 member 9	SLC6A9	100.596	-0.117298	0.15691	-0.747547	0.454733	0.98707
512	ENSG00000178028	DNA methyltransferase 1 associated protein 1	DMAP1	690.411	-0.086688	0.052283	-1.65805	0.0973065	0.593602		512	ENSG00000178028	DNA methyltransferase 1 associated protein 1	DMAP1	690.411	0.0344149	0.061296	0.561454	0.574488	0.991803
513	ENSG00000117419	ERI1 exoribonuclease family member 3	ERI3	916.585	-0.0566809	0.0454427	-1.2473	0.212286	0.68507		513	ENSG00000117419	ERI1 exoribonuclease family member 3	ERI3	916.585	0.0203978	0.0532547	0.383023	0.701703	0.991803
514	ENSG00000187147	ring finger protein 220	RNF220	1503.11	-0.131815	0.0557215	-2.36561	0.0180004	0.47345		514	ENSG00000187147	ring finger protein 220	RNF220	1503.11	-0.0397668	0.0656612	-0.605637	0.544756	0.991803
515	ENSG00000126106	transmembrane protein 53	TMEM53	82.7414	-0.0572325	0.0805555	-0.710473	0.477411	0.820887		515	ENSG00000126106	transmembrane protein 53	TMEM53	82.7414	-0.125748	0.0942395	-1.33435	0.182089	0.975196
516	ENSG00000198520	armadillo like helical domain containing 1	ARMH1	62.681	-0.121296	0.114896	-1.0557	0.291105	0.73724		516	ENSG00000198520	armadillo like helical domain containing 1	ARMH1	62.681	-0.0803201	0.135365	-0.593362	0.552939	0.991803
517	ENSG00000142937	ribosomal protein S8	RPS8	3410.24	-0.146741	0.0623725	-2.35265	0.0186401	0.47345		517	ENSG00000142937	ribosomal protein S8	RPS8	3410.24	-0.0223805	0.0736752	-0.303772	0.761302	0.993455
518	ENSG00000173846	polo like kinase 3	PLK3	76.1029	0.0866394	0.138151	0.627137	0.53057	0.84673		518	ENSG00000173846	polo like kinase 3	PLK3	76.1029	0.0705532	0.161305	0.437391	0.661828	0.991803
519	ENSG00000117425	patched 2	PTCH2	85.1257	-0.154741	0.121479	-1.2738	0.202733	0.678667		519	ENSG00000117425	patched 2	PTCH2	85.1257	-0.0110891	0.141528	-0.0783532	0.937547	0.997579
521	ENSG00000070785	eukaryotic translation initiation factor 2B subunit gamma	EIF2B3	676.266	0.0465078	0.0454132	1.0241	0.305787	0.746167		521	ENSG00000070785	eukaryotic translation initiation factor 2B subunit gamma	EIF2B3	676.266	-0.012189	0.0531537	-0.229317	0.818623	0.995941
522	ENSG00000126107	HECT domain E3 ubiquitin protein ligase 3	HECTD3	464.255	-0.0158815	0.0543302	-0.292315	0.770046	0.935518		522	ENSG00000126107	HECT domain E3 ubiquitin protein ligase 3	HECTD3	464.255	-0.0308523	0.0636536	-0.484691	0.627896	0.991803
523	ENSG00000126088	uroporphyrinogen decarboxylase	UROD	955.844	-0.0392417	0.0458904	-0.855118	0.392486	0.785982		523	ENSG00000126088	uroporphyrinogen decarboxylase	UROD	955.844	0.0029196	0.0538286	0.0542388	0.956745	0.998002
524	ENSG00000162415	zinc finger SWIM-type containing 5	ZSWIM5	471.725	0.00782043	0.0458858	0.170432	0.86467	0.962182		524	ENSG00000162415	zinc finger SWIM-type containing 5	ZSWIM5	471.725	0.0817784	0.0536448	1.52444	0.127398	0.963078
525	ENSG00000132781	mutY DNA glycosylase	MUTYH	114.301	-0.00132413	0.0880822	-0.0150329	0.988006	0.996296		525	ENSG00000132781	mutY DNA glycosylase	MUTYH	114.301	0.021266	0.103586	0.205299	0.837339	0.99606
526	ENSG00000132773	target of EGR1, exonuclease	TOE1	112.418	-0.0730374	0.0824117	-0.886251	0.375482	0.779426		526	ENSG00000132773	target of EGR1, exonuclease	TOE1	112.418	0.157773	0.0967006	1.63156	0.102772	0.96228
527	ENSG00000070759	testis associated actin remodelling kinase 2	TESK2	167.847	-0.0805172	0.114376	-0.703968	0.481453	0.821924		527	ENSG00000070759	testis associated actin remodelling kinase 2	TESK2	167.847	-0.110035	0.135837	-0.810055	0.417909	0.98707
528	ENSG00000280670	coiled-coil domain containing 163	CCDC163	55.0669	-0.0635835	0.259532	-0.244993	0.806462	0.9455		528	ENSG00000280670	coiled-coil domain containing 163	CCDC163	55.0669	0.0255497	0.307986	0.0829575	0.933885	0.997579
529	ENSG00000132763	metabolism of cobalamin associated C	MMACHC	316.357	0.0383469	0.0577733	0.663749	0.506851	0.834182		529	ENSG00000132763	metabolism of cobalamin associated C	MMACHC	316.357	-0.123944	0.0684196	-1.81153	0.0700583	0.96228
530	ENSG00000117450	peroxiredoxin 1	PRDX1	3009.52	-0.0389955	0.0501657	-0.777334	0.436962	0.807292		530	ENSG00000117450	peroxiredoxin 1	PRDX1	3009.52	0.0838773	0.0592311	1.4161	0.156746	0.975196
531	ENSG00000117448	aldo-keto reductase family 1 member A1	AKR1A1	511.946	-0.0259514	0.0584908	-0.443684	0.657271	0.896543		531	ENSG00000117448	aldo-keto reductase family 1 member A1	AKR1A1	511.946	0.0246437	0.0683404	0.360602	0.718397	0.991803
532	ENSG00000132780	nuclear autoantigenic sperm protein	NASP	2028.51	0.0270772	0.0485338	0.557903	0.57691	0.867575		532	ENSG00000132780	nuclear autoantigenic sperm protein	NASP	2028.51	-0.107896	0.057505	-1.87628	0.0606166	0.96228
533	ENSG00000159592	GC-rich promoter binding protein 1 like 1	GPBP1L1	2172	0.00730482	0.0301451	0.242322	0.808531	0.946415		533	ENSG00000159592	GC-rich promoter binding protein 1 like 1	GPBP1L1	2172	-0.0270099	0.0355492	-0.759789	0.447381	0.98707
535	ENSG00000159596	transmembrane protein 69	TMEM69	281.251	0.00353073	0.0474458	0.0744159	0.940679	0.985361		535	ENSG00000159596	transmembrane protein 69	TMEM69	281.251	0.0551182	0.0551344	0.999708	0.317452	0.983778
536	ENSG00000197429	intracisternal A particle-promoted polypeptide	IPP	404.847	-0.0595167	0.0515214	-1.15518	0.248015	0.70696		536	ENSG00000197429	intracisternal A particle-promoted polypeptide	IPP	404.847	-0.0581446	0.0607284	-0.957454	0.338338	0.985657
539	ENSG00000086015	microtubule associated serine/threonine kinase 2	MAST2	691.537	-0.109745	0.0725881	-1.51189	0.130563	0.624494		539	ENSG00000086015	microtubule associated serine/threonine kinase 2	MAST2	691.537	0.0407281	0.0852255	0.477887	0.632731	0.991803
540	ENSG00000117461	phosphoinositide-3-kinase regulatory subunit 3	PIK3R3	705.966	-0.0861418	0.0732695	-1.17568	0.239721	0.702607		540	ENSG00000117461	phosphoinositide-3-kinase regulatory subunit 3	PIK3R3	705.966	-0.0221151	0.0862805	-0.256317	0.797706	0.995002
541	ENSG00000085998	protein O-linked mannose N-acetylglucosaminyltransferase 1 (beta 1,2-)	POMGNT1	847.366	-0.0521007	0.0397772	-1.30981	0.190259	0.670648		541	ENSG00000085998	protein O-linked mannose N-acetylglucosaminyltransferase 1 (beta 1,2-)	POMGNT1	847.366	-0.0136334	0.0466392	-0.292316	0.770045	0.993803
542	ENSG00000171357	leucine rich adaptor protein 1	LURAP1	126.483	-0.0854842	0.089871	-0.951188	0.341509	0.763408		542	ENSG00000171357	leucine rich adaptor protein 1	LURAP1	126.483	0.0334841	0.105617	0.317034	0.751218	0.991803
543	ENSG00000085999	RAD54 like	RAD54L	34.3375	0.192826	0.139918	1.37814	0.168161	0.654294		543	ENSG00000085999	RAD54 like	RAD54L	34.3375	-0.322428	0.165021	-1.95387	0.0507172	0.96228
544	ENSG00000132128	leucine rich repeat containing 41	LRRC41	735.12	-0.024339	0.0358447	-0.679013	0.49713	0.828752		544	ENSG00000132128	leucine rich repeat containing 41	LRRC41	735.12	0.0723626	0.041846	1.72926	0.0837628	0.96228
545	ENSG00000173660	ubiquinol-cytochrome c reductase hinge protein	UQCRH	4016.67	-0.037197	0.0710344	-0.523648	0.600524	0.876309		545	ENSG00000173660	ubiquinol-cytochrome c reductase hinge protein	UQCRH	4016.67	-0.105387	0.0839582	-1.25523	0.209396	0.975939
546	ENSG00000117481	NOP2/Sun RNA methyltransferase 4	NSUN4	491.498	-0.0733688	0.0483149	-1.51855	0.128875	0.622833		546	ENSG00000117481	NOP2/Sun RNA methyltransferase 4	NSUN4	491.498	-0.0164771	0.0565578	-0.291333	0.770797	0.993803
547	ENSG00000117480	fatty acid amide hydrolase	FAAH	311.469	-0.119865	0.070153	-1.70862	0.0875213	0.582497		547	ENSG00000117480	fatty acid amide hydrolase	FAAH	311.469	-0.0718931	0.0821732	-0.874897	0.38163	0.98707
548	ENSG00000269956	MKNK1 antisense RNA 1	MKNK1-AS1	51.1018	0.240262	0.132875	1.80818	0.0705788	0.568699		548	ENSG00000269956	MKNK1 antisense RNA 1	MKNK1-AS1	51.1018	-0.215811	0.156964	-1.37491	0.16916	0.975196
549	ENSG00000079277	MAPK interacting serine/threonine kinase 1	MKNK1	678.832	-0.0223233	0.0613488	-0.363876	0.715951	0.917043		549	ENSG00000079277	MAPK interacting serine/threonine kinase 1	MKNK1	678.832	-0.0656717	0.0723768	-0.907359	0.364217	0.985657
550	ENSG00000142961	MOB kinase activator 3C	MOB3C	150.837	-0.0859929	0.0927581	-0.927067	0.353892	0.768859		550	ENSG00000142961	MOB kinase activator 3C	MOB3C	150.837	0.0538659	0.108949	0.494415	0.621013	0.991803
551	ENSG00000123472	ATP synthase mitochondrial F1 complex assembly factor 1	ATPAF1	3801.67	-0.0304935	0.0367181	-0.830476	0.40627	0.793512		551	ENSG00000123472	ATP synthase mitochondrial F1 complex assembly factor 1	ATPAF1	3801.67	-0.0408707	0.0433374	-0.943081	0.345639	0.985657
552	ENSG00000159658	EF-hand calcium binding domain 14	EFCAB14	3031.63	-0.00451607	0.0428402	-0.105417	0.916045	0.979116		552	ENSG00000159658	EF-hand calcium binding domain 14	EFCAB14	3031.63	0.0128078	0.0507482	0.252379	0.800748	0.995294
553	ENSG00000186377	cytochrome P450 family 4 subfamily X member 1	CYP4X1	523.401	-0.0268424	0.0661475	-0.405797	0.684892	0.906073		553	ENSG00000186377	cytochrome P450 family 4 subfamily X member 1	CYP4X1	523.401	0.0942337	0.07754	1.21529	0.224255	0.977468
554	ENSG00000186160	cytochrome P450 family 4 subfamily Z member 1	CYP4Z1	92.1292	0.0447134	0.0914818	0.488769	0.625005	0.886266		554	ENSG00000186160	cytochrome P450 family 4 subfamily Z member 1	CYP4Z1	92.1292	0.0369107	0.106059	0.34802	0.727825	0.991803
555	ENSG00000162365	cytochrome P450 family 4 subfamily A member 22	CYP4A22	37.9746	0.322525	0.162902	1.97987	0.0477184	0.532286		555	ENSG00000162365	cytochrome P450 family 4 subfamily A member 22	CYP4A22	37.9746	-0.155461	0.193454	-0.803604	0.421626	0.98707
556	ENSG00000162367	TAL bHLH transcription factor 1, erythroid differentiation factor	TAL1	79.0009	0.0113476	0.174167	0.0651536	0.948052	0.986968		556	ENSG00000162367	TAL bHLH transcription factor 1, erythroid differentiation factor	TAL1	79.0009	-0.324912	0.208224	-1.56039	0.118667	0.96228
557	ENSG00000123473	STIL centriolar assembly protein	STIL	216.299	-0.000743695	0.0617698	-0.0120398	0.990394	0.996814		557	ENSG00000123473	STIL centriolar assembly protein	STIL	216.299	0.0115978	0.0719311	0.161235	0.871908	0.997115
558	ENSG00000162368	cytidine/uridine monophosphate kinase 1	CMPK1	3433.33	-0.037218	0.0389273	-0.95609	0.339027	0.762507		558	ENSG00000162368	cytidine/uridine monophosphate kinase 1	CMPK1	3433.33	-0.0487888	0.0459869	-1.06093	0.288723	0.981876
559	ENSG00000117834	solute carrier family 5 member 9	SLC5A9	43.474	-0.0503436	0.158009	-0.318612	0.750021	0.929125		559	ENSG00000117834	solute carrier family 5 member 9	SLC5A9	43.474	0.158838	0.18764	0.846501	0.397273	0.98707
560	ENSG00000132122	spermatogenesis associated 6	SPATA6	551.781	0.0187785	0.0621975	0.301918	0.762714	0.933679		560	ENSG00000132122	spermatogenesis associated 6	SPATA6	551.781	-0.0200078	0.0738821	-0.270807	0.78654	0.994458
561	ENSG00000224986	protein phosphatase 1 regulatory subunit 8 pseudogene 1	PPP1R8P1	39.3997	0.0197938	0.13194	0.150021	0.880748	0.966697		561	ENSG00000224986	protein phosphatase 1 regulatory subunit 8 pseudogene 1	PPP1R8P1	39.3997	-0.023486	0.160493	-0.146337	0.883656	0.997115
563	ENSG00000186094	ATP/GTP binding protein like 4	AGBL4	837.974	0.0482131	0.0536512	0.898639	0.368845	0.777744		563	ENSG00000186094	ATP/GTP binding protein like 4	AGBL4	837.974	0.0540578	0.0631226	0.856395	0.39178	0.98707
564	ENSG00000162373	BEN domain containing 5	BEND5	516.31	0.0514567	0.0641959	0.801557	0.422809	0.799173		564	ENSG00000162373	BEN domain containing 5	BEND5	516.31	0.129748	0.0752449	1.72435	0.084645	0.96228
565	ENSG00000225623	AGBL4 intronic transcript 1	AGBL4-IT1	70.7145	0.385367	0.172982	2.22778	0.0258951	0.483839		565	ENSG00000225623	AGBL4 intronic transcript 1	AGBL4-IT1	70.7145	0.0806067	0.203744	0.395627	0.69238	0.991803
567	ENSG00000215887	zinc finger protein 859, pseudogene	ZNF859P	39.8392	0.282369	0.162144	1.74147	0.0816011	0.581855		567	ENSG00000215887	zinc finger protein 859, pseudogene	ZNF859P	39.8392	0.24818	0.193767	1.28082	0.200258	0.975405
569	ENSG00000162374	ELAV like RNA binding protein 4	ELAVL4	5231.46	0.0710428	0.04459	1.59325	0.111105	0.610397		569	ENSG00000162374	ELAV like RNA binding protein 4	ELAVL4	5231.46	0.0792305	0.0526385	1.50518	0.132277	0.964452
570	ENSG00000185104	Fas associated factor 1	FAF1	2326.82	-0.0117354	0.0282346	-0.415639	0.677674	0.90379		570	ENSG00000185104	Fas associated factor 1	FAF1	2326.82	0.0411891	0.0331525	1.24241	0.214084	0.977468
571	ENSG00000225767	FAF1 antisense RNA 1	FAF1-AS1	48.9277	-0.0626641	0.151996	-0.412274	0.680138	0.904996		571	ENSG00000225767	FAF1 antisense RNA 1	FAF1-AS1	48.9277	0.185616	0.180193	1.03009	0.302967	0.983764
572	ENSG00000123080	cyclin dependent kinase inhibitor 2C	CDKN2C	91.2512	0.0486972	0.113292	0.429839	0.667313	0.899416		572	ENSG00000123080	cyclin dependent kinase inhibitor 2C	CDKN2C	91.2512	-0.0351896	0.135024	-0.260617	0.794388	0.994796
573	ENSG00000123091	ring finger protein 11	RNF11	9377.15	-0.003055	0.0403159	-0.0757765	0.939597	0.985091		573	ENSG00000123091	ring finger protein 11	RNF11	9377.15	-0.0753698	0.0476579	-1.58148	0.113769	0.96228
575	ENSG00000085831	tetratricopeptide repeat domain 39A	TTC39A	185.189	-0.0953489	0.0867481	-1.09915	0.271704	0.723644		575	ENSG00000085831	tetratricopeptide repeat domain 39A	TTC39A	185.189	0.131189	0.101465	1.29294	0.196031	0.975405
576	ENSG00000085832	epidermal growth factor receptor pathway substrate 15	EPS15	14345.5	0.0113078	0.0410197	0.275668	0.782803	0.938608		576	ENSG00000085832	epidermal growth factor receptor pathway substrate 15	EPS15	14345.5	-0.112723	0.0485048	-2.32396	0.0201275	0.904255
577	ENSG00000117859	oxysterol binding protein like 9	OSBPL9	1584.83	0.038356	0.0390918	0.981177	0.326506	0.757233		577	ENSG00000117859	oxysterol binding protein like 9	OSBPL9	1584.83	0.00718376	0.0462294	0.155394	0.876511	0.997115
578	ENSG00000078618	nardilysin convertase	NRDC	3774.79	0.0028178	0.0390324	0.0721913	0.94245	0.985917		578	ENSG00000078618	nardilysin convertase	NRDC	3774.79	0.0242978	0.0460408	0.527744	0.597677	0.991803
579	ENSG00000169213	RAB3B, member RAS oncogene family	RAB3B	2744.05	0.0194021	0.101127	0.191859	0.847853	0.957048		579	ENSG00000169213	RAB3B, member RAS oncogene family	RAB3B	2744.05	-0.188398	0.119575	-1.57557	0.115125	0.96228
580	ENSG00000117862	thioredoxin domain containing 12	TXNDC12	726.11	-0.0274041	0.0373842	-0.733038	0.463535	0.8171		580	ENSG00000117862	thioredoxin domain containing 12	TXNDC12	726.11	-0.0564861	0.0438951	-1.28684	0.198149	0.975405
581	ENSG00000198841	KTI12 chromatin associated homolog	KTI12	68.922	-0.15253	0.087992	-1.73345	0.0830157	0.582116		581	ENSG00000198841	KTI12 chromatin associated homolog	KTI12	68.922	0.138549	0.101833	1.36055	0.173656	0.975196
582	ENSG00000134717	basic transcription factor 3 like 4	BTF3L4	1835.22	-0.0325431	0.0384297	-0.846822	0.397095	0.787427		582	ENSG00000134717	basic transcription factor 3 like 4	BTF3L4	1835.22	-0.0416173	0.0453415	-0.917863	0.35869	0.985657
583	ENSG00000157077	zinc finger FYVE-type containing 9	ZFYVE9	5955.01	0.0356128	0.0309164	1.15191	0.249359	0.707977		583	ENSG00000157077	zinc finger FYVE-type containing 9	ZFYVE9	5955.01	0.020477	0.0364704	0.561469	0.574478	0.991803
584	ENSG00000154222	coiled-coil and C2 domain containing 1B	CC2D1B	538.518	-0.0646941	0.048007	-1.3476	0.177787	0.662705		584	ENSG00000154222	coiled-coil and C2 domain containing 1B	CC2D1B	538.518	-0.031452	0.0565488	-0.556192	0.57808	0.991803
585	ENSG00000134748	pre-mRNA processing factor 38A	PRPF38A	1229.37	-0.0116268	0.044209	-0.262997	0.792553	0.942477		585	ENSG00000134748	pre-mRNA processing factor 38A	PRPF38A	1229.37	0.00937607	0.0523553	0.179085	0.857871	0.99606
586	ENSG00000134744	terminal uridylyl transferase 4	TUT4	2751.53	0.0141961	0.0370385	0.383281	0.701512	0.911931		586	ENSG00000134744	terminal uridylyl transferase 4	TUT4	2751.53	0.00825208	0.0437614	0.18857	0.85043	0.99606
587	ENSG00000116157	glutathione peroxidase 7	GPX7	35.6555	-0.0210796	0.127803	-0.164939	0.868992	0.963223		587	ENSG00000116157	glutathione peroxidase 7	GPX7	35.6555	0.0311175	0.14885	0.209053	0.834407	0.996043
588	ENSG00000162377	cytochrome c oxidase assembly factor 7	COA7	985.33	-0.0202169	0.0537558	-0.376087	0.706852	0.913764		588	ENSG00000162377	cytochrome c oxidase assembly factor 7	COA7	985.33	-0.0935001	0.0633741	-1.47537	0.140114	0.965058
589	ENSG00000162378	zyg-11 family member B, cell cycle regulator	ZYG11B	8622.09	0.0697606	0.0482769	1.44501	0.148455	0.63928		589	ENSG00000162378	zyg-11 family member B, cell cycle regulator	ZYG11B	8622.09	-0.0766027	0.0570774	-1.34208	0.179569	0.975196
590	ENSG00000252018	RNA, U2 small nuclear 30, pseudogene	RNU2-30P	1058.9	0.0296854	0.21354	0.139016	0.889438	0.968932		590	ENSG00000252018	RNA, U2 small nuclear 30, pseudogene	RNU2-30P	1058.9	-0.0665493	0.252604	-0.263453	0.792201	0.994796
591	ENSG00000228929	ribosomal protein S13 pseudogene 2	RPS13P2	177.555	-0.0291718	0.0819474	-0.355982	0.721854	0.919248		591	ENSG00000228929	ribosomal protein S13 pseudogene 2	RPS13P2	177.555	-0.0148286	0.0964064	-0.153814	0.877757	0.997115
592	ENSG00000121310	enoyl-CoA hydratase domain containing 2	ECHDC2	348.173	0.0736146	0.0990063	0.743535	0.457158	0.814731		592	ENSG00000121310	enoyl-CoA hydratase domain containing 2	ECHDC2	348.173	0.0986126	0.116896	0.84359	0.398898	0.98707
594	ENSG00000116171	sterol carrier protein 2	SCP2	2005.09	-0.0598256	0.0297997	-2.00759	0.0446867	0.528111		594	ENSG00000116171	sterol carrier protein 2	SCP2	2005.09	0.0211059	0.0351227	0.60092	0.547893	0.991803
595	ENSG00000157184	carnitine palmitoyltransferase 2	CPT2	154.999	-0.0298817	0.0636494	-0.469474	0.638731	0.891102		595	ENSG00000157184	carnitine palmitoyltransferase 2	CPT2	154.999	-0.00916814	0.0769984	-0.119069	0.905221	0.997579
596	ENSG00000162384	CXXC motif containing zinc binding protein	CZIB	515.895	-0.0677738	0.0546332	-1.24052	0.214782	0.687326		596	ENSG00000162384	CXXC motif containing zinc binding protein	CZIB	515.895	0.0756082	0.0641456	1.1787	0.238519	0.977468
597	ENSG00000162385	mago homolog, exon junction complex subunit	MAGOH	252.079	0.0204753	0.0581796	0.351932	0.724889	0.920819		597	ENSG00000162385	mago homolog, exon junction complex subunit	MAGOH	252.079	-0.012305	0.0678493	-0.181357	0.856087	0.99606
598	ENSG00000157193	LDL receptor related protein 8	LRP8	2552.06	0.0762937	0.0649694	1.1743	0.240274	0.702607		598	ENSG00000157193	LDL receptor related protein 8	LRP8	2552.06	0.0651107	0.0768042	0.84775	0.396577	0.98707
599	ENSG00000225675	long intergenic non-protein coding RNA 1771	LINC01771	36.4487	0.0991614	0.135338	0.732697	0.463743	0.8171		599	ENSG00000225675	long intergenic non-protein coding RNA 1771	LINC01771	36.4487	0.143304	0.156729	0.914346	0.360535	0.985657
600	ENSG00000174332	GLIS family zinc finger 1	GLIS1	44.4712	-0.295336	0.131984	-2.23767	0.0252426	0.483839		600	ENSG00000174332	GLIS family zinc finger 1	GLIS1	44.4712	0.0360425	0.149768	0.240655	0.809823	0.995433
601	ENSG00000058804	NDC1 transmembrane nucleoporin	NDC1	869.742	0.0682948	0.0447618	1.52574	0.127075	0.622598		601	ENSG00000058804	NDC1 transmembrane nucleoporin	NDC1	869.742	-0.133454	0.0527132	-2.53169	0.0113515	0.870682
602	ENSG00000058799	Yip1 domain family member 1	YIPF1	405.349	0.0716776	0.049727	1.44142	0.149466	0.640375		602	ENSG00000058799	Yip1 domain family member 1	YIPF1	405.349	-0.13513	0.0578463	-2.33602	0.0194901	0.904255
603	ENSG00000081870	heat shock protein family B (small) member 11	HSPB11	355.925	0.0290454	0.0709878	0.409161	0.682422	0.905277		603	ENSG00000081870	heat shock protein family B (small) member 11	HSPB11	355.925	-0.0469499	0.083614	-0.561508	0.574451	0.991803
604	ENSG00000116212	leucine rich repeat containing 42	LRRC42	163.991	0.0178445	0.0683771	0.260972	0.794114	0.942732		604	ENSG00000116212	leucine rich repeat containing 42	LRRC42	163.991	-0.0251743	0.0795354	-0.316517	0.75161	0.991803
605	ENSG00000116209	transmembrane protein 59	TMEM59	4444.64	0.0191497	0.0372404	0.514218	0.6071	0.877964		605	ENSG00000116209	transmembrane protein 59	TMEM59	4444.64	-0.0891297	0.0439847	-2.02638	0.0427258	0.961104
606	ENSG00000116205	transcription elongation factor A N-terminal and central domain containing 2	TCEANC2	702.315	-0.0282829	0.0522255	-0.541553	0.588126	0.871714		606	ENSG00000116205	transcription elongation factor A N-terminal and central domain containing 2	TCEANC2	702.315	-0.155339	0.0616096	-2.52135	0.0116905	0.870682
607	ENSG00000215883	cytochrome b5 reductase like	CYB5RL	166.089	-0.0905178	0.0799973	-1.13151	0.25784	0.713158		607	ENSG00000215883	cytochrome b5 reductase like	CYB5RL	166.089	-0.0789728	0.0937535	-0.842345	0.399595	0.98707
608	ENSG00000116221	mitochondrial ribosomal protein L37	MRPL37	433.551	-0.030261	0.0492338	-0.614638	0.538794	0.850614		608	ENSG00000116221	mitochondrial ribosomal protein L37	MRPL37	433.551	-0.0863246	0.0569837	-1.5149	0.129797	0.964452
609	ENSG00000157216	single stranded DNA binding protein 3	SSBP3	1312.91	-0.116457	0.0810526	-1.43681	0.150771	0.640869		609	ENSG00000157216	single stranded DNA binding protein 3	SSBP3	1312.91	0.138803	0.095511	1.45326	0.14615	0.966514
610	ENSG00000198711	SSBP3 antisense RNA 1	SSBP3-AS1	55.3782	0.0226832	0.127074	0.178504	0.858327	0.960571		610	ENSG00000198711	SSBP3 antisense RNA 1	SSBP3-AS1	55.3782	0.0951952	0.146941	0.647845	0.517085	0.991803
611	ENSG00000162390	acyl-CoA thioesterase 11	ACOT11	789.486	0.0207651	0.0951428	0.218252	0.827233	0.950232		611	ENSG00000162390	acyl-CoA thioesterase 11	ACOT11	789.486	0.0698107	0.112593	0.620026	0.535241	0.991803
612	ENSG00000184313	maestro heat like repeat family member 7	MROH7	85.0895	0.0493487	0.147702	0.33411	0.738296	0.92471		612	ENSG00000184313	maestro heat like repeat family member 7	MROH7	85.0895	0.154479	0.174246	0.886557	0.375318	0.986925
613	ENSG00000243725	tetratricopeptide repeat domain 4	TTC4	40.5011	0.00979748	0.120696	0.0811751	0.935303	0.984122		613	ENSG00000243725	tetratricopeptide repeat domain 4	TTC4	40.5011	0.154436	0.138317	1.11654	0.264192	0.977468
614	ENSG00000162396	prolyl-tRNA synthetase 2, mitochondrial	PARS2	67.5841	0.0775772	0.103484	0.749655	0.453463	0.813191		614	ENSG00000162396	prolyl-tRNA synthetase 2, mitochondrial	PARS2	67.5841	-0.0229196	0.120793	-0.189743	0.849511	0.99606
615	ENSG00000116133	24-dehydrocholesterol reductase	DHCR24	3565.92	0.0329579	0.0832078	0.396091	0.692038	0.9091		615	ENSG00000116133	24-dehydrocholesterol reductase	DHCR24	3565.92	-0.0642023	0.098365	-0.652694	0.513953	0.991803
616	ENSG00000162402	ubiquitin specific peptidase 24	USP24	5554.43	0.0479893	0.0259715	1.84777	0.0646361	0.556942		616	ENSG00000162402	ubiquitin specific peptidase 24	USP24	5554.43	-0.0245125	0.0306672	-0.799307	0.424112	0.98707
617	ENSG00000199831	RN7SK pseudogene 291	RN7SKP291	252.398	0.40328	0.183083	2.20271	0.0276149	0.486018		617	ENSG00000199831	RN7SK pseudogene 291	RN7SKP291	252.398	0.036108	0.217993	0.165638	0.868442	0.996516
618	ENSG00000162407	phospholipid phosphatase 3	PLPP3	1871.92	0.121341	0.131326	0.923966	0.355504	0.769806		618	ENSG00000162407	phospholipid phosphatase 3	PLPP3	1871.92	-0.0725261	0.155645	-0.465972	0.641235	0.991803
619	ENSG00000162409	protein kinase AMP-activated catalytic subunit alpha 2	PRKAA2	3322.34	0.0896003	0.0514893	1.74017	0.0818286	0.582032		619	ENSG00000162409	protein kinase AMP-activated catalytic subunit alpha 2	PRKAA2	3322.34	-0.0463808	0.0608524	-0.762186	0.445949	0.98707
620	ENSG00000187889	FYN binding protein 2	FYB2	44.5792	0.133422	0.144588	0.922779	0.356123	0.770227		620	ENSG00000187889	FYN binding protein 2	FYB2	44.5792	-0.163937	0.174094	-0.941658	0.346368	0.985657
621	ENSG00000173406	DAB adaptor protein 1	DAB1	578.662	0.098484	0.0829825	1.1868	0.235305	0.701415		621	ENSG00000173406	DAB adaptor protein 1	DAB1	578.662	-0.0335142	0.0979792	-0.342055	0.73231	0.991803
622	ENSG00000226759	DAB1 antisense RNA 1	DAB1-AS1	108.379	0.315225	0.140015	2.25137	0.0243623	0.483839		622	ENSG00000226759	DAB1 antisense RNA 1	DAB1-AS1	108.379	0.153119	0.166098	0.921862	0.356601	0.985657
623	ENSG00000229887	heterogeneous nuclear ribonucleoprotein A1 pseudogene 6	HNRNPA1P6	38.0537	0.331069	0.154104	2.14835	0.0316861	0.493911		623	ENSG00000229887	heterogeneous nuclear ribonucleoprotein A1 pseudogene 6	HNRNPA1P6	38.0537	-0.0476922	0.185193	-0.257527	0.796772	0.994928
624	ENSG00000223416	ribosomal protein S26 pseudogene 15	RPS26P15	219.04	-0.0714283	0.193939	-0.368303	0.712647	0.915751		624	ENSG00000223416	ribosomal protein S26 pseudogene 15	RPS26P15	219.04	0.117235	0.228679	0.512662	0.608187	0.991803
625	ENSG00000162600	OMA1 zinc metallopeptidase	OMA1	755.942	-0.0629985	0.107276	-0.587255	0.557033	0.859376		625	ENSG00000162600	OMA1 zinc metallopeptidase	OMA1	755.942	0.11594	0.126847	0.91401	0.360712	0.985657
627	ENSG00000162601	Myb like, SWIRM and MPN domains 1	MYSM1	4244.72	0.068698	0.0606669	1.13238	0.257475	0.713158		627	ENSG00000162601	Myb like, SWIRM and MPN domains 1	MYSM1	4244.72	-0.0533377	0.0717416	-0.743469	0.457198	0.98707
629	ENSG00000177606	Jun proto-oncogene, AP-1 transcription factor subunit	JUN	1143.48	0.00335997	0.153453	0.0218958	0.982531	0.995794		629	ENSG00000177606	Jun proto-oncogene, AP-1 transcription factor subunit	JUN	1143.48	0.024364	0.181254	0.134419	0.893071	0.997296
630	ENSG00000172456	FGGY carbohydrate kinase domain containing	FGGY	429.085	-0.0410775	0.0773377	-0.531145	0.595318	0.874453		630	ENSG00000172456	FGGY carbohydrate kinase domain containing	FGGY	429.085	0.10026	0.09138	1.09718	0.272563	0.978349
631	ENSG00000134709	hook microtubule tethering protein 1	HOOK1	2334.63	0.0957653	0.0563901	1.69827	0.0894577	0.585093		631	ENSG00000134709	hook microtubule tethering protein 1	HOOK1	2334.63	-0.0529752	0.066599	-0.795435	0.42636	0.98707
632	ENSG00000134716	cytochrome P450 family 2 subfamily J member 2	CYP2J2	361.043	0.0336562	0.0628414	0.535573	0.592253	0.873628		632	ENSG00000134716	cytochrome P450 family 2 subfamily J member 2	CYP2J2	361.043	0.00165229	0.0757133	0.0218229	0.982589	0.998916
633	ENSG00000226476	long intergenic non-protein coding RNA 1748	LINC01748	299.535	0.0882731	0.0926164	0.953104	0.340538	0.763153		633	ENSG00000226476	long intergenic non-protein coding RNA 1748	LINC01748	299.535	0.029937	0.109602	0.273143	0.784743	0.994458
635	ENSG00000162599	nuclear factor I A	NFIA	3831.53	0.0310957	0.0742526	0.418782	0.675375	0.902752		635	ENSG00000162599	nuclear factor I A	NFIA	3831.53	0.0544783	0.0879173	0.619654	0.535486	0.991803
636	ENSG00000237853	NFIA antisense RNA 1	NFIA-AS1	37.6169	0.181609	0.177874	1.021	0.307254	0.746871		636	ENSG00000237853	NFIA antisense RNA 1	NFIA-AS1	37.6169	-0.126709	0.219051	-0.578443	0.562965	0.991803
637	ENSG00000162604	TM2 domain containing 1	TM2D1	911.042	0.0841984	0.0441791	1.90584	0.056671	0.541964		637	ENSG00000162604	TM2 domain containing 1	TM2D1	911.042	-0.0398464	0.0522958	-0.761943	0.446094	0.98707
638	ENSG00000132849	PATJ crumbs cell polarity complex component	PATJ	1102.26	0.0210886	0.051373	0.4105	0.681439	0.905186		638	ENSG00000132849	PATJ crumbs cell polarity complex component	PATJ	1102.26	0.180282	0.0604417	2.98274	0.00285681	0.817573
639	ENSG00000132854	KN motif and ankyrin repeat domains 4	KANK4	49.9786	-0.0135202	0.199203	-0.0678713	0.945888	0.986872		639	ENSG00000132854	KN motif and ankyrin repeat domains 4	KANK4	49.9786	0.105519	0.230867	0.457057	0.64763	0.991803
640	ENSG00000162607	ubiquitin specific peptidase 1	USP1	1554.53	0.00101509	0.0377395	0.0268974	0.978542	0.995304		640	ENSG00000162607	ubiquitin specific peptidase 1	USP1	1554.53	0.0214956	0.0444878	0.483179	0.628969	0.991803
641	ENSG00000116641	dedicator of cytokinesis 7	DOCK7	3112.64	0.121033	0.0502794	2.40721	0.0160751	0.470902		641	ENSG00000116641	dedicator of cytokinesis 7	DOCK7	3112.64	-0.0042317	0.0595983	-0.0710037	0.943395	0.997579
642	ENSG00000132855	angiopoietin like 3	ANGPTL3	82.9656	0.232476	0.185909	1.25048	0.211124	0.684701		642	ENSG00000132855	angiopoietin like 3	ANGPTL3	82.9656	-0.0307189	0.222506	-0.138059	0.890194	0.997296
644	ENSG00000125703	autophagy related 4C cysteine peptidase	ATG4C	1032.27	-0.0294756	0.0664887	-0.443317	0.657537	0.89655		644	ENSG00000125703	autophagy related 4C cysteine peptidase	ATG4C	1032.27	-0.136444	0.0787341	-1.73298	0.0830997	0.96228
645	ENSG00000088035	ALG6 alpha-1,3-glucosyltransferase	ALG6	263.521	0.0780252	0.0762501	1.02328	0.306175	0.746167		645	ENSG00000088035	ALG6 alpha-1,3-glucosyltransferase	ALG6	263.521	0.0702354	0.0904671	0.776364	0.437534	0.98707
646	ENSG00000142856	integrin subunit beta 3 binding protein	ITGB3BP	351.409	0.0822232	0.210469	0.390667	0.696044	0.910669		646	ENSG00000142856	integrin subunit beta 3 binding protein	ITGB3BP	351.409	-0.0246982	0.248635	-0.0993349	0.920872	0.997579
647	ENSG00000203965	EF-hand calcium binding domain 7	EFCAB7	1042.77	0.0972559	0.0577697	1.68351	0.0922765	0.589342		647	ENSG00000203965	EF-hand calcium binding domain 7	EFCAB7	1042.77	0.00480481	0.0681518	0.0705015	0.943794	0.997579
648	ENSG00000116652	deleted in lymphocytic leukemia 2 like	DLEU2L	186.402	0.259405	0.15306	1.69479	0.0901151	0.585621		648	ENSG00000116652	deleted in lymphocytic leukemia 2 like	DLEU2L	186.402	-0.0840221	0.181671	-0.462496	0.643726	0.991803
649	ENSG00000079739	phosphoglucomutase 1	PGM1	934.314	-0.00906968	0.0486029	-0.186608	0.851968	0.958238		649	ENSG00000079739	phosphoglucomutase 1	PGM1	934.314	0.0186908	0.0572649	0.326391	0.744128	0.991803
650	ENSG00000185483	receptor tyrosine kinase like orphan receptor 1	ROR1	68.3906	0.114943	0.0960404	1.19682	0.231377	0.697638		650	ENSG00000185483	receptor tyrosine kinase like orphan receptor 1	ROR1	68.3906	-0.0173833	0.117054	-0.148506	0.881943	0.997115
651	ENSG00000158966	cache domain containing 1	CACHD1	1061.03	0.0410066	0.0613853	0.668019	0.504121	0.832141		651	ENSG00000158966	cache domain containing 1	CACHD1	1061.03	0.100071	0.0725997	1.3784	0.16808	0.975196
652	ENSG00000162437	ribonucleoprotein, PTB binding 2	RAVER2	881.632	0.0807506	0.0602004	1.34136	0.179802	0.663359		652	ENSG00000162437	ribonucleoprotein, PTB binding 2	RAVER2	881.632	-0.018247	0.071258	-0.25607	0.797897	0.995002
653	ENSG00000162434	Janus kinase 1	JAK1	4668.68	0.00939139	0.0394467	0.238078	0.81182	0.946802		653	ENSG00000162434	Janus kinase 1	JAK1	4668.68	0.0405486	0.0465857	0.870408	0.384077	0.98707
654	ENSG00000226891	long intergenic non-protein coding RNA 1359	LINC01359	240.831	0.0917521	0.124143	0.739084	0.459856	0.814845		654	ENSG00000226891	long intergenic non-protein coding RNA 1359	LINC01359	240.831	0.157152	0.148001	1.06183	0.288313	0.981876
655	ENSG00000185031	solute carrier family 2 member 3 pseudogene 2	SLC2A3P2	70.165	-0.0459019	0.152932	-0.300147	0.764065	0.934264		655	ENSG00000185031	solute carrier family 2 member 3 pseudogene 2	SLC2A3P2	70.165	0.286716	0.181974	1.57559	0.115121	0.96228
656	ENSG00000162433	adenylate kinase 4	AK4	2178.5	0.119133	0.0793959	1.50049	0.133488	0.625067		656	ENSG00000162433	adenylate kinase 4	AK4	2178.5	-0.00844668	0.0939856	-0.089872	0.928389	0.997579
657	ENSG00000116675	DnaJ heat shock protein family (Hsp40) member C6	DNAJC6	16127.6	-0.019559	0.0479306	-0.408069	0.683223	0.90537		657	ENSG00000116675	DnaJ heat shock protein family (Hsp40) member C6	DNAJC6	16127.6	-0.0268541	0.0566677	-0.473886	0.635581	0.991803
659	ENSG00000213625	leptin receptor overlapping transcript	LEPROT	703.258	0.0576081	0.072818	0.791124	0.428872	0.802824		659	ENSG00000213625	leptin receptor overlapping transcript	LEPROT	703.258	-0.0240422	0.0868178	-0.276927	0.781836	0.994458
660	ENSG00000116678	leptin receptor	LEPR	535.357	0.0273309	0.0735927	0.371381	0.710354	0.915066		660	ENSG00000116678	leptin receptor	LEPR	535.357	-0.0801124	0.086961	-0.921245	0.356923	0.985657
661	ENSG00000184588	phosphodiesterase 4B	PDE4B	3369.15	0.086402	0.0512352	1.68638	0.0917231	0.588025		661	ENSG00000184588	phosphodiesterase 4B	PDE4B	3369.15	-0.130674	0.0606332	-2.15515	0.0311503	0.953575
662	ENSG00000227466	PDE4B antisense RNA 1	PDE4B-AS1	129.184	0.181935	0.13875	1.31124	0.189776	0.670054		662	ENSG00000227466	PDE4B antisense RNA 1	PDE4B-AS1	129.184	-0.22453	0.168404	-1.33328	0.18244	0.975196
663	ENSG00000118473	SH3GL interacting endocytic adaptor 1	SGIP1	6183.36	0.0759061	0.0573978	1.32246	0.186016	0.667841		663	ENSG00000118473	SH3GL interacting endocytic adaptor 1	SGIP1	6183.36	-0.00518232	0.0678514	-0.0763775	0.939119	0.997579
665	ENSG00000152760	dynein light chain Tctex-type family member 5	DYNLT5	145.308	0.0843901	0.0971536	0.868626	0.385052	0.782827		665	ENSG00000152760	dynein light chain Tctex-type family member 5	DYNLT5	145.308	0.0965477	0.115518	0.835778	0.40328	0.98707
666	ENSG00000152763	dynein axonemal intermediate chain 4	DNAI4	690.446	-0.0790874	0.0704574	-1.12249	0.261656	0.716199		666	ENSG00000152763	dynein axonemal intermediate chain 4	DNAI4	690.446	-0.116627	0.0829984	-1.40517	0.15997	0.975196
667	ENSG00000198160	MIER1 transcriptional regulator	MIER1	2303.67	0.0099079	0.0344988	0.287195	0.773963	0.936441		667	ENSG00000198160	MIER1 transcriptional regulator	MIER1	2303.67	-0.0318763	0.0407773	-0.781716	0.434382	0.98707
668	ENSG00000116704	solute carrier family 35 member D1	SLC35D1	462.99	0.15265	0.0717258	2.12824	0.0333171	0.501229		668	ENSG00000116704	solute carrier family 35 member D1	SLC35D1	462.99	-0.0251393	0.085128	-0.295311	0.767756	0.993766
669	ENSG00000081985	interleukin 12 receptor subunit beta 2	IL12RB2	312.52	0.0695297	0.0861794	0.806802	0.419781	0.799173		669	ENSG00000081985	interleukin 12 receptor subunit beta 2	IL12RB2	312.52	-0.00277726	0.101115	-0.0274662	0.978088	0.998666
670	ENSG00000142864	SERPINE1 mRNA binding protein 1	SERBP1	3692.06	-0.0307908	0.0421719	-0.730125	0.465314	0.817832		670	ENSG00000142864	SERPINE1 mRNA binding protein 1	SERBP1	3692.06	-0.0172025	0.049814	-0.345334	0.729843	0.991803
671	ENSG00000116717	growth arrest and DNA damage inducible alpha	GADD45A	306.611	-0.061057	0.0951778	-0.641505	0.521195	0.841894		671	ENSG00000116717	growth arrest and DNA damage inducible alpha	GADD45A	306.611	0.0226431	0.111638	0.202826	0.839271	0.99606
672	ENSG00000172380	G protein subunit gamma 12	GNG12	515.674	0.0178967	0.0981942	0.182258	0.85538	0.959918		672	ENSG00000172380	G protein subunit gamma 12	GNG12	515.674	-0.0393403	0.116853	-0.336665	0.73637	0.991803
673	ENSG00000232284	GNG12, DIRAS3 and WLS antisense RNA 1	GNG12-AS1	103.473	0.186748	0.101648	1.83721	0.0661796	0.560067		673	ENSG00000232284	GNG12, DIRAS3 and WLS antisense RNA 1	GNG12-AS1	103.473	0.148437	0.120832	1.22846	0.219275	0.977468
674	ENSG00000162595	DIRAS family GTPase 3	DIRAS3	90.4475	-0.0776009	0.108822	-0.713101	0.475783	0.820581		674	ENSG00000162595	DIRAS family GTPase 3	DIRAS3	90.4475	-0.0251632	0.12633	-0.199186	0.842118	0.99606
675	ENSG00000116729	Wnt ligand secretion mediator	WLS	1144.65	-0.0597171	0.0706531	-0.845215	0.397991	0.788059		675	ENSG00000116729	Wnt ligand secretion mediator	WLS	1144.65	0.0840278	0.0834594	1.00681	0.314026	0.983778
676	ENSG00000234383	CTBP2 pseudogene 8	CTBP2P8	50.3135	-0.198573	0.139067	-1.4279	0.153321	0.64368		676	ENSG00000234383	CTBP2 pseudogene 8	CTBP2P8	50.3135	-0.0358703	0.16331	-0.219645	0.826148	0.995941
677	ENSG00000024526	DEP domain containing 1	DEPDC1	70.4605	0.00661118	0.0934434	0.0707506	0.943596	0.985985		677	ENSG00000024526	DEP domain containing 1	DEPDC1	70.4605	-0.123826	0.111441	-1.11114	0.266509	0.977468
678	ENSG00000033122	leucine rich repeat containing 7	LRRC7	9353.08	0.133449	0.0677398	1.97002	0.0488365	0.533265		678	ENSG00000033122	leucine rich repeat containing 7	LRRC7	9353.08	-0.0555525	0.0800988	-0.69355	0.487964	0.989581
679	ENSG00000270615	shugoshin 1 pseudogene 1	SGO1P1	91.9061	0.288506	0.134369	2.14711	0.0317843	0.493911		679	ENSG00000270615	shugoshin 1 pseudogene 1	SGO1P1	91.9061	0.0841176	0.160231	0.524977	0.599599	0.991803
680	ENSG00000237919	LRRC7 antisense RNA 1	LRRC7-AS1	104.751	0.153499	0.170056	0.902636	0.366719	0.776023		680	ENSG00000237919	LRRC7 antisense RNA 1	LRRC7-AS1	104.751	-0.131561	0.201472	-0.652996	0.513759	0.991803
681	ENSG00000066557	leucine rich repeat containing 40	LRRC40	1641.75	0.097982	0.0475045	2.06258	0.0391522	0.515454		681	ENSG00000066557	leucine rich repeat containing 40	LRRC40	1641.75	-0.0291045	0.0560893	-0.518895	0.603834	0.991803
682	ENSG00000116754	serine and arginine rich splicing factor 11	SRSF11	5476.9	0.0288608	0.0520971	0.553981	0.579592	0.868511		682	ENSG00000116754	serine and arginine rich splicing factor 11	SRSF11	5476.9	-0.00334548	0.0616041	-0.0543061	0.956691	0.998002
683	ENSG00000118454	ankyrin repeat domain 13C	ANKRD13C	2730.72	0.0639219	0.0334254	1.91237	0.0558284	0.541959		683	ENSG00000118454	ankyrin repeat domain 13C	ANKRD13C	2730.72	-0.065223	0.0394515	-1.65325	0.0982806	0.96228
684	ENSG00000197568	HERV-H LTR-associating 3	HHLA3	44.3698	-0.1328	0.120516	-1.10193	0.27049	0.722897		684	ENSG00000197568	HERV-H LTR-associating 3	HHLA3	44.3698	-0.0861235	0.139161	-0.618879	0.535996	0.991803
685	ENSG00000116761	cystathionine gamma-lyase	CTH	203.466	0.0815085	0.0650447	1.25312	0.210163	0.684128		685	ENSG00000116761	cystathionine gamma-lyase	CTH	203.466	-0.00696193	0.0762785	-0.0912699	0.927278	0.997579
686	ENSG00000050628	prostaglandin E receptor 3	PTGER3	477.754	0.411993	0.267819	1.53833	0.123969	0.621383		686	ENSG00000050628	prostaglandin E receptor 3	PTGER3	477.754	-0.26295	0.316806	-0.830002	0.406538	0.98707
687	ENSG00000132485	zinc finger RANBP2-type containing 2	ZRANB2	3802.05	-0.0716412	0.0374022	-1.91543	0.055438	0.541959		687	ENSG00000132485	zinc finger RANBP2-type containing 2	ZRANB2	3802.05	-0.0247046	0.0442009	-0.558915	0.576219	0.991803
688	ENSG00000229956	ZRANB2 antisense RNA 2 (head to head)	ZRANB2-AS2	276.847	0.214944	0.13288	1.61758	0.105754	0.606495		688	ENSG00000229956	ZRANB2 antisense RNA 2 (head to head)	ZRANB2-AS2	276.847	0.116114	0.157266	0.738331	0.460313	0.98707
689	ENSG00000172260	neuronal growth regulator 1	NEGR1	13857.4	0.0298125	0.0615971	0.483992	0.628392	0.887453		689	ENSG00000172260	neuronal growth regulator 1	NEGR1	13857.4	0.0181043	0.0728351	0.248565	0.803697	0.995338
690	ENSG00000233994	GDP dissociation inhibitor 2 pseudogene 2	GDI2P2	249.325	0.13325	0.0966266	1.37903	0.167887	0.654093		690	ENSG00000233994	GDP dissociation inhibitor 2 pseudogene 2	GDI2P2	249.325	0.172835	0.114526	1.50912	0.131267	0.964452
691	ENSG00000227207	ribosomal protein L31 pseudogene 12	RPL31P12	59.9583	-0.170589	0.167355	-1.01932	0.308049	0.747089		691	ENSG00000227207	ribosomal protein L31 pseudogene 12	RPL31P12	59.9583	-0.0975548	0.194531	-0.501487	0.616029	0.991803
692	ENSG00000162620	leucine rich repeats and IQ motif containing 3	LRRIQ3	37.447	0.163298	0.174124	0.937822	0.348336	0.767134		692	ENSG00000162620	leucine rich repeats and IQ motif containing 3	LRRIQ3	37.447	-0.434123	0.211431	-2.05326	0.0400476	0.957029
693	ENSG00000254685	fucose-1-phosphate guanylyltransferase	FPGT	410.794	0.0981982	0.088722	1.10681	0.268377	0.722541		693	ENSG00000254685	fucose-1-phosphate guanylyltransferase	FPGT	410.794	-0.0582204	0.105167	-0.5536	0.579853	0.991803
694	ENSG00000259030	FPGT-TNNI3K readthrough	FPGT-TNNI3K	109.181	0.0234491	0.151181	0.155106	0.876738	0.965166		694	ENSG00000259030	FPGT-TNNI3K readthrough	FPGT-TNNI3K	109.181	0.0601132	0.17958	0.334743	0.737819	0.991803
695	ENSG00000116783	TNNI3 interacting kinase	TNNI3K	86.8233	0.108388	0.125893	0.860958	0.389261	0.783648		695	ENSG00000116783	TNNI3 interacting kinase	TNNI3K	86.8233	-0.0499652	0.148491	-0.336486	0.736505	0.991803
696	ENSG00000162621	leucine rich repeat containing 53	LRRC53	151.515	0.0645915	0.117674	0.548904	0.583071	0.869824		696	ENSG00000162621	leucine rich repeat containing 53	LRRC53	151.515	0.284343	0.137861	2.06253	0.0391572	0.957029
697	ENSG00000178965	glutamate rich 3	ERICH3	3302.96	-0.0361936	0.0653981	-0.553435	0.579965	0.868584		697	ENSG00000178965	glutamate rich 3	ERICH3	3302.96	0.00942356	0.077269	0.121958	0.902932	0.997579
698	ENSG00000234497	ERICH3 antisense RNA 1	ERICH3-AS1	43.8911	0.315046	0.151237	2.08313	0.0372394	0.508909		698	ENSG00000234497	ERICH3 antisense RNA 1	ERICH3-AS1	43.8911	0.155414	0.181333	0.857067	0.391408	0.98707
699	ENSG00000116791	crystallin zeta	CRYZ	674.447	-0.0710446	0.160541	-0.442532	0.658104	0.896765		699	ENSG00000116791	crystallin zeta	CRYZ	674.447	-0.284128	0.189968	-1.49566	0.134741	0.964452
700	ENSG00000162623	tRNA-yW synthesizing protein 3 homolog	TYW3	1286.21	0.0174281	0.0608192	0.286556	0.774452	0.936441		700	ENSG00000162623	tRNA-yW synthesizing protein 3 homolog	TYW3	1286.21	-0.088285	0.0718575	-1.22861	0.219217	0.977468
701	ENSG00000137968	solute carrier family 44 member 5	SLC44A5	757.64	0.181391	0.0810997	2.23665	0.0253094	0.483839		701	ENSG00000137968	solute carrier family 44 member 5	SLC44A5	757.64	0.161181	0.09587	1.68125	0.0927146	0.96228
702	ENSG00000117054	acyl-CoA dehydrogenase medium chain	ACADM	1974.38	-0.00146262	0.0373788	-0.0391297	0.968787	0.993305		702	ENSG00000117054	acyl-CoA dehydrogenase medium chain	ACADM	1974.38	0.038546	0.0441211	0.87364	0.382314	0.98707
703	ENSG00000181227	dihydrolipoamide S-succinyltransferase pseudogene 1	DLSTP1	52.2568	-0.0727124	0.0979837	-0.742087	0.458035	0.814731		703	ENSG00000181227	dihydrolipoamide S-succinyltransferase pseudogene 1	DLSTP1	52.2568	0.0392742	0.116592	0.336851	0.736229	0.991803
704	ENSG00000137955	Rab geranylgeranyltransferase subunit beta	RABGGTB	1922.36	0.014981	0.0572808	0.261536	0.793679	0.942732		704	ENSG00000137955	Rab geranylgeranyltransferase subunit beta	RABGGTB	1922.36	-0.0112555	0.0676997	-0.166256	0.867955	0.996516
705	ENSG00000057468	mutS homolog 4	MSH4	74.7798	0.0338247	0.172818	0.195725	0.844826	0.95594		705	ENSG00000057468	mutS homolog 4	MSH4	74.7798	-0.0805564	0.203051	-0.396729	0.691567	0.991803
706	ENSG00000184005	ST6 N-acetylgalactosaminide alpha-2,6-sialyltransferase 3	ST6GALNAC3	468.546	-0.101346	0.0703788	-1.44001	0.149865	0.640438		706	ENSG00000184005	ST6 N-acetylgalactosaminide alpha-2,6-sialyltransferase 3	ST6GALNAC3	468.546	-0.138574	0.0833688	-1.66218	0.0964771	0.96228
707	ENSG00000226415	triosephosphate isomerase 1 pseudogene 1	TPI1P1	1639.69	0.000123607	0.0486678	0.00253981	0.997974	0.999544		707	ENSG00000226415	triosephosphate isomerase 1 pseudogene 1	TPI1P1	1639.69	-0.124606	0.0574021	-2.17076	0.0299493	0.952368
708	ENSG00000117069	ST6 N-acetylgalactosaminide alpha-2,6-sialyltransferase 5	ST6GALNAC5	1725.41	0.126442	0.0676836	1.86813	0.0617441	0.552831		708	ENSG00000117069	ST6 N-acetylgalactosaminide alpha-2,6-sialyltransferase 5	ST6GALNAC5	1725.41	0.0589326	0.0798732	0.737827	0.46062	0.98707
710	ENSG00000142892	phosphatidylinositol glycan anchor biosynthesis class K	PIGK	1852.67	0.0531505	0.0466864	1.13846	0.254929	0.711684		710	ENSG00000142892	phosphatidylinositol glycan anchor biosynthesis class K	PIGK	1852.67	-0.0070275	0.0551054	-0.127528	0.898522	0.997579
712	ENSG00000154027	adenylate kinase 5	AK5	13896.2	0.0471	0.0489685	0.961843	0.336129	0.760861		712	ENSG00000154027	adenylate kinase 5	AK5	13896.2	0.00948237	0.0578881	0.163805	0.869885	0.996823
714	ENSG00000036549	zinc finger ZZ-type containing 3	ZZZ3	3231.5	-0.0691532	0.0423521	-1.63282	0.102507	0.601275		714	ENSG00000036549	zinc finger ZZ-type containing 3	ZZZ3	3231.5	-0.105137	0.0500454	-2.10083	0.0356562	0.953575
715	ENSG00000077254	ubiquitin specific peptidase 33	USP33	6166.72	0.0392223	0.0343158	1.14298	0.253047	0.710555		715	ENSG00000077254	ubiquitin specific peptidase 33	USP33	6166.72	-0.000757636	0.0405221	-0.0186969	0.985083	0.999173
716	ENSG00000180488	mitoguardin 1	MIGA1	5011.24	-0.0229587	0.0342248	-0.67082	0.502335	0.830655		716	ENSG00000180488	mitoguardin 1	MIGA1	5011.24	-0.0447248	0.0403916	-1.10728	0.268172	0.977468
718	ENSG00000235613	nuclear speckle splicing regulatory protein 1 pseudogene 1	NSRP1P1	115.625	0.151395	0.137264	1.10295	0.270048	0.722541		718	ENSG00000235613	nuclear speckle splicing regulatory protein 1 pseudogene 1	NSRP1P1	115.625	-0.222274	0.164967	-1.34739	0.177856	0.975196
719	ENSG00000162614	nexilin F-actin binding protein	NEXN	101.06	0.0780899	0.127815	0.610962	0.541225	0.851917		719	ENSG00000162614	nexilin F-actin binding protein	NEXN	101.06	-0.254462	0.151629	-1.67819	0.0933096	0.96228
720	ENSG00000162613	far upstream element binding protein 1	FUBP1	3606.48	0.0343049	0.0423678	0.809693	0.418117	0.798643		720	ENSG00000162613	far upstream element binding protein 1	FUBP1	3606.48	-0.011556	0.050081	-0.230747	0.817511	0.995941
721	ENSG00000162616	DnaJ heat shock protein family (Hsp40) member B4	DNAJB4	2896.81	0.0275564	0.0629672	0.437632	0.661653	0.897839		721	ENSG00000162616	DnaJ heat shock protein family (Hsp40) member B4	DNAJB4	2896.81	-0.100145	0.0744362	-1.34538	0.178503	0.975196
722	ENSG00000122420	prostaglandin F receptor	PTGFR	56.9402	-0.0830834	0.163237	-0.508974	0.610771	0.879941		722	ENSG00000122420	prostaglandin F receptor	PTGFR	56.9402	-0.109984	0.192734	-0.570649	0.568238	0.991803
723	ENSG00000137959	interferon induced protein 44 like	IFI44L	515.901	-0.220301	0.188152	-1.17087	0.241652	0.702607		723	ENSG00000137959	interferon induced protein 44 like	IFI44L	515.901	-0.172218	0.222971	-0.772377	0.439891	0.98707
724	ENSG00000137965	interferon induced protein 44	IFI44	221.635	-0.176173	0.11979	-1.47067	0.14138	0.630415		724	ENSG00000137965	interferon induced protein 44	IFI44	221.635	-0.0678708	0.142385	-0.476672	0.633596	0.991803
725	ENSG00000162618	adhesion G protein-coupled receptor L4	ADGRL4	147.455	-0.0290899	0.139447	-0.208609	0.834753	0.952166		725	ENSG00000162618	adhesion G protein-coupled receptor L4	ADGRL4	147.455	0.0112311	0.164502	0.0682732	0.945568	0.997579
726	ENSG00000117114	adhesion G protein-coupled receptor L2	ADGRL2	5121.89	0.0346862	0.0386524	0.897389	0.369512	0.778028		726	ENSG00000117114	adhesion G protein-coupled receptor L2	ADGRL2	5121.89	0.0207942	0.0456255	0.455758	0.648564	0.991803
727	ENSG00000227288	ARID3B pseudogene 1	ARID3BP1	51.6765	0.0933174	0.161413	0.578128	0.563177	0.862792		727	ENSG00000227288	ARID3B pseudogene 1	ARID3BP1	51.6765	-0.0759749	0.191795	-0.396126	0.692012	0.991803
729	ENSG00000215875	ST13, Hsp70 interacting protein pseudogene 20	ST13P20	44.6817	0.254257	0.132524	1.91858	0.0550376	0.541959		729	ENSG00000215875	ST13, Hsp70 interacting protein pseudogene 20	ST13P20	44.6817	0.0958779	0.159395	0.601512	0.547499	0.991803
730	ENSG00000236268	long intergenic non-protein coding RNA 1361	LINC01361	40.3182	0.212814	0.157147	1.35424	0.17566	0.660809		730	ENSG00000236268	long intergenic non-protein coding RNA 1361	LINC01361	40.3182	0.105423	0.183156	0.575593	0.56489	0.991803
731	ENSG00000233008	long intergenic non-protein coding RNA 1725	LINC01725	59.1954	0.267296	0.150662	1.77414	0.0760399	0.575876		731	ENSG00000233008	long intergenic non-protein coding RNA 1725	LINC01725	59.1954	0.353031	0.178692	1.97564	0.048196	0.96228
732	ENSG00000137941	tubulin tyrosine ligase like 7	TTLL7	11252.4	0.0038173	0.0534495	0.0714187	0.943065	0.985985		732	ENSG00000137941	tubulin tyrosine ligase like 7	TTLL7	11252.4	-0.0827506	0.0632104	-1.30913	0.190491	0.975405
733	ENSG00000233061	TTLL7 intronic transcript 1	TTLL7-IT1	248.45	0.0535094	0.155456	0.344209	0.730689	0.922341		733	ENSG00000233061	TTLL7 intronic transcript 1	TTLL7-IT1	248.45	-0.293669	0.185345	-1.58445	0.113092	0.96228
734	ENSG00000142875	protein kinase cAMP-activated catalytic subunit beta	PRKACB	25616.1	0.0172751	0.0411753	0.41955	0.674814	0.902495		734	ENSG00000142875	protein kinase cAMP-activated catalytic subunit beta	PRKACB	25616.1	-0.0576135	0.0486911	-1.18325	0.236711	0.977468
735	ENSG00000203943	sterile alpha motif domain containing 13	SAMD13	53.7298	0.0631357	0.108521	0.581783	0.560713	0.861618		735	ENSG00000203943	sterile alpha motif domain containing 13	SAMD13	53.7298	-0.0361901	0.128608	-0.281399	0.778404	0.994081
736	ENSG00000117133	ribosome production factor 1 homolog	RPF1	537.115	-0.0345876	0.0492201	-0.702714	0.482234	0.822149		736	ENSG00000117133	ribosome production factor 1 homolog	RPF1	537.115	0.027878	0.0578031	0.482293	0.629598	0.991803
737	ENSG00000174021	G protein subunit gamma 5	GNG5	62.1406	-0.141408	0.0973027	-1.45328	0.146145	0.635602		737	ENSG00000174021	G protein subunit gamma 5	GNG5	62.1406	0.0178969	0.116978	0.152994	0.878403	0.997115
738	ENSG00000122432	spermatogenesis associated 1	SPATA1	75.549	0.211327	0.120243	1.75749	0.0788342	0.579305		738	ENSG00000122432	spermatogenesis associated 1	SPATA1	75.549	0.168343	0.144523	1.16482	0.244093	0.977468
739	ENSG00000117151	chitobiase	CTBS	281.988	0.0370349	0.0863898	0.428695	0.668145	0.899416		739	ENSG00000117151	chitobiase	CTBS	281.988	0.0493786	0.10298	0.479495	0.631587	0.991803
740	ENSG00000117155	SSX family member 2 interacting protein	SSX2IP	8116.29	0.0219861	0.0447206	0.491632	0.622979	0.884929		740	ENSG00000117155	SSX family member 2 interacting protein	SSX2IP	8116.29	-0.0849747	0.0528781	-1.60699	0.108056	0.96228
741	ENSG00000171517	lysophosphatidic acid receptor 3	LPAR3	148.786	0.030908	0.249296	0.123981	0.90133	0.973459		741	ENSG00000171517	lysophosphatidic acid receptor 3	LPAR3	148.786	0.0584644	0.297161	0.196743	0.844029	0.99606
742	ENSG00000162643	dynein axonemal intermediate chain 3	DNAI3	32.7411	0.0533677	0.168794	0.31617	0.751873	0.929866		742	ENSG00000162643	dynein axonemal intermediate chain 3	DNAI3	32.7411	-0.269156	0.197525	-1.36264	0.172995	0.975196
743	ENSG00000097096	synapse defective Rho GTPase homolog 2	SYDE2	361.444	0.0506409	0.0632675	0.800426	0.423464	0.799695		743	ENSG00000097096	synapse defective Rho GTPase homolog 2	SYDE2	361.444	-0.0203954	0.074555	-0.273561	0.784422	0.994458
744	ENSG00000162642	chromosome 1 open reading frame 52	C1orf52	1085.88	0.114038	0.0543319	2.0989	0.0358254	0.506891		744	ENSG00000162642	chromosome 1 open reading frame 52	C1orf52	1085.88	-0.174644	0.0641118	-2.72406	0.00644852	0.856831
745	ENSG00000142867	BCL10 immune signaling adaptor	BCL10	254.655	0.1055	0.0668033	1.57927	0.114274	0.611877		745	ENSG00000142867	BCL10 immune signaling adaptor	BCL10	254.655	-0.06246	0.0791995	-0.788642	0.430321	0.98707
747	ENSG00000153904	dimethylarginine dimethylaminohydrolase 1	DDAH1	7687.04	0.0380559	0.0577605	0.658856	0.509988	0.836385		747	ENSG00000153904	dimethylarginine dimethylaminohydrolase 1	DDAH1	7687.04	-0.00841081	0.0683283	-0.123094	0.902033	0.997579
749	ENSG00000142871	cellular communication network factor 1	CCN1	133.946	0.102707	0.341338	0.300894	0.763495	0.934092		749	ENSG00000142871	cellular communication network factor 1	CCN1	133.946	1.89342	0.401764	4.71278	2.44e-06	0.046668
750	ENSG00000117174	zinc finger HIT-type containing 6	ZNHIT6	1083.39	-0.0262439	0.0374748	-0.700308	0.483735	0.823237		750	ENSG00000117174	zinc finger HIT-type containing 6	ZNHIT6	1083.39	0.0593967	0.0442467	1.3424	0.179466	0.975196
751	ENSG00000171502	collagen type XXIV alpha 1 chain	COL24A1	1469.75	0.2263	0.165617	1.3664	0.171812	0.6562		751	ENSG00000171502	collagen type XXIV alpha 1 chain	COL24A1	1469.75	-0.050909	0.195855	-0.259932	0.794916	0.994796
752	ENSG00000122417	outer dense fiber of sperm tails 2 like	ODF2L	2378.69	0.052035	0.0505243	1.0299	0.303056	0.744336		752	ENSG00000122417	outer dense fiber of sperm tails 2 like	ODF2L	2378.69	0.0261708	0.0597265	0.438178	0.661257	0.991803
753	ENSG00000016602	chloride channel accessory 4	CLCA4	125.968	-0.126645	0.172167	-0.735594	0.461978	0.816379		753	ENSG00000016602	chloride channel accessory 4	CLCA4	125.968	-0.141813	0.207806	-0.682429	0.494968	0.989994
754	ENSG00000261737	CLCA4 antisense RNA 1	CLCA4-AS1	42.9796	-0.0447662	0.127981	-0.349787	0.726498	0.9213		754	ENSG00000261737	CLCA4 antisense RNA 1	CLCA4-AS1	42.9796	0.130238	0.14616	0.891062	0.372896	0.98583
755	ENSG00000097033	SH3 domain containing GRB2 like, endophilin B1	SH3GLB1	2373.16	0.0608423	0.0300572	2.02421	0.0429481	0.52688		755	ENSG00000097033	SH3 domain containing GRB2 like, endophilin B1	SH3GLB1	2373.16	-0.018375	0.0357006	-0.514698	0.606764	0.991803
757	ENSG00000183291	selenoprotein F	SELENOF	1275.21	0.0130419	0.0436579	0.298729	0.765147	0.934416		757	ENSG00000183291	selenoprotein F	SELENOF	1275.21	0.0779668	0.0516033	1.51089	0.130817	0.964452
758	ENSG00000153936	heparan sulfate 2-O-sulfotransferase 1	HS2ST1	2087.83	0.0898105	0.0586001	1.5326	0.125375	0.621383		758	ENSG00000153936	heparan sulfate 2-O-sulfotransferase 1	HS2ST1	2087.83	-0.0724879	0.0693315	-1.04553	0.29578	0.983328
760	ENSG00000267272	long intergenic non-protein coding RNA 1140	LINC01140	131.832	-0.0127032	0.092697	-0.13704	0.890999	0.969755		760	ENSG00000267272	long intergenic non-protein coding RNA 1140	LINC01140	131.832	0.0144024	0.107509	0.133965	0.893431	0.997296
761	ENSG00000143013	LIM domain only 4	LMO4	9573.18	0.065338	0.0558438	1.17001	0.241995	0.702607		761	ENSG00000143013	LIM domain only 4	LMO4	9573.18	-0.0854987	0.066016	-1.29512	0.195278	0.975405
763	ENSG00000237505	PKN2 antisense RNA 1	PKN2-AS1	70.5737	0.135336	0.0959512	1.41047	0.158401	0.648264		763	ENSG00000237505	PKN2 antisense RNA 1	PKN2-AS1	70.5737	0.0146297	0.112477	0.130068	0.896513	0.997579
764	ENSG00000065243	protein kinase N2	PKN2	2134.47	0.0425961	0.0328453	1.29687	0.194677	0.67161		764	ENSG00000065243	protein kinase N2	PKN2	2134.47	0.0231228	0.0388228	0.595599	0.551443	0.991803
765	ENSG00000137947	general transcription factor IIB	GTF2B	797.22	0.0296453	0.0494384	0.599642	0.548745	0.854731		765	ENSG00000137947	general transcription factor IIB	GTF2B	797.22	0.0240819	0.0580625	0.414759	0.678318	0.991803
766	ENSG00000137944	kynurenine aminotransferase 3	KYAT3	746.024	0.14608	0.124347	1.17478	0.240081	0.702607		766	ENSG00000137944	kynurenine aminotransferase 3	KYAT3	746.024	-0.045355	0.147071	-0.308389	0.757787	0.992675
767	ENSG00000213516	RBMX like 1	RBMXL1	1286.69	0.0315388	0.0392284	0.80398	0.421409	0.799173		767	ENSG00000213516	RBMX like 1	RBMXL1	1286.69	0.136862	0.0463218	2.9546	0.00313077	0.817573
768	ENSG00000117226	guanylate binding protein 3	GBP3	97.0079	0.0532702	0.183858	0.289735	0.772019	0.936306		768	ENSG00000117226	guanylate binding protein 3	GBP3	97.0079	-0.19461	0.220082	-0.884262	0.376555	0.98707
769	ENSG00000117228	guanylate binding protein 1	GBP1	100.422	-0.106399	0.111291	-0.95604	0.339052	0.762507		769	ENSG00000117228	guanylate binding protein 1	GBP1	100.422	-0.0359797	0.133474	-0.269564	0.787495	0.994458
770	ENSG00000234518	prostaglandin E synthase 3 pseudogene 1	PTGES3P1	230.014	0.00235134	0.084763	0.0277402	0.977869	0.995297		770	ENSG00000234518	prostaglandin E synthase 3 pseudogene 1	PTGES3P1	230.014	-0.0503745	0.0999606	-0.503944	0.614301	0.991803
771	ENSG00000162645	guanylate binding protein 2	GBP2	145.446	-0.156087	0.100745	-1.54933	0.121302	0.619585		771	ENSG00000162645	guanylate binding protein 2	GBP2	145.446	0.11888	0.119137	0.997844	0.318355	0.983778
772	ENSG00000162654	guanylate binding protein 4	GBP4	268.83	-0.0255868	0.15451	-0.1656	0.868472	0.963093		772	ENSG00000162654	guanylate binding protein 4	GBP4	268.83	-0.0777049	0.183948	-0.422428	0.672713	0.991803
773	ENSG00000225492	guanylate binding protein 1 pseudogene 1	GBP1P1	30.6275	-0.188397	0.135909	-1.3862	0.165685	0.654093		773	ENSG00000225492	guanylate binding protein 1 pseudogene 1	GBP1P1	30.6275	-0.148813	0.168134	-0.885083	0.376112	0.98707
774	ENSG00000197147	leucine rich repeat containing 8 VRAC subunit B	LRRC8B	6299.23	0.0648257	0.0574767	1.12786	0.259379	0.714378		774	ENSG00000197147	leucine rich repeat containing 8 VRAC subunit B	LRRC8B	6299.23	-0.0418845	0.067958	-0.61633	0.537677	0.991803
775	ENSG00000231999	LRRC8C divergent transcript	LRRC8C-DT	105.136	-0.0114488	0.0957429	-0.119579	0.904817	0.97507		775	ENSG00000231999	LRRC8C divergent transcript	LRRC8C-DT	105.136	-0.00932666	0.113708	-0.0820227	0.934629	0.997579
776	ENSG00000171488	leucine rich repeat containing 8 VRAC subunit C	LRRC8C	1201.14	0.117878	0.052999	2.22415	0.0261385	0.483839		776	ENSG00000171488	leucine rich repeat containing 8 VRAC subunit C	LRRC8C	1201.14	0.0382152	0.0626328	0.610147	0.541764	0.991803
777	ENSG00000171492	leucine rich repeat containing 8 VRAC subunit D	LRRC8D	1312.61	0.00954522	0.0608547	0.156853	0.875361	0.964691		777	ENSG00000171492	leucine rich repeat containing 8 VRAC subunit D	LRRC8D	1312.61	-0.116136	0.0720601	-1.61165	0.107038	0.96228
778	ENSG00000162664	zinc finger protein 326	ZNF326	1607.55	0.0527467	0.0570832	0.924032	0.35547	0.769806		778	ENSG00000162664	zinc finger protein 326	ZNF326	1607.55	0.0199531	0.0674882	0.295654	0.767495	0.993534
779	ENSG00000233593	long intergenic non-protein coding RNA 2609	LINC02609	190.449	0.0602676	0.0667087	0.903444	0.36629	0.775727		779	ENSG00000233593	long intergenic non-protein coding RNA 2609	LINC02609	190.449	0.0147336	0.076302	0.193095	0.846884	0.99606
780	ENSG00000232882	phosphorylase kinase regulatory subunit alpha 1 pseudogene	PHKA1P1	55.1185	0.131797	0.104111	1.26592	0.20554	0.681082		780	ENSG00000232882	phosphorylase kinase regulatory subunit alpha 1 pseudogene	PHKA1P1	55.1185	-0.0951265	0.124557	-0.763718	0.445035	0.98707
781	ENSG00000122482	zinc finger protein 644	ZNF644	3931.74	0.00415604	0.0293623	0.141543	0.887441	0.968477		781	ENSG00000122482	zinc finger protein 644	ZNF644	3931.74	0.0389528	0.034695	1.12272	0.261556	0.977468
782	ENSG00000162669	helicase for meiosis 1	HFM1	293.547	-0.197482	0.111317	-1.77405	0.076055	0.575876		782	ENSG00000162669	helicase for meiosis 1	HFM1	293.547	0.209923	0.131669	1.59433	0.110863	0.96228
783	ENSG00000097046	cell division cycle 7	CDC7	632.047	0.1218	0.076815	1.58562	0.112825	0.61172		783	ENSG00000097046	cell division cycle 7	CDC7	632.047	-0.0427354	0.090551	-0.471948	0.636964	0.991803
784	ENSG00000069702	transforming growth factor beta receptor 3	TGFBR3	475.824	0.0238575	0.0996965	0.239301	0.810872	0.946587		784	ENSG00000069702	transforming growth factor beta receptor 3	TGFBR3	475.824	0.026569	0.118573	0.224072	0.822701	0.995941
785	ENSG00000172031	epoxide hydrolase 4	EPHX4	539.325	-0.01725	0.0673338	-0.256187	0.797807	0.943172		785	ENSG00000172031	epoxide hydrolase 4	EPHX4	539.325	-0.000948492	0.0789246	-0.0120177	0.990411	0.999173
786	ENSG00000230667	SET like protein	SETSIP	194.438	0.0886872	0.0733069	1.20981	0.226353	0.695106		786	ENSG00000230667	SET like protein	SETSIP	194.438	-0.126558	0.087277	-1.45007	0.14704	0.966514
787	ENSG00000189195	BTB domain containing 8	BTBD8	869.364	0.0160151	0.0465542	0.34401	0.730839	0.922448		787	ENSG00000189195	BTB domain containing 8	BTBD8	869.364	0.0211623	0.0548354	0.385923	0.699554	0.991803
789	ENSG00000174842	glomulin, FKBP associated protein	GLMN	712.807	0.0365819	0.0523442	0.698873	0.484631	0.823535		789	ENSG00000174842	glomulin, FKBP associated protein	GLMN	712.807	0.0105547	0.0617035	0.171055	0.864181	0.996516
790	ENSG00000122484	RNA polymerase II associated protein 2	RPAP2	3330.33	-0.0189927	0.0444922	-0.426877	0.669469	0.899957		790	ENSG00000122484	RNA polymerase II associated protein 2	RPAP2	3330.33	-0.0488963	0.0525486	-0.930496	0.352114	0.985657
791	ENSG00000067208	ecotropic viral integration site 5	EVI5	3208.65	-0.00665719	0.0265735	-0.25052	0.802186	0.944429		791	ENSG00000067208	ecotropic viral integration site 5	EVI5	3208.65	-0.0944019	0.0313661	-3.00968	0.00261523	0.817573
792	ENSG00000229992	high mobility group box 3 pseudogene 9	HMGB3P9	63.0997	0.358992	0.116572	3.07957	0.00207298	0.417654		792	ENSG00000229992	high mobility group box 3 pseudogene 9	HMGB3P9	63.0997	-0.158335	0.140866	-1.12401	0.26101	0.977468
793	ENSG00000122406	ribosomal protein L5	RPL5	5817.46	-0.131372	0.0454378	-2.89124	0.00383719	0.421599		793	ENSG00000122406	ribosomal protein L5	RPL5	5817.46	-0.0023284	0.0536746	-0.0433799	0.965399	0.998108
794	ENSG00000154511	divergent protein kinase domain 1A	DIPK1A	1408.7	0.0183591	0.0417562	0.439673	0.660174	0.897179		794	ENSG00000154511	divergent protein kinase domain 1A	DIPK1A	1408.7	-0.0710589	0.0492877	-1.44171	0.149383	0.970157
795	ENSG00000207523	small nucleolar RNA, H/ACA box 66	SNORA66	67.164	0.0123571	0.189667	0.0651515	0.948053	0.986968		795	ENSG00000207523	small nucleolar RNA, H/ACA box 66	SNORA66	67.164	-0.133916	0.225582	-0.593646	0.552749	0.991803
797	ENSG00000143033	metal response element binding transcription factor 2	MTF2	1323.32	0.124674	0.0545272	2.28646	0.0222272	0.483839		797	ENSG00000143033	metal response element binding transcription factor 2	MTF2	1323.32	-0.0891061	0.0645623	-1.38016	0.167539	0.975196
798	ENSG00000117500	transmembrane p24 trafficking protein 5	TMED5	1293.18	0.0752519	0.0644674	1.16729	0.243094	0.702607		798	ENSG00000117500	transmembrane p24 trafficking protein 5	TMED5	1293.18	-0.139794	0.0763408	-1.83119	0.0670727	0.96228
799	ENSG00000122483	coiled-coil domain containing 18	CCDC18	297.881	0.0894633	0.0546381	1.63738	0.101551	0.600536		799	ENSG00000122483	coiled-coil domain containing 18	CCDC18	297.881	-0.0620018	0.0640987	-0.967286	0.333401	0.985657
800	ENSG00000223745	CCDC18 antisense RNA 1	CCDC18-AS1	469.133	0.0151569	0.089746	0.168887	0.865886	0.962498		800	ENSG00000223745	CCDC18 antisense RNA 1	CCDC18-AS1	469.133	-0.205276	0.106987	-1.91869	0.0550234	0.96228
801	ENSG00000117505	down-regulator of transcription 1	DR1	2251.77	-0.0256581	0.0506663	-0.506413	0.612567	0.880793		801	ENSG00000117505	down-regulator of transcription 1	DR1	2251.77	-0.060047	0.0598719	-1.00293	0.315897	0.983778
802	ENSG00000137942	formin binding protein 1 like	FNBP1L	1674.55	0.147678	0.064136	2.30257	0.0213029	0.483839		802	ENSG00000137942	formin binding protein 1 like	FNBP1L	1674.55	0.0509835	0.0758045	0.672566	0.501224	0.990834
803	ENSG00000137936	BCAR3 adaptor protein, NSP family member	BCAR3	239.933	0.121934	0.0702318	1.73616	0.082536	0.582077		803	ENSG00000137936	BCAR3 adaptor protein, NSP family member	BCAR3	239.933	0.109329	0.0824563	1.3259	0.184872	0.975196
805	ENSG00000067334	deoxynucleotidyltransferase terminal interacting protein 2	DNTTIP2	2512.82	0.0641968	0.0360786	1.77936	0.0751811	0.575244		805	ENSG00000067334	deoxynucleotidyltransferase terminal interacting protein 2	DNTTIP2	2512.82	0.0428112	0.0425309	1.00659	0.314132	0.983778
806	ENSG00000023909	glutamate-cysteine ligase modifier subunit	GCLM	839.112	-0.0134797	0.0551335	-0.244493	0.806849	0.945687		806	ENSG00000023909	glutamate-cysteine ligase modifier subunit	GCLM	839.112	0.0522205	0.0648293	0.805508	0.420526	0.98707
807	ENSG00000137962	Rho GTPase activating protein 29	ARHGAP29	1237.12	0.0627481	0.0709737	0.884104	0.37664	0.779426		807	ENSG00000137962	Rho GTPase activating protein 29	ARHGAP29	1237.12	0.0549744	0.0839083	0.655172	0.512357	0.991803
808	ENSG00000117528	ATP binding cassette subfamily D member 3	ABCD3	2250.8	0.091725	0.0295557	3.10346	0.00191273	0.417654		808	ENSG00000117528	ATP binding cassette subfamily D member 3	ABCD3	2250.8	0.00582453	0.034988	0.166472	0.867785	0.996516
809	ENSG00000117525	coagulation factor III, tissue factor	F3	1301.23	0.20004	0.126295	1.58392	0.113213	0.611877		809	ENSG00000117525	coagulation factor III, tissue factor	F3	1301.23	-0.286724	0.149951	-1.91212	0.0558606	0.96228
810	ENSG00000224081	SLC44A3 antisense RNA 1	SLC44A3-AS1	71.2578	-0.0548109	0.0990147	-0.553563	0.579878	0.86852		810	ENSG00000224081	SLC44A3 antisense RNA 1	SLC44A3-AS1	71.2578	0.0846465	0.116721	0.725202	0.468328	0.98707
811	ENSG00000143036	solute carrier family 44 member 3	SLC44A3	84.8167	0.0976774	0.129544	0.754011	0.450843	0.811803		811	ENSG00000143036	solute carrier family 44 member 3	SLC44A3	84.8167	-0.103372	0.157899	-0.654672	0.512679	0.991803
812	ENSG00000117519	calponin 3	CNN3	2409.16	0.0437607	0.0618491	0.707539	0.479231	0.821516		812	ENSG00000117519	calponin 3	CNN3	2409.16	-0.0491303	0.0733006	-0.670257	0.502694	0.990834
813	ENSG00000235501	CNN3 divergent transcript	CNN3-DT	115.783	-0.0210761	0.0880223	-0.239441	0.810764	0.946587		813	ENSG00000235501	CNN3 divergent transcript	CNN3-DT	115.783	0.0252039	0.103617	0.24324	0.80782	0.995433
814	ENSG00000172339	ALG14 UDP-N-acetylglucosaminyltransferase subunit	ALG14	401.919	-0.0400513	0.0497348	-0.805297	0.420648	0.799173		814	ENSG00000172339	ALG14 UDP-N-acetylglucosaminyltransferase subunit	ALG14	401.919	-0.0512843	0.0584937	-0.876749	0.380623	0.98707
815	ENSG00000152078	TLC domain containing 4	TLCD4	2418.6	0.00284034	0.0670129	0.042385	0.966192	0.992648		815	ENSG00000152078	TLC domain containing 4	TLCD4	2418.6	0.0318212	0.0792089	0.401738	0.687877	0.991803
816	ENSG00000271092	TLCD4-RWDD3 readthrough	TLCD4-RWDD3	37.2027	-0.0498841	0.138292	-0.360716	0.718312	0.917833		816	ENSG00000271092	TLCD4-RWDD3 readthrough	TLCD4-RWDD3	37.2027	-0.170414	0.167371	-1.01818	0.308594	0.983778
818	ENSG00000122481	RWD domain containing 3	RWDD3	170.04	0.0831167	0.0790807	1.05104	0.293241	0.738342		818	ENSG00000122481	RWD domain containing 3	RWDD3	170.04	-0.00107138	0.0941457	-0.01138	0.99092	0.999173
820	ENSG00000228971	long intergenic non-protein coding RNA 2607	LINC02607	395.147	0.128325	0.122798	1.04501	0.296018	0.739567		820	ENSG00000228971	long intergenic non-protein coding RNA 2607	LINC02607	395.147	-0.0770604	0.14482	-0.532113	0.594647	0.991803
821	ENSG00000228502	eukaryotic translation elongation factor 1 alpha 1 pseudogene 11	EEF1A1P11	3444.88	-0.0752866	0.0626599	-1.20151	0.229553	0.696493		821	ENSG00000228502	eukaryotic translation elongation factor 1 alpha 1 pseudogene 11	EEF1A1P11	3444.88	0.0371841	0.0740513	0.50214	0.615569	0.991803
822	ENSG00000137970	ribosomal protein L7 pseudogene 9	RPL7P9	3416.5	-0.0769961	0.0662198	-1.16274	0.244937	0.704807		822	ENSG00000137970	ribosomal protein L7 pseudogene 9	RPL7P9	3416.5	0.0328264	0.0782431	0.419544	0.674819	0.991803
823	ENSG00000117569	polypyrimidine tract binding protein 2	PTBP2	3605.38	0.046922	0.0492619	0.952502	0.340843	0.763183		823	ENSG00000117569	polypyrimidine tract binding protein 2	PTBP2	3605.38	0.00314012	0.0582331	0.0539233	0.956996	0.998002
824	ENSG00000188641	dihydropyrimidine dehydrogenase	DPYD	1392.35	-0.00791703	0.0591547	-0.133836	0.893532	0.970522		824	ENSG00000188641	dihydropyrimidine dehydrogenase	DPYD	1392.35	-0.0819255	0.0698044	-1.17364	0.240537	0.977468
825	ENSG00000232878	DPYD antisense RNA 1	DPYD-AS1	34.5318	0.241735	0.189707	1.27426	0.202572	0.678367		825	ENSG00000232878	DPYD antisense RNA 1	DPYD-AS1	34.5318	-0.137053	0.228138	-0.600746	0.548009	0.991803
826	ENSG00000228057	SEC63 homolog, protein translocation regulator pseudogene 1	SEC63P1	204.225	-0.0226831	0.089549	-0.253304	0.800033	0.943951		826	ENSG00000228057	SEC63 homolog, protein translocation regulator pseudogene 1	SEC63P1	204.225	-0.172594	0.10661	-1.61893	0.105462	0.96228
829	ENSG00000225206	MIR137 host gene	MIR137HG	1051.76	0.192847	0.101593	1.89824	0.0576644	0.544455		829	ENSG00000225206	MIR137 host gene	MIR137HG	1051.76	0.0516036	0.120228	0.429213	0.667768	0.991803
830	ENSG00000162627	sorting nexin 7	SNX7	324.364	0.0411566	0.065796	0.625519	0.531631	0.847489		830	ENSG00000162627	sorting nexin 7	SNX7	324.364	-0.0203286	0.0774455	-0.262489	0.792944	0.994796
831	ENSG00000117598	phospholipid phosphatase related 5	PLPPR5	825.263	0.0947601	0.0518399	1.82794	0.0675586	0.562684		831	ENSG00000117598	phospholipid phosphatase related 5	PLPPR5	825.263	0.00367639	0.0611069	0.0601632	0.952026	0.997579
833	ENSG00000117600	phospholipid phosphatase related 4	PLPPR4	5499.84	0.152881	0.0614828	2.48656	0.0128984	0.45787		833	ENSG00000117600	phospholipid phosphatase related 4	PLPPR4	5499.84	-0.140368	0.0726845	-1.9312	0.0534589	0.96228
834	ENSG00000099260	palmdelphin	PALMD	290.914	0.0033567	0.140523	0.0238872	0.980943	0.995534		834	ENSG00000099260	palmdelphin	PALMD	290.914	-0.211606	0.166798	-1.26864	0.20457	0.975405
835	ENSG00000162688	amylo-alpha-1, 6-glucosidase, 4-alpha-glucanotransferase	AGL	551.108	0.102598	0.0679722	1.50941	0.131195	0.624587		835	ENSG00000162688	amylo-alpha-1, 6-glucosidase, 4-alpha-glucanotransferase	AGL	551.108	0.00559544	0.0808964	0.0691679	0.944856	0.997579
836	ENSG00000117620	solute carrier family 35 member A3	SLC35A3	934.942	0.074961	0.0473219	1.58407	0.113179	0.611877		836	ENSG00000117620	solute carrier family 35 member A3	SLC35A3	934.942	-0.0108678	0.0560622	-0.193853	0.846291	0.99606
837	ENSG00000156875	major facilitator superfamily domain containing 14A	MFSD14A	1583.59	0.0813265	0.0420967	1.9319	0.0533719	0.541959		837	ENSG00000156875	major facilitator superfamily domain containing 14A	MFSD14A	1583.59	-0.0836755	0.0498374	-1.67897	0.0931576	0.96228
838	ENSG00000156876	SAS-6 centriolar assembly protein	SASS6	178.316	0.0142802	0.0665769	0.214492	0.830163	0.950687		838	ENSG00000156876	SAS-6 centriolar assembly protein	SASS6	178.316	-0.0452075	0.079506	-0.568605	0.569625	0.991803
839	ENSG00000122435	tRNA methyltransferase 13 homolog	TRMT13	451.558	0.0761104	0.0629237	1.20957	0.226445	0.695168		839	ENSG00000122435	tRNA methyltransferase 13 homolog	TRMT13	451.558	-0.0621511	0.0751016	-0.827561	0.407919	0.98707
840	ENSG00000122477	leucine rich repeat containing 39	LRRC39	348.739	0.000211765	0.0755144	0.0028043	0.997762	0.999483		840	ENSG00000122477	leucine rich repeat containing 39	LRRC39	348.739	-0.0419163	0.089459	-0.468554	0.639389	0.991803
841	ENSG00000137992	dihydrolipoamide branched chain transacylase E2	DBT	2246.76	0.0494267	0.0513488	0.962568	0.335764	0.760779		841	ENSG00000137992	dihydrolipoamide branched chain transacylase E2	DBT	2246.76	-0.115779	0.0607265	-1.90657	0.0565762	0.96228
842	ENSG00000224616	RTCA antisense RNA 1	RTCA-AS1	48.0702	-0.0643084	0.113719	-0.565504	0.571731	0.866581		842	ENSG00000224616	RTCA antisense RNA 1	RTCA-AS1	48.0702	0.0510846	0.134766	0.379063	0.704641	0.991803
843	ENSG00000137996	RNA 3'-terminal phosphate cyclase	RTCA	1620.19	-0.0328836	0.0374638	-0.877744	0.380083	0.780182		843	ENSG00000137996	RNA 3'-terminal phosphate cyclase	RTCA	1620.19	-0.0372149	0.0440067	-0.845664	0.39774	0.98707
844	ENSG00000079335	cell division cycle 14A	CDC14A	236.827	0.0968247	0.0798448	1.21266	0.225259	0.695086		844	ENSG00000079335	cell division cycle 14A	CDC14A	236.827	0.0414399	0.0966681	0.428682	0.668154	0.991803
845	ENSG00000234332	BCAS2 pseudogene 2	BCAS2P2	64.2759	0.0392941	0.102297	0.384119	0.70089	0.911872		845	ENSG00000234332	BCAS2 pseudogene 2	BCAS2P2	64.2759	0.0803098	0.119823	0.670235	0.502708	0.990834
846	ENSG00000181656	G protein-coupled receptor 88	GPR88	175.49	-0.112934	0.113866	-0.991816	0.321287	0.753479		846	ENSG00000181656	G protein-coupled receptor 88	GPR88	175.49	0.0555721	0.133841	0.415211	0.677988	0.991803
847	ENSG00000162692	vascular cell adhesion molecule 1	VCAM1	47.8803	-0.269303	0.234051	-1.15062	0.24989	0.707977		847	ENSG00000162692	vascular cell adhesion molecule 1	VCAM1	47.8803	0.0596076	0.280341	0.212626	0.831619	0.995941
848	ENSG00000162694	exostosin like glycosyltransferase 2	EXTL2	1838.54	0.0521033	0.052321	0.995838	0.319329	0.752435		848	ENSG00000162694	exostosin like glycosyltransferase 2	EXTL2	1838.54	-0.0191047	0.0617233	-0.309521	0.756925	0.992519
849	ENSG00000162695	solute carrier family 30 member 7	SLC30A7	1142.94	0.0175249	0.0435392	0.402508	0.68731	0.907177		849	ENSG00000162695	solute carrier family 30 member 7	SLC30A7	1142.94	0.0043057	0.0514837	0.0836323	0.933349	0.997579
850	ENSG00000117543	diphthamide biosynthesis 5	DPH5	332.687	0.118384	0.0490785	2.41213	0.0158594	0.469819		850	ENSG00000117543	diphthamide biosynthesis 5	DPH5	332.687	-0.0550573	0.0574516	-0.958325	0.337899	0.985657
852	ENSG00000170989	sphingosine-1-phosphate receptor 1	S1PR1	866.751	0.108901	0.112472	0.968256	0.332917	0.760613		852	ENSG00000170989	sphingosine-1-phosphate receptor 1	S1PR1	866.751	0.0399367	0.133681	0.298747	0.765133	0.993455
853	ENSG00000226715	long intergenic non-protein coding RNA 1709	LINC01709	920.134	-0.158905	0.132449	-1.19974	0.23024	0.697124		853	ENSG00000226715	long intergenic non-protein coding RNA 1709	LINC01709	920.134	0.16389	0.156257	1.04885	0.294249	0.983328
854	ENSG00000183298	ribosomal protein SA pseudogene 19	RPSAP19	475.952	-0.135361	0.069639	-1.94376	0.0519246	0.541127		854	ENSG00000183298	ribosomal protein SA pseudogene 19	RPSAP19	475.952	0.00114901	0.0815725	0.0140857	0.988762	0.999173
855	ENSG00000118733	olfactomedin 3	OLFM3	3789.81	0.060761	0.0553124	1.09851	0.271983	0.723647		855	ENSG00000118733	olfactomedin 3	OLFM3	3789.81	-0.00121142	0.0653404	-0.0185401	0.985208	0.999173
856	ENSG00000162699	DnaJ heat shock protein family (Hsp40) member A1 pseudogene 5	DNAJA1P5	61.2985	0.28906	0.191855	1.50666	0.131898	0.624595		856	ENSG00000162699	DnaJ heat shock protein family (Hsp40) member A1 pseudogene 5	DNAJA1P5	61.2985	0.301729	0.229551	1.31443	0.188703	0.97533
857	ENSG00000060718	collagen type XI alpha 1 chain	COL11A1	1288.12	0.125216	0.0943861	1.32663	0.184631	0.667552		857	ENSG00000060718	collagen type XI alpha 1 chain	COL11A1	1288.12	-0.202341	0.111755	-1.81057	0.0702074	0.96228
858	ENSG00000185946	RNA binding region (RNP1, RRM) containing 3	RNPC3	2059.94	0.0240068	0.0526437	0.456023	0.648373	0.893793		858	ENSG00000185946	RNA binding region (RNP1, RRM) containing 3	RNPC3	2059.94	-0.0801311	0.062272	-1.28679	0.198167	0.975405
859	ENSG00000240038	amylase alpha 2B	AMY2B	1821.87	0.00327953	0.0659448	0.0497315	0.960336	0.990468		859	ENSG00000240038	amylase alpha 2B	AMY2B	1821.87	0.00256111	0.0779381	0.0328608	0.973786	0.998588
860	ENSG00000243480	amylase alpha 2A	AMY2A	220.255	0.0791443	0.0880081	0.899284	0.368501	0.777622		860	ENSG00000243480	amylase alpha 2A	AMY2A	220.255	-0.00351478	0.103682	-0.0338997	0.972957	0.998588
861	ENSG00000237763	amylase alpha 1A	AMY1A	223.693	0.0654576	0.0865096	0.756651	0.449259	0.810999		861	ENSG00000237763	amylase alpha 1A	AMY1A	223.693	-0.000208997	0.102358	-0.00204183	0.998371	0.999575
862	ENSG00000174876	amylase alpha 1B	AMY1B	283.73	0.108337	0.0685022	1.58151	0.113762	0.611877		862	ENSG00000174876	amylase alpha 1B	AMY1B	283.73	0.10053	0.0806283	1.24683	0.21246	0.977408
863	ENSG00000227408	amylase alpha pseudogene 1	AMYP1	65.5812	0.212154	0.113004	1.87741	0.0604624	0.549103		863	ENSG00000227408	amylase alpha pseudogene 1	AMYP1	65.5812	0.0476866	0.134405	0.354798	0.722741	0.991803
864	ENSG00000187733	amylase alpha 1C	AMY1C	138.442	0.14426	0.094965	1.51908	0.128742	0.622833		864	ENSG00000187733	amylase alpha 1C	AMY1C	138.442	0.0818093	0.112573	0.726723	0.467396	0.98707
867	ENSG00000198890	protein arginine methyltransferase 6	PRMT6	199.097	0.00674568	0.0725526	0.0929765	0.925922	0.981217		867	ENSG00000198890	protein arginine methyltransferase 6	PRMT6	199.097	-0.0537454	0.0851869	-0.630912	0.528098	0.991803
868	ENSG00000162631	netrin G1	NTNG1	1175.91	0.0695773	0.0644203	1.08005	0.280118	0.729789		868	ENSG00000162631	netrin G1	NTNG1	1175.91	-0.129145	0.0760657	-1.69781	0.0895431	0.96228
869	ENSG00000224550	NDUFA4 pseudogene 1	NDUFA4P1	207.606	-0.156557	0.090815	-1.72391	0.0847246	0.582497		869	ENSG00000224550	NDUFA4 pseudogene 1	NDUFA4P1	207.606	-0.225511	0.106938	-2.1088	0.0349616	0.953575
870	ENSG00000134215	vav guanine nucleotide exchange factor 3	VAV3	443.5	0.0729984	0.0989113	0.738019	0.460503	0.814845		870	ENSG00000134215	vav guanine nucleotide exchange factor 3	VAV3	443.5	-0.00487761	0.117366	-0.0415589	0.96685	0.998183
871	ENSG00000085491	solute carrier family 25 member 24	SLC25A24	354.098	-0.0633077	0.0781496	-0.810084	0.417892	0.798643		871	ENSG00000085491	solute carrier family 25 member 24	SLC25A24	354.098	0.0125538	0.0919043	0.136597	0.89135	0.997296
872	ENSG00000162636	family with sequence similarity 102 member B	FAM102B	4119.68	0.0611381	0.0656916	0.930683	0.352017	0.768018		872	ENSG00000162636	family with sequence similarity 102 member B	FAM102B	4119.68	-0.147467	0.077679	-1.89842	0.0576413	0.96228
873	ENSG00000162639	HEN methyltransferase 1	HENMT1	496.583	0.0104305	0.0593673	0.175695	0.860533	0.961036		873	ENSG00000162639	HEN methyltransferase 1	HENMT1	496.583	-0.0709585	0.0696198	-1.01923	0.308094	0.983778
874	ENSG00000134186	pre-mRNA processing factor 38B	PRPF38B	952.701	0.00856109	0.0516189	0.165852	0.868274	0.963081		874	ENSG00000134186	pre-mRNA processing factor 38B	PRPF38B	952.701	-0.0991463	0.0612877	-1.61772	0.105723	0.96228
875	ENSG00000116266	syntaxin binding protein 3	STXBP3	2029.35	0.0267716	0.053753	0.498049	0.618449	0.883558		875	ENSG00000116266	syntaxin binding protein 3	STXBP3	2029.35	-0.093296	0.0637093	-1.4644	0.143084	0.965497
876	ENSG00000121957	G protein signaling modulator 2	GPSM2	1651.6	0.0430779	0.0573998	0.750489	0.45296	0.812877		876	ENSG00000121957	G protein signaling modulator 2	GPSM2	1651.6	-0.0631143	0.0680741	-0.927142	0.353853	0.985657
877	ENSG00000121940	chloride channel CLIC like 1	CLCC1	1162.21	0.048749	0.0336625	1.44817	0.14757	0.637946		877	ENSG00000121940	chloride channel CLIC like 1	CLCC1	1162.21	-0.0129201	0.0397698	-0.324872	0.745278	0.991803
878	ENSG00000085433	WD repeat domain 47	WDR47	9910.5	0.0315618	0.0335622	0.940396	0.347014	0.766159		878	ENSG00000085433	WD repeat domain 47	WDR47	9910.5	-0.0142287	0.0396426	-0.358925	0.719651	0.991803
880	ENSG00000197780	TATA-box binding protein associated factor 13	TAF13	1591.41	-0.0414327	0.0510853	-0.811049	0.417337	0.798643		880	ENSG00000197780	TATA-box binding protein associated factor 13	TAF13	1591.41	-0.11748	0.0603361	-1.94709	0.0515244	0.96228
881	ENSG00000215717	transmembrane protein 167B	TMEM167B	1303.72	-0.0400013	0.0578448	-0.691528	0.489234	0.824853		881	ENSG00000215717	transmembrane protein 167B	TMEM167B	1303.72	-0.0982682	0.0683054	-1.43866	0.150247	0.97214
882	ENSG00000116299	endosome-lysosome associated apoptosis and autophagy regulator 1	ELAPOR1	971.401	0.00519896	0.0573592	0.0906388	0.92778	0.981762		882	ENSG00000116299	endosome-lysosome associated apoptosis and autophagy regulator 1	ELAPOR1	971.401	0.127858	0.0672344	1.90168	0.0572132	0.96228
883	ENSG00000031698	seryl-tRNA synthetase 1	SARS1	5979.91	-0.0361981	0.0359278	-1.00752	0.313683	0.749556		883	ENSG00000031698	seryl-tRNA synthetase 1	SARS1	5979.91	-0.0120041	0.0423752	-0.283282	0.776961	0.99402
884	ENSG00000143126	cadherin EGF LAG seven-pass G-type receptor 2	CELSR2	4215.42	-0.146497	0.096912	-1.51165	0.130623	0.624494		884	ENSG00000143126	cadherin EGF LAG seven-pass G-type receptor 2	CELSR2	4215.42	0.132378	0.114507	1.15607	0.247654	0.977468
885	ENSG00000134222	proline and serine rich coiled-coil 1	PSRC1	519.309	-0.0325142	0.0791565	-0.410759	0.681249	0.905186		885	ENSG00000134222	proline and serine rich coiled-coil 1	PSRC1	519.309	-0.100683	0.0930913	-1.08155	0.279453	0.980714
886	ENSG00000134243	sortilin 1	SORT1	11801.7	-0.0363195	0.0778016	-0.466822	0.640628	0.8917		886	ENSG00000134243	sortilin 1	SORT1	11801.7	0.0559835	0.0919937	0.608558	0.542817	0.991803
887	ENSG00000143106	proteasome 20S subunit alpha 5	PSMA5	1854.71	0.0638888	0.052206	1.22378	0.221034	0.691217		887	ENSG00000143106	proteasome 20S subunit alpha 5	PSMA5	1854.71	-0.0430708	0.0616225	-0.698947	0.484585	0.988788
888	ENSG00000162650	ataxin 7 like 2	ATXN7L2	116.991	-0.0749384	0.110614	-0.677475	0.498105	0.829347		888	ENSG00000162650	ataxin 7 like 2	ATXN7L2	116.991	-0.131302	0.129795	-1.01161	0.311725	0.983778
889	ENSG00000174151	cytochrome b561 family member D1	CYB561D1	381.66	0.0129774	0.0631439	0.205521	0.837165	0.95363		889	ENSG00000174151	cytochrome b561 family member D1	CYB561D1	381.66	-0.0332655	0.0738591	-0.450392	0.652428	0.991803
890	ENSG00000181754	adhesion molecule with Ig like domain 1	AMIGO1	2162.79	-0.00929871	0.0548898	-0.169407	0.865477	0.962438		890	ENSG00000181754	adhesion molecule with Ig like domain 1	AMIGO1	2162.79	-0.0686317	0.064742	-1.06008	0.289109	0.981876
891	ENSG00000156097	G protein-coupled receptor 61	GPR61	590.817	0.127409	0.0558488	2.28132	0.0225297	0.483839		891	ENSG00000156097	G protein-coupled receptor 61	GPR61	590.817	-0.0473855	0.0658014	-0.72013	0.471445	0.98707
892	ENSG00000065135	G protein subunit alpha i3	GNAI3	1698.86	0.108054	0.0535438	2.01806	0.0435853	0.528111		892	ENSG00000065135	G protein subunit alpha i3	GNAI3	1698.86	-0.0229824	0.0633984	-0.362507	0.716973	0.991803
893	ENSG00000116337	adenosine monophosphate deaminase 2	AMPD2	1220.64	-0.0758194	0.0533726	-1.42057	0.155442	0.644961		893	ENSG00000116337	adenosine monophosphate deaminase 2	AMPD2	1220.64	-0.0922425	0.0627089	-1.47096	0.141301	0.965058
894	ENSG00000235045	ribosomal protein L7 pseudogene 8	RPL7P8	36.4629	-0.0582484	0.131357	-0.443436	0.65745	0.896543		894	ENSG00000235045	ribosomal protein L7 pseudogene 8	RPL7P8	36.4629	-0.110631	0.153954	-0.718598	0.472389	0.98707
895	ENSG00000168765	glutathione S-transferase mu 4	GSTM4	374.461	-0.143028	0.080522	-1.77626	0.0756893	0.575876		895	ENSG00000168765	glutathione S-transferase mu 4	GSTM4	374.461	0.182125	0.0944417	1.92844	0.0538002	0.96228
896	ENSG00000213366	glutathione S-transferase mu 2	GSTM2	458.866	0.0264018	0.0965824	0.273361	0.784576	0.939351		896	ENSG00000213366	glutathione S-transferase mu 2	GSTM2	458.866	0.0418532	0.114057	0.366949	0.713657	0.991803
897	ENSG00000134184	glutathione S-transferase mu 1	GSTM1	152.128	0.324391	0.399422	0.812151	0.416705	0.798279		897	ENSG00000134184	glutathione S-transferase mu 1	GSTM1	152.128	0.626406	0.471192	1.32941	0.183714	0.975196
898	ENSG00000134201	glutathione S-transferase mu 5	GSTM5	338.246	-0.539565	0.339782	-1.58798	0.112292	0.611023		898	ENSG00000134201	glutathione S-transferase mu 5	GSTM5	338.246	-0.224645	0.402043	-0.55876	0.576326	0.991803
899	ENSG00000134202	glutathione S-transferase mu 3	GSTM3	2233.27	-0.0573932	0.130976	-0.438197	0.661243	0.89767		899	ENSG00000134202	glutathione S-transferase mu 3	GSTM3	2233.27	-0.00853745	0.154858	-0.0551309	0.956034	0.998002
900	ENSG00000184371	colony stimulating factor 1	CSF1	96.2142	-0.191441	0.13707	-1.39667	0.162514	0.653091		900	ENSG00000184371	colony stimulating factor 1	CSF1	96.2142	0.0688201	0.161746	0.425483	0.670485	0.991803
901	ENSG00000168710	adenosylhomocysteinase like 1	AHCYL1	7347.96	-0.065023	0.0736837	-0.882461	0.377528	0.779529		901	ENSG00000168710	adenosylhomocysteinase like 1	AHCYL1	7347.96	0.128141	0.0871721	1.46998	0.141568	0.965058
902	ENSG00000143093	striatin interacting protein 1	STRIP1	1166.24	0.0276793	0.0360357	0.768109	0.442422	0.808762		902	ENSG00000143093	striatin interacting protein 1	STRIP1	1166.24	0.0334727	0.0421169	0.794757	0.426755	0.98707
904	ENSG00000197106	solute carrier family 6 member 17	SLC6A17	2759.98	-0.0931075	0.0960774	-0.969089	0.332501	0.760586		904	ENSG00000197106	solute carrier family 6 member 17	SLC6A17	2759.98	0.0553006	0.113487	0.487286	0.626056	0.991803
905	ENSG00000116396	potassium voltage-gated channel subfamily C member 4	KCNC4	595.233	-0.1047	0.093292	-1.12228	0.261745	0.716224		905	ENSG00000116396	potassium voltage-gated channel subfamily C member 4	KCNC4	595.233	0.086399	0.109672	0.787793	0.430818	0.98707
906	ENSG00000162775	RNA binding motif protein 15	RBM15	672.843	0.0395746	0.0478129	0.827697	0.407842	0.794549		906	ENSG00000162775	RNA binding motif protein 15	RBM15	672.843	0.0125742	0.0563774	0.223037	0.823507	0.995941
907	ENSG00000224699	LAMTOR5 antisense RNA 1	LAMTOR5-AS1	133.688	0.0037659	0.0996328	0.0377978	0.969849	0.993424		907	ENSG00000224699	LAMTOR5 antisense RNA 1	LAMTOR5-AS1	133.688	-0.144254	0.117866	-1.22389	0.220996	0.977468
908	ENSG00000168679	solute carrier family 16 member 4	SLC16A4	194.959	0.0557609	0.063039	0.884546	0.376402	0.779426		908	ENSG00000168679	solute carrier family 16 member 4	SLC16A4	194.959	-0.027922	0.0749167	-0.372708	0.709366	0.991803
910	ENSG00000134248	late endosomal/lysosomal adaptor, MAPK and MTOR activator 5	LAMTOR5	348.407	-0.132488	0.0611192	-2.16769	0.0301821	0.492244		910	ENSG00000134248	late endosomal/lysosomal adaptor, MAPK and MTOR activator 5	LAMTOR5	348.407	-0.0233709	0.0716906	-0.325997	0.744426	0.991803
911	ENSG00000177301	potassium voltage-gated channel subfamily A member 2	KCNA2	13494.9	0.0269582	0.0825673	0.3265	0.744046	0.926488		911	ENSG00000177301	potassium voltage-gated channel subfamily A member 2	KCNA2	13494.9	0.0201094	0.0976351	0.205965	0.836818	0.99606
913	ENSG00000177272	potassium voltage-gated channel subfamily A member 3	KCNA3	303.702	-0.0447045	0.0798684	-0.559727	0.575665	0.867575		913	ENSG00000177272	potassium voltage-gated channel subfamily A member 3	KCNA3	303.702	-0.0361436	0.0938393	-0.385164	0.700116	0.991803
914	ENSG00000237415	nuclear receptor binding factor 2 pseudogene 3	NRBF2P3	81.1555	0.0768627	0.0804869	0.954972	0.339592	0.762571		914	ENSG00000237415	nuclear receptor binding factor 2 pseudogene 3	NRBF2P3	81.1555	-0.0227283	0.0926437	-0.24533	0.806201	0.995433
915	ENSG00000143119	CD53 molecule	CD53	207.227	-0.149654	0.146868	-1.01897	0.308215	0.747168		915	ENSG00000143119	CD53 molecule	CD53	207.227	0.136649	0.173953	0.785548	0.432132	0.98707
918	ENSG00000121931	ligand dependent nuclear receptor interacting factor 1	LRIF1	685.529	0.140921	0.056007	2.51614	0.0118648	0.457577		918	ENSG00000121931	ligand dependent nuclear receptor interacting factor 1	LRIF1	685.529	-0.0304779	0.0660859	-0.461186	0.644665	0.991803
919	ENSG00000156171	DNA damage regulated autophagy modulator 2	DRAM2	382.818	0.0304843	0.0796517	0.38272	0.701927	0.912057		919	ENSG00000156171	DNA damage regulated autophagy modulator 2	DRAM2	382.818	0.00822557	0.0943381	0.0871925	0.930518	0.997579
920	ENSG00000134255	choline/ethanolamine phosphotransferase 1	CEPT1	932.566	0.0697723	0.0535809	1.30219	0.192852	0.670653		920	ENSG00000134255	choline/ethanolamine phosphotransferase 1	CEPT1	932.566	0.00226952	0.0635073	0.0357363	0.971493	0.998588
921	ENSG00000162777	DENN domain containing 2D	DENND2D	33.8345	-0.124554	0.135204	-0.921226	0.356932	0.770683		921	ENSG00000162777	DENN domain containing 2D	DENND2D	33.8345	0.0925803	0.154911	0.597637	0.550082	0.991803
922	ENSG00000173947	primary cilia formation	PIFO	88.2208	-0.0622829	0.110337	-0.564479	0.572428	0.866707		922	ENSG00000173947	primary cilia formation	PIFO	88.2208	0.208798	0.129278	1.61512	0.106286	0.96228
923	ENSG00000085465	oviductal glycoprotein 1	OVGP1	121.26	0.155834	0.138475	1.12535	0.26044	0.715357		923	ENSG00000085465	oviductal glycoprotein 1	OVGP1	121.26	0.206564	0.162814	1.26871	0.204544	0.975405
925	ENSG00000116455	WD repeat domain 77	WDR77	204.217	0.0612468	0.0562629	1.08858	0.276338	0.726928		925	ENSG00000116455	WD repeat domain 77	WDR77	204.217	0.139036	0.0655244	2.1219	0.0338463	0.953575
926	ENSG00000116459	ATP synthase peripheral stalk-membrane subunit b	ATP5PB	3481.06	0.0366656	0.0391362	0.936872	0.348825	0.767134		926	ENSG00000116459	ATP synthase peripheral stalk-membrane subunit b	ATP5PB	3481.06	-0.0370558	0.0461599	-0.802771	0.422107	0.98707
927	ENSG00000143110	chromosome 1 open reading frame 162	C1orf162	77.8727	-0.216345	0.132727	-1.63	0.103102	0.601768		927	ENSG00000143110	chromosome 1 open reading frame 162	C1orf162	77.8727	0.0704592	0.155207	0.453969	0.649851	0.991803
928	ENSG00000121933	transmembrane and immunoglobulin domain containing 3	TMIGD3	114.804	-0.24157	0.196504	-1.22934	0.218944	0.690841		928	ENSG00000121933	transmembrane and immunoglobulin domain containing 3	TMIGD3	114.804	-0.397119	0.232258	-1.70982	0.0872998	0.96228
929	ENSG00000282608	adenosine A3 receptor	ADORA3	46.3147	-0.33238	0.219491	-1.51432	0.129944	0.624494		929	ENSG00000282608	adenosine A3 receptor	ADORA3	46.3147	-0.118165	0.261957	-0.451085	0.651928	0.991803
930	ENSG00000116473	RAP1A, member of RAS oncogene family	RAP1A	1653.48	-0.0606481	0.0583735	-1.03897	0.298821	0.741845		930	ENSG00000116473	RAP1A, member of RAS oncogene family	RAP1A	1653.48	-0.0164113	0.0690028	-0.237835	0.812009	0.995433
931	ENSG00000197852	inka box actin regulator 2	INKA2	1455.6	0.0485383	0.070769	0.68587	0.492795	0.827123		931	ENSG00000197852	inka box actin regulator 2	INKA2	1455.6	-0.0919806	0.0834748	-1.1019	0.270506	0.977549
932	ENSG00000227811	INKA2 antisense RNA 1	INKA2-AS1	35.1645	0.0612931	0.164518	0.372561	0.709475	0.914916		932	ENSG00000227811	INKA2 antisense RNA 1	INKA2-AS1	35.1645	-0.384433	0.192718	-1.99479	0.0460658	0.96228
933	ENSG00000064703	DEAD-box helicase 20	DDX20	606.101	0.0504915	0.0372351	1.35602	0.175093	0.660118		933	ENSG00000064703	DEAD-box helicase 20	DDX20	606.101	0.0554868	0.043305	1.2813	0.200087	0.975405
934	ENSG00000171385	potassium voltage-gated channel subfamily D member 3	KCND3	3966.97	-0.0077786	0.0738222	-0.105369	0.916083	0.979116		934	ENSG00000171385	potassium voltage-gated channel subfamily D member 3	KCND3	3966.97	0.0933189	0.0872267	1.06984	0.28469	0.981427
935	ENSG00000237556	KCND3 antisense RNA 1	KCND3-AS1	35.8961	0.11531	0.136645	0.843867	0.398744	0.788383		935	ENSG00000237556	KCND3 antisense RNA 1	KCND3-AS1	35.8961	0.306125	0.15863	1.92981	0.0536304	0.96228
936	ENSG00000231437	long intergenic non-protein coding RNA 1750	LINC01750	80.3121	0.0296453	0.125704	0.235835	0.813561	0.947171		936	ENSG00000231437	long intergenic non-protein coding RNA 1750	LINC01750	80.3121	-0.00981225	0.147694	-0.0664364	0.94703	0.997579
937	ENSG00000143079	CTTNBP2 N-terminal like	CTTNBP2NL	1090.57	0.064444	0.0466463	1.38155	0.167111	0.654093		937	ENSG00000143079	CTTNBP2 N-terminal like	CTTNBP2NL	1090.57	0.0068691	0.0550432	0.124795	0.900686	0.997579
938	ENSG00000134245	Wnt family member 2B	WNT2B	371.574	-0.0437831	0.0941297	-0.465136	0.641834	0.891834		938	ENSG00000134245	Wnt family member 2B	WNT2B	371.574	-0.0309437	0.111305	-0.278008	0.781006	0.994458
939	ENSG00000007341	suppression of tumorigenicity 7 like	ST7L	811.691	-0.0323809	0.0473458	-0.683924	0.494023	0.827304		939	ENSG00000007341	suppression of tumorigenicity 7 like	ST7L	811.691	-0.0114551	0.055637	-0.205889	0.836878	0.99606
940	ENSG00000116489	capping actin protein of muscle Z-line subunit alpha 1	CAPZA1	2557.24	-0.0069675	0.0327404	-0.212811	0.831475	0.951273		940	ENSG00000116489	capping actin protein of muscle Z-line subunit alpha 1	CAPZA1	2557.24	-0.0208779	0.0386007	-0.540868	0.588599	0.991803
941	ENSG00000155363	Mov10 RISC complex RNA helicase	MOV10	125.231	-0.116545	0.106427	-1.09507	0.273488	0.725012		941	ENSG00000155363	Mov10 RISC complex RNA helicase	MOV10	125.231	0.148059	0.126556	1.1699	0.24204	0.977468
942	ENSG00000155366	ras homolog family member C	RHOC	167.953	-0.0700195	0.0873156	-0.801913	0.422603	0.799173		942	ENSG00000155366	ras homolog family member C	RHOC	167.953	0.0993476	0.102979	0.964739	0.334676	0.985657
943	ENSG00000155367	protein phosphatase, Mg2+/Mn2+ dependent 1J	PPM1J	45.7721	-0.0719117	0.132681	-0.541991	0.587825	0.871483		943	ENSG00000155367	protein phosphatase, Mg2+/Mn2+ dependent 1J	PPM1J	45.7721	-0.0278704	0.154136	-0.180817	0.856511	0.99606
944	ENSG00000155380	solute carrier family 16 member 1	SLC16A1	1116.06	-0.0473187	0.168938	-0.280095	0.779405	0.937967		944	ENSG00000155380	solute carrier family 16 member 1	SLC16A1	1116.06	0.111701	0.199656	0.559465	0.575845	0.991803
945	ENSG00000226419	SLC16A1 antisense RNA 1	SLC16A1-AS1	259.283	-0.0541333	0.0682534	-0.793122	0.427707	0.802067		945	ENSG00000226419	SLC16A1 antisense RNA 1	SLC16A1-AS1	259.283	-0.106919	0.0812717	-1.31557	0.188319	0.97533
946	ENSG00000238198	LRIG2 divergent transcript	LRIG2-DT	62.9282	0.157429	0.0971105	1.62114	0.104988	0.604847		946	ENSG00000238198	LRIG2 divergent transcript	LRIG2-DT	62.9282	0.119213	0.118958	1.00214	0.316275	0.983778
947	ENSG00000198799	leucine rich repeats and immunoglobulin like domains 2	LRIG2	1219.14	0.0266414	0.0427083	0.623798	0.532761	0.848161		947	ENSG00000198799	leucine rich repeats and immunoglobulin like domains 2	LRIG2	1219.14	0.036848	0.0504815	0.72993	0.465433	0.98707
948	ENSG00000081026	membrane associated guanylate kinase, WW and PDZ domain containing 3	MAGI3	3115.52	0.0440641	0.0510671	0.862866	0.388211	0.783416		948	ENSG00000081026	membrane associated guanylate kinase, WW and PDZ domain containing 3	MAGI3	3115.52	0.100636	0.0602637	1.66992	0.0949348	0.96228
950	ENSG00000116793	putative homeodomain transcription factor 1	PHTF1	1546.66	0.170289	0.0550913	3.09104	0.0019946	0.417654		950	ENSG00000116793	putative homeodomain transcription factor 1	PHTF1	1546.66	-0.019677	0.0650859	-0.302323	0.762406	0.993455
951	ENSG00000081019	round spermatid basic protein 1	RSBN1	1614.29	0.0814039	0.0538304	1.51223	0.130475	0.624494		951	ENSG00000081019	round spermatid basic protein 1	RSBN1	1614.29	0.0417461	0.0635327	0.65708	0.511129	0.991803
952	ENSG00000188761	BCL2 like 15	BCL2L15	41.4288	0.177824	0.156826	1.13389	0.25684	0.713158		952	ENSG00000188761	BCL2 like 15	BCL2L15	41.4288	0.0421873	0.185161	0.227841	0.81977	0.995941
953	ENSG00000134262	adaptor related protein complex 4 subunit beta 1	AP4B1	512.989	0.0137778	0.0561969	0.245171	0.806324	0.9455		953	ENSG00000134262	adaptor related protein complex 4 subunit beta 1	AP4B1	512.989	0.108499	0.0657664	1.64977	0.0989905	0.96228
954	ENSG00000118655	DNA cross-link repair 1B	DCLRE1B	131.643	-0.0495133	0.0752827	-0.657698	0.510732	0.836682		954	ENSG00000118655	DNA cross-link repair 1B	DCLRE1B	131.643	0.137954	0.0890578	1.54904	0.121372	0.962814
955	ENSG00000235527	HIPK1 antisense RNA 1	HIPK1-AS1	38.8391	-0.00308401	0.113226	-0.0272376	0.97827	0.995304		955	ENSG00000235527	HIPK1 antisense RNA 1	HIPK1-AS1	38.8391	-0.2951	0.136279	-2.1654	0.0303567	0.952368
956	ENSG00000163349	homeodomain interacting protein kinase 1	HIPK1	4854.2	-0.00510589	0.0459467	-0.111126	0.911516	0.977768		956	ENSG00000163349	homeodomain interacting protein kinase 1	HIPK1	4854.2	0.031047	0.0542868	0.571908	0.567385	0.991803
957	ENSG00000116774	olfactomedin like 3	OLFML3	139.352	-0.21606	0.213663	-1.01122	0.311912	0.748926		957	ENSG00000116774	olfactomedin like 3	OLFML3	139.352	-0.363859	0.253723	-1.43408	0.151549	0.97415
958	ENSG00000134207	synaptotagmin 6	SYT6	118.536	-0.0759331	0.138777	-0.547158	0.58427	0.87035		958	ENSG00000134207	synaptotagmin 6	SYT6	118.536	-0.292566	0.162671	-1.79851	0.0720965	0.96228
959	ENSG00000197323	tripartite motif containing 33	TRIM33	5431.11	0.0463259	0.0384145	1.20595	0.227837	0.695564		959	ENSG00000197323	tripartite motif containing 33	TRIM33	5431.11	0.0138037	0.045398	0.304059	0.761083	0.993455
960	ENSG00000236480	pyruvate kinase M1/2 pseudogene 1	PKMP1	72.37	-0.049724	0.107287	-0.463468	0.643029	0.891985		960	ENSG00000236480	pyruvate kinase M1/2 pseudogene 1	PKMP1	72.37	-0.0213036	0.126538	-0.168358	0.866302	0.996516
961	ENSG00000116752	BCAS2 pre-mRNA processing factor	BCAS2	1926.96	0.0102221	0.0489793	0.208702	0.834681	0.95214		961	ENSG00000116752	BCAS2 pre-mRNA processing factor	BCAS2	1926.96	0.0680696	0.0577301	1.1791	0.238358	0.977468
962	ENSG00000175984	DENN domain containing 2C	DENND2C	114.612	-0.0112369	0.114123	-0.098463	0.921565	0.980435		962	ENSG00000175984	DENN domain containing 2C	DENND2C	114.612	-0.31303	0.135673	-2.30724	0.0210417	0.904255
963	ENSG00000213281	NRAS proto-oncogene, GTPase	NRAS	1355.62	0.0832946	0.0394936	2.10907	0.0349389	0.50606		963	ENSG00000213281	NRAS proto-oncogene, GTPase	NRAS	1355.62	-0.0112585	0.0466482	-0.241349	0.809285	0.995433
964	ENSG00000009307	cold shock domain containing E1	CSDE1	16994.8	-0.0338217	0.0274187	-1.23353	0.217379	0.689079		964	ENSG00000009307	cold shock domain containing E1	CSDE1	16994.8	0.0103496	0.0323972	0.319458	0.749379	0.991803
965	ENSG00000052723	suppressor of IKBKE 1	SIKE1	1538.5	0.0575707	0.0460698	1.24964	0.211431	0.684701		965	ENSG00000052723	suppressor of IKBKE 1	SIKE1	1538.5	-0.0380782	0.0545138	-0.698507	0.48486	0.988965
966	ENSG00000134198	tetraspanin 2	TSPAN2	97.0192	-0.000988521	0.12336	-0.0080133	0.993606	0.997991		966	ENSG00000134198	tetraspanin 2	TSPAN2	97.0192	0.181911	0.144075	1.26261	0.206728	0.975405
967	ENSG00000173218	VANGL planar cell polarity protein 1	VANGL1	85.8337	-0.00311858	0.105567	-0.0295411	0.976433	0.994961		967	ENSG00000173218	VANGL planar cell polarity protein 1	VANGL1	85.8337	0.126427	0.126773	0.997271	0.318633	0.983778
968	ENSG00000177551	nescient helix-loop-helix 2	NHLH2	51.8675	-0.207748	0.203045	-1.02316	0.30623	0.746167		968	ENSG00000177551	nescient helix-loop-helix 2	NHLH2	51.8675	-0.361907	0.236648	-1.5293	0.126189	0.963078
969	ENSG00000228127	long intergenic non-protein coding RNA 1649	LINC01649	42.2157	0.0821325	0.1412	0.581673	0.560787	0.861618		969	ENSG00000228127	long intergenic non-protein coding RNA 1649	LINC01649	42.2157	-0.0679566	0.168228	-0.403955	0.686246	0.991803
970	ENSG00000163393	solute carrier family 22 member 15	SLC22A15	1039.36	0.0021989	0.06685	0.0328931	0.97376	0.994485		970	ENSG00000163393	solute carrier family 22 member 15	SLC22A15	1039.36	-0.0171279	0.0789732	-0.216882	0.8283	0.995941
971	ENSG00000163399	ATPase Na+/K+ transporting subunit alpha 1	ATP1A1	18119.8	-0.0738345	0.0784275	-0.941436	0.346481	0.765801		971	ENSG00000163399	ATPase Na+/K+ transporting subunit alpha 1	ATP1A1	18119.8	0.0303619	0.0927351	0.327404	0.743362	0.991803
972	ENSG00000203865	ATP1A1 antisense RNA 1	ATP1A1-AS1	78.8802	0.046679	0.118013	0.395542	0.692443	0.9091		972	ENSG00000203865	ATP1A1 antisense RNA 1	ATP1A1-AS1	78.8802	0.204526	0.139404	1.46715	0.142337	0.965058
973	ENSG00000116815	CD58 molecule	CD58	53.2439	0.0334926	0.119785	0.279605	0.77978	0.937967		973	ENSG00000116815	CD58 molecule	CD58	53.2439	-0.00479103	0.141499	-0.0338591	0.97299	0.998588
974	ENSG00000177173	nucleosome assembly protein 1 like 4 pseudogene 1	NAP1L4P1	45.0808	-0.114678	0.114112	-1.00496	0.314916	0.750188		974	ENSG00000177173	nucleosome assembly protein 1 like 4 pseudogene 1	NAP1L4P1	45.0808	-0.247179	0.137291	-1.8004	0.071797	0.96228
975	ENSG00000143061	immunoglobulin superfamily member 3	IGSF3	741.274	-0.00585247	0.0776594	-0.0753607	0.939928	0.985137		975	ENSG00000143061	immunoglobulin superfamily member 3	IGSF3	741.274	0.00917892	0.0914309	0.100392	0.920033	0.997579
976	ENSG00000223489	neurofilament heavy pseudogene 1	NEFHP1	37.4684	-0.020127	0.209433	-0.0961025	0.923439	0.980768		976	ENSG00000223489	neurofilament heavy pseudogene 1	NEFHP1	37.4684	-0.0677207	0.247795	-0.273294	0.784627	0.994458
977	ENSG00000134247	prostaglandin F2 receptor inhibitor	PTGFRN	1181.55	0.0704558	0.0693843	1.01544	0.309895	0.748154		977	ENSG00000134247	prostaglandin F2 receptor inhibitor	PTGFRN	1181.55	0.122634	0.0817078	1.50088	0.133385	0.964452
978	ENSG00000134256	CD101 molecule	CD101	49.816	0.138894	0.1145	1.21305	0.22511	0.694756		978	ENSG00000134256	CD101 molecule	CD101	49.816	0.0917761	0.127669	0.718862	0.472226	0.98707
979	ENSG00000116830	transcription termination factor 2	TTF2	295.714	-0.0267165	0.0750103	-0.356171	0.721712	0.919202		979	ENSG00000116830	transcription termination factor 2	TTF2	295.714	0.0121744	0.0886641	0.137309	0.890786	0.997296
980	ENSG00000134253	tripartite motif containing 45	TRIM45	150.75	-0.0474468	0.0662123	-0.716586	0.47363	0.8198		980	ENSG00000134253	tripartite motif containing 45	TRIM45	150.75	-0.022123	0.0780253	-0.283537	0.776766	0.99402
981	ENSG00000198162	mannosidase alpha class 1A member 2	MAN1A2	18034	-0.0298158	0.0597656	-0.498879	0.617865	0.883374		981	ENSG00000198162	mannosidase alpha class 1A member 2	MAN1A2	18034	-0.08225	0.0706782	-1.16372	0.244536	0.977468
983	ENSG00000228217	proline rich nuclear receptor coactivator 2 pseudogene 1	PNRC2P1	241.183	-0.0744346	0.0880169	-0.845684	0.397729	0.787801		983	ENSG00000228217	proline rich nuclear receptor coactivator 2 pseudogene 1	PNRC2P1	241.183	-0.0428807	0.103954	-0.412497	0.679975	0.991803
984	ENSG00000196505	ganglioside induced differentiation associated protein 2	GDAP2	2437.66	0.0242608	0.0330357	0.734382	0.462716	0.816723		984	ENSG00000196505	ganglioside induced differentiation associated protein 2	GDAP2	2437.66	0.0389863	0.0389404	1.00118	0.31674	0.983778
985	ENSG00000065183	WD repeat domain 3	WDR3	1160.17	0.0663778	0.0387324	1.71376	0.0865737	0.582497		985	ENSG00000065183	WD repeat domain 3	WDR3	1160.17	0.0277506	0.0456408	0.608022	0.543173	0.991803
986	ENSG00000155761	sperm associated antigen 17	SPAG17	38.2617	-0.10199	0.143318	-0.711634	0.476692	0.820616		986	ENSG00000155761	sperm associated antigen 17	SPAG17	38.2617	-0.0811569	0.165514	-0.490332	0.623899	0.991803
987	ENSG00000116874	tryptophanyl tRNA synthetase 2, mitochondrial	WARS2	283.169	0.0218116	0.0513292	0.424936	0.670883	0.900768		987	ENSG00000116874	tryptophanyl tRNA synthetase 2, mitochondrial	WARS2	283.169	0.0362416	0.0597033	0.607029	0.543832	0.991803
988	ENSG00000231365	WARS2 antisense RNA 1	WARS2-AS1	192.731	0.204117	0.10645	1.91749	0.0551762	0.541959		988	ENSG00000231365	WARS2 antisense RNA 1	WARS2-AS1	192.731	-0.141277	0.126713	-1.11494	0.264878	0.977468
989	ENSG00000235595	glyceraldehyde 3 phosphate dehydrogenase pseudogene 23	GAPDHP23	42.5685	-0.095133	0.190447	-0.499525	0.61741	0.883374		989	ENSG00000235595	glyceraldehyde 3 phosphate dehydrogenase pseudogene 23	GAPDHP23	42.5685	0.441766	0.220997	1.99897	0.0456115	0.96228
990	ENSG00000203857	hydroxy-delta-5-steroid dehydrogenase, 3 beta- and steroid delta-isomerase 1	HSD3B1	36.3576	0.120039	0.188964	0.635251	0.525265	0.844403		990	ENSG00000203857	hydroxy-delta-5-steroid dehydrogenase, 3 beta- and steroid delta-isomerase 1	HSD3B1	36.3576	-0.156671	0.224307	-0.698464	0.484887	0.988965
991	ENSG00000239873	glyceraldehyde 3 phosphate dehydrogenase pseudogene 27	GAPDHP27	60.4217	0.0416859	0.172219	0.242052	0.80874	0.946462		991	ENSG00000239873	glyceraldehyde 3 phosphate dehydrogenase pseudogene 27	GAPDHP27	60.4217	-0.0530152	0.201805	-0.262705	0.792778	0.994796
992	ENSG00000203855	hydroxy-delta-5-steroid dehydrogenase, 3 beta, pseudogene 4	HSD3BP4	95.9424	0.0433824	0.169751	0.255566	0.798286	0.94342		992	ENSG00000203855	hydroxy-delta-5-steroid dehydrogenase, 3 beta, pseudogene 4	HSD3BP4	95.9424	0.0368235	0.199463	0.184614	0.853532	0.99606
993	ENSG00000240244	glyceraldehyde 3 phosphate dehydrogenase pseudogene 33	GAPDHP33	134.796	0.14748	0.112691	1.30872	0.19063	0.670653		993	ENSG00000240244	glyceraldehyde 3 phosphate dehydrogenase pseudogene 33	GAPDHP33	134.796	-0.151106	0.132132	-1.1436	0.25279	0.977468
994	ENSG00000260941	long intergenic non-protein coding RNA 622	LINC00622	396.542	0.0141537	0.126176	0.112174	0.910685	0.977533		994	ENSG00000260941	long intergenic non-protein coding RNA 622	LINC00622	396.542	0.11983	0.148982	0.804325	0.42121	0.98707
995	ENSG00000198857	hydroxy-delta-5-steroid dehydrogenase, 3 beta, pseudogene 5	HSD3BP5	209.652	0.0588437	0.126007	0.466986	0.64051	0.8917		995	ENSG00000198857	hydroxy-delta-5-steroid dehydrogenase, 3 beta, pseudogene 5	HSD3BP5	209.652	-0.0381318	0.148478	-0.256817	0.79732	0.995002
996	ENSG00000143067	zinc finger protein 697	ZNF697	1013.16	0.0520638	0.0882282	0.590104	0.555121	0.858025		996	ENSG00000143067	zinc finger protein 697	ZNF697	1013.16	-0.0327091	0.104182	-0.31396	0.753551	0.991803
997	ENSG00000092621	phosphoglycerate dehydrogenase	PHGDH	897.458	-0.0975355	0.0865899	-1.12641	0.259993	0.715329		997	ENSG00000092621	phosphoglycerate dehydrogenase	PHGDH	897.458	0.00126866	0.102537	0.0123727	0.990128	0.999173
998	ENSG00000134250	notch receptor 2	NOTCH2	2733.88	0.0487596	0.0872713	0.558713	0.576358	0.867575		998	ENSG00000134250	notch receptor 2	NOTCH2	2733.88	0.0886028	0.103417	0.85675	0.391583	0.98707
999	ENSG00000265808	SEC22 homolog B, vesicle trafficking protein	SEC22B	2747.89	-0.00441699	0.0280644	-0.157388	0.874939	0.964691		999	ENSG00000265808	SEC22 homolog B, vesicle trafficking protein	SEC22B	2747.89	-0.0123481	0.0330613	-0.373489	0.708784	0.991803
1002	ENSG00000270392	profilin 1 pseudogene 2	PFN1P2	128.102	0.242313	0.124157	1.95166	0.0509787	0.53894		1002	ENSG00000270392	profilin 1 pseudogene 2	PFN1P2	128.102	-0.014305	0.147833	-0.096765	0.922913	0.997579
1003	ENSG00000270231	NBPF member 8	NBPF8	1381.35	-0.121264	0.0557993	-2.17322	0.0297637	0.489651		1003	ENSG00000270231	NBPF member 8	NBPF8	1381.35	-0.00469042	0.0659698	-0.0710995	0.943319	0.997579
1004	ENSG00000275131	PDE4DIP pseudogene 2	PDE4DIPP2	9344.08	0.0202175	0.0435169	0.464591	0.642225	0.891985		1004	ENSG00000275131	PDE4DIP pseudogene 2	PDE4DIPP2	9344.08	-0.0148881	0.0514386	-0.289435	0.772249	0.993803
1005	ENSG00000273694	U2 spliceosomal RNA	U2	5247.19	-0.0337332	0.210625	-0.160158	0.872757	0.964518		1005	ENSG00000273694	U2 spliceosomal RNA	U2	5247.19	-0.0373033	0.249115	-0.149744	0.880967	0.997115
1006	ENSG00000273136	NBPF member 26	NBPF26	3530.95	-0.242177	0.0990864	-2.4441	0.0145214	0.467493		1006	ENSG00000273136	NBPF member 26	NBPF26	3530.95	-0.0509348	0.117173	-0.434698	0.663782	0.991803
1008	ENSG00000226067	long intergenic non-protein coding RNA 623	LINC00623	84.6855	-0.258805	0.0988501	-2.61815	0.00884069	0.457577		1008	ENSG00000226067	long intergenic non-protein coding RNA 623	LINC00623	84.6855	0.11309	0.115468	0.979408	0.327379	0.983778
1009	ENSG00000198019	Fc fragment of IgG receptor Ib	FCGR1B	131.026	0.0915618	0.213501	0.428858	0.668027	0.899416		1009	ENSG00000198019	Fc fragment of IgG receptor Ib	FCGR1B	131.026	-0.467166	0.252896	-1.84727	0.0647086	0.96228
1011	ENSG00000223345	H2B histone pseudogene 1	H2BP1	65.0469	0.00760164	0.104852	0.072499	0.942205	0.985916		1011	ENSG00000223345	H2B histone pseudogene 1	H2BP1	65.0469	-0.146358	0.124835	-1.17241	0.241032	0.977468
1012	ENSG00000188610	family with sequence similarity 72 member B	FAM72B	49.4526	-0.00925307	0.109144	-0.0847782	0.932438	0.982923		1012	ENSG00000188610	family with sequence similarity 72 member B	FAM72B	49.4526	0.032081	0.125953	0.254706	0.79895	0.995002
1013	ENSG00000171943	SLIT-ROBO Rho GTPase activating protein 2C	SRGAP2C	3379.06	0.10912	0.0376275	2.9	0.00373158	0.421599		1013	ENSG00000171943	SLIT-ROBO Rho GTPase activating protein 2C	SRGAP2C	3379.06	-0.0155645	0.044408	-0.350489	0.725972	0.991803
1014	ENSG00000230806	SRGAP2 antisense RNA 1	SRGAP2-AS1	88.5477	0.251704	0.101785	2.4729	0.0134023	0.467493		1014	ENSG00000230806	SRGAP2 antisense RNA 1	SRGAP2-AS1	88.5477	-0.00859884	0.121175	-0.0709618	0.943428	0.997579
1015	ENSG00000227082	long intergenic non-protein coding RNA 2798	LINC02798	315.963	0.0560798	0.0983711	0.570084	0.56862	0.865109		1015	ENSG00000227082	long intergenic non-protein coding RNA 2798	LINC02798	315.963	-0.167549	0.116794	-1.43456	0.151411	0.97415
1016	ENSG00000231752	embigin pseudogene 1	EMBP1	204.361	-0.0077181	0.0819974	-0.0941262	0.925009	0.981049		1016	ENSG00000231752	embigin pseudogene 1	EMBP1	204.361	0.00014088	0.0971398	0.00145028	0.998843	0.999824
1019	ENSG00000206737	RNA, variant U1 small nuclear 18	RNVU1-18	2578.11	-0.0891484	0.230781	-0.38629	0.699282	0.911265		1019	ENSG00000206737	RNA, variant U1 small nuclear 18	RNVU1-18	2578.11	-0.222071	0.272931	-0.813651	0.415845	0.98707
1021	ENSG00000242352	family with sequence similarity 91 member A3, pseudogene	FAM91A3P	109.773	0.0371787	0.0939485	0.395734	0.692301	0.9091		1021	ENSG00000242352	family with sequence similarity 91 member A3, pseudogene	FAM91A3P	109.773	-0.0655836	0.110686	-0.592519	0.553503	0.991803
1022	ENSG00000263590	long intergenic non-protein coding RNA 2591	LINC02591	97.2842	-0.000181969	0.0994768	-0.00182926	0.99854	0.999744		1022	ENSG00000263590	long intergenic non-protein coding RNA 2591	LINC02591	97.2842	0.0690042	0.115392	0.597999	0.54984	0.991803
1023	ENSG00000265531	Fc fragment of IgG receptor Ic, pseudogene	FCGR1CP	94.3067	0.151696	0.216734	0.69992	0.483977	0.823426		1023	ENSG00000265531	Fc fragment of IgG receptor Ic, pseudogene	FCGR1CP	94.3067	-0.437532	0.255863	-1.71002	0.0872615	0.96228
1025	ENSG00000234571	H2B histone pseudogene 2	H2BP2	56.2078	0.340925	0.154591	2.20533	0.027431	0.486018		1025	ENSG00000234571	H2B histone pseudogene 2	H2BP2	56.2078	-0.555583	0.185009	-3.00301	0.00267326	0.817573
1026	ENSG00000263513	family with sequence similarity 72 member C	FAM72C	41.08	0.026006	0.109762	0.236931	0.81271	0.946945		1026	ENSG00000263513	family with sequence similarity 72 member C	FAM72C	41.08	0.0263907	0.12454	0.211906	0.832181	0.995941
1027	ENSG00000270872	SLIT-ROBO Rho GTPase activating protein 2D (pseudogene)	SRGAP2D	905.352	0.116631	0.0611795	1.90637	0.0566022	0.541959		1027	ENSG00000270872	SLIT-ROBO Rho GTPase activating protein 2D (pseudogene)	SRGAP2D	905.352	-0.0267112	0.0719188	-0.371408	0.710334	0.991803
1029	ENSG00000232527	long intergenic non-protein coding RNA 2802	LINC02802	102.176	0.0801614	0.102507	0.782005	0.434212	0.805917		1029	ENSG00000232527	long intergenic non-protein coding RNA 2802	LINC02802	102.176	-0.0689746	0.121488	-0.567749	0.570205	0.991803
1031	ENSG00000266338	NBPF member 15	NBPF15	832.63	-0.032852	0.0590598	-0.55625	0.57804	0.867992		1031	ENSG00000266338	NBPF member 15	NBPF15	832.63	0.0203284	0.0698683	0.290953	0.771087	0.993803
1032	ENSG00000278099	RNA, variant U1 small nuclear 2A	RNVU1-2A	390.706	-0.615145	0.275833	-2.23014	0.0257384	0.483839		1032	ENSG00000278099	RNA, variant U1 small nuclear 2A	RNVU1-2A	390.706	-0.0870142	0.325938	-0.266965	0.789496	0.994796
1033	ENSG00000277918	RNA, variant U1 small nuclear 28	RNVU1-28	3456.69	-0.337031	0.300956	-1.11987	0.26277	0.717218		1033	ENSG00000277918	RNA, variant U1 small nuclear 28	RNVU1-28	3456.69	-0.0310851	0.355897	-0.087343	0.930399	0.997579
1034	ENSG00000277199	long intergenic non-protein coding RNA 1632	LINC01632	66.9704	0.14215	0.171821	0.827315	0.408059	0.794676		1034	ENSG00000277199	long intergenic non-protein coding RNA 1632	LINC01632	66.9704	0.0166989	0.205595	0.0812224	0.935265	0.997579
1038	ENSG00000196369	SLIT-ROBO Rho GTPase activating protein 2B	SRGAP2B	4240.23	0.0799303	0.0520165	1.53663	0.124383	0.621383		1038	ENSG00000196369	SLIT-ROBO Rho GTPase activating protein 2B	SRGAP2B	4240.23	0.00818382	0.0614494	0.13318	0.894051	0.997296
1039	ENSG00000215784	family with sequence similarity 72 member D	FAM72D	49.8052	-0.00845651	0.107051	-0.0789954	0.937036	0.984779		1039	ENSG00000215784	family with sequence similarity 72 member D	FAM72D	49.8052	-0.068731	0.12322	-0.557791	0.576987	0.991803
1040	ENSG00000272419	long intergenic non-protein coding RNA 1145	LINC01145	249.276	-0.0506637	0.0773416	-0.655064	0.512426	0.836982		1040	ENSG00000272419	long intergenic non-protein coding RNA 1145	LINC01145	249.276	0.136221	0.0906386	1.50291	0.132863	0.964452
1042	ENSG00000162825	NBPF member 20	NBPF20	1150.48	-0.134117	0.0751495	-1.78467	0.0743153	0.573908		1042	ENSG00000162825	NBPF member 20	NBPF20	1150.48	-0.0399665	0.0888204	-0.449969	0.652733	0.991803
1043	ENSG00000270722	RNA, variant U1 small nuclear 31	RNVU1-31	75.344	0.200662	0.202681	0.990042	0.322153	0.75373		1043	ENSG00000270722	RNA, variant U1 small nuclear 31	RNVU1-31	75.344	-0.166395	0.240785	-0.691054	0.489531	0.989581
1045	ENSG00000275064	PDE4DIP pseudogene 5	PDE4DIPP5	149.71	-0.00230843	0.0897891	-0.0257094	0.979489	0.995304		1045	ENSG00000275064	PDE4DIP pseudogene 5	PDE4DIPP5	149.71	0.00535631	0.10569	0.0506793	0.959581	0.998084
1046	ENSG00000272150	NBPF member 25, pseudogene	NBPF25P	447.403	0.0259004	0.0606311	0.427181	0.669248	0.899943		1046	ENSG00000272150	NBPF member 25, pseudogene	NBPF25P	447.403	0.0447653	0.0718748	0.622823	0.533401	0.991803
1047	ENSG00000117262	G protein-coupled receptor 89A	GPR89A	1361.64	0.0889944	0.0371039	2.39852	0.0164615	0.470902		1047	ENSG00000117262	G protein-coupled receptor 89A	GPR89A	1361.64	0.0473993	0.0435825	1.08758	0.276781	0.980714
1048	ENSG00000174827	PDZ domain containing 1	PDZK1	210.616	0.0279483	0.0941786	0.296759	0.766651	0.934586		1048	ENSG00000174827	PDZ domain containing 1	PDZK1	210.616	0.0380284	0.11085	0.343063	0.731551	0.991803
1049	ENSG00000117281	CD160 molecule	CD160	46.3757	0.153627	0.150308	1.02208	0.306743	0.746359		1049	ENSG00000117281	CD160 molecule	CD160	46.3757	-0.00683786	0.179404	-0.0381143	0.969597	0.998552
1050	ENSG00000265491	ring finger protein 115	RNF115	3173.31	0.0156684	0.0358692	0.436822	0.66224	0.897839		1050	ENSG00000265491	ring finger protein 115	RNF115	3173.31	-0.0580786	0.0423555	-1.37122	0.170307	0.975196
1051	ENSG00000186141	RNA polymerase III subunit C	POLR3C	671.218	-0.102676	0.0464226	-2.21176	0.0269832	0.484783		1051	ENSG00000186141	RNA polymerase III subunit C	POLR3C	671.218	0.053106	0.0542199	0.979457	0.327354	0.983778
1052	ENSG00000186364	nudix hydrolase 17	NUDT17	47.9602	-0.0231598	0.118555	-0.19535	0.845119	0.95594		1052	ENSG00000186364	nudix hydrolase 17	NUDT17	47.9602	-0.0830029	0.138109	-0.600995	0.547843	0.991803
1053	ENSG00000131788	protein inhibitor of activated STAT 3	PIAS3	243.638	-0.136886	0.0615786	-2.22295	0.0262193	0.483839		1053	ENSG00000131788	protein inhibitor of activated STAT 3	PIAS3	243.638	0.0154957	0.0712023	0.217629	0.827718	0.995941
1054	ENSG00000198483	ankyrin repeat domain 35	ANKRD35	200.951	-0.208784	0.0872193	-2.39378	0.0166757	0.470902		1054	ENSG00000198483	ankyrin repeat domain 35	ANKRD35	200.951	0.00743737	0.102589	0.0724966	0.942207	0.997579
1055	ENSG00000143127	integrin subunit alpha 10	ITGA10	48.2888	-0.0166553	0.130642	-0.127488	0.898554	0.97253		1055	ENSG00000143127	integrin subunit alpha 10	ITGA10	48.2888	0.0447696	0.153241	0.292152	0.77017	0.993803
1056	ENSG00000131779	peroxisomal biogenesis factor 11 beta	PEX11B	699.824	0.00406365	0.0496714	0.0818106	0.934797	0.983867		1056	ENSG00000131779	peroxisomal biogenesis factor 11 beta	PEX11B	699.824	-0.0436506	0.0585783	-0.745167	0.456171	0.98707
1057	ENSG00000265241	RNA binding motif protein 8A	RBM8A	2088.31	-0.00913018	0.0358531	-0.254655	0.798989	0.943726		1057	ENSG00000265241	RNA binding motif protein 8A	RBM8A	2088.31	0.00567642	0.0422854	0.134241	0.893212	0.997296
1058	ENSG00000211451	gonadotropin releasing hormone receptor 2 (pseudogene)	GNRHR2	78.7874	0.00448688	0.0877927	0.0511076	0.95924	0.990324		1058	ENSG00000211451	gonadotropin releasing hormone receptor 2 (pseudogene)	GNRHR2	78.7874	-0.0409991	0.100891	-0.40637	0.684471	0.991803
1059	ENSG00000271601	limb and CNS expressed 1 like	LIX1L	352.704	-0.0813952	0.0735213	-1.1071	0.268252	0.722541		1059	ENSG00000271601	limb and CNS expressed 1 like	LIX1L	352.704	-0.118957	0.0879227	-1.35297	0.176065	0.975196
1060	ENSG00000272031	ankyrin repeat domain 34A	ANKRD34A	292.491	-0.08981	0.0915712	-0.980766	0.326708	0.757233		1060	ENSG00000272031	ankyrin repeat domain 34A	ANKRD34A	292.491	0.0202587	0.107425	0.188585	0.850418	0.99606
1061	ENSG00000121851	RNA polymerase III subunit GL	POLR3GL	260.048	-0.0591368	0.0592803	-0.99758	0.318483	0.752435		1061	ENSG00000121851	RNA polymerase III subunit GL	POLR3GL	260.048	-0.15542	0.0702911	-2.21109	0.0270299	0.943931
1062	ENSG00000265972	thioredoxin interacting protein	TXNIP	1199.89	-0.306912	0.14065	-2.18209	0.0291025	0.48883		1062	ENSG00000265972	thioredoxin interacting protein	TXNIP	1199.89	0.132828	0.166284	0.798804	0.424404	0.98707
1063	ENSG00000233396	long intergenic non-protein coding RNA 1719	LINC01719	228.526	-0.0471968	0.0909799	-0.518761	0.603927	0.8769		1063	ENSG00000233396	long intergenic non-protein coding RNA 1719	LINC01719	228.526	-0.0638291	0.107522	-0.593639	0.552754	0.991803
1064	ENSG00000271425	NBPF member 10	NBPF10	1396.1	0.0173566	0.104864	0.165515	0.868539	0.963093		1064	ENSG00000271425	NBPF member 10	NBPF10	1396.1	0.0687286	0.124077	0.553917	0.579635	0.991803
1065	ENSG00000264343	notch 2 N-terminal like A	NOTCH2NLA	763.983	0.0295089	0.0923488	0.319537	0.749319	0.928841		1065	ENSG00000264343	notch 2 N-terminal like A	NOTCH2NLA	763.983	0.152397	0.109786	1.38812	0.165101	0.975196
1066	ENSG00000271121	nudix hydrolase 4 pseudogene 2	NUDT4P2	822.372	0.0340666	0.0647724	0.525944	0.598927	0.875689		1066	ENSG00000271121	nudix hydrolase 4 pseudogene 2	NUDT4P2	822.372	-0.187016	0.076325	-2.45025	0.0142757	0.8767
1067	ENSG00000277406	SEC22 homolog B4, pseudogene	SEC22B4P	147.286	0.0301898	0.0672788	0.448726	0.653629	0.895017		1067	ENSG00000277406	SEC22 homolog B4, pseudogene	SEC22B4P	147.286	-0.10309	0.0791966	-1.30169	0.193021	0.975405
1068	ENSG00000273768	RNA, variant U1 small nuclear 29	RNVU1-29	40854.1	-0.538671	0.284462	-1.89365	0.0582713	0.544455		1068	ENSG00000273768	RNA, variant U1 small nuclear 29	RNVU1-29	40854.1	-0.0464223	0.336437	-0.137982	0.890254	0.997296
1070	ENSG00000276975	HYDIN axonemal central pair apparatus protein 2 (pseudogene)	HYDIN2	1883.58	0.0347369	0.0865906	0.401162	0.688301	0.907753		1070	ENSG00000276975	HYDIN axonemal central pair apparatus protein 2 (pseudogene)	HYDIN2	1883.58	-0.0771086	0.102319	-0.753613	0.451082	0.98707
1071	ENSG00000268043	NBPF member 12	NBPF12	3284.15	-0.068057	0.0751226	-0.905945	0.364965	0.774931		1071	ENSG00000268043	NBPF member 12	NBPF12	3284.15	-0.0947722	0.0888114	-1.06712	0.285919	0.981838
1073	ENSG00000230832	SSB like 4, pseudogene	SSBL4P	33.0088	0.0466514	0.134736	0.346242	0.729161	0.921768		1073	ENSG00000230832	SSB like 4, pseudogene	SSBL4P	33.0088	-0.049671	0.158041	-0.314293	0.753299	0.991803
1074	ENSG00000131791	protein kinase AMP-activated non-catalytic subunit beta 2	PRKAB2	1136.75	-0.0670272	0.0885571	-0.756881	0.449121	0.810999		1074	ENSG00000131791	protein kinase AMP-activated non-catalytic subunit beta 2	PRKAB2	1136.75	-0.110658	0.104609	-1.05782	0.290138	0.981876
1076	ENSG00000131781	flavin containing dimethylaniline monoxygenase 5	FMO5	309.68	0.100695	0.07566	1.33089	0.183226	0.667289		1076	ENSG00000131781	flavin containing dimethylaniline monoxygenase 5	FMO5	309.68	0.0209885	0.0894765	0.23457	0.814542	0.995617
1077	ENSG00000180867	protein disulfide isomerase family A member 3 pseudogene 1	PDIA3P1	538.359	0.0749278	0.0473562	1.58222	0.1136	0.611877		1077	ENSG00000180867	protein disulfide isomerase family A member 3 pseudogene 1	PDIA3P1	538.359	0.0193705	0.0556767	0.347911	0.727907	0.991803
1078	ENSG00000226015	chaperonin containing TCP1 subunit 8 pseudogene 1	CCT8P1	162.086	0.143537	0.0815424	1.76028	0.078361	0.5788		1078	ENSG00000226015	chaperonin containing TCP1 subunit 8 pseudogene 1	CCT8P1	162.086	0.0424726	0.0961019	0.441954	0.658523	0.991803
1079	ENSG00000131778	chromodomain helicase DNA binding protein 1 like	CHD1L	1273.87	-0.0404098	0.0469961	-0.859854	0.38987	0.783828		1079	ENSG00000131778	chromodomain helicase DNA binding protein 1 like	CHD1L	1273.87	-0.0172133	0.0554682	-0.310326	0.756313	0.992445
1080	ENSG00000278811	long intergenic non-protein coding RNA 624	LINC00624	54.1286	0.169879	0.175717	0.966777	0.333655	0.760613		1080	ENSG00000278811	long intergenic non-protein coding RNA 624	LINC00624	54.1286	0.102493	0.209922	0.488241	0.625379	0.991803
1081	ENSG00000116128	BCL9 transcription coactivator	BCL9	501.081	-0.0825726	0.0575043	-1.43594	0.15102	0.641643		1081	ENSG00000116128	BCL9 transcription coactivator	BCL9	501.081	0.113394	0.0675305	1.67916	0.0931218	0.96228
1082	ENSG00000162836	acid phosphatase 6, lysophosphatidic	ACP6	354.538	0.0888495	0.100412	0.884853	0.376236	0.779426		1082	ENSG00000162836	acid phosphatase 6, lysophosphatidic	ACP6	354.538	0.101063	0.118515	0.852744	0.393801	0.98707
1083	ENSG00000188092	G protein-coupled receptor 89B	GPR89B	1384.19	0.0843004	0.0372578	2.26262	0.023659	0.483839		1083	ENSG00000188092	G protein-coupled receptor 89B	GPR89B	1384.19	0.0490021	0.0437891	1.11905	0.26312	0.977468
1084	ENSG00000215859	PDZ domain containing 1 pseudogene 1	PDZK1P1	71.2191	0.151218	0.123083	1.22858	0.21923	0.691085		1084	ENSG00000215859	PDZ domain containing 1 pseudogene 1	PDZK1P1	71.2191	-0.0906145	0.145782	-0.621575	0.534221	0.991803
1085	ENSG00000206585	RNA, variant U1 small nuclear 7	RNVU1-7	40365.7	-0.344606	0.265341	-1.29873	0.194037	0.67129		1085	ENSG00000206585	RNA, variant U1 small nuclear 7	RNVU1-7	40365.7	0.0439541	0.313823	0.14006	0.888612	0.997296
1086	ENSG00000229828	PDE4DIP pseudogene 1	PDE4DIPP1	111.342	0.0950807	0.0804305	1.18215	0.237147	0.701861		1086	ENSG00000229828	PDE4DIP pseudogene 1	PDE4DIPP1	111.342	0.00481779	0.095572	0.05041	0.959796	0.998084
1087	ENSG00000263956	NBPF member 11	NBPF11	1131.41	-0.0492893	0.0485845	-1.01451	0.310341	0.748246		1087	ENSG00000263956	NBPF member 11	NBPF11	1131.41	-0.0516448	0.0574632	-0.898746	0.368788	0.985657
1088	ENSG00000198658	ABHD17A pseudogene 1	ABHD17AP1	37.5693	-0.25133	0.148299	-1.69476	0.0901215	0.585621		1088	ENSG00000198658	ABHD17A pseudogene 1	ABHD17AP1	37.5693	-0.101641	0.171402	-0.592998	0.553182	0.991803
1091	ENSG00000207340	RNA, variant U1 small nuclear 1	RNVU1-1	79.6533	-0.352614	0.205431	-1.71646	0.0860783	0.582497		1091	ENSG00000207340	RNA, variant U1 small nuclear 1	RNVU1-1	79.6533	-0.160673	0.242414	-0.662805	0.507455	0.991803
1092	ENSG00000274020	long intergenic non-protein coding RNA 1138	LINC01138	148.884	0.00698112	0.0745822	0.093603	0.925425	0.981049		1092	ENSG00000274020	long intergenic non-protein coding RNA 1138	LINC01138	148.884	0.102258	0.0876341	1.16688	0.243261	0.977468
1093	ENSG00000231551	PDE4DIP pseudogene 6	PDE4DIPP6	316.184	0.0185033	0.0691181	0.267706	0.788926	0.9409		1093	ENSG00000231551	PDE4DIP pseudogene 6	PDE4DIPP6	316.184	0.117596	0.0822476	1.42978	0.152781	0.975196
1095	ENSG00000236334	peptidylprolyl isomerase A like 4G	PPIAL4G	111.239	0.147505	0.09616	1.53396	0.12504	0.621383		1095	ENSG00000236334	peptidylprolyl isomerase A like 4G	PPIAL4G	111.239	-0.0141099	0.114639	-0.123081	0.902043	0.997579
1096	ENSG00000270629	NBPF member 14	NBPF14	1805.37	-0.00175255	0.0980908	-0.0178666	0.985745	0.99623		1096	ENSG00000270629	NBPF member 14	NBPF14	1805.37	0.0801447	0.116002	0.69089	0.489635	0.989581
1097	ENSG00000177144	nudix hydrolase 4B	NUDT4B	839.683	0.0339822	0.0650112	0.522713	0.601174	0.876309		1097	ENSG00000177144	nudix hydrolase 4B	NUDT4B	839.683	-0.182581	0.0766152	-2.38309	0.0171681	0.904255
1098	ENSG00000275140	SEC22 homolog B3, pseudogene	SEC22B3P	216.572	0.00168965	0.0576642	0.0293015	0.976624	0.994961		1098	ENSG00000275140	SEC22 homolog B3, pseudogene	SEC22B3P	216.572	-0.147102	0.0676175	-2.1755	0.0295924	0.952368
1099	ENSG00000178104	phosphodiesterase 4D interacting protein	PDE4DIP	16630.7	0.00719653	0.0303191	0.23736	0.812377	0.946945		1099	ENSG00000178104	phosphodiesterase 4D interacting protein	PDE4DIP	16630.7	-0.00586032	0.0358382	-0.163522	0.870108	0.996853
1100	ENSG00000222788	RNA, U2 small nuclear 38, pseudogene	RNU2-38P	336.862	0.204405	0.18448	1.108	0.267861	0.722541		1100	ENSG00000222788	RNA, U2 small nuclear 38, pseudogene	RNU2-38P	336.862	-0.0620462	0.218358	-0.284149	0.776296	0.99402
1102	ENSG00000269713	NBPF member 9	NBPF9	1004.64	-0.012003	0.0482971	-0.248524	0.803729	0.945115		1102	ENSG00000269713	NBPF member 9	NBPF9	1004.64	-0.0278692	0.0571238	-0.487873	0.625639	0.991803
1106	ENSG00000274423	SEC22 homolog B2, pseudogene	SEC22B2P	239.936	-0.0162544	0.0644461	-0.252217	0.800873	0.944303		1106	ENSG00000274423	SEC22 homolog B2, pseudogene	SEC22B2P	239.936	-0.138288	0.0758808	-1.82244	0.068389	0.96228
1107	ENSG00000271383	NBPF member 19	NBPF19	2590.27	-0.0682142	0.0752	-0.907105	0.364352	0.774902		1107	ENSG00000271383	NBPF member 19	NBPF19	2590.27	0.0644331	0.0889637	0.724263	0.468904	0.98707
1108	ENSG00000263464	peptidylprolyl isomerase A like 4C	PPIAL4C	48.3695	0.21263	0.122596	1.7344	0.082848	0.582116		1108	ENSG00000263464	peptidylprolyl isomerase A like 4C	PPIAL4C	48.3695	0.0186734	0.146176	0.127746	0.89835	0.997579
1109	ENSG00000277147	long intergenic non-protein coding RNA 869	LINC00869	852.96	-0.117095	0.0605811	-1.93287	0.0532526	0.541959		1109	ENSG00000277147	long intergenic non-protein coding RNA 869	LINC00869	852.96	0.0739751	0.0712104	1.03883	0.298886	0.983764
1112	ENSG00000150337	Fc fragment of IgG receptor Ia	FCGR1A	140.141	-0.052047	0.217555	-0.239236	0.810923	0.946587		1112	ENSG00000150337	Fc fragment of IgG receptor Ia	FCGR1A	140.141	-0.347755	0.257103	-1.35259	0.176187	0.975196
1113	ENSG00000203814	H2B clustered histone 18	H2BC18	320.111	0.108878	0.09432	1.15435	0.248358	0.70734		1113	ENSG00000203814	H2B clustered histone 18	H2BC18	320.111	-0.0857612	0.111356	-0.770152	0.44121	0.98707
1115	ENSG00000270882	H4 clustered histone 14	H4C14	239.361	-0.110088	0.0866927	-1.26986	0.204134	0.679918		1115	ENSG00000270882	H4 clustered histone 14	H4C14	239.361	0.0388925	0.101131	0.384577	0.700551	0.991803
1116	ENSG00000203812	H2A clustered histone 18	H2AC18	165.029	0.0939737	0.123377	0.761677	0.446253	0.810744		1116	ENSG00000203812	H2A clustered histone 18	H2AC18	165.029	0.0756084	0.145044	0.52128	0.602172	0.991803
1117	ENSG00000261716	H2B clustered histone 20, pseudogene	H2BC20P	265.957	0.0294291	0.121222	0.24277	0.808183	0.946275		1117	ENSG00000261716	H2B clustered histone 20, pseudogene	H2BC20P	265.957	-0.043692	0.14326	-0.304983	0.760379	0.993455
1118	ENSG00000272196	H2A clustered histone 19	H2AC19	171.258	0.0576944	0.118877	0.48533	0.627442	0.887209		1118	ENSG00000272196	H2A clustered histone 19	H2AC19	171.258	0.0195839	0.139664	0.140221	0.888485	0.997296
1119	ENSG00000270276	H4 clustered histone 15	H4C15	252.215	-0.122931	0.0850053	-1.44616	0.148133	0.638819		1119	ENSG00000270276	H4 clustered histone 15	H4C15	252.215	0.0410593	0.0991962	0.41392	0.678933	0.991803
1121	ENSG00000184678	H2B clustered histone 21	H2BC21	298.965	-0.0183628	0.0937999	-0.195765	0.844794	0.95594		1121	ENSG00000184678	H2B clustered histone 21	H2BC21	298.965	-0.0979219	0.110742	-0.88423	0.376572	0.98707
1122	ENSG00000184260	H2A clustered histone 20	H2AC20	372.975	0.162479	0.0734055	2.21345	0.0268667	0.484514		1122	ENSG00000184260	H2A clustered histone 20	H2AC20	372.975	0.0967418	0.0871125	1.11054	0.266767	0.977468
1123	ENSG00000184270	H2A clustered histone 21	H2AC21	171.549	0.120852	0.0953301	1.26773	0.204896	0.680293		1123	ENSG00000184270	H2A clustered histone 21	H2AC21	171.549	0.121739	0.111435	1.09246	0.274631	0.979683
1124	ENSG00000178096	bolA family member 1	BOLA1	104.32	-0.0750989	0.101776	-0.737883	0.460585	0.814846		1124	ENSG00000178096	bolA family member 1	BOLA1	104.32	-0.102558	0.120027	-0.85446	0.39285	0.98707
1125	ENSG00000159164	synaptic vesicle glycoprotein 2A	SV2A	7261.76	-0.015678	0.0540202	-0.290224	0.771645	0.9363		1125	ENSG00000159164	synaptic vesicle glycoprotein 2A	SV2A	7261.76	-0.0180249	0.0638314	-0.282383	0.77765	0.994046
1126	ENSG00000143368	splicing factor 3b subunit 4	SF3B4	125.103	-0.0398315	0.0923673	-0.43123	0.666301	0.899306		1126	ENSG00000143368	splicing factor 3b subunit 4	SF3B4	125.103	0.159065	0.107494	1.47976	0.138938	0.964968
1127	ENSG00000014914	myotubularin related protein 11	MTMR11	89.9504	-0.124726	0.0951342	-1.31105	0.18984	0.670054		1127	ENSG00000014914	myotubularin related protein 11	MTMR11	89.9504	-0.0389642	0.111024	-0.350954	0.725623	0.991803
1128	ENSG00000264522	OTU deubiquitinase 7B	OTUD7B	1495.07	-0.121791	0.0818504	-1.48797	0.13676	0.627066		1128	ENSG00000264522	OTU deubiquitinase 7B	OTUD7B	1495.07	0.0376256	0.0968289	0.388578	0.697588	0.991803
1129	ENSG00000136631	vacuolar protein sorting 45 homolog	VPS45	2017.47	0.0432772	0.0288445	1.50036	0.133521	0.625067		1129	ENSG00000136631	vacuolar protein sorting 45 homolog	VPS45	2017.47	0.0438421	0.0339502	1.29136	0.196577	0.975405
1130	ENSG00000023902	pleckstrin homology domain containing O1	PLEKHO1	746.1	-0.0222639	0.0562912	-0.395514	0.692464	0.9091		1130	ENSG00000023902	pleckstrin homology domain containing O1	PLEKHO1	746.1	0.0682826	0.0660551	1.03372	0.301267	0.983764
1131	ENSG00000143401	acidic nuclear phosphoprotein 32 family member E	ANP32E	1901.07	-0.0253513	0.0504514	-0.50249	0.615323	0.882429		1131	ENSG00000143401	acidic nuclear phosphoprotein 32 family member E	ANP32E	1901.07	0.0131814	0.059735	0.220665	0.825353	0.995941
1132	ENSG00000118298	carbonic anhydrase 14	CA14	98.5671	0.0246416	0.157886	0.156072	0.875976	0.96495		1132	ENSG00000118298	carbonic anhydrase 14	CA14	98.5671	-0.173493	0.189132	-0.917314	0.358978	0.985657
1133	ENSG00000117362	aph-1 homolog A, gamma-secretase subunit	APH1A	349.82	0.0390875	0.0551776	0.708395	0.4787	0.821412		1133	ENSG00000117362	aph-1 homolog A, gamma-secretase subunit	APH1A	349.82	0.00913319	0.0654647	0.139513	0.889045	0.997296
1134	ENSG00000118292	chromosome 1 open reading frame 54	C1orf54	78.733	0.0109108	0.097528	0.111873	0.910924	0.97757		1134	ENSG00000118292	chromosome 1 open reading frame 54	C1orf54	78.733	0.0901395	0.117165	0.76934	0.441692	0.98707
1135	ENSG00000159208	circadian associated repressor of transcription	CIART	212.755	-0.0892794	0.230877	-0.386697	0.698981	0.911153		1135	ENSG00000159208	circadian associated repressor of transcription	CIART	212.755	-0.259112	0.273269	-0.948196	0.34303	0.985657
1136	ENSG00000266472	mitochondrial ribosomal protein S21	MRPS21	1797.88	-0.0554293	0.0438309	-1.26462	0.206009	0.681402		1136	ENSG00000266472	mitochondrial ribosomal protein S21	MRPS21	1797.88	-0.0174364	0.0516063	-0.337873	0.735459	0.991803
1137	ENSG00000117360	pre-mRNA processing factor 3	PRPF3	1430.93	0.00809243	0.0496523	0.162982	0.870533	0.963745		1137	ENSG00000117360	pre-mRNA processing factor 3	PRPF3	1430.93	-0.0220718	0.0585956	-0.376681	0.706411	0.991803
1138	ENSG00000163125	regulation of nuclear pre-mRNA domain containing 2	RPRD2	1823.37	-0.0472653	0.0619064	-0.763497	0.445167	0.809958		1138	ENSG00000163125	regulation of nuclear pre-mRNA domain containing 2	RPRD2	1823.37	0.0491692	0.0730657	0.672945	0.500982	0.990834
1139	ENSG00000143374	threonyl-tRNA synthetase 2, mitochondrial	TARS2	501.941	-0.110384	0.0523839	-2.10721	0.0350995	0.50606		1139	ENSG00000143374	threonyl-tRNA synthetase 2, mitochondrial	TARS2	501.941	0.0368783	0.0609458	0.6051	0.545112	0.991803
1140	ENSG00000143369	extracellular matrix protein 1	ECM1	125.552	0.000696827	0.127647	0.00545904	0.995644	0.998782		1140	ENSG00000143369	extracellular matrix protein 1	ECM1	125.552	0.00430612	0.14965	0.0287747	0.977044	0.998588
1141	ENSG00000143382	ADAMTS like 4	ADAMTSL4	48.5677	-0.154724	0.146208	-1.05825	0.289943	0.736152		1141	ENSG00000143382	ADAMTS like 4	ADAMTSL4	48.5677	-0.0617339	0.171209	-0.360576	0.718416	0.991803
1142	ENSG00000143384	MCL1 apoptosis regulator, BCL2 family member	MCL1	1677.74	0.0822062	0.0813845	1.0101	0.312449	0.748926		1142	ENSG00000143384	MCL1 apoptosis regulator, BCL2 family member	MCL1	1677.74	0.203025	0.0961815	2.11085	0.0347852	0.953575
1143	ENSG00000143420	endosulfine alpha	ENSA	7622.49	0.0278195	0.0410968	0.676925	0.498453	0.829366		1143	ENSG00000143420	endosulfine alpha	ENSA	7622.49	-0.0496552	0.0485522	-1.02272	0.30644	0.983764
1144	ENSG00000143457	golgi phosphoprotein 3 like	GOLPH3L	587.434	-0.105171	0.0653447	-1.60948	0.107512	0.608486		1144	ENSG00000143457	golgi phosphoprotein 3 like	GOLPH3L	587.434	-0.0373447	0.0767386	-0.486649	0.626507	0.991803
1145	ENSG00000163131	cathepsin S	CTSS	268.732	-0.382672	0.17018	-2.24863	0.0245358	0.483839		1145	ENSG00000163131	cathepsin S	CTSS	268.732	-0.0173179	0.201204	-0.0860711	0.93141	0.997579
1146	ENSG00000143387	cathepsin K	CTSK	128.52	0.129093	0.106685	1.21005	0.226261	0.695106		1146	ENSG00000143387	cathepsin K	CTSK	128.52	0.0682903	0.124128	0.550162	0.582208	0.991803
1147	ENSG00000143437	aryl hydrocarbon receptor nuclear translocator	ARNT	1040.2	0.0686443	0.0389991	1.76015	0.0783825	0.5788		1147	ENSG00000143437	aryl hydrocarbon receptor nuclear translocator	ARNT	1040.2	0.0694481	0.0458221	1.5156	0.129619	0.964452
1148	ENSG00000143379	SET domain bifurcated histone lysine methyltransferase 1	SETDB1	740.956	-0.0388816	0.0417356	-0.931618	0.351534	0.767752		1148	ENSG00000143379	SET domain bifurcated histone lysine methyltransferase 1	SETDB1	740.956	0.0383061	0.0490581	0.780832	0.434901	0.98707
1149	ENSG00000143418	ceramide synthase 2	CERS2	333.396	-0.128577	0.109871	-1.17026	0.241898	0.702607		1149	ENSG00000143418	ceramide synthase 2	CERS2	333.396	-0.219971	0.130958	-1.67971	0.0930137	0.96228
1150	ENSG00000143412	annexin A9	ANXA9	70.4525	-0.0178646	0.113102	-0.157951	0.874495	0.964602		1150	ENSG00000143412	annexin A9	ANXA9	70.4525	0.0907244	0.136025	0.666968	0.504793	0.991803
1151	ENSG00000143409	MINDY lysine 48 deubiquitinase 1	MINDY1	287.022	-0.0736014	0.076393	-0.963458	0.335318	0.760779		1151	ENSG00000143409	MINDY lysine 48 deubiquitinase 1	MINDY1	287.022	-0.132322	0.0912792	-1.44965	0.147158	0.966514
1152	ENSG00000143363	prune exopolyphosphatase 1	PRUNE1	403.508	0.0262924	0.0463584	0.567155	0.570609	0.866336		1152	ENSG00000143363	prune exopolyphosphatase 1	PRUNE1	403.508	0.101194	0.0537161	1.88387	0.0595823	0.96228
1153	ENSG00000143443	chromosome 1 open reading frame 56	C1orf56	53.3206	0.0256876	0.112632	0.228068	0.819593	0.948055		1153	ENSG00000143443	chromosome 1 open reading frame 56	C1orf56	53.3206	0.0950446	0.13024	0.729765	0.465534	0.98707
1154	ENSG00000197622	CDC42 small effector 1	CDC42SE1	960.888	0.0331978	0.0470793	0.705146	0.48072	0.821911		1154	ENSG00000197622	CDC42 small effector 1	CDC42SE1	960.888	-0.0748039	0.0557406	-1.342	0.179596	0.975196
1155	ENSG00000213190	MLLT11 transcription factor 7 cofactor	MLLT11	5014.12	-0.00971344	0.0479945	-0.202387	0.839614	0.953996		1155	ENSG00000213190	MLLT11 transcription factor 7 cofactor	MLLT11	5014.12	-0.0826221	0.0566976	-1.45724	0.14505	0.966514
1156	ENSG00000143458	GA binding protein transcription factor subunit beta 2	GABPB2	820.375	-0.0517184	0.062043	-0.833589	0.404512	0.792346		1156	ENSG00000143458	GA binding protein transcription factor subunit beta 2	GABPB2	820.375	-0.0611777	0.0732803	-0.834846	0.403804	0.98707
1157	ENSG00000143434	semaphorin 6C	SEMA6C	175.199	-0.0163965	0.0645729	-0.253922	0.799556	0.943937		1157	ENSG00000143434	semaphorin 6C	SEMA6C	175.199	-0.0189782	0.074103	-0.256105	0.79787	0.995002
1158	ENSG00000163156	sodium channel modifier 1	SCNM1	263.025	-0.0299842	0.0667995	-0.448869	0.653526	0.895017		1158	ENSG00000163156	sodium channel modifier 1	SCNM1	263.025	-0.0553327	0.0784599	-0.705236	0.480664	0.987138
1159	ENSG00000163155	LysM domain containing 1	LYSMD1	283.62	-0.0650298	0.0523628	-1.24191	0.214271	0.686727		1159	ENSG00000163155	LysM domain containing 1	LYSMD1	283.62	0.00486976	0.0609355	0.0799167	0.936304	0.997579
1160	ENSG00000163159	vacuolar protein sorting 72 homolog	VPS72	778.206	-0.0776674	0.044731	-1.73632	0.0825073	0.582077		1160	ENSG00000163159	vacuolar protein sorting 72 homolog	VPS72	778.206	0.0183024	0.0524727	0.348799	0.72724	0.991803
1161	ENSG00000143398	phosphatidylinositol-4-phosphate 5-kinase type 1 alpha	PIP5K1A	1118.47	0.0167652	0.0451814	0.371063	0.710591	0.915182		1161	ENSG00000143398	phosphatidylinositol-4-phosphate 5-kinase type 1 alpha	PIP5K1A	1118.47	-0.016702	0.0530806	-0.314654	0.753024	0.991803
1162	ENSG00000159352	proteasome 26S subunit, non-ATPase 4	PSMD4	2920.17	-0.0785255	0.0456932	-1.71854	0.0856983	0.582497		1162	ENSG00000159352	proteasome 26S subunit, non-ATPase 4	PSMD4	2920.17	0.00153353	0.0538759	0.0284642	0.977292	0.998588
1163	ENSG00000143373	zinc finger protein 687	ZNF687	260.806	-0.094927	0.0576195	-1.64748	0.0994596	0.597783		1163	ENSG00000143373	zinc finger protein 687	ZNF687	260.806	-0.00912289	0.066536	-0.137112	0.890942	0.997296
1164	ENSG00000143393	phosphatidylinositol 4-kinase beta	PI4KB	1215.63	-0.0955036	0.0425697	-2.24346	0.0248669	0.483839		1164	ENSG00000143393	phosphatidylinositol 4-kinase beta	PI4KB	1215.63	0.0445097	0.0498835	0.892273	0.372247	0.98583
1165	ENSG00000143390	regulatory factor X5	RFX5	868.677	-0.00502438	0.0428527	-0.117248	0.906664	0.975794		1165	ENSG00000143390	regulatory factor X5	RFX5	868.677	0.0123405	0.0502905	0.245385	0.806158	0.995433
1166	ENSG00000143416	selenium binding protein 1	SELENBP1	257.225	-0.0557839	0.0883934	-0.631087	0.527984	0.845828		1166	ENSG00000143416	selenium binding protein 1	SELENBP1	257.225	0.106969	0.105183	1.01698	0.309163	0.983778
1167	ENSG00000159377	proteasome 20S subunit beta 4	PSMB4	954.263	-0.0367477	0.0476331	-0.771475	0.440425	0.808098		1167	ENSG00000159377	proteasome 20S subunit beta 4	PSMB4	954.263	0.0505554	0.05581	0.905848	0.365016	0.985657
1168	ENSG00000143442	pogo transposable element derived with ZNF domain	POGZ	2036.12	-0.00177618	0.0423745	-0.0419163	0.966565	0.992696		1168	ENSG00000143442	pogo transposable element derived with ZNF domain	POGZ	2036.12	0.0648384	0.0499927	1.29696	0.194645	0.975405
1169	ENSG00000143375	cingulin	CGN	110.188	-0.143392	0.112166	-1.27839	0.201111	0.676677		1169	ENSG00000143375	cingulin	CGN	110.188	-0.201009	0.131486	-1.52875	0.126327	0.963078
1170	ENSG00000143367	tuftelin 1	TUFT1	272.759	-0.117294	0.0691434	-1.69639	0.089812	0.585093		1170	ENSG00000143367	tuftelin 1	TUFT1	272.759	-0.0427457	0.0802481	-0.532669	0.594263	0.991803
1171	ENSG00000143376	sorting nexin 27	SNX27	4604.03	-0.037223	0.0373971	-0.995345	0.319569	0.752435		1171	ENSG00000143376	sorting nexin 27	SNX27	4604.03	-0.0244678	0.0441586	-0.55409	0.579517	0.991803
1172	ENSG00000159409	CUGBP Elav-like family member 3	CELF3	892.516	-0.0739572	0.0873318	-0.846853	0.397077	0.787427		1172	ENSG00000159409	CUGBP Elav-like family member 3	CELF3	892.516	-0.0914671	0.102947	-0.888484	0.37428	0.986568
1173	ENSG00000178796	regulatory subunit of type II PKA R-subunit domain containing 1	RIIAD1	97.8284	0.0210713	0.0882634	0.238733	0.811313	0.946628		1173	ENSG00000178796	regulatory subunit of type II PKA R-subunit domain containing 1	RIIAD1	97.8284	-0.103128	0.101943	-1.01162	0.311719	0.983778
1174	ENSG00000143436	mitochondrial ribosomal protein L9	MRPL9	508.031	-0.0198528	0.0546098	-0.363539	0.716202	0.917188		1174	ENSG00000143436	mitochondrial ribosomal protein L9	MRPL9	508.031	0.0717229	0.0637858	1.12443	0.260829	0.977468
1175	ENSG00000143450	ornithine decarboxylase antizyme 3	OAZ3	34.9819	-0.0061626	0.12822	-0.0480628	0.961666	0.990886		1175	ENSG00000143450	ornithine decarboxylase antizyme 3	OAZ3	34.9819	-0.260879	0.144742	-1.80237	0.0714867	0.96228
1176	ENSG00000182134	tudor and KH domain containing	TDRKH	859.932	-0.0477276	0.0402772	-1.18498	0.236026	0.701415		1176	ENSG00000182134	tudor and KH domain containing	TDRKH	859.932	0.0232747	0.0471969	0.493142	0.621913	0.991803
1177	ENSG00000234614	C2CD4D and THEM5 antisense RNA 1	C2CD4D-AS1	120.161	-0.0605764	0.103802	-0.583579	0.559503	0.861121		1177	ENSG00000234614	C2CD4D and THEM5 antisense RNA 1	C2CD4D-AS1	120.161	0.0676289	0.120811	0.559791	0.575622	0.991803
1178	ENSG00000196407	thioesterase superfamily member 5	THEM5	117.876	0.013199	0.109561	0.120472	0.90411	0.974845		1178	ENSG00000196407	thioesterase superfamily member 5	THEM5	117.876	0.126408	0.127172	0.993994	0.320226	0.983778
1179	ENSG00000159445	thioesterase superfamily member 4	THEM4	306.984	-0.0031687	0.0510224	-0.0621042	0.95048	0.98804		1179	ENSG00000159445	thioesterase superfamily member 4	THEM4	306.984	0.0155361	0.059481	0.261195	0.793942	0.994796
1180	ENSG00000197747	S100 calcium binding protein A10	S100A10	57.1162	-0.123005	0.173926	-0.707224	0.479427	0.821516		1180	ENSG00000197747	S100 calcium binding protein A10	S100A10	57.1162	0.04703	0.203295	0.231339	0.817051	0.995941
1181	ENSG00000159450	trichohyalin	TCHH	47.7214	-0.0153543	0.173639	-0.0884265	0.929538	0.982419		1181	ENSG00000159450	trichohyalin	TCHH	47.7214	0.0407208	0.203395	0.200205	0.84132	0.99606
1182	ENSG00000237975	FLG antisense RNA 1	FLG-AS1	158.657	0.225057	0.263613	0.853743	0.393248	0.786035		1182	ENSG00000237975	FLG antisense RNA 1	FLG-AS1	158.657	0.0710779	0.312164	0.227694	0.819884	0.995941
1183	ENSG00000197915	hornerin	HRNR	1126.16	0.194679	0.247447	0.786753	0.431426	0.804401		1183	ENSG00000197915	hornerin	HRNR	1126.16	0.137365	0.292967	0.468876	0.639159	0.991803
1184	ENSG00000143631	filaggrin	FLG	302.362	-0.00194176	0.284525	-0.00682457	0.994555	0.998467		1184	ENSG00000143631	filaggrin	FLG	302.362	0.118635	0.336532	0.352521	0.724447	0.991803
1185	ENSG00000197956	S100 calcium binding protein A6	S100A6	951.01	-0.0671706	0.0746804	-0.899441	0.368418	0.777622		1185	ENSG00000197956	S100 calcium binding protein A6	S100A6	951.01	0.114159	0.0879934	1.29736	0.194508	0.975405
1186	ENSG00000188643	S100 calcium binding protein A16	S100A16	171.748	0.0253155	0.0978771	0.258645	0.795909	0.942794		1186	ENSG00000188643	S100 calcium binding protein A16	S100A16	171.748	0.0859889	0.116418	0.738619	0.460138	0.98707
1187	ENSG00000189171	S100 calcium binding protein A13	S100A13	443.325	0.145738	0.110054	1.32424	0.185424	0.667552		1187	ENSG00000189171	S100 calcium binding protein A13	S100A13	443.325	-0.297484	0.130678	-2.27647	0.0228178	0.904255
1188	ENSG00000160678	S100 calcium binding protein A1	S100A1	389.698	-0.0893398	0.0877369	-1.01827	0.30855	0.747201		1188	ENSG00000160678	S100 calcium binding protein A1	S100A1	389.698	0.0771089	0.10418	0.740148	0.45921	0.98707
1189	ENSG00000160679	chromatin target of PRMT1	CHTOP	853.002	-0.0872564	0.0478075	-1.82516	0.0679769	0.563794		1189	ENSG00000160679	chromatin target of PRMT1	CHTOP	853.002	0.0441258	0.056352	0.783039	0.433604	0.98707
1190	ENSG00000143553	SNAP associated protein	SNAPIN	230.873	-0.111138	0.0768559	-1.44605	0.148162	0.638819		1190	ENSG00000143553	SNAP associated protein	SNAPIN	230.873	-0.00336706	0.0899348	-0.0374389	0.970135	0.998588
1191	ENSG00000143621	interleukin enhancer binding factor 2	ILF2	1925.94	0.0383675	0.0324465	1.18248	0.237013	0.701842		1191	ENSG00000143621	interleukin enhancer binding factor 2	ILF2	1925.94	-0.0558871	0.0381658	-1.46433	0.143105	0.965497
1192	ENSG00000143624	integrator complex subunit 3	INTS3	1787.35	-0.0313672	0.0327213	-0.958617	0.337752	0.762186		1192	ENSG00000143624	integrator complex subunit 3	INTS3	1787.35	-0.0407385	0.03852	-1.05759	0.290241	0.981876
1193	ENSG00000143554	solute carrier family 27 member 3	SLC27A3	66.6004	-0.120503	0.137534	-0.876167	0.380939	0.780682		1193	ENSG00000143554	solute carrier family 27 member 3	SLC27A3	66.6004	0.047384	0.158378	0.299182	0.764801	0.993455
1194	ENSG00000143614	GATA zinc finger domain containing 2B	GATAD2B	2215.19	-0.0233727	0.0704641	-0.331697	0.740118	0.925286		1194	ENSG00000143614	GATA zinc finger domain containing 2B	GATAD2B	2215.19	0.0157993	0.0832539	0.189772	0.849487	0.99606
1196	ENSG00000198837	DENN domain containing 4B	DENND4B	753.012	-0.149604	0.0896817	-1.66816	0.0952836	0.592178		1196	ENSG00000198837	DENN domain containing 4B	DENND4B	753.012	0.126088	0.10552	1.19491	0.232121	0.977468
1197	ENSG00000160741	CREB regulated transcription coactivator 2	CRTC2	128.608	-0.0993613	0.0834635	-1.19048	0.233859	0.700128		1197	ENSG00000160741	CREB regulated transcription coactivator 2	CRTC2	128.608	-0.0146307	0.09746	-0.15012	0.88067	0.997115
1198	ENSG00000143570	solute carrier family 39 member 1	SLC39A1	310.178	0.0155665	0.0670878	0.232032	0.816513	0.947835		1198	ENSG00000143570	solute carrier family 39 member 1	SLC39A1	310.178	0.00582449	0.0798219	0.0729686	0.941831	0.997579
1199	ENSG00000143543	jumping translocation breakpoint	JTB	769.252	-0.0792619	0.0672693	-1.17828	0.238686	0.702607		1199	ENSG00000143543	jumping translocation breakpoint	JTB	769.252	-0.0276434	0.0791908	-0.349073	0.727035	0.991803
1200	ENSG00000143545	RAB13, member RAS oncogene family	RAB13	124.86	0.0297069	0.0966505	0.307365	0.758566	0.931836		1200	ENSG00000143545	RAB13, member RAS oncogene family	RAB13	124.86	0.123276	0.11491	1.07281	0.283358	0.980714
1201	ENSG00000177954	ribosomal protein S27	RPS27	1452.34	-0.173939	0.0799188	-2.17644	0.0295221	0.489651		1201	ENSG00000177954	ribosomal protein S27	RPS27	1452.34	0.0199487	0.09426	0.211635	0.832392	0.995941
1202	ENSG00000143552	nucleoporin 210 like	NUP210L	74.8565	0.263568	0.171794	1.53421	0.124978	0.621383		1202	ENSG00000143552	nucleoporin 210 like	NUP210L	74.8565	-0.480989	0.20526	-2.34331	0.0191132	0.904255
1203	ENSG00000143549	tropomyosin 3	TPM3	7318.47	-0.0232847	0.0581186	-0.400642	0.688684	0.907819		1203	ENSG00000143549	tropomyosin 3	TPM3	7318.47	-0.0878476	0.0687149	-1.27844	0.201096	0.975405
1204	ENSG00000143612	chromosome 1 open reading frame 43	C1orf43	2335.45	-0.12443	0.0373307	-3.33318	0.000858589	0.417654		1204	ENSG00000143612	chromosome 1 open reading frame 43	C1orf43	2335.45	0.0244307	0.0439234	0.556211	0.578066	0.991803
1205	ENSG00000143569	ubiquitin associated protein 2 like	UBAP2L	2171.79	-0.0596115	0.0460059	-1.29574	0.195066	0.671663		1205	ENSG00000143569	ubiquitin associated protein 2 like	UBAP2L	2171.79	-0.00418433	0.0542706	-0.0771013	0.938543	0.997579
1206	ENSG00000143575	HCLS1 associated protein X-1	HAX1	1032.56	-0.0433838	0.0458286	-0.946653	0.343815	0.764221		1206	ENSG00000143575	HCLS1 associated protein X-1	HAX1	1032.56	-0.030805	0.0538211	-0.57236	0.567078	0.991803
1207	ENSG00000143515	ATPase phospholipid transporting 8B2	ATP8B2	1113.93	-0.0445767	0.0544425	-0.818786	0.412909	0.797537		1207	ENSG00000143515	ATPase phospholipid transporting 8B2	ATP8B2	1113.93	-0.050601	0.0641401	-0.788914	0.430162	0.98707
1208	ENSG00000226855	ribosomal protein SA pseudogene 17	RPSAP17	71.5225	0.125966	0.106696	1.18061	0.237759	0.702607		1208	ENSG00000226855	ribosomal protein SA pseudogene 17	RPSAP17	71.5225	-0.0872451	0.126892	-0.687553	0.491735	0.989581
1209	ENSG00000160712	interleukin 6 receptor	IL6R	209.613	-0.0192794	0.0778888	-0.247524	0.804503	0.945308		1209	ENSG00000160712	interleukin 6 receptor	IL6R	209.613	-0.094891	0.0925472	-1.02533	0.305209	0.983764
1210	ENSG00000169291	Src homology 2 domain containing E	SHE	156.807	-0.0387929	0.142494	-0.272243	0.785435	0.939393		1210	ENSG00000169291	Src homology 2 domain containing E	SHE	156.807	0.00842374	0.168989	0.0498479	0.960244	0.998084
1211	ENSG00000160714	ubiquitin conjugating enzyme E2 Q1	UBE2Q1	1709.85	-0.0642302	0.0316046	-2.03231	0.0421225	0.525328		1211	ENSG00000160714	ubiquitin conjugating enzyme E2 Q1	UBE2Q1	1709.85	0.0182521	0.036974	0.493648	0.621555	0.991803
1212	ENSG00000160716	cholinergic receptor nicotinic beta 2 subunit	CHRNB2	1256.03	-0.0258025	0.057496	-0.448769	0.653598	0.895017		1212	ENSG00000160716	cholinergic receptor nicotinic beta 2 subunit	CHRNB2	1256.03	-0.0317491	0.0676151	-0.469556	0.638672	0.991803
1213	ENSG00000160710	adenosine deaminase RNA specific	ADAR	8184.18	-0.0517347	0.0421933	-1.22614	0.220148	0.691085		1213	ENSG00000160710	adenosine deaminase RNA specific	ADAR	8184.18	0.073784	0.0498314	1.48067	0.138694	0.964968
1214	ENSG00000143603	potassium calcium-activated channel subfamily N member 3	KCNN3	1831.21	0.0125134	0.106978	0.116971	0.906883	0.975865		1214	ENSG00000143603	potassium calcium-activated channel subfamily N member 3	KCNN3	1831.21	-0.0640089	0.126708	-0.505167	0.613441	0.991803
1215	ENSG00000163344	phosphomevalonate kinase	PMVK	217.759	-0.102281	0.0868491	-1.17769	0.238922	0.702607		1215	ENSG00000163344	phosphomevalonate kinase	PMVK	217.759	0.0265623	0.101323	0.262155	0.793202	0.994796
1216	ENSG00000163346	PBX homeobox interacting protein 1	PBXIP1	1523.75	0.0284058	0.0783842	0.362393	0.717059	0.917634		1216	ENSG00000163346	PBX homeobox interacting protein 1	PBXIP1	1523.75	0.0108974	0.0928812	0.117326	0.906601	0.997579
1217	ENSG00000163348	pygopus family PHD finger 2	PYGO2	360.719	-0.0565606	0.0740426	-0.763892	0.444932	0.809807		1217	ENSG00000163348	pygopus family PHD finger 2	PYGO2	360.719	0.042902	0.0867678	0.494446	0.620991	0.991803
1218	ENSG00000160691	SHC adaptor protein 1	SHC1	252.307	-0.0592613	0.0857816	-0.690839	0.489666	0.824853		1218	ENSG00000160691	SHC adaptor protein 1	SHC1	252.307	-0.0148776	0.100186	-0.148499	0.881949	0.997115
1219	ENSG00000173207	CDC28 protein kinase regulatory subunit 1B	CKS1B	46.3302	0.0611697	0.102881	0.594566	0.552134	0.856517		1219	ENSG00000173207	CDC28 protein kinase regulatory subunit 1B	CKS1B	46.3302	-0.047678	0.119724	-0.398233	0.690458	0.991803
1220	ENSG00000160688	flavin adenine dinucleotide synthetase 1	FLAD1	235.66	0.0359598	0.0660536	0.544403	0.586164	0.871105		1220	ENSG00000160688	flavin adenine dinucleotide synthetase 1	FLAD1	235.66	0.0240252	0.0770096	0.311977	0.755058	0.992099
1221	ENSG00000160685	zinc finger and BTB domain containing 7B	ZBTB7B	125.909	-0.0545079	0.11831	-0.460721	0.644999	0.892185		1221	ENSG00000160685	zinc finger and BTB domain containing 7B	ZBTB7B	125.909	-0.091471	0.138786	-0.659081	0.509844	0.991803
1222	ENSG00000143537	ADAM metallopeptidase domain 15	ADAM15	184.902	-0.0897965	0.0836733	-1.07318	0.28319	0.731818		1222	ENSG00000143537	ADAM metallopeptidase domain 15	ADAM15	184.902	0.0216995	0.0983564	0.220621	0.825388	0.995941
1223	ENSG00000143590	ephrin A3	EFNA3	166.017	-0.0345491	0.0729382	-0.473676	0.635731	0.890387		1223	ENSG00000143590	ephrin A3	EFNA3	166.017	0.00942742	0.0839505	0.112297	0.910588	0.997579
1224	ENSG00000169242	ephrin A1	EFNA1	62.6686	-0.259871	0.173029	-1.50189	0.133124	0.625067		1224	ENSG00000169242	ephrin A1	EFNA1	62.6686	-0.290382	0.20716	-1.40173	0.160996	0.975196
1225	ENSG00000169241	solute carrier family 50 member 1	SLC50A1	70.773	-0.0901041	0.118331	-0.761458	0.446384	0.81078		1225	ENSG00000169241	solute carrier family 50 member 1	SLC50A1	70.773	-0.184377	0.13969	-1.3199	0.186869	0.975196
1226	ENSG00000179085	dolichyl-phosphate mannosyltransferase subunit 3, regulatory	DPM3	62.1784	-0.169765	0.095907	-1.7701	0.0767105	0.575876		1226	ENSG00000179085	dolichyl-phosphate mannosyltransferase subunit 3, regulatory	DPM3	62.1784	0.0109784	0.110084	0.0997275	0.920561	0.997579
1227	ENSG00000163463	keratinocyte associated protein 2	KRTCAP2	33.8886	0.345363	0.150451	2.29551	0.0217039	0.483839		1227	ENSG00000163463	keratinocyte associated protein 2	KRTCAP2	33.8886	0.0130789	0.178974	0.0730769	0.941745	0.997579
1228	ENSG00000163462	tripartite motif containing 46	TRIM46	223.595	-0.0397517	0.0688339	-0.577502	0.5636	0.863094		1228	ENSG00000163462	tripartite motif containing 46	TRIM46	223.595	-0.032886	0.07994	-0.411384	0.680791	0.991803
1229	ENSG00000231064	THBS3 antisense RNA 1	THBS3-AS1	48.3576	-0.0832371	0.12012	-0.692951	0.48834	0.824754		1229	ENSG00000231064	THBS3 antisense RNA 1	THBS3-AS1	48.3576	0.000847272	0.143659	0.00589779	0.995294	0.999244
1230	ENSG00000169231	thrombospondin 3	THBS3	172.527	0.09076	0.110243	0.82327	0.410354	0.796357		1230	ENSG00000169231	thrombospondin 3	THBS3	172.527	0.0410165	0.130148	0.315152	0.752646	0.991803
1231	ENSG00000173171	metaxin 1	MTX1	224.161	-0.0407902	0.0569228	-0.716589	0.473628	0.8198		1231	ENSG00000173171	metaxin 1	MTX1	224.161	-0.0581659	0.0658388	-0.88346	0.376988	0.98707
1232	ENSG00000160766	glucosylceramidase beta pseudogene 1	GBAP1	629.366	0.0458972	0.0465046	0.986938	0.323673	0.754941		1232	ENSG00000160766	glucosylceramidase beta pseudogene 1	GBAP1	629.366	-0.13092	0.0544833	-2.40295	0.0162636	0.904255
1233	ENSG00000236675	metaxin 1 pseudogene 1	MTX1P1	121.931	0.00891443	0.0875216	0.101854	0.918873	0.979955		1233	ENSG00000236675	metaxin 1 pseudogene 1	MTX1P1	121.931	-0.0112626	0.100671	-0.111875	0.910922	0.997579
1234	ENSG00000177628	glucosylceramidase beta	GBA	798.228	0.0406785	0.0380613	1.06876	0.285177	0.73351		1234	ENSG00000177628	glucosylceramidase beta	GBA	798.228	-0.00837454	0.0443536	-0.188813	0.850239	0.99606
1235	ENSG00000160767	family with sequence similarity 189 member B	FAM189B	117.179	-0.0644614	0.0963249	-0.669208	0.503363	0.831594		1235	ENSG00000160767	family with sequence similarity 189 member B	FAM189B	117.179	0.0422378	0.111746	0.377981	0.705444	0.991803
1236	ENSG00000116521	secretory carrier membrane protein 3	SCAMP3	292.662	-0.0519391	0.0565055	-0.919186	0.357998	0.771357		1236	ENSG00000116521	secretory carrier membrane protein 3	SCAMP3	292.662	0.000169323	0.0660133	0.00256499	0.997953	0.999575
1237	ENSG00000176444	CDC like kinase 2	CLK2	450.988	-0.0161175	0.0596736	-0.270094	0.787088	0.940193		1237	ENSG00000176444	CDC like kinase 2	CLK2	450.988	-0.0155864	0.0702968	-0.221722	0.82453	0.995941
1238	ENSG00000143630	hyperpolarization activated cyclic nucleotide gated potassium channel 3	HCN3	92.1078	0.00312296	0.0865291	0.0360915	0.971209	0.993847		1238	ENSG00000143630	hyperpolarization activated cyclic nucleotide gated potassium channel 3	HCN3	92.1078	0.054095	0.101601	0.532426	0.594431	0.991803
1239	ENSG00000160752	farnesyl diphosphate synthase	FDPS	739.938	0.0321997	0.0642545	0.501128	0.616281	0.882948		1239	ENSG00000160752	farnesyl diphosphate synthase	FDPS	739.938	-0.0524193	0.0757762	-0.691764	0.489085	0.989581
1240	ENSG00000225855	RUSC1 antisense RNA 1	RUSC1-AS1	74.4256	0.0732735	0.110787	0.661393	0.50836	0.835192		1240	ENSG00000225855	RUSC1 antisense RNA 1	RUSC1-AS1	74.4256	0.0330866	0.131859	0.250924	0.801873	0.995338
1241	ENSG00000160753	RUN and SH3 domain containing 1	RUSC1	911.69	-0.0967494	0.0587218	-1.64759	0.0994369	0.597783		1241	ENSG00000160753	RUN and SH3 domain containing 1	RUSC1	911.69	0.0239912	0.0688839	0.348284	0.727627	0.991803
1242	ENSG00000116539	ASH1 like histone lysine methyltransferase	ASH1L	15749.9	-0.0147798	0.0330658	-0.446982	0.654888	0.895215		1242	ENSG00000116539	ASH1 like histone lysine methyltransferase	ASH1L	15749.9	0.0572545	0.0390733	1.46531	0.142836	0.965497
1243	ENSG00000235919	ASH1L antisense RNA 1	ASH1L-AS1	37.2047	-0.131084	0.115534	-1.13459	0.256548	0.713158		1243	ENSG00000235919	ASH1L antisense RNA 1	ASH1L-AS1	37.2047	-0.0795698	0.136688	-0.582126	0.560482	0.991803
1244	ENSG00000125459	misato mitochondrial distribution and morphology regulator 1	MSTO1	454.193	-0.0400119	0.051398	-0.778472	0.436291	0.806532		1244	ENSG00000125459	misato mitochondrial distribution and morphology regulator 1	MSTO1	454.193	-0.00453056	0.0601668	-0.0752999	0.939976	0.997579
1246	ENSG00000163374	YY1 associated protein 1	YY1AP1	2386.59	0.00312703	0.051494	0.060726	0.951577	0.988168		1246	ENSG00000163374	YY1 associated protein 1	YY1AP1	2386.59	0.0823704	0.0606151	1.35891	0.174176	0.975196
1247	ENSG00000132676	death associated protein 3	DAP3	1212.17	-0.0319315	0.0312956	-1.02032	0.307577	0.747089		1247	ENSG00000132676	death associated protein 3	DAP3	1212.17	0.0350587	0.0365033	0.960427	0.33684	0.985657
1248	ENSG00000203761	misato family member 2, pseudogene	MSTO2P	242.907	-0.0606673	0.0568337	-1.06745	0.285767	0.733743		1248	ENSG00000203761	misato family member 2, pseudogene	MSTO2P	242.907	-0.107357	0.0664396	-1.61586	0.106124	0.96228
1249	ENSG00000116580	gon-4 like	GON4L	3049.12	-0.0548785	0.0373361	-1.46985	0.141602	0.630472		1249	ENSG00000116580	gon-4 like	GON4L	3049.12	0.00973637	0.0439872	0.221345	0.824824	0.995941
1250	ENSG00000132718	synaptotagmin 11	SYT11	25293.6	0.033103	0.0416095	0.795564	0.426286	0.8013		1250	ENSG00000132718	synaptotagmin 11	SYT11	25293.6	-0.0057327	0.0491979	-0.116523	0.907238	0.997579
1251	ENSG00000143622	Ras like without CAAX 1	RIT1	614.244	0.0692317	0.0411706	1.68158	0.0926498	0.589896		1251	ENSG00000143622	Ras like without CAAX 1	RIT1	614.244	-0.145954	0.0494116	-2.95385	0.00313835	0.817573
1252	ENSG00000132680	KH domain containing 4, pre-mRNA splicing factor	KHDC4	878.171	0.0945626	0.0516999	1.82907	0.0673895	0.562256		1252	ENSG00000132680	KH domain containing 4, pre-mRNA splicing factor	KHDC4	878.171	0.032801	0.0610283	0.537472	0.590942	0.991803
1253	ENSG00000116584	Rho/Rac guanine nucleotide exchange factor 2	ARHGEF2	2282.4	-0.0747662	0.0654287	-1.14271	0.253158	0.710555		1253	ENSG00000116584	Rho/Rac guanine nucleotide exchange factor 2	ARHGEF2	2282.4	-0.118411	0.0772627	-1.53258	0.12538	0.963078
1254	ENSG00000163479	signal sequence receptor subunit 2	SSR2	527.161	-0.0161946	0.0559873	-0.289256	0.772386	0.936378		1254	ENSG00000163479	signal sequence receptor subunit 2	SSR2	527.161	-0.0194907	0.0656789	-0.296758	0.766651	0.993455
1255	ENSG00000160803	ubiquilin 4	UBQLN4	1272.51	-0.119559	0.0465446	-2.56869	0.0102082	0.457577		1255	ENSG00000160803	ubiquilin 4	UBQLN4	1272.51	0.0539146	0.0546251	0.986993	0.323646	0.983778
1256	ENSG00000116586	late endosomal/lysosomal adaptor, MAPK and MTOR activator 2	LAMTOR2	229.166	-0.0636846	0.0668649	-0.952437	0.340876	0.763183		1256	ENSG00000116586	late endosomal/lysosomal adaptor, MAPK and MTOR activator 2	LAMTOR2	229.166	-0.0340455	0.0770398	-0.441922	0.658546	0.991803
1257	ENSG00000160789	lamin A/C	LMNA	325.181	-0.0993212	0.0848562	-1.17047	0.241814	0.702607		1257	ENSG00000160789	lamin A/C	LMNA	325.181	0.143593	0.0996086	1.44158	0.149422	0.970157
1258	ENSG00000196189	semaphorin 4A	SEMA4A	400.414	0.0418636	0.081848	0.51148	0.609015	0.878686		1258	ENSG00000196189	semaphorin 4A	SEMA4A	400.414	-0.0255416	0.0963321	-0.265141	0.790901	0.994796
1259	ENSG00000160785	solute carrier family 25 member 44	SLC25A44	1329.18	0.0368477	0.044709	0.824167	0.409845	0.796177		1259	ENSG00000160785	solute carrier family 25 member 44	SLC25A44	1329.18	-0.0427912	0.0525715	-0.813962	0.415667	0.98707
1260	ENSG00000160783	polyamine modulated factor 1	PMF1	61.1019	-0.073693	0.0919529	-0.801421	0.422888	0.799173		1260	ENSG00000160783	polyamine modulated factor 1	PMF1	61.1019	-0.0684839	0.107903	-0.634678	0.525638	0.991803
1261	ENSG00000160781	progestin and adipoQ receptor family member 6	PAQR6	698.385	-0.255082	0.12451	-2.04868	0.0404937	0.519731		1261	ENSG00000160781	progestin and adipoQ receptor family member 6	PAQR6	698.385	0.0213063	0.147111	0.144832	0.884844	0.997115
1262	ENSG00000198952	SMG5 nonsense mediated mRNA decay factor	SMG5	1680.32	-0.0592132	0.0594414	-0.99616	0.319172	0.752435		1262	ENSG00000198952	SMG5 nonsense mediated mRNA decay factor	SMG5	1680.32	0.0173119	0.0700618	0.247095	0.804834	0.995385
1263	ENSG00000198715	glycosylated lysosomal membrane protein	GLMP	95.6575	-0.0841431	0.0775908	-1.08445	0.278167	0.728552		1263	ENSG00000198715	glycosylated lysosomal membrane protein	GLMP	95.6575	-0.0316407	0.0916939	-0.345068	0.730043	0.991803
1264	ENSG00000163468	chaperonin containing TCP1 subunit 3	CCT3	2825.47	0.0113755	0.0308866	0.3683	0.71265	0.915751		1264	ENSG00000163468	chaperonin containing TCP1 subunit 3	CCT3	2825.47	-0.000210614	0.0362855	-0.00580437	0.995369	0.999244
1265	ENSG00000125462	MIR9-1 host gene	MIR9-1HG	3288.74	0.137368	0.123858	1.10908	0.267397	0.722311		1265	ENSG00000125462	MIR9-1 host gene	MIR9-1HG	3288.74	0.0554244	0.14653	0.378246	0.705248	0.991803
1266	ENSG00000116604	myocyte enhancer factor 2D	MEF2D	1892.8	-0.0424782	0.0903922	-0.469932	0.638403	0.891102		1266	ENSG00000116604	myocyte enhancer factor 2D	MEF2D	1892.8	-0.0258998	0.106735	-0.242655	0.808273	0.995433
1267	ENSG00000183856	IQ motif containing GTPase activating protein 3	IQGAP3	51.1393	-0.166715	0.230551	-0.723114	0.46961	0.818946		1267	ENSG00000183856	IQ motif containing GTPase activating protein 3	IQGAP3	51.1393	0.370859	0.268891	1.37922	0.167828	0.975196
1268	ENSG00000163382	NAD(P)HX epimerase	NAXE	427.897	-0.0171713	0.0766196	-0.224111	0.822671	0.94857		1268	ENSG00000163382	NAD(P)HX epimerase	NAXE	427.897	-0.129494	0.0900676	-1.43774	0.150508	0.972493
1269	ENSG00000160818	G-patch domain containing 4	GPATCH4	734.051	-0.0209791	0.0638925	-0.32835	0.742647	0.926284		1269	ENSG00000160818	G-patch domain containing 4	GPATCH4	734.051	0.0315334	0.0755312	0.417488	0.676321	0.991803
1272	ENSG00000132702	hyaluronan and proteoglycan link protein 2	HAPLN2	125.047	-0.188985	0.149216	-1.26652	0.205326	0.680714		1272	ENSG00000132702	hyaluronan and proteoglycan link protein 2	HAPLN2	125.047	-0.452058	0.178653	-2.53038	0.0113941	0.870682
1273	ENSG00000132692	brevican	BCAN	1266.1	-0.0429103	0.0949411	-0.451968	0.651292	0.894397		1273	ENSG00000132692	brevican	BCAN	1266.1	0.00146919	0.112194	0.0130951	0.989552	0.999173
1275	ENSG00000132688	nestin	NES	402.848	-0.285598	0.112999	-2.52744	0.0114898	0.457577		1275	ENSG00000132688	nestin	NES	402.848	0.136803	0.133362	1.0258	0.304985	0.983764
1276	ENSG00000143320	cellular retinoic acid binding protein 2	CRABP2	54.6149	-0.176456	0.128777	-1.37024	0.17061	0.655302		1276	ENSG00000143320	cellular retinoic acid binding protein 2	CRABP2	54.6149	0.11401	0.150707	0.756497	0.449351	0.98707
1277	ENSG00000143319	interferon stimulated exonuclease gene 20 like 2	ISG20L2	360.878	-0.0466989	0.0553127	-0.844271	0.398518	0.788383		1277	ENSG00000143319	interferon stimulated exonuclease gene 20 like 2	ISG20L2	360.878	0.0588659	0.0645738	0.911607	0.361976	0.985657
1278	ENSG00000143303	ribosomal RNA adenine dimethylase domain containing 1	RRNAD1	95.7602	-0.0576573	0.0815313	-0.707181	0.479454	0.821516		1278	ENSG00000143303	ribosomal RNA adenine dimethylase domain containing 1	RRNAD1	95.7602	-0.109191	0.0958403	-1.13931	0.254575	0.977468
1279	ENSG00000143314	mitochondrial ribosomal protein L24	MRPL24	559.065	-0.0503729	0.0500929	-1.00559	0.314613	0.750129		1279	ENSG00000143314	mitochondrial ribosomal protein L24	MRPL24	559.065	-0.00550869	0.0586083	-0.0939917	0.925116	0.997579
1280	ENSG00000143321	heparin binding growth factor	HDGF	1841.14	-0.0429272	0.0328749	-1.30577	0.191629	0.670653		1280	ENSG00000143321	heparin binding growth factor	HDGF	1841.14	-0.0104215	0.0386395	-0.269711	0.787383	0.994458
1281	ENSG00000143294	proline rich mitotic checkpoint control factor	PRCC	543.35	-0.0829316	0.0517641	-1.6021	0.109132	0.610179		1281	ENSG00000143294	proline rich mitotic checkpoint control factor	PRCC	543.35	-0.00783331	0.0605758	-0.129314	0.897109	0.997579
1282	ENSG00000132694	Rho guanine nucleotide exchange factor 11	ARHGEF11	3453.18	-0.0746267	0.0388362	-1.92157	0.0546593	0.541959		1282	ENSG00000132694	Rho guanine nucleotide exchange factor 11	ARHGEF11	3453.18	0.0219552	0.0457401	0.48	0.631227	0.991803
1283	ENSG00000237842	SMU1 pseudogene 1	SMU1P1	150.073	0.121414	0.065036	1.86688	0.0619188	0.553174		1283	ENSG00000237842	SMU1 pseudogene 1	SMU1P1	150.073	-0.00377222	0.0763139	-0.0494303	0.960576	0.998084
1284	ENSG00000117036	ETS variant transcription factor 3	ETV3	876.19	0.0834293	0.0713811	1.16879	0.24249	0.702607		1284	ENSG00000117036	ETS variant transcription factor 3	ETV3	876.19	0.228085	0.0841706	2.70979	0.00673255	0.856831
1285	ENSG00000183853	kirre like nephrin family adhesion molecule 1	KIRREL1	87.7689	-0.174457	0.0940713	-1.85452	0.0636649	0.556662		1285	ENSG00000183853	kirre like nephrin family adhesion molecule 1	KIRREL1	87.7689	-0.0299407	0.110661	-0.270562	0.786728	0.994458
1286	ENSG00000227295	elongation factor for RNA polymerase II 2 pseudogene 1	ELL2P1	193.992	0.0224116	0.0693115	0.323346	0.746433	0.927848		1286	ENSG00000227295	elongation factor for RNA polymerase II 2 pseudogene 1	ELL2P1	193.992	-0.190122	0.082307	-2.30992	0.0208927	0.904255
1287	ENSG00000231434	heat shock protein 90 alpha family class A member 3, pseudogene	HSP90AA3P	377.42	-0.0240273	0.131971	-0.182065	0.855531	0.959928		1287	ENSG00000231434	heat shock protein 90 alpha family class A member 3, pseudogene	HSP90AA3P	377.42	-0.160625	0.156088	-1.02906	0.303451	0.983764
1288	ENSG00000163563	myeloid cell nuclear differentiation antigen	MNDA	110.314	-0.146949	0.20798	-0.706554	0.479844	0.821528		1288	ENSG00000163563	myeloid cell nuclear differentiation antigen	MNDA	110.314	-0.11675	0.246005	-0.474583	0.635084	0.991803
1289	ENSG00000163565	interferon gamma inducible protein 16	IFI16	439.799	-0.112545	0.11982	-0.939288	0.347583	0.766705		1289	ENSG00000163565	interferon gamma inducible protein 16	IFI16	439.799	-0.165762	0.142032	-1.16707	0.243183	0.977468
1290	ENSG00000162706	cell adhesion molecule 3	CADM3	3112.23	-0.0311561	0.0595922	-0.522822	0.601098	0.876309		1290	ENSG00000162706	cell adhesion molecule 3	CADM3	3112.23	0.017903	0.0703522	0.254477	0.799127	0.995002
1291	ENSG00000225670	CADM3 antisense RNA 1	CADM3-AS1	91.1227	-0.0184706	0.113364	-0.162932	0.870572	0.963745		1291	ENSG00000225670	CADM3 antisense RNA 1	CADM3-AS1	91.1227	0.0866124	0.133826	0.647201	0.517502	0.991803
1292	ENSG00000213088	atypical chemokine receptor 1 (Duffy blood group)	ACKR1	64.8655	-0.282059	0.152041	-1.85515	0.0635755	0.556662		1292	ENSG00000213088	atypical chemokine receptor 1 (Duffy blood group)	ACKR1	64.8655	0.0902438	0.176088	0.512491	0.608307	0.991803
1293	ENSG00000158716	dual specificity phosphatase 23	DUSP23	70.9545	-0.0128083	0.103597	-0.123636	0.901604	0.973517		1293	ENSG00000158716	dual specificity phosphatase 23	DUSP23	70.9545	-0.161186	0.119486	-1.349	0.177338	0.975196
1294	ENSG00000188004	small nucleolar RNA host gene 28	SNHG28	111.27	-0.0045101	0.0933581	-0.0483097	0.961469	0.990886		1294	ENSG00000188004	small nucleolar RNA host gene 28	SNHG28	111.27	0.159447	0.109841	1.45162	0.146607	0.966514
1296	ENSG00000158710	transgelin 2	TAGLN2	144.697	-0.210035	0.147944	-1.41969	0.155697	0.644961		1296	ENSG00000158710	transgelin 2	TAGLN2	144.697	0.15113	0.174288	0.867129	0.385871	0.98707
1297	ENSG00000177807	potassium inwardly rectifying channel subfamily J member 10	KCNJ10	2534.18	0.118088	0.112335	1.05121	0.293163	0.738246		1297	ENSG00000177807	potassium inwardly rectifying channel subfamily J member 10	KCNJ10	2534.18	-0.091993	0.133184	-0.690723	0.48974	0.989581
1299	ENSG00000143315	phosphatidylinositol glycan anchor biosynthesis class M	PIGM	266.502	-0.0343888	0.0528745	-0.650387	0.515443	0.838652		1299	ENSG00000143315	phosphatidylinositol glycan anchor biosynthesis class M	PIGM	266.502	-0.0850548	0.0626917	-1.35672	0.174871	0.975196
1300	ENSG00000162728	potassium inwardly rectifying channel subfamily J member 9	KCNJ9	3044.57	0.0289333	0.0537912	0.537882	0.590659	0.872881		1300	ENSG00000162728	potassium inwardly rectifying channel subfamily J member 9	KCNJ9	3044.57	-0.1268	0.063523	-1.99612	0.045921	0.96228
1301	ENSG00000162729	immunoglobulin superfamily member 8	IGSF8	1464.52	-0.0531129	0.0480243	-1.10596	0.268744	0.722541		1301	ENSG00000162729	immunoglobulin superfamily member 8	IGSF8	1464.52	-0.0084169	0.0564607	-0.149075	0.881494	0.997115
1302	ENSG00000018625	ATPase Na+/K+ transporting subunit alpha 2	ATP1A2	17420.2	-0.0216469	0.108296	-0.199886	0.84157	0.954696		1302	ENSG00000018625	ATPase Na+/K+ transporting subunit alpha 2	ATP1A2	17420.2	0.0971479	0.128099	0.75838	0.448224	0.98707
1303	ENSG00000132681	ATPase Na+/K+ transporting subunit alpha 4	ATP1A4	67.6506	-0.0935246	0.13069	-0.715624	0.474223	0.820058		1303	ENSG00000132681	ATPase Na+/K+ transporting subunit alpha 4	ATP1A4	67.6506	0.0426694	0.156094	0.273357	0.784579	0.994458
1304	ENSG00000143318	calsequestrin 1	CASQ1	528.67	-0.211394	0.117944	-1.79233	0.0730804	0.57238		1304	ENSG00000143318	calsequestrin 1	CASQ1	528.67	0.116052	0.139596	0.83134	0.405781	0.98707
1305	ENSG00000162734	proliferation and apoptosis adaptor protein 15	PEA15	8756.68	-0.0838185	0.0526851	-1.59093	0.111625	0.611023		1305	ENSG00000162734	proliferation and apoptosis adaptor protein 15	PEA15	8756.68	-0.0577947	0.0622876	-0.927869	0.353476	0.985657
1306	ENSG00000132716	DDB1 and CUL4 associated factor 8	DCAF8	1627.04	0.0235112	0.0514243	0.457201	0.647527	0.893595		1306	ENSG00000132716	DDB1 and CUL4 associated factor 8	DCAF8	1627.04	0.0907835	0.0607448	1.49451	0.135043	0.964452
1307	ENSG00000224261	ribosomal protein SA pseudogene 18	RPSAP18	80.9037	0.0264358	0.127847	0.206777	0.836184	0.953323		1307	ENSG00000224261	ribosomal protein SA pseudogene 18	RPSAP18	80.9037	-0.218668	0.152909	-1.43006	0.1527	0.975196
1308	ENSG00000162735	peroxisomal biogenesis factor 19	PEX19	1334.86	0.0260772	0.0390394	0.667971	0.504152	0.832141		1308	ENSG00000162735	peroxisomal biogenesis factor 19	PEX19	1334.86	-0.0176026	0.0458459	-0.383953	0.701014	0.991803
1309	ENSG00000122218	COPI coat complex subunit alpha	COPA	5893.74	-0.0443517	0.032486	-1.36526	0.172172	0.656825		1309	ENSG00000122218	COPI coat complex subunit alpha	COPA	5893.74	0.0605343	0.0383032	1.58039	0.114016	0.96228
1310	ENSG00000235082	SUMO1 pseudogene 3	SUMO1P3	135.487	0.0439434	0.0698618	0.629005	0.529346	0.846312		1310	ENSG00000235082	SUMO1 pseudogene 3	SUMO1P3	135.487	-0.154448	0.0820118	-1.88324	0.0596677	0.96228
1311	ENSG00000162736	nicastrin	NCSTN	622.123	-0.0118914	0.0522928	-0.227401	0.820112	0.948055		1311	ENSG00000162736	nicastrin	NCSTN	622.123	0.0187083	0.0615452	0.303976	0.761146	0.993455
1312	ENSG00000162738	VANGL planar cell polarity protein 2	VANGL2	107.539	-0.0592888	0.110611	-0.536012	0.59195	0.873383		1312	ENSG00000162738	VANGL planar cell polarity protein 2	VANGL2	107.539	-0.0173943	0.130577	-0.133211	0.894027	0.997296
1313	ENSG00000066294	CD84 molecule	CD84	221.357	-0.0586529	0.237244	-0.247226	0.804733	0.945308		1313	ENSG00000066294	CD84 molecule	CD84	221.357	-0.195057	0.281335	-0.693328	0.488104	0.989581
1315	ENSG00000158769	F11 receptor	F11R	89.104	0.0415045	0.110843	0.374444	0.708074	0.914382		1315	ENSG00000158769	F11 receptor	F11R	89.104	0.0218813	0.131789	0.166033	0.868131	0.996516
1316	ENSG00000215845	thiosulfate sulfurtransferase like domain containing 1	TSTD1	177.521	0.0517597	0.0818747	0.632182	0.527268	0.845828		1316	ENSG00000215845	thiosulfate sulfurtransferase like domain containing 1	TSTD1	177.521	-0.0130515	0.0960395	-0.135897	0.891903	0.997296
1317	ENSG00000158773	upstream transcription factor 1	USF1	844.806	-0.0460702	0.0421039	-1.0942	0.273866	0.725012		1317	ENSG00000158773	upstream transcription factor 1	USF1	844.806	-0.00200584	0.0492286	-0.0407455	0.967499	0.998194
1318	ENSG00000186517	Rho GTPase activating protein 30	ARHGAP30	67.9917	-0.094102	0.120579	-0.780416	0.435146	0.806149		1318	ENSG00000186517	Rho GTPase activating protein 30	ARHGAP30	67.9917	-0.0397809	0.143321	-0.277566	0.781345	0.994458
1319	ENSG00000162755	kelch domain containing 9	KLHDC9	154.339	-0.194712	0.0789792	-2.46536	0.0136876	0.467493		1319	ENSG00000162755	kelch domain containing 9	KLHDC9	154.339	0.173897	0.0912189	1.90637	0.0566017	0.96228
1320	ENSG00000143256	prefoldin subunit 2	PFDN2	673.91	-0.102065	0.0639602	-1.59576	0.110543	0.610346		1320	ENSG00000143256	prefoldin subunit 2	PFDN2	673.91	0.00444783	0.0752924	0.0590741	0.952893	0.997665
1321	ENSG00000158793	nitrilase 1	NIT1	278.955	-0.0146711	0.0593265	-0.247294	0.804681	0.945308		1321	ENSG00000158793	nitrilase 1	NIT1	278.955	-0.0267652	0.0692617	-0.386437	0.699173	0.991803
1322	ENSG00000158796	death effector domain containing	DEDD	243.262	0.00511167	0.0554485	0.0921876	0.926549	0.981433		1322	ENSG00000158796	death effector domain containing	DEDD	243.262	-0.0198235	0.0642743	-0.308421	0.757762	0.992675
1323	ENSG00000143222	ubiquitin-fold modifier conjugating enzyme 1	UFC1	625.931	-0.135307	0.0522242	-2.5909	0.00957258	0.457577		1323	ENSG00000143222	ubiquitin-fold modifier conjugating enzyme 1	UFC1	625.931	-0.0219596	0.0611689	-0.358999	0.719596	0.991803
1324	ENSG00000143258	ubiquitin specific peptidase 21	USP21	183.076	-0.0693634	0.0655667	-1.05791	0.290098	0.736154		1324	ENSG00000143258	ubiquitin specific peptidase 21	USP21	183.076	-0.064619	0.0770416	-0.838755	0.401607	0.98707
1325	ENSG00000143224	protoporphyrinogen oxidase	PPOX	152.974	-0.0715147	0.0747809	-0.956323	0.338909	0.762507		1325	ENSG00000143224	protoporphyrinogen oxidase	PPOX	152.974	0.0187949	0.0869446	0.216171	0.828854	0.995941
1326	ENSG00000158850	beta-1,4-galactosyltransferase 3	B4GALT3	278.472	0.024801	0.0532299	0.465922	0.641271	0.8917		1326	ENSG00000158850	beta-1,4-galactosyltransferase 3	B4GALT3	278.472	0.0068964	0.0611958	0.112694	0.910273	0.997579
1327	ENSG00000158859	ADAM metallopeptidase with thrombospondin type 1 motif 4	ADAMTS4	312.195	-0.151139	0.21698	-0.696559	0.486079	0.824069		1327	ENSG00000158859	ADAM metallopeptidase with thrombospondin type 1 motif 4	ADAMTS4	312.195	-0.483528	0.257337	-1.87897	0.0602489	0.96228
1328	ENSG00000158864	NADH:ubiquinone oxidoreductase core subunit S2	NDUFS2	2734.93	-0.0339935	0.0426098	-0.797786	0.424994	0.800548		1328	ENSG00000158864	NADH:ubiquinone oxidoreductase core subunit S2	NDUFS2	2734.93	-0.0498884	0.0501981	-0.99383	0.320306	0.983778
1329	ENSG00000158869	Fc fragment of IgE receptor Ig	FCER1G	42.4841	-0.408472	0.229485	-1.77995	0.0750837	0.575241		1329	ENSG00000158869	Fc fragment of IgE receptor Ig	FCER1G	42.4841	0.107883	0.270231	0.399225	0.689727	0.991803
1330	ENSG00000158882	translocase of outer mitochondrial membrane 40 like	TOMM40L	669.325	-0.0150632	0.0646881	-0.232859	0.815871	0.947794		1330	ENSG00000158882	translocase of outer mitochondrial membrane 40 like	TOMM40L	669.325	-0.0947419	0.0760132	-1.24639	0.212622	0.977408
1331	ENSG00000143257	nuclear receptor subfamily 1 group I member 3	NR1I3	77.0728	0.0230522	0.092047	0.250439	0.802248	0.944429		1331	ENSG00000143257	nuclear receptor subfamily 1 group I member 3	NR1I3	77.0728	-0.123577	0.105024	-1.17666	0.239333	0.977468
1332	ENSG00000248485	Purkinje cell protein 4 like 1	PCP4L1	674.897	0.000154239	0.0989288	0.00155909	0.998756	0.99986		1332	ENSG00000248485	Purkinje cell protein 4 like 1	PCP4L1	674.897	-0.0493223	0.116806	-0.422259	0.672836	0.991803
1333	ENSG00000143252	succinate dehydrogenase complex subunit C	SDHC	3430.74	-0.0346583	0.0710621	-0.487718	0.62575	0.886409		1333	ENSG00000143252	succinate dehydrogenase complex subunit C	SDHC	3430.74	0.0650648	0.0840053	0.774532	0.438616	0.98707
1334	ENSG00000143226	Fc fragment of IgG receptor IIa	FCGR2A	141.982	-0.340023	0.224984	-1.51132	0.130707	0.624494		1334	ENSG00000143226	Fc fragment of IgG receptor IIa	FCGR2A	141.982	-0.0426099	0.265973	-0.160204	0.872721	0.997115
1335	ENSG00000203747	Fc fragment of IgG receptor IIIa	FCGR3A	206.978	-0.337852	0.295331	-1.14398	0.252632	0.710555		1335	ENSG00000203747	Fc fragment of IgG receptor IIIa	FCGR3A	206.978	0.01882	0.348871	0.0539455	0.956979	0.998002
1336	ENSG00000244682	Fc fragment of IgG receptor IIc (gene/pseudogene)	FCGR2C	53.9312	-0.388006	0.223532	-1.7358	0.0826001	0.582077		1336	ENSG00000244682	Fc fragment of IgG receptor IIc (gene/pseudogene)	FCGR2C	53.9312	-0.166306	0.265204	-0.627088	0.530602	0.991803
1337	ENSG00000162747	Fc fragment of IgG receptor IIIb	FCGR3B	47.2488	-0.506155	0.266408	-1.89992	0.0574432	0.544171		1337	ENSG00000162747	Fc fragment of IgG receptor IIIb	FCGR3B	47.2488	-0.0567	0.313067	-0.181112	0.85628	0.99606
1338	ENSG00000162746	Fc receptor like B	FCRLB	31.3919	-0.098237	0.178507	-0.550327	0.582095	0.869455		1338	ENSG00000162746	Fc receptor like B	FCRLB	31.3919	-0.226787	0.2088	-1.08614	0.277415	0.980714
1339	ENSG00000081721	dual specificity phosphatase 12	DUSP12	255.021	-0.00954581	0.0716997	-0.133136	0.894086	0.970847		1339	ENSG00000081721	dual specificity phosphatase 12	DUSP12	255.021	0.0190083	0.0842673	0.225571	0.821535	0.995941
1340	ENSG00000118217	activating transcription factor 6	ATF6	2115.71	0.0736357	0.0325886	2.25956	0.0238489	0.483839		1340	ENSG00000118217	activating transcription factor 6	ATF6	2115.71	-0.0292237	0.0384777	-0.759498	0.447555	0.98707
1341	ENSG00000162745	olfactomedin like 2B	OLFML2B	84.2792	-0.00424635	0.181787	-0.023359	0.981364	0.995534		1341	ENSG00000162745	olfactomedin like 2B	OLFML2B	84.2792	0.063299	0.212913	0.2973	0.766237	0.993455
1342	ENSG00000198929	nitric oxide synthase 1 adaptor protein	NOS1AP	1340.53	-0.0912397	0.079332	-1.1501	0.250102	0.708358		1342	ENSG00000198929	nitric oxide synthase 1 adaptor protein	NOS1AP	1340.53	0.00982425	0.0935029	0.105069	0.916321	0.997579
1343	ENSG00000239887	chromosome 1 open reading frame 226	C1orf226	34.4109	0.000689669	0.145543	0.0047386	0.996219	0.998926		1343	ENSG00000239887	chromosome 1 open reading frame 226	C1orf226	34.4109	0.0155735	0.167452	0.0930026	0.925902	0.997579
1344	ENSG00000171722	spermatogenesis associated 46	SPATA46	35.2042	0.233841	0.165841	1.41004	0.158529	0.648264		1344	ENSG00000171722	spermatogenesis associated 46	SPATA46	35.2042	-0.229777	0.194613	-1.18068	0.237728	0.977468
1345	ENSG00000198574	SH2 domain containing 1B	SH2D1B	47.586	0.190825	0.254024	0.751206	0.452529	0.812648		1345	ENSG00000198574	SH2 domain containing 1B	SH2D1B	47.586	-0.0705016	0.295366	-0.238692	0.811344	0.995433
1346	ENSG00000152332	U2AF homology motif kinase 1	UHMK1	10785.1	-0.00832299	0.0571719	-0.145578	0.884254	0.967653		1346	ENSG00000152332	U2AF homology motif kinase 1	UHMK1	10785.1	-0.089345	0.0676065	-1.32154	0.18632	0.975196
1347	ENSG00000117143	UDP-N-acetylglucosamine pyrophosphorylase 1	UAP1	1189.73	0.00832477	0.0437776	0.19016	0.849183	0.957372		1347	ENSG00000117143	UDP-N-acetylglucosamine pyrophosphorylase 1	UAP1	1189.73	0.056513	0.0514651	1.09809	0.272167	0.978349
1348	ENSG00000162733	discoidin domain receptor tyrosine kinase 2	DDR2	971.58	0.126982	0.0984181	1.29023	0.196972	0.674598		1348	ENSG00000162733	discoidin domain receptor tyrosine kinase 2	DDR2	971.58	0.0110652	0.116812	0.0947269	0.924532	0.997579
1349	ENSG00000132196	hydroxysteroid 17-beta dehydrogenase 7	HSD17B7	268.811	0.129786	0.0935668	1.3871	0.165411	0.654093		1349	ENSG00000132196	hydroxysteroid 17-beta dehydrogenase 7	HSD17B7	268.811	-0.178077	0.111317	-1.59974	0.109657	0.96228
1350	ENSG00000185860	coiled-coil domain containing 190	CCDC190	39.0907	0.112677	0.194309	0.579887	0.561991	0.862219		1350	ENSG00000185860	coiled-coil domain containing 190	CCDC190	39.0907	0.178057	0.235255	0.75687	0.449128	0.98707
1351	ENSG00000117152	regulator of G protein signaling 4	RGS4	22705.7	0.136062	0.0604981	2.24903	0.0245107	0.483839		1351	ENSG00000117152	regulator of G protein signaling 4	RGS4	22705.7	-0.0749479	0.0715472	-1.04753	0.294854	0.983328
1352	ENSG00000143248	regulator of G protein signaling 5	RGS5	7174.06	-0.0333084	0.0891278	-0.373716	0.708616	0.914402		1352	ENSG00000143248	regulator of G protein signaling 5	RGS5	7174.06	0.0601638	0.105393	0.570851	0.5681	0.991803
1353	ENSG00000232995	regulator of G protein signaling 5	RGS5	56.7083	0.106537	0.119462	0.891803	0.372499	0.778437		1353	ENSG00000232995	regulator of G protein signaling 5	RGS5	56.7083	0.0261006	0.147484	0.176973	0.85953	0.99606
1354	ENSG00000143228	NUF2 component of NDC80 kinetochore complex	NUF2	30.6726	0.0260593	0.118287	0.220305	0.825634	0.949672		1354	ENSG00000143228	NUF2 component of NDC80 kinetochore complex	NUF2	30.6726	-0.137056	0.150352	-0.911566	0.361997	0.985657
1355	ENSG00000185630	PBX homeobox 1	PBX1	5549.95	0.0260145	0.0581158	0.447632	0.654419	0.895017		1355	ENSG00000185630	PBX homeobox 1	PBX1	5549.95	0.00108969	0.0687019	0.0158611	0.987345	0.999173
1357	ENSG00000233693	PBX1 antisense RNA 1	PBX1-AS1	52.7521	0.0896038	0.128575	0.696899	0.485866	0.823941		1357	ENSG00000233693	PBX1 antisense RNA 1	PBX1-AS1	52.7521	0.288162	0.151687	1.89972	0.05747	0.96228
1358	ENSG00000143171	retinoid X receptor gamma	RXRG	121.695	0.134113	0.101423	1.32231	0.186063	0.667841		1358	ENSG00000143171	retinoid X receptor gamma	RXRG	121.695	0.232607	0.121551	1.91366	0.055663	0.96228
1359	ENSG00000143198	microsomal glutathione S-transferase 3	MGST3	2539.9	-0.0631271	0.062564	-1.009	0.312974	0.748926		1359	ENSG00000143198	microsomal glutathione S-transferase 3	MGST3	2539.9	-0.0077182	0.0738567	-0.104502	0.916771	0.997579
1360	ENSG00000143149	aldehyde dehydrogenase 9 family member A1	ALDH9A1	1308.12	-0.0115885	0.0461745	-0.250973	0.801835	0.944416		1360	ENSG00000143149	aldehyde dehydrogenase 9 family member A1	ALDH9A1	1308.12	0.020969	0.054761	0.382918	0.70178	0.991803
1361	ENSG00000143183	transmembrane and coiled-coil domains 1	TMCO1	2318.52	0.0340299	0.0297142	1.14524	0.25211	0.71046		1361	ENSG00000143183	transmembrane and coiled-coil domains 1	TMCO1	2318.52	-0.0254641	0.0350616	-0.726266	0.467675	0.98707
1362	ENSG00000224358	TMCO1 antisense RNA 1	TMCO1-AS1	38.2861	0.136135	0.146295	0.930552	0.352085	0.768018		1362	ENSG00000224358	TMCO1 antisense RNA 1	TMCO1-AS1	38.2861	-0.0247379	0.17855	-0.138549	0.889807	0.997296
1363	ENSG00000143179	uridine-cytidine kinase 2	UCK2	700.019	0.040475	0.0446152	0.907202	0.3643	0.774902		1363	ENSG00000143179	uridine-cytidine kinase 2	UCK2	700.019	-0.00725514	0.0520453	-0.139401	0.889134	0.997296
1364	ENSG00000188859	family with sequence similarity 78 member B	FAM78B	290.198	0.0168504	0.0955207	0.176406	0.859975	0.960994		1364	ENSG00000188859	family with sequence similarity 78 member B	FAM78B	290.198	0.0378223	0.112172	0.337182	0.735979	0.991803
1366	ENSG00000232341	ribosomal protein L4 pseudogene 2	RPL4P2	91.5065	-0.102441	0.107449	-0.953392	0.340392	0.763005		1366	ENSG00000232341	ribosomal protein L4 pseudogene 2	RPL4P2	91.5065	-0.100766	0.128808	-0.782293	0.434042	0.98707
1367	ENSG00000143157	pogo transposable element derived with KRAB domain	POGK	1838.38	0.0466061	0.0345296	1.34974	0.177099	0.661757		1367	ENSG00000143157	pogo transposable element derived with KRAB domain	POGK	1838.38	0.0264514	0.0407271	0.64948	0.516028	0.991803
1368	ENSG00000152382	transcriptional adaptor 1	TADA1	618.422	-0.0131569	0.0518896	-0.253556	0.799839	0.943951		1368	ENSG00000152382	transcriptional adaptor 1	TADA1	618.422	0.00344427	0.0610546	0.0564129	0.955013	0.998002
1369	ENSG00000143195	immunoglobulin like domain containing receptor 2	ILDR2	3222.19	0.165065	0.0596574	2.76688	0.00565961	0.457577		1369	ENSG00000143195	immunoglobulin like domain containing receptor 2	ILDR2	3222.19	-0.0527245	0.0705451	-0.747387	0.45483	0.98707
1370	ENSG00000143194	maelstrom spermatogenic transposon silencer	MAEL	128.884	-0.0624295	0.156366	-0.399251	0.689708	0.908354		1370	ENSG00000143194	maelstrom spermatogenic transposon silencer	MAEL	128.884	-0.171062	0.184141	-0.928973	0.352903	0.985657
1371	ENSG00000198842	serine/threonine/tyrosine interacting like 2	STYXL2	59.7465	0.00570807	0.136344	0.0418652	0.966606	0.992696		1371	ENSG00000198842	serine/threonine/tyrosine interacting like 2	STYXL2	59.7465	-0.0587939	0.160699	-0.365864	0.714467	0.991803
1372	ENSG00000143190	POU class 2 homeobox 1	POU2F1	1729.84	0.0909938	0.0769827	1.182	0.237205	0.701861		1372	ENSG00000143190	POU class 2 homeobox 1	POU2F1	1729.84	0.0948365	0.0911683	1.04024	0.29823	0.983328
1374	ENSG00000143162	cellular repressor of E1A stimulated genes 1	CREG1	723.63	0.0193532	0.0623235	0.310529	0.756159	0.930964		1374	ENSG00000143162	cellular repressor of E1A stimulated genes 1	CREG1	723.63	-0.135699	0.0737088	-1.84102	0.0656191	0.96228
1375	ENSG00000198771	RCSD domain containing 1	RCSD1	195.322	-0.16393	0.118147	-1.3875	0.165288	0.654093		1375	ENSG00000198771	RCSD domain containing 1	RCSD1	195.322	-0.0660259	0.14031	-0.470572	0.637946	0.991803
1376	ENSG00000197965	myelin protein zero like 1	MPZL1	920.779	0.0486461	0.0478675	1.01626	0.309504	0.747931		1376	ENSG00000197965	myelin protein zero like 1	MPZL1	920.779	-0.0138374	0.056657	-0.244231	0.807052	0.995433
1377	ENSG00000143199	adenylate cyclase 10	ADCY10	54.369	0.0960264	0.138918	0.691246	0.489411	0.824853		1377	ENSG00000143199	adenylate cyclase 10	ADCY10	54.369	-0.328882	0.16002	-2.05525	0.0398549	0.957029
1378	ENSG00000143158	mitochondrial pyruvate carrier 2	MPC2	2147.22	-0.0347243	0.0562626	-0.617183	0.537114	0.85024		1378	ENSG00000143158	mitochondrial pyruvate carrier 2	MPC2	2147.22	-0.166416	0.0665222	-2.50165	0.0123615	0.870682
1379	ENSG00000143164	DDB1 and CUL4 associated factor 6	DCAF6	7517.08	0.00676548	0.0308732	0.219138	0.826543	0.950178		1379	ENSG00000143164	DDB1 and CUL4 associated factor 6	DCAF6	7517.08	-0.0835631	0.0364503	-2.29252	0.0218756	0.904255
1380	ENSG00000224837	glycine cleavage system protein H pseudogene 5	GCSHP5	420.251	-0.00369285	0.0668944	-0.0552041	0.955976	0.98947		1380	ENSG00000224837	glycine cleavage system protein H pseudogene 5	GCSHP5	420.251	-0.0687041	0.0796627	-0.862438	0.388447	0.98707
1381	ENSG00000143147	G protein-coupled receptor 161	GPR161	583.995	-0.0333187	0.0741377	-0.449416	0.653131	0.895017		1381	ENSG00000143147	G protein-coupled receptor 161	GPR161	583.995	0.0665149	0.0872991	0.76192	0.446108	0.98707
1382	ENSG00000143155	TOR signaling pathway regulator	TIPRL	2428.75	0.0466381	0.0468499	0.995479	0.319503	0.752435		1382	ENSG00000143155	TOR signaling pathway regulator	TIPRL	2428.75	-0.0248986	0.0553163	-0.450113	0.652629	0.991803
1383	ENSG00000213064	SFT2 domain containing 2	SFT2D2	691.245	0.00557355	0.0696312	0.0800438	0.936202	0.984559		1383	ENSG00000213064	SFT2 domain containing 2	SFT2D2	691.245	-0.0881033	0.082729	-1.06496	0.286893	0.981876
1384	ENSG00000143153	ATPase Na+/K+ transporting subunit beta 1	ATP1B1	28308.7	-0.060328	0.0512233	-1.17774	0.238899	0.702607		1384	ENSG00000143153	ATPase Na+/K+ transporting subunit beta 1	ATP1B1	28308.7	-0.0837352	0.0605733	-1.38238	0.166855	0.975196
1385	ENSG00000143156	NME/NM23 family member 7	NME7	829.769	0.120508	0.0437593	2.75389	0.00588908	0.457577		1385	ENSG00000143156	NME/NM23 family member 7	NME7	829.769	-0.028773	0.0513854	-0.559946	0.575516	0.991803
1386	ENSG00000117475	basic leucine zipper nuclear factor 1	BLZF1	1468.34	0.00109845	0.0461556	0.0237988	0.981013	0.995534		1386	ENSG00000117475	basic leucine zipper nuclear factor 1	BLZF1	1468.34	0.0457236	0.054375	0.840895	0.400407	0.98707
1387	ENSG00000117477	coiled-coil domain containing 181	CCDC181	707.237	0.0998385	0.0631019	1.58218	0.113609	0.611877		1387	ENSG00000117477	coiled-coil domain containing 181	CCDC181	707.237	0.0205954	0.0742289	0.277458	0.781429	0.994458
1388	ENSG00000117479	solute carrier family 19 member 2	SLC19A2	409.888	0.0501986	0.0822947	0.609986	0.541871	0.852077		1388	ENSG00000117479	solute carrier family 19 member 2	SLC19A2	409.888	0.0408914	0.0968957	0.422014	0.673015	0.991803
1390	ENSG00000198734	coagulation factor V	F5	248.327	0.0276841	0.160302	0.1727	0.862888	0.961292		1390	ENSG00000198734	coagulation factor V	F5	248.327	-0.185287	0.189134	-0.979662	0.327253	0.983778
1391	ENSG00000174175	selectin P	SELP	38.4144	0.0727432	0.250935	0.289888	0.771902	0.936306		1391	ENSG00000174175	selectin P	SELP	38.4144	-0.180214	0.295175	-0.610533	0.541509	0.991803
1392	ENSG00000000460	chromosome 1 open reading frame 112	C1orf112	149.878	0.0973122	0.0871819	1.1162	0.264338	0.719289		1392	ENSG00000000460	chromosome 1 open reading frame 112	C1orf112	149.878	-0.113987	0.104004	-1.09598	0.273087	0.978725
1393	ENSG00000188404	selectin L	SELL	37.7764	-0.202443	0.204633	-0.9893	0.322516	0.754169		1393	ENSG00000188404	selectin L	SELL	37.7764	0.119076	0.239724	0.49672	0.619387	0.991803
1394	ENSG00000171806	methyltransferase like 18	METTL18	131.896	-0.172711	0.11087	-1.55778	0.119285	0.617022		1394	ENSG00000171806	methyltransferase like 18	METTL18	131.896	0.033859	0.130358	0.259738	0.795066	0.994796
1395	ENSG00000000457	SCY1 like pseudokinase 3	SCYL3	587.077	0.0395182	0.0480177	0.822992	0.410513	0.796357		1395	ENSG00000000457	SCY1 like pseudokinase 3	SCYL3	587.077	0.0262602	0.0566566	0.463498	0.643007	0.991803
1396	ENSG00000075945	kinesin associated protein 3	KIFAP3	7264.59	0.0810352	0.0323164	2.50756	0.0121569	0.457577		1396	ENSG00000075945	kinesin associated protein 3	KIFAP3	7264.59	-0.0576505	0.0381471	-1.51127	0.13072	0.964452
1397	ENSG00000120370	golgin, RAB6 interacting	GORAB	298.378	0.0179375	0.0577287	0.310721	0.756012	0.930904		1397	ENSG00000120370	golgin, RAB6 interacting	GORAB	298.378	0.0877082	0.0676831	1.29586	0.195022	0.975405
1398	ENSG00000116132	paired related homeobox 1	PRRX1	555.656	0.254766	0.0998146	2.55239	0.0106987	0.457577		1398	ENSG00000116132	paired related homeobox 1	PRRX1	555.656	0.0418574	0.118202	0.354117	0.723252	0.991803
1399	ENSG00000094963	flavin containing dimethylaniline monoxygenase 2	FMO2	71.4115	-0.520774	0.22099	-2.35655	0.0184457	0.47345		1399	ENSG00000094963	flavin containing dimethylaniline monoxygenase 2	FMO2	71.4115	-0.0372519	0.260462	-0.143023	0.886272	0.997115
1400	ENSG00000076258	flavin containing dimethylaniline monoxygenase 4	FMO4	33.1075	0.234749	0.134757	1.74202	0.0815048	0.581533		1400	ENSG00000076258	flavin containing dimethylaniline monoxygenase 4	FMO4	33.1075	-0.224238	0.172926	-1.29673	0.194725	0.975405
1401	ENSG00000117523	proline rich coiled-coil 2C	PRRC2C	9062.87	0.0149399	0.0466181	0.320475	0.748608	0.928797		1401	ENSG00000117523	proline rich coiled-coil 2C	PRRC2C	9062.87	-0.0560784	0.0551189	-1.01741	0.308959	0.983778
1402	ENSG00000117533	vesicle associated membrane protein 4	VAMP4	2122.55	0.00154754	0.0539839	0.0286666	0.97713	0.99507		1402	ENSG00000117533	vesicle associated membrane protein 4	VAMP4	2122.55	-0.0190699	0.0637562	-0.299107	0.764858	0.993455
1403	ENSG00000010165	eEF1A lysine and N-terminal methyltransferase	EEF1AKNMT	568.162	-0.0379209	0.0406632	-0.932562	0.351046	0.76767		1403	ENSG00000010165	eEF1A lysine and N-terminal methyltransferase	EEF1AKNMT	568.162	0.0239115	0.0472136	0.506453	0.612539	0.991803
1404	ENSG00000197959	dynamin 3	DNM3	12397.1	0.0135791	0.0525713	0.258299	0.796176	0.942794		1404	ENSG00000197959	dynamin 3	DNM3	12397.1	-0.0122844	0.0621644	-0.197611	0.843349	0.99606
1405	ENSG00000230630	DNM3 opposite strand/antisense RNA	DNM3OS	278.532	0.123789	0.124663	0.992989	0.320716	0.7532		1405	ENSG00000230630	DNM3 opposite strand/antisense RNA	DNM3OS	278.532	0.0107588	0.148436	0.0724812	0.942219	0.997579
1406	ENSG00000135845	phosphatidylinositol glycan anchor biosynthesis class C	PIGC	441.026	0.0873272	0.0563063	1.55093	0.120918	0.618817		1406	ENSG00000135845	phosphatidylinositol glycan anchor biosynthesis class C	PIGC	441.026	-0.0852651	0.0670813	-1.27107	0.203703	0.975405
1407	ENSG00000094975	SUN domain containing ossification factor	SUCO	2104.45	0.0418713	0.0324439	1.29058	0.196851	0.674598		1407	ENSG00000094975	SUN domain containing ossification factor	SUCO	2104.45	0.0537775	0.0384137	1.39996	0.161527	0.975196
1408	ENSG00000120337	TNF superfamily member 18	TNFSF18	40.7318	0.0798889	0.203703	0.392183	0.694923	0.910245		1408	ENSG00000120337	TNF superfamily member 18	TNFSF18	40.7318	-0.236868	0.243666	-0.972102	0.331	0.985569
1409	ENSG00000230849	GOT2 pseudogene 2	GOT2P2	35.2325	-0.0349699	0.194796	-0.17952	0.857529	0.960465		1409	ENSG00000230849	GOT2 pseudogene 2	GOT2P2	35.2325	0.180899	0.222988	0.81125	0.417222	0.98707
1410	ENSG00000117586	TNF superfamily member 4	TNFSF4	104.963	-0.0165459	0.114575	-0.144411	0.885176	0.967941		1410	ENSG00000117586	TNF superfamily member 4	TNFSF4	104.963	-0.0274519	0.135733	-0.202249	0.839722	0.99606
1412	ENSG00000203739	PRDX6 antisense RNA 1	PRDX6-AS1	97.6595	0.087924	0.0956568	0.919161	0.358011	0.771357		1412	ENSG00000203739	PRDX6 antisense RNA 1	PRDX6-AS1	97.6595	-0.0733063	0.113821	-0.644046	0.519545	0.991803
1413	ENSG00000117592	peroxiredoxin 6	PRDX6	1705.24	0.0372705	0.068518	0.543952	0.586474	0.871264		1413	ENSG00000117592	peroxiredoxin 6	PRDX6	1705.24	0.0473301	0.0811424	0.583296	0.559694	0.991803
1414	ENSG00000162753	solute carrier family 9 member C2 (putative)	SLC9C2	61.9871	0.12334	0.155213	0.794648	0.426818	0.801562		1414	ENSG00000162753	solute carrier family 9 member C2 (putative)	SLC9C2	61.9871	-0.140761	0.184603	-0.762504	0.445759	0.98707
1415	ENSG00000183831	ankyrin repeat domain 45	ANKRD45	149.718	0.0831336	0.0826039	1.00641	0.314217	0.749905		1415	ENSG00000183831	ankyrin repeat domain 45	ANKRD45	149.718	0.0844413	0.0972425	0.868358	0.385199	0.98707
1416	ENSG00000076321	kelch like family member 20	KLHL20	865.606	0.00621055	0.0393131	0.157977	0.874475	0.964602		1416	ENSG00000076321	kelch like family member 20	KLHL20	865.606	0.0276238	0.0463473	0.596019	0.551163	0.991803
1417	ENSG00000120334	centromere protein L	CENPL	100.398	0.0911158	0.0773001	1.17873	0.238506	0.702607		1417	ENSG00000120334	centromere protein L	CENPL	100.398	0.0221805	0.0904914	0.245112	0.80637	0.995433
1418	ENSG00000117593	aspartyl-tRNA synthetase 2, mitochondrial	DARS2	364.555	0.0523319	0.0466848	1.12096	0.262304	0.717127		1418	ENSG00000117593	aspartyl-tRNA synthetase 2, mitochondrial	DARS2	364.555	0.0194765	0.0546925	0.356109	0.721759	0.991803
1419	ENSG00000234741	growth arrest specific 5	GAS5	828.124	-0.0356083	0.0789699	-0.450909	0.652055	0.89448		1419	ENSG00000234741	growth arrest specific 5	GAS5	828.124	-0.133124	0.0933054	-1.42676	0.153649	0.975196
1420	ENSG00000185278	zinc finger and BTB domain containing 37	ZBTB37	2034.96	0.0855407	0.0436984	1.95752	0.050286	0.537017		1420	ENSG00000185278	zinc finger and BTB domain containing 37	ZBTB37	2034.96	-0.0348986	0.0520578	-0.670383	0.502614	0.990834
1421	ENSG00000135870	ring finger and CCCH-type domains 1	RC3H1	2482.95	-0.0237124	0.0621907	-0.381286	0.702991	0.912694		1421	ENSG00000135870	ring finger and CCCH-type domains 1	RC3H1	2482.95	-0.0183886	0.073519	-0.25012	0.802494	0.995338
1422	ENSG00000152061	RAB GTPase activating protein 1 like	RABGAP1L	8272.52	-0.0195181	0.0362854	-0.537906	0.590642	0.872881		1422	ENSG00000152061	RAB GTPase activating protein 1 like	RABGAP1L	8272.52	0.00513119	0.042859	0.119723	0.904703	0.997579
1423	ENSG00000203737	G protein-coupled receptor 52	GPR52	71.3275	0.00861765	0.124736	0.0690871	0.94492	0.986336		1423	ENSG00000203737	G protein-coupled receptor 52	GPR52	71.3275	0.126359	0.145892	0.866109	0.38643	0.98707
1424	ENSG00000116161	calcyclin binding protein	CACYBP	4797.13	-0.0313012	0.0355572	-0.880305	0.378694	0.779866		1424	ENSG00000116161	calcyclin binding protein	CACYBP	4797.13	-0.0445841	0.0419757	-1.06214	0.288173	0.981876
1425	ENSG00000120333	mitochondrial ribosomal protein S14	MRPS14	1133.43	-0.0177691	0.0349655	-0.50819	0.61132	0.880246		1425	ENSG00000120333	mitochondrial ribosomal protein S14	MRPS14	1133.43	-0.0314694	0.0414231	-0.759708	0.447429	0.98707
1426	ENSG00000235750	KIAA0040	KIAA0040	63.3976	-0.0787573	0.167838	-0.469245	0.638895	0.891102		1426	ENSG00000235750	KIAA0040	KIAA0040	63.3976	0.197966	0.197742	1.00113	0.316763	0.983778
1427	ENSG00000116147	tenascin R	TNR	9716.8	0.0380776	0.0629163	0.60521	0.545039	0.853132		1427	ENSG00000116147	tenascin R	TNR	9716.8	-0.0580027	0.0743818	-0.779798	0.43551	0.98707
1428	ENSG00000143207	COP1 E3 ubiquitin ligase	COP1	1515.59	0.04933	0.0316061	1.56078	0.118577	0.616796		1428	ENSG00000143207	COP1 E3 ubiquitin ligase	COP1	1515.59	0.0329809	0.0371739	0.887205	0.374969	0.986925
1430	ENSG00000116183	pappalysin 2	PAPPA2	232.459	-0.0685191	0.101575	-0.674569	0.49995	0.830228		1430	ENSG00000116183	pappalysin 2	PAPPA2	232.459	0.0672883	0.118821	0.566302	0.571189	0.991803
1431	ENSG00000152092	astrotactin 1	ASTN1	5552.67	0.0220877	0.0569444	0.387881	0.698104	0.910936		1431	ENSG00000152092	astrotactin 1	ASTN1	5552.67	0.0247094	0.0672862	0.367227	0.713449	0.991803
1432	ENSG00000198797	BMP/retinoic acid inducible neural specific 2	BRINP2	2033.65	0.136221	0.060612	2.24742	0.0246133	0.483839		1432	ENSG00000198797	BMP/retinoic acid inducible neural specific 2	BRINP2	2033.65	-0.0268484	0.0715934	-0.375013	0.707651	0.991803
1434	ENSG00000120341	SEC16 homolog B, endoplasmic reticulum export factor	SEC16B	42.4805	0.1008	0.141234	0.713711	0.475406	0.820581		1434	ENSG00000120341	SEC16 homolog B, endoplasmic reticulum export factor	SEC16B	42.4805	0.180537	0.16198	1.11456	0.265039	0.977468
1435	ENSG00000254154	CRYZL2P-SEC16B readthrough	CRYZL2P-SEC16B	58.9719	-0.0239571	0.118403	-0.202336	0.839654	0.953996		1435	ENSG00000254154	CRYZL2P-SEC16B readthrough	CRYZL2P-SEC16B	58.9719	0.0103394	0.1395	0.0741178	0.940917	0.997579
1436	ENSG00000242193	crystallin zeta like 2, pseudogene	CRYZL2P	218.131	-0.0475166	0.0637889	-0.744904	0.45633	0.813952		1436	ENSG00000242193	crystallin zeta like 2, pseudogene	CRYZL2P	218.131	0.0932107	0.0753159	1.2376	0.215865	0.977468
1437	ENSG00000224687	RASAL2 antisense RNA 1	RASAL2-AS1	33.3847	0.0137093	0.125369	0.109352	0.912923	0.978382		1437	ENSG00000224687	RASAL2 antisense RNA 1	RASAL2-AS1	33.3847	0.193129	0.146088	1.322	0.186168	0.975196
1438	ENSG00000075391	RAS protein activator like 2	RASAL2	5823.12	0.0569324	0.0531911	1.07034	0.284467	0.732967		1438	ENSG00000075391	RAS protein activator like 2	RASAL2	5823.12	0.0209098	0.0628618	0.332631	0.739413	0.991803
1439	ENSG00000213057	chromosome 1 open reading frame 220	C1orf220	64.7391	0.105715	0.100767	1.0491	0.294132	0.739046		1439	ENSG00000213057	chromosome 1 open reading frame 220	C1orf220	64.7391	0.158574	0.118004	1.3438	0.179012	0.975196
1440	ENSG00000116191	Ral GEF with PH domain and SH3 binding motif 2	RALGPS2	1083.07	0.0568559	0.070226	0.809613	0.418163	0.798643		1440	ENSG00000116191	Ral GEF with PH domain and SH3 binding motif 2	RALGPS2	1083.07	-0.0714972	0.0829098	-0.86235	0.388495	0.98707
1441	ENSG00000228196	PTPN2 pseudogene 1	PTPN2P1	74.7822	0.197909	0.105136	1.88242	0.059779	0.547338		1441	ENSG00000228196	PTPN2 pseudogene 1	PTPN2P1	74.7822	-0.0918497	0.121223	-0.75769	0.448636	0.98707
1442	ENSG00000116194	angiopoietin like 1	ANGPTL1	183.42	0.156683	0.107691	1.45493	0.145688	0.635602		1442	ENSG00000116194	angiopoietin like 1	ANGPTL1	183.42	0.110967	0.128358	0.864514	0.387305	0.98707
1443	ENSG00000116199	FAM20B glycosaminoglycan xylosylkinase	FAM20B	5199	-0.0242406	0.0456643	-0.530844	0.595527	0.874453		1443	ENSG00000116199	FAM20B glycosaminoglycan xylosylkinase	FAM20B	5199	-0.0662236	0.0539454	-1.22761	0.219595	0.977468
1444	ENSG00000186283	torsin family 3 member A	TOR3A	184.889	0.000514309	0.0652008	0.00788808	0.993706	0.997991		1444	ENSG00000186283	torsin family 3 member A	TOR3A	184.889	-0.015055	0.0763115	-0.197284	0.843606	0.99606
1445	ENSG00000143322	ABL proto-oncogene 2, non-receptor tyrosine kinase	ABL2	2323.91	0.0291162	0.0678684	0.42901	0.667916	0.899416		1445	ENSG00000143322	ABL proto-oncogene 2, non-receptor tyrosine kinase	ABL2	2323.91	0.0787922	0.0801635	0.982895	0.325659	0.983778
1446	ENSG00000057252	sterol O-acyltransferase 1	SOAT1	638.061	-0.0375523	0.048728	-0.770652	0.440913	0.808451		1446	ENSG00000057252	sterol O-acyltransferase 1	SOAT1	638.061	0.0228399	0.0571765	0.399463	0.689552	0.991803
1447	ENSG00000236539	heterogeneous nuclear ribonucleoprotein A1 pseudogene 54	HNRNPA1P54	116.165	-0.107909	0.105296	-1.02482	0.30545	0.74616		1447	ENSG00000236539	heterogeneous nuclear ribonucleoprotein A1 pseudogene 54	HNRNPA1P54	116.165	-0.041479	0.123824	-0.334983	0.737638	0.991803
1448	ENSG00000162782	tudor domain containing 5	TDRD5	124.421	0.112288	0.180082	0.623538	0.532931	0.848301		1448	ENSG00000162782	tudor domain containing 5	TDRD5	124.421	-0.347359	0.211921	-1.6391	0.101193	0.96228
1449	ENSG00000143340	family with sequence similarity 163 member A	FAM163A	79.2199	0.0394934	0.18216	0.216806	0.828359	0.950486		1449	ENSG00000143340	family with sequence similarity 163 member A	FAM163A	79.2199	-0.108995	0.213937	-0.509473	0.61042	0.991803
1450	ENSG00000169905	torsin 1A interacting protein 2	TOR1AIP2	3452.27	0.0484638	0.0278949	1.73737	0.082321	0.582077		1450	ENSG00000169905	torsin 1A interacting protein 2	TOR1AIP2	3452.27	-0.0369008	0.0329951	-1.11837	0.263408	0.977468
1451	ENSG00000143337	torsin 1A interacting protein 1	TOR1AIP1	1586.45	0.00927441	0.0358692	0.258562	0.795973	0.942794		1451	ENSG00000143337	torsin 1A interacting protein 1	TOR1AIP1	1586.45	0.00238864	0.0423849	0.0563559	0.955058	0.998002
1452	ENSG00000264916	RNA, 7SL, cytoplasmic 230, pseudogene	RN7SL230P	37.6686	0.189196	0.161561	1.17105	0.241578	0.702607		1452	ENSG00000264916	RNA, 7SL, cytoplasmic 230, pseudogene	RN7SL230P	37.6686	-0.177584	0.197853	-0.897555	0.369423	0.985657
1453	ENSG00000135837	centrosomal protein 350	CEP350	7887.36	0.0227046	0.0368407	0.616292	0.537702	0.850298		1453	ENSG00000135837	centrosomal protein 350	CEP350	7887.36	0.0130218	0.0435353	0.299108	0.764858	0.993455
1454	ENSG00000116260	quiescin sulfhydryl oxidase 1	QSOX1	603.207	-0.116597	0.0702318	-1.66017	0.0968798	0.593587		1454	ENSG00000116260	quiescin sulfhydryl oxidase 1	QSOX1	603.207	0.0299646	0.0821685	0.364672	0.715356	0.991803
1455	ENSG00000121454	LIM homeobox 4	LHX4	102.053	0.27342	0.100079	2.73205	0.00629414	0.457577		1455	ENSG00000121454	LIM homeobox 4	LHX4	102.053	0.050672	0.118691	0.426924	0.669435	0.991803
1456	ENSG00000230124	acyl-CoA binding domain containing 6	ACBD6	730.822	0.0162424	0.0587574	0.276432	0.782217	0.938608		1456	ENSG00000230124	acyl-CoA binding domain containing 6	ACBD6	730.822	-0.0204694	0.0691604	-0.29597	0.767253	0.993455
1457	ENSG00000143324	xenotropic and polytropic retrovirus receptor 1	XPR1	3220.98	0.102102	0.0454262	2.24764	0.0245989	0.483839		1457	ENSG00000143324	xenotropic and polytropic retrovirus receptor 1	XPR1	3220.98	-0.0425369	0.0536593	-0.792722	0.42794	0.98707
1458	ENSG00000135835	KIAA1614	KIAA1614	181.005	-0.030739	0.0844414	-0.364027	0.715838	0.917043		1458	ENSG00000135835	KIAA1614	KIAA1614	181.005	0.0804402	0.0984663	0.816931	0.413968	0.98707
1459	ENSG00000135823	syntaxin 6	STX6	2577.54	0.0104196	0.0284373	0.366407	0.714061	0.916598		1459	ENSG00000135823	syntaxin 6	STX6	2577.54	-0.0186498	0.0333867	-0.5586	0.576434	0.991803
1460	ENSG00000153029	major histocompatibility complex, class I-related	MR1	218.813	0.0299806	0.0975851	0.307225	0.758672	0.931836		1460	ENSG00000153029	major histocompatibility complex, class I-related	MR1	218.813	-0.126812	0.116057	-1.09266	0.274541	0.979683
1461	ENSG00000162783	immediate early response 5	IER5	422.778	0.130456	0.0991353	1.31593	0.188196	0.670049		1461	ENSG00000162783	immediate early response 5	IER5	422.778	0.0213195	0.116725	0.182647	0.855075	0.99606
1462	ENSG00000198216	calcium voltage-gated channel subunit alpha1 E	CACNA1E	7530.12	0.0358388	0.0629139	0.569649	0.568916	0.865161		1462	ENSG00000198216	calcium voltage-gated channel subunit alpha1 E	CACNA1E	7530.12	-0.0248001	0.0743617	-0.333507	0.738752	0.991803
1463	ENSG00000135821	glutamate-ammonia ligase	GLUL	32669	0.126904	0.106038	1.19679	0.23139	0.697638		1463	ENSG00000135821	glutamate-ammonia ligase	GLUL	32669	-0.00609471	0.125427	-0.0485916	0.961245	0.998108
1464	ENSG00000135828	ribonuclease L	RNASEL	495.062	0.0457341	0.0981534	0.465945	0.641255	0.8917		1464	ENSG00000135828	ribonuclease L	RNASEL	495.062	0.226921	0.116115	1.95429	0.0506675	0.96228
1465	ENSG00000143333	regulator of G protein signaling 16	RGS16	77.3747	0.140976	0.162179	0.869264	0.384703	0.782827		1465	ENSG00000143333	regulator of G protein signaling 16	RGS16	77.3747	0.133787	0.189272	0.706852	0.479658	0.98707
1466	ENSG00000135824	regulator of G protein signaling 8	RGS8	441.027	0.215672	0.143603	1.50186	0.133133	0.625067		1466	ENSG00000135824	regulator of G protein signaling 8	RGS8	441.027	0.0126832	0.169975	0.074618	0.940519	0.997579
1467	ENSG00000135838	N-acetylneuraminate pyruvate lyase	NPL	352.9	0.021488	0.0928274	0.231484	0.816939	0.947835		1467	ENSG00000135838	N-acetylneuraminate pyruvate lyase	NPL	352.9	0.0761072	0.110398	0.689388	0.490579	0.989581
1468	ENSG00000135829	DExH-box helicase 9	DHX9	4299.39	0.00788389	0.0274235	0.287487	0.773739	0.936441		1468	ENSG00000135829	DExH-box helicase 9	DHX9	4299.39	0.0392449	0.0323425	1.21342	0.224971	0.977468
1469	ENSG00000224040	high mobility group nucleosome binding domain 1 pseudogene 4	HMGN1P4	44.0695	-0.0984858	0.129649	-0.759631	0.447475	0.810951		1469	ENSG00000224040	high mobility group nucleosome binding domain 1 pseudogene 4	HMGN1P4	44.0695	-0.0640778	0.153111	-0.418507	0.675577	0.991803
1470	ENSG00000207472	RNA, U6 small nuclear 41, pseudogene	RNU6-41P	54.7224	-0.267026	0.162779	-1.64042	0.100918	0.600141		1470	ENSG00000207472	RNA, U6 small nuclear 41, pseudogene	RNU6-41P	54.7224	-0.177378	0.195789	-0.905968	0.364953	0.985657
1471	ENSG00000135862	laminin subunit gamma 1	LAMC1	969.282	0.0419094	0.0508225	0.824622	0.409586	0.796022		1471	ENSG00000135862	laminin subunit gamma 1	LAMC1	969.282	0.147165	0.059904	2.45668	0.0140229	0.8767
1472	ENSG00000157064	nicotinamide nucleotide adenylyltransferase 2	NMNAT2	7239.17	-0.0684221	0.0677812	-1.00946	0.312756	0.748926		1472	ENSG00000157064	nicotinamide nucleotide adenylyltransferase 2	NMNAT2	7239.17	0.0321426	0.0801138	0.401212	0.688264	0.991803
1473	ENSG00000116698	SMG7 nonsense mediated mRNA decay factor	SMG7	1500.41	-0.0302107	0.0817135	-0.369714	0.711595	0.91534		1473	ENSG00000116698	SMG7 nonsense mediated mRNA decay factor	SMG7	1500.41	0.0207747	0.096504	0.215273	0.829555	0.995941
1474	ENSG00000116701	neutrophil cytosolic factor 2	NCF2	59.7052	-0.06845	0.196692	-0.348007	0.727835	0.921768		1474	ENSG00000116701	neutrophil cytosolic factor 2	NCF2	59.7052	-0.241904	0.233398	-1.03644	0.299995	0.983764
1475	ENSG00000162704	actin related protein 2/3 complex subunit 5	ARPC5	1753.49	0.0776379	0.0638553	1.21584	0.224046	0.694312		1475	ENSG00000162704	actin related protein 2/3 complex subunit 5	ARPC5	1753.49	-0.119354	0.0755034	-1.58078	0.113929	0.96228
1476	ENSG00000143344	ral guanine nucleotide dissociation stimulator like 1	RGL1	3943.71	0.079908	0.0328265	2.43425	0.0149225	0.467493		1476	ENSG00000143344	ral guanine nucleotide dissociation stimulator like 1	RGL1	3943.71	-0.0775589	0.0387443	-2.00182	0.0453044	0.96228
1477	ENSG00000173627	apolipoprotein B mRNA editing enzyme catalytic polypeptide like 4	APOBEC4	118.973	0.319828	0.16291	1.96322	0.0496207	0.536841		1477	ENSG00000173627	apolipoprotein B mRNA editing enzyme catalytic polypeptide like 4	APOBEC4	118.973	0.361033	0.192298	1.87747	0.0604538	0.96228
1478	ENSG00000198756	collagen beta(1-O)galactosyltransferase 2	COLGALT2	1645.69	0.00493473	0.0586063	0.0842013	0.932896	0.983083		1478	ENSG00000198756	collagen beta(1-O)galactosyltransferase 2	COLGALT2	1645.69	-0.0231639	0.0692204	-0.33464	0.737897	0.991803
1479	ENSG00000198860	tRNA splicing endonuclease subunit 15	TSEN15	570.173	0.0315432	0.0676936	0.46597	0.641237	0.8917		1479	ENSG00000198860	tRNA splicing endonuclease subunit 15	TSEN15	570.173	-0.00839478	0.0800965	-0.104808	0.916528	0.997579
1480	ENSG00000116667	chromosome 1 open reading frame 21	C1orf21	7429.94	0.0510827	0.0462686	1.10405	0.269573	0.722541		1480	ENSG00000116667	chromosome 1 open reading frame 21	C1orf21	7429.94	-0.0421482	0.0546961	-0.770588	0.440951	0.98707
1481	ENSG00000116406	ER degradation enhancing alpha-mannosidase like protein 3	EDEM3	3620.47	0.123167	0.0559567	2.20111	0.0277283	0.486018		1481	ENSG00000116406	ER degradation enhancing alpha-mannosidase like protein 3	EDEM3	3620.47	-0.00122279	0.0661449	-0.0184866	0.985251	0.999173
1482	ENSG00000135842	niban apoptosis regulator 1	NIBAN1	125.34	-0.346234	0.163322	-2.11994	0.034011	0.504406		1482	ENSG00000135842	niban apoptosis regulator 1	NIBAN1	125.34	0.0387268	0.191888	0.20182	0.840057	0.99606
1483	ENSG00000121481	ring finger protein 2	RNF2	969.686	0.0695556	0.049451	1.40656	0.159559	0.649042		1483	ENSG00000121481	ring finger protein 2	RNF2	969.686	-0.0368476	0.0583617	-0.631365	0.527802	0.991803
1484	ENSG00000121486	tRNA methyltransferase 1 like	TRMT1L	948.093	-0.0108704	0.0388955	-0.279476	0.779879	0.937967		1484	ENSG00000121486	tRNA methyltransferase 1 like	TRMT1L	948.093	-0.0456893	0.0457713	-0.99821	0.318177	0.983778
1485	ENSG00000116668	SWT1 RNA endoribonuclease homolog	SWT1	683.4	-0.0407707	0.0503531	-0.809696	0.418115	0.798643		1485	ENSG00000116668	SWT1 RNA endoribonuclease homolog	SWT1	683.4	0.0280812	0.0593337	0.473276	0.636016	0.991803
1486	ENSG00000213051	ribosomal protein L5 pseudogene 5	RPL5P5	33.1278	-0.107446	0.144731	-0.742387	0.457853	0.814731		1486	ENSG00000213051	ribosomal protein L5 pseudogene 5	RPL5P5	33.1278	0.0644291	0.174973	0.368224	0.712706	0.991803
1488	ENSG00000116679	influenza virus NS1A binding protein	IVNS1ABP	2766.21	0.0523688	0.0577248	0.907215	0.364293	0.774902		1488	ENSG00000116679	influenza virus NS1A binding protein	IVNS1ABP	2766.21	-0.0264313	0.0682941	-0.387022	0.69874	0.991803
1489	ENSG00000143341	hemicentin 1	HMCN1	100.681	0.187111	0.1999	0.936023	0.349261	0.767394		1489	ENSG00000143341	hemicentin 1	HMCN1	100.681	-0.186931	0.238384	-0.784158	0.432948	0.98707
1490	ENSG00000047410	translocated promoter region, nuclear basket protein	TPR	7965.82	0.0412981	0.0323718	1.27575	0.202046	0.677928		1490	ENSG00000047410	translocated promoter region, nuclear basket protein	TPR	7965.82	0.0166166	0.0382676	0.434221	0.664128	0.991803
1491	ENSG00000157181	odr-4 GPCR localization factor homolog	ODR4	1378.83	0.0994937	0.0376126	2.64522	0.0081638	0.457577		1491	ENSG00000157181	odr-4 GPCR localization factor homolog	ODR4	1378.83	0.000533407	0.044624	0.0119534	0.990463	0.999173
1492	ENSG00000229739	PDC antisense RNA 1	PDC-AS1	168.993	0.122595	0.0989664	1.23876	0.215435	0.687563		1492	ENSG00000229739	PDC antisense RNA 1	PDC-AS1	168.993	-0.0297728	0.117215	-0.254001	0.799495	0.995002
1493	ENSG00000116703	phosducin	PDC	85.1489	0.382876	0.184959	2.07007	0.0384462	0.514177		1493	ENSG00000116703	phosducin	PDC	85.1489	0.127605	0.219361	0.581711	0.560761	0.991803
1494	ENSG00000073756	prostaglandin-endoperoxide synthase 2	PTGS2	413.854	-0.0411222	0.327591	-0.125529	0.900105	0.972846		1494	ENSG00000073756	prostaglandin-endoperoxide synthase 2	PTGS2	413.854	1.3841	0.386586	3.58031	0.000343192	0.8006
1495	ENSG00000116711	phospholipase A2 group IVA	PLA2G4A	246.601	-0.00724151	0.109061	-0.0663985	0.947061	0.986968		1495	ENSG00000116711	phospholipase A2 group IVA	PLA2G4A	246.601	-0.161208	0.128947	-1.25019	0.211228	0.976423
1496	ENSG00000162670	BMP/retinoic acid inducible neural specific 3	BRINP3	1194.87	0.0848794	0.0742688	1.14287	0.253094	0.710555		1496	ENSG00000162670	BMP/retinoic acid inducible neural specific 3	BRINP3	1194.87	-0.0797634	0.0877556	-0.908927	0.363389	0.985657
1497	ENSG00000237457	long intergenic non-protein coding RNA 1351	LINC01351	56.9808	0.18256	0.110008	1.65953	0.09701	0.593596		1497	ENSG00000237457	long intergenic non-protein coding RNA 1351	LINC01351	56.9808	-0.15824	0.132402	-1.19514	0.232031	0.977468
1498	ENSG00000150681	regulator of G protein signaling 18	RGS18	35.9239	-0.672573	0.304868	-2.20611	0.0273765	0.486018		1498	ENSG00000150681	regulator of G protein signaling 18	RGS18	35.9239	-0.173613	0.364354	-0.476495	0.633722	0.991803
1500	ENSG00000090104	regulator of G protein signaling 1	RGS1	198.386	-0.214509	0.46908	-0.457297	0.647458	0.893565		1500	ENSG00000090104	regulator of G protein signaling 1	RGS1	198.386	1.62694	0.554529	2.93391	0.00334726	0.819563
1501	ENSG00000231767	ribosomal protein S27a pseudogene 5	RPS27AP5	300.284	-0.200247	0.0692596	-2.89126	0.00383703	0.421599		1501	ENSG00000231767	ribosomal protein S27a pseudogene 5	RPS27AP5	300.284	0.0063209	0.0810545	0.0779834	0.937841	0.997579
1502	ENSG00000116741	regulator of G protein signaling 2	RGS2	779.459	0.034112	0.133076	0.256335	0.797692	0.943172		1502	ENSG00000116741	regulator of G protein signaling 2	RGS2	779.459	0.373096	0.156948	2.37719	0.0174451	0.904255
1503	ENSG00000234473	zinc finger protein 101 pseudogene 2	ZNF101P2	52.8523	0.139354	0.163313	0.853289	0.393499	0.786038		1503	ENSG00000234473	zinc finger protein 101 pseudogene 2	ZNF101P2	52.8523	-0.0128384	0.193232	-0.0664404	0.947027	0.997579
1504	ENSG00000116750	ubiquitin C-terminal hydrolase L5	UCHL5	3153.14	-0.0194259	0.0483044	-0.402155	0.68757	0.907177		1504	ENSG00000116750	ubiquitin C-terminal hydrolase L5	UCHL5	3153.14	-0.0294451	0.0570703	-0.515944	0.605893	0.991803
1505	ENSG00000116747	Ro60, Y RNA binding protein	RO60	4804.46	0.0289842	0.0352012	0.823386	0.410288	0.796357		1505	ENSG00000116747	Ro60, Y RNA binding protein	RO60	4804.46	-0.0152265	0.0417209	-0.36496	0.715141	0.991803
1507	ENSG00000023572	glutaredoxin 2	GLRX2	343.667	-0.095689	0.07784	-1.2293	0.218958	0.690841		1507	ENSG00000023572	glutaredoxin 2	GLRX2	343.667	-0.154972	0.0915145	-1.69341	0.0903766	0.96228
1508	ENSG00000134371	cell division cycle 73	CDC73	1773.01	-0.0107775	0.0348337	-0.309398	0.757019	0.931243		1508	ENSG00000134371	cell division cycle 73	CDC73	1773.01	0.0407465	0.0410985	0.991435	0.321473	0.983778
1509	ENSG00000162630	beta-1,3-galactosyltransferase 2	B3GALT2	3847.93	0.0859439	0.0952132	0.902647	0.366713	0.776023		1509	ENSG00000162630	beta-1,3-galactosyltransferase 2	B3GALT2	3847.93	-0.0315634	0.11256	-0.280413	0.779161	0.994223
1510	ENSG00000233057	eukaryotic translation elongation factor 1 alpha 1 pseudogene 14	EEF1A1P14	195.752	0.163692	0.102297	1.60016	0.109563	0.610346		1510	ENSG00000233057	eukaryotic translation elongation factor 1 alpha 1 pseudogene 14	EEF1A1P14	195.752	-0.188809	0.122917	-1.53607	0.12452	0.963078
1511	ENSG00000162687	potassium sodium-activated channel subfamily T member 2	KCNT2	1803.64	0.0833527	0.0634795	1.31306	0.189161	0.670054		1511	ENSG00000162687	potassium sodium-activated channel subfamily T member 2	KCNT2	1803.64	-0.0179165	0.0748923	-0.23923	0.810927	0.995433
1512	ENSG00000000971	complement factor H	CFH	392.856	-0.448623	0.175499	-2.55626	0.0105803	0.457577		1512	ENSG00000000971	complement factor H	CFH	392.856	0.07504	0.207256	0.362064	0.717304	0.991803
1513	ENSG00000066279	assembly factor for spindle microtubules	ASPM	113.456	-0.0260132	0.108013	-0.240833	0.809684	0.946587		1513	ENSG00000066279	assembly factor for spindle microtubules	ASPM	113.456	-0.107863	0.128687	-0.83818	0.40193	0.98707
1514	ENSG00000177888	zinc finger and BTB domain containing 41	ZBTB41	3443.54	0.0249925	0.0435423	0.573981	0.565981	0.864479		1514	ENSG00000177888	zinc finger and BTB domain containing 41	ZBTB41	3443.54	-0.000507905	0.0514696	-0.00986805	0.992127	0.99919
1516	ENSG00000134376	crumbs cell polarity complex component 1	CRB1	809.283	0.0772273	0.0588953	1.31126	0.189769	0.670054		1516	ENSG00000134376	crumbs cell polarity complex component 1	CRB1	809.283	-0.0516555	0.0703476	-0.73429	0.462772	0.98707
1517	ENSG00000213047	DENN domain containing 1B	DENND1B	1182.64	0.066688	0.0376847	1.76963	0.0767886	0.575876		1517	ENSG00000213047	DENN domain containing 1B	DENND1B	1182.64	0.0478086	0.0443312	1.07844	0.280837	0.980714
1519	ENSG00000151414	NIMA related kinase 7	NEK7	2004.61	-0.0660453	0.068642	-0.96217	0.335964	0.760779		1519	ENSG00000151414	NIMA related kinase 7	NEK7	2004.61	0.0618805	0.0811317	0.762717	0.445632	0.98707
1520	ENSG00000081237	protein tyrosine phosphatase receptor type C	PTPRC	379.2	-0.195081	0.193079	-1.01037	0.312318	0.748926		1520	ENSG00000081237	protein tyrosine phosphatase receptor type C	PTPRC	379.2	-0.272836	0.228516	-1.19395	0.232498	0.977468
1521	ENSG00000229989	MIR181A1 host gene	MIR181A1HG	275.377	0.167382	0.126801	1.32004	0.186821	0.668401		1521	ENSG00000229989	MIR181A1 host gene	MIR181A1HG	275.377	-0.0271873	0.151232	-0.179772	0.857332	0.99606
1522	ENSG00000203721	long intergenic non-protein coding RNA 862	LINC00862	39.0426	0.0506897	0.176496	0.287201	0.773958	0.936441		1522	ENSG00000203721	long intergenic non-protein coding RNA 862	LINC00862	39.0426	-0.2216	0.209545	-1.05753	0.29027	0.981876
1523	ENSG00000162702	zinc finger protein 281	ZNF281	1048.35	0.0450447	0.0439078	1.02589	0.304942	0.745874		1523	ENSG00000162702	zinc finger protein 281	ZNF281	1048.35	0.00424021	0.0518038	0.0818513	0.934765	0.997579
1524	ENSG00000118197	DEAD-box helicase 59	DDX59	315.159	0.0222094	0.0626329	0.354596	0.722892	0.919957		1524	ENSG00000118197	DEAD-box helicase 59	DDX59	315.159	-0.0776298	0.0739832	-1.04929	0.294045	0.983328
1525	ENSG00000118200	calmodulin regulated spectrin associated protein family member 2	CAMSAP2	12151.8	0.0127392	0.0403257	0.315907	0.752073	0.929951		1525	ENSG00000118200	calmodulin regulated spectrin associated protein family member 2	CAMSAP2	12151.8	-0.0357043	0.047667	-0.749037	0.453835	0.98707
1526	ENSG00000116852	kinesin family member 21B	KIF21B	2818.31	-0.00360853	0.115421	-0.0312641	0.975059	0.994744		1526	ENSG00000116852	kinesin family member 21B	KIF21B	2818.31	-0.0638525	0.136423	-0.468047	0.639751	0.991803
1527	ENSG00000116857	transmembrane protein 9	TMEM9	1102.07	0.00877613	0.0403142	0.217693	0.827668	0.950386		1527	ENSG00000116857	transmembrane protein 9	TMEM9	1102.07	-0.00613754	0.047127	-0.130234	0.896381	0.997579
1528	ENSG00000163395	immunoglobulin like and fibronectin type III domain containing 1	IGFN1	62.238	-0.183835	0.366863	-0.501099	0.616301	0.882948		1528	ENSG00000163395	immunoglobulin like and fibronectin type III domain containing 1	IGFN1	62.238	0.103373	0.432609	0.238954	0.811142	0.995433
1529	ENSG00000118194	troponin T2, cardiac type	TNNT2	565.007	-0.147499	0.0989368	-1.49084	0.136003	0.627066		1529	ENSG00000118194	troponin T2, cardiac type	TNNT2	565.007	0.0839496	0.116461	0.720837	0.47101	0.98707
1530	ENSG00000174307	pleckstrin homology like domain family A member 3	PHLDA3	231.813	-0.126089	0.0688037	-1.8326	0.0668628	0.561295		1530	ENSG00000174307	pleckstrin homology like domain family A member 3	PHLDA3	231.813	0.0347795	0.0802872	0.433189	0.664878	0.991803
1531	ENSG00000159176	cysteine and glycine rich protein 1	CSRP1	3905.55	-0.0372823	0.0450874	-0.826891	0.408299	0.7947		1531	ENSG00000159176	cysteine and glycine rich protein 1	CSRP1	3905.55	0.0636369	0.0534862	1.18978	0.234132	0.977468
1532	ENSG00000223396	ribosomal protein S10 pseudogene 7	RPS10P7	33.4149	-0.127857	0.135956	-0.940431	0.346997	0.766159		1532	ENSG00000223396	ribosomal protein S10 pseudogene 7	RPS10P7	33.4149	-0.0932557	0.16316	-0.571559	0.567621	0.991803
1533	ENSG00000134369	neuron navigator 1	NAV1	2929.67	0.0247576	0.0571273	0.433376	0.664741	0.898459		1533	ENSG00000134369	neuron navigator 1	NAV1	2929.67	-0.0270158	0.0674733	-0.400393	0.688867	0.991803
1534	ENSG00000198700	importin 9	IPO9	3307.13	0.0351206	0.0430149	0.816475	0.414228	0.797554		1534	ENSG00000198700	importin 9	IPO9	3307.13	0.0221359	0.0507517	0.436161	0.66272	0.991803
1535	ENSG00000198892	shisa family member 4	SHISA4	546.877	-0.0542956	0.0679742	-0.798768	0.424425	0.800391		1535	ENSG00000198892	shisa family member 4	SHISA4	546.877	-0.163947	0.0800855	-2.04715	0.0406433	0.957029
1536	ENSG00000163431	leiomodin 1	LMOD1	100.704	-0.181639	0.142248	-1.27692	0.20163	0.677349		1536	ENSG00000163431	leiomodin 1	LMOD1	100.704	-0.246339	0.168817	-1.4592	0.144509	0.966328
1537	ENSG00000134375	translocase of inner mitochondrial membrane 17A	TIMM17A	1406.85	0.016283	0.0702241	0.231872	0.816637	0.947835		1537	ENSG00000134375	translocase of inner mitochondrial membrane 17A	TIMM17A	1406.85	-0.159201	0.0829915	-1.91828	0.055075	0.96228
1538	ENSG00000176393	arginyl aminopeptidase	RNPEP	190.391	-0.076702	0.06353	-1.20734	0.227303	0.695564		1538	ENSG00000176393	arginyl aminopeptidase	RNPEP	190.391	0.0276043	0.0728529	0.378904	0.704759	0.991803
1539	ENSG00000170075	G protein-coupled receptor 37 like 1	GPR37L1	1341.15	-0.026736	0.0962139	-0.277881	0.781104	0.93815		1539	ENSG00000170075	G protein-coupled receptor 37 like 1	GPR37L1	1341.15	0.107993	0.114013	0.947203	0.343535	0.985657
1540	ENSG00000143862	ADP ribosylation factor like GTPase 8A	ARL8A	929.437	-0.0672954	0.0491642	-1.36879	0.171065	0.655951		1540	ENSG00000143862	ADP ribosylation factor like GTPase 8A	ARL8A	929.437	0.000696014	0.0577744	0.0120471	0.990388	0.999173
1541	ENSG00000077152	ubiquitin conjugating enzyme E2 T	UBE2T	231.313	-0.0588109	0.0683496	-0.860442	0.389545	0.783648		1541	ENSG00000077152	ubiquitin conjugating enzyme E2 T	UBE2T	231.313	-0.185441	0.079864	-2.32196	0.020235	0.904255
1542	ENSG00000077157	protein phosphatase 1 regulatory subunit 12B	PPP1R12B	6429.79	-0.0282167	0.0376765	-0.74892	0.453906	0.813191		1542	ENSG00000077157	protein phosphatase 1 regulatory subunit 12B	PPP1R12B	6429.79	-0.0438907	0.0445125	-0.986029	0.324119	0.983778
1544	ENSG00000143858	synaptotagmin 2	SYT2	1079.25	-0.13546	0.184941	-0.732453	0.463892	0.8171		1544	ENSG00000143858	synaptotagmin 2	SYT2	1079.25	0.153447	0.218439	0.702469	0.482387	0.987814
1545	ENSG00000117139	lysine demethylase 5B	KDM5B	2381.85	0.0773513	0.0490842	1.57589	0.115051	0.612872		1545	ENSG00000117139	lysine demethylase 5B	KDM5B	2381.85	-0.0128561	0.0579378	-0.221895	0.824396	0.995941
1547	ENSG00000214796	tubulin alpha 5, pseudogene	TUBA5P	53.1169	-0.0645882	0.133743	-0.482927	0.629148	0.887809		1547	ENSG00000214796	tubulin alpha 5, pseudogene	TUBA5P	53.1169	-0.0772947	0.15593	-0.495701	0.620105	0.991803
1548	ENSG00000183155	RAB interacting factor	RABIF	326.732	0.0154298	0.04978	0.309959	0.756592	0.93113		1548	ENSG00000183155	RAB interacting factor	RABIF	326.732	-0.0493042	0.0581411	-0.848009	0.396433	0.98707
1549	ENSG00000117153	kelch like family member 12	KLHL12	1947.27	0.0351609	0.0335964	1.04657	0.295298	0.739313		1549	ENSG00000117153	kelch like family member 12	KLHL12	1947.27	-0.059156	0.0395217	-1.4968	0.134446	0.964452
1550	ENSG00000159346	adiponectin receptor 1	ADIPOR1	1414.25	0.00634851	0.0295063	0.215158	0.829644	0.950628		1550	ENSG00000159346	adiponectin receptor 1	ADIPOR1	1414.25	0.00280941	0.0346253	0.0811376	0.935333	0.997579
1551	ENSG00000159348	cytochrome b5 reductase 1	CYB5R1	495.28	-0.0752378	0.0566843	-1.32731	0.184405	0.667552		1551	ENSG00000159348	cytochrome b5 reductase 1	CYB5R1	495.28	0.0856526	0.0666059	1.28596	0.198457	0.975405
1552	ENSG00000163444	transmembrane protein 183A	TMEM183A	3286.32	-0.00322779	0.0605077	-0.0533451	0.957457	0.990056		1552	ENSG00000163444	transmembrane protein 183A	TMEM183A	3286.32	-0.0539662	0.0714946	-0.754829	0.450352	0.98707
1553	ENSG00000143847	PTPRF interacting protein alpha 4	PPFIA4	2352.9	-0.0864464	0.0614049	-1.40781	0.159187	0.648687		1553	ENSG00000143847	PTPRF interacting protein alpha 4	PPFIA4	2352.9	0.131775	0.0724021	1.82004	0.0687531	0.96228
1554	ENSG00000163485	adenosine A1 receptor	ADORA1	764.46	-0.0974314	0.0705913	-1.38022	0.16752	0.654093		1554	ENSG00000163485	adenosine A1 receptor	ADORA1	764.46	0.0208755	0.0828096	0.25209	0.800971	0.995338
1555	ENSG00000133048	chitinase 3 like 1	CHI3L1	202.749	0.0156895	0.162731	0.0964138	0.923192	0.980768		1555	ENSG00000133048	chitinase 3 like 1	CHI3L1	202.749	0.257929	0.191103	1.34968	0.177118	0.975196
1556	ENSG00000133063	chitinase 1	CHIT1	31.843	0.109697	0.133078	0.824305	0.409766	0.796177		1556	ENSG00000133063	chitinase 1	CHIT1	31.843	-0.0745361	0.150252	-0.496073	0.619843	0.991803
1557	ENSG00000159388	BTG anti-proliferation factor 2	BTG2	342.094	0.218398	0.244776	0.892235	0.372267	0.778367		1557	ENSG00000159388	BTG anti-proliferation factor 2	BTG2	342.094	0.617312	0.289074	2.13548	0.0327218	0.953575
1558	ENSG00000188783	proline and arginine rich end leucine rich repeat protein	PRELP	139.117	-0.167607	0.131672	-1.27291	0.203048	0.679092		1558	ENSG00000188783	proline and arginine rich end leucine rich repeat protein	PRELP	139.117	0.244244	0.154203	1.58391	0.113214	0.96228
1559	ENSG00000058668	ATPase plasma membrane Ca2+ transporting 4	ATP2B4	8661.86	-0.037031	0.079992	-0.462933	0.643412	0.892043		1559	ENSG00000058668	ATPase plasma membrane Ca2+ transporting 4	ATP2B4	8661.86	0.0979834	0.0945666	1.03613	0.300141	0.983764
1560	ENSG00000058673	zinc finger CCCH-type containing 11A	ZC3H11A	5148.87	0.0541072	0.0305678	1.77007	0.0767156	0.575876		1560	ENSG00000058673	zinc finger CCCH-type containing 11A	ZC3H11A	5148.87	0.0224215	0.0361381	0.620439	0.534969	0.991803
1561	ENSG00000257315	zinc finger BED-type containing 6	ZBED6	809.34	0.0592537	0.0552854	1.07178	0.28382	0.732467		1561	ENSG00000257315	zinc finger BED-type containing 6	ZBED6	809.34	-0.0845744	0.0656368	-1.28852	0.197564	0.975405
1562	ENSG00000182004	small nuclear ribonucleoprotein polypeptide E	SNRPE	438.92	-0.0515986	0.061939	-0.833055	0.404814	0.792502		1562	ENSG00000182004	small nuclear ribonucleoprotein polypeptide E	SNRPE	438.92	-0.00298207	0.072778	-0.0409749	0.967316	0.998183
1563	ENSG00000143842	SRY-box transcription factor 13	SOX13	148.746	-0.173528	0.111649	-1.55422	0.120131	0.617566		1563	ENSG00000143842	SRY-box transcription factor 13	SOX13	148.746	-0.0197144	0.131517	-0.1499	0.880844	0.997115
1564	ENSG00000143845	ethanolamine kinase 2	ETNK2	77.954	-0.0226177	0.107482	-0.210433	0.83333	0.951831		1564	ENSG00000143845	ethanolamine kinase 2	ETNK2	77.954	0.000611913	0.123747	0.00494486	0.996055	0.999337
1565	ENSG00000143850	pleckstrin homology domain containing A6	PLEKHA6	2561.08	-0.128719	0.0525976	-2.44724	0.0143955	0.467493		1565	ENSG00000143850	pleckstrin homology domain containing A6	PLEKHA6	2561.08	0.0132155	0.0619415	0.213355	0.83105	0.995941
1567	ENSG00000158615	protein phosphatase 1 regulatory subunit 15B	PPP1R15B	1502.56	0.0426282	0.0448833	0.949757	0.342236	0.763408		1567	ENSG00000158615	protein phosphatase 1 regulatory subunit 15B	PPP1R15B	1502.56	0.0624597	0.0529062	1.18058	0.237771	0.977468
1568	ENSG00000133056	phosphatidylinositol-4-phosphate 3-kinase catalytic subunit type 2 beta	PIK3C2B	678.748	-0.0652166	0.0760931	-0.857063	0.39141	0.784985		1568	ENSG00000133056	phosphatidylinositol-4-phosphate 3-kinase catalytic subunit type 2 beta	PIK3C2B	678.748	-0.119347	0.0899887	-1.32624	0.184759	0.975196
1569	ENSG00000198625	MDM4 regulator of p53	MDM4	2517.04	0.0202878	0.031301	0.64815	0.516888	0.839119		1569	ENSG00000198625	MDM4 regulator of p53	MDM4	2517.04	-0.0286474	0.0370948	-0.772276	0.439951	0.98707
1571	ENSG00000170382	leucine rich repeat neuronal 2	LRRN2	318.726	-0.0793634	0.0682345	-1.1631	0.24479	0.70475		1571	ENSG00000170382	leucine rich repeat neuronal 2	LRRN2	318.726	0.073666	0.0784992	0.93843	0.348024	0.985657
1573	ENSG00000163531	neurofascin	NFASC	5645.45	-0.145478	0.0804295	-1.80877	0.0704872	0.568699		1573	ENSG00000163531	neurofascin	NFASC	5645.45	0.00603013	0.0950689	0.063429	0.949425	0.997579
1575	ENSG00000184144	contactin 2	CNTN2	2301.45	-0.177335	0.139156	-1.27436	0.202537	0.678367		1575	ENSG00000184144	contactin 2	CNTN2	2301.45	-0.200919	0.164592	-1.22071	0.222197	0.977468
1576	ENSG00000174529	transmembrane protein 81	TMEM81	79.5477	0.0506331	0.123953	0.408487	0.682916	0.90537		1576	ENSG00000174529	transmembrane protein 81	TMEM81	79.5477	-0.0514392	0.144025	-0.357155	0.720976	0.991803
1577	ENSG00000117222	RB binding protein 5, histone lysine methyltransferase complex subunit	RBBP5	1719.68	-0.00169275	0.047397	-0.0357144	0.97151	0.994018		1577	ENSG00000117222	RB binding protein 5, histone lysine methyltransferase complex subunit	RBBP5	1719.68	-0.0114129	0.0557911	-0.204565	0.837912	0.99606
1578	ENSG00000133059	dual serine/threonine and tyrosine protein kinase	DSTYK	3043.14	-0.0399477	0.0520856	-0.766962	0.443104	0.809102		1578	ENSG00000133059	dual serine/threonine and tyrosine protein kinase	DSTYK	3043.14	-0.0147448	0.0614796	-0.239833	0.81046	0.995433
1579	ENSG00000133069	transmembrane and coiled-coil domain family 2	TMCC2	1192.85	-0.199337	0.0843379	-2.36355	0.0181007	0.47345		1579	ENSG00000133069	transmembrane and coiled-coil domain family 2	TMCC2	1192.85	0.016114	0.0994724	0.161995	0.87131	0.997115
1580	ENSG00000162873	kelch domain containing 8A	KLHDC8A	81.0103	-0.285259	0.0834536	-3.41818	0.000630418	0.417654		1580	ENSG00000162873	kelch domain containing 8A	KLHDC8A	81.0103	0.0429859	0.0946588	0.454114	0.649747	0.991803
1581	ENSG00000117266	cyclin dependent kinase 18	CDK18	660.717	-0.229433	0.159125	-1.44184	0.149346	0.640269		1581	ENSG00000117266	cyclin dependent kinase 18	CDK18	660.717	-0.260189	0.18807	-1.38347	0.166521	0.975196
1582	ENSG00000174514	major facilitator superfamily domain containing 4A	MFSD4A	2972.84	0.0977436	0.0734635	1.33051	0.183352	0.667289		1582	ENSG00000174514	major facilitator superfamily domain containing 4A	MFSD4A	2972.84	-0.0948292	0.0868123	-1.09235	0.274681	0.979683
1583	ENSG00000158711	ETS transcription factor ELK4	ELK4	1497.07	0.00538512	0.0595669	0.0904047	0.927966	0.981844		1583	ENSG00000158711	ETS transcription factor ELK4	ELK4	1497.07	0.0446094	0.070615	0.631727	0.527565	0.991803
1584	ENSG00000158715	solute carrier family 45 member 3	SLC45A3	63.6815	-0.0402901	0.229921	-0.175234	0.860896	0.961109		1584	ENSG00000158715	solute carrier family 45 member 3	SLC45A3	63.6815	-0.751794	0.279787	-2.68703	0.00720915	0.856831
1585	ENSG00000069275	nuclear casein kinase and cyclin dependent kinase substrate 1	NUCKS1	20450.7	-0.00995585	0.0228398	-0.435899	0.66291	0.898156		1585	ENSG00000069275	nuclear casein kinase and cyclin dependent kinase substrate 1	NUCKS1	20450.7	-0.0450408	0.0270124	-1.66742	0.0954319	0.96228
1586	ENSG00000117280	RAB29, member RAS oncogene family	RAB29	334.435	0.0218839	0.0759211	0.288246	0.773159	0.936441		1586	ENSG00000117280	RAB29, member RAS oncogene family	RAB29	334.435	-0.144892	0.0898392	-1.61279	0.10679	0.96228
1587	ENSG00000133065	solute carrier family 41 member 1	SLC41A1	1027.78	-0.0187804	0.059698	-0.314591	0.753072	0.930033		1587	ENSG00000133065	solute carrier family 41 member 1	SLC41A1	1027.78	0.0148731	0.0705344	0.210863	0.832994	0.995941
1588	ENSG00000162877	peptidase M20 domain containing 1	PM20D1	94.1151	0.814856	0.391638	2.08064	0.0374672	0.510221		1588	ENSG00000162877	peptidase M20 domain containing 1	PM20D1	94.1151	-0.220541	0.463172	-0.476155	0.633964	0.991803
1589	ENSG00000276600	RAB7B, member RAS oncogene family	RAB7B	41.8198	-0.0584726	0.184469	-0.316978	0.751261	0.929428		1589	ENSG00000276600	RAB7B, member RAS oncogene family	RAB7B	41.8198	-0.365683	0.220457	-1.65875	0.0971663	0.96228
1590	ENSG00000196550	family with sequence similarity 72 member A	FAM72A	48.2579	0.0326814	0.114369	0.285755	0.775066	0.936441		1590	ENSG00000196550	family with sequence similarity 72 member A	FAM72A	48.2579	0.11571	0.134283	0.861689	0.388858	0.98707
1591	ENSG00000266028	SLIT-ROBO Rho GTPase activating protein 2	SRGAP2	3634.53	0.0514671	0.040648	1.26617	0.205453	0.680969		1591	ENSG00000266028	SLIT-ROBO Rho GTPase activating protein 2	SRGAP2	3634.53	-0.0160958	0.0479714	-0.335529	0.737226	0.991803
1592	ENSG00000266094	Ras association domain family member 5	RASSF5	484.745	0.100937	0.0684432	1.47476	0.140278	0.629831		1592	ENSG00000266094	Ras association domain family member 5	RASSF5	484.745	-0.000428549	0.0800511	-0.00535345	0.995729	0.999337
1594	ENSG00000143486	eukaryotic translation initiation factor 2D	EIF2D	481.67	-0.0179903	0.050078	-0.359244	0.719412	0.918217		1594	ENSG00000143486	eukaryotic translation initiation factor 2D	EIF2D	481.67	-0.0453566	0.0595171	-0.762077	0.446014	0.98707
1595	ENSG00000143479	dual specificity tyrosine phosphorylation regulated kinase 3	DYRK3	115.461	0.203116	0.0827907	2.45336	0.0141528	0.467493		1595	ENSG00000143479	dual specificity tyrosine phosphorylation regulated kinase 3	DYRK3	115.461	0.0923066	0.0960876	0.96065	0.336728	0.985657
1596	ENSG00000162889	MAPK activated protein kinase 2	MAPKAPK2	270.166	-0.0750663	0.0736831	-1.01877	0.308311	0.747168		1596	ENSG00000162889	MAPK activated protein kinase 2	MAPKAPK2	270.166	0.014928	0.0865612	0.172456	0.863079	0.996516
1598	ENSG00000123836	6-phosphofructo-2-kinase/fructose-2,6-biphosphatase 2	PFKFB2	2614.1	0.118915	0.0650894	1.82695	0.0677071	0.562816		1598	ENSG00000123836	6-phosphofructo-2-kinase/fructose-2,6-biphosphatase 2	PFKFB2	2614.1	-0.0150384	0.0770943	-0.195065	0.845342	0.99606
1599	ENSG00000180667	YOD1 deubiquitinase	YOD1	1234.32	0.0923534	0.0595384	1.55116	0.120864	0.618817		1599	ENSG00000180667	YOD1 deubiquitinase	YOD1	1234.32	-0.0617363	0.0702695	-0.878565	0.379637	0.98707
1600	ENSG00000123838	complement component 4 binding protein alpha	C4BPA	34.8634	-0.163044	0.144864	-1.12549	0.260381	0.715341		1600	ENSG00000123838	complement component 4 binding protein alpha	C4BPA	34.8634	0.071714	0.167217	0.428869	0.668019	0.991803
1601	ENSG00000196352	CD55 molecule (Cromer blood group)	CD55	455.326	-0.0337025	0.0711678	-0.473564	0.635811	0.890387		1601	ENSG00000196352	CD55 molecule (Cromer blood group)	CD55	455.326	0.034709	0.0841608	0.412413	0.680036	0.991803
1602	ENSG00000203710	complement C3b/C4b receptor 1 (Knops blood group)	CR1	45.6202	-0.982223	0.374823	-2.6205	0.00878021	0.457577		1602	ENSG00000203710	complement C3b/C4b receptor 1 (Knops blood group)	CR1	45.6202	-0.336048	0.440232	-0.763342	0.445259	0.98707
1603	ENSG00000117335	CD46 molecule	CD46	2759.36	-0.0293502	0.070882	-0.414072	0.678822	0.904404		1603	ENSG00000117335	CD46 molecule	CD46	2759.36	-0.0922165	0.0838506	-1.09977	0.271431	0.978349
1604	ENSG00000203709	MIR29B2 and MIR29C host gene	MIR29B2CHG	1981.37	0.061973	0.0695976	0.890447	0.373226	0.778437		1604	ENSG00000203709	MIR29B2 and MIR29C host gene	MIR29B2CHG	1981.37	0.0642551	0.0822758	0.780971	0.434819	0.98707
1605	ENSG00000174059	CD34 molecule	CD34	176.7	-0.137638	0.167904	-0.819738	0.412365	0.797246		1605	ENSG00000174059	CD34 molecule	CD34	176.7	0.0697861	0.19949	0.349823	0.726472	0.991803
1606	ENSG00000076356	plexin A2	PLXNA2	2844.43	0.00582841	0.0592531	0.0983645	0.921643	0.980435		1606	ENSG00000076356	plexin A2	PLXNA2	2844.43	0.05429	0.0698945	0.776742	0.437311	0.98707
1607	ENSG00000008118	calcium/calmodulin dependent protein kinase IG	CAMK1G	1192.78	-0.00650147	0.0840045	-0.0773943	0.93831	0.985091		1607	ENSG00000008118	calcium/calmodulin dependent protein kinase IG	CAMK1G	1192.78	0.127885	0.099028	1.2914	0.196564	0.975405
1608	ENSG00000196878	laminin subunit beta 3	LAMB3	172.301	-0.0324598	0.099059	-0.327682	0.743152	0.926357		1608	ENSG00000196878	laminin subunit beta 3	LAMB3	172.301	0.457545	0.115708	3.95432	7.68e-05	0.488605
1609	ENSG00000123689	G0/G1 switch 2	G0S2	45.3951	-0.41821	0.18673	-2.23965	0.0251135	0.483839		1609	ENSG00000123689	G0/G1 switch 2	G0S2	45.3951	-0.254499	0.220909	-1.15206	0.249297	0.977468
1610	ENSG00000117594	hydroxysteroid 11-beta dehydrogenase 1	HSD11B1	142.55	-0.222257	0.196692	-1.12998	0.258486	0.713788		1610	ENSG00000117594	hydroxysteroid 11-beta dehydrogenase 1	HSD11B1	142.55	-0.414561	0.233955	-1.77197	0.0764002	0.96228
1611	ENSG00000009790	TRAF3 interacting protein 3	TRAF3IP3	70.1301	0.0956792	0.0947749	1.00954	0.312715	0.748926		1611	ENSG00000009790	TRAF3 interacting protein 3	TRAF3IP3	70.1301	-0.257267	0.112243	-2.29205	0.0219029	0.904255
1612	ENSG00000162757	chromosome 1 open reading frame 74	C1orf74	114.034	0.0699918	0.0808228	0.86599	0.386495	0.783244		1612	ENSG00000162757	chromosome 1 open reading frame 74	C1orf74	114.034	-0.0135037	0.0945375	-0.14284	0.886417	0.997162
1613	ENSG00000117597	UTP25 small subunit processor component	UTP25	1034.47	0.00999189	0.0516901	0.193304	0.846721	0.956845		1613	ENSG00000117597	UTP25 small subunit processor component	UTP25	1034.47	0.0327246	0.0608434	0.53785	0.59068	0.991803
1614	ENSG00000143469	synaptotagmin 14	SYT14	1458.3	0.0555997	0.0738437	0.752937	0.451488	0.812066		1614	ENSG00000143469	synaptotagmin 14	SYT14	1458.3	0.108225	0.0872716	1.2401	0.21494	0.977468
1615	ENSG00000203706	SERTAD4 antisense RNA 1	SERTAD4-AS1	31.6585	-0.12605	0.139329	-0.904695	0.365627	0.775257		1615	ENSG00000203706	SERTAD4 antisense RNA 1	SERTAD4-AS1	31.6585	0.0935085	0.16233	0.576038	0.564589	0.991803
1616	ENSG00000082497	SERTA domain containing 4	SERTAD4	493.561	0.171594	0.0916067	1.87316	0.0610461	0.550587		1616	ENSG00000082497	SERTA domain containing 4	SERTAD4	493.561	-0.0424242	0.1081	-0.392453	0.694724	0.991803
1617	ENSG00000228110	ST13, Hsp70 interacting protein pseudogene 19	ST13P19	61.425	0.0321787	0.109688	0.293367	0.769242	0.935298		1617	ENSG00000228110	ST13, Hsp70 interacting protein pseudogene 19	ST13P19	61.425	-0.286245	0.133047	-2.15145	0.0314409	0.953575
1618	ENSG00000054392	hedgehog acyltransferase	HHAT	223.573	0.0251042	0.104916	0.239278	0.81089	0.946587		1618	ENSG00000054392	hedgehog acyltransferase	HHAT	223.573	-0.0165999	0.123499	-0.134413	0.893076	0.997296
1619	ENSG00000143473	potassium voltage-gated channel subfamily H member 1	KCNH1	2732.12	0.00885672	0.0451917	0.195981	0.844625	0.95594		1619	ENSG00000143473	potassium voltage-gated channel subfamily H member 1	KCNH1	2732.12	0.0267396	0.0532662	0.502	0.615668	0.991803
1620	ENSG00000224668	importin 8 pseudogene 1	IPO8P1	414.011	0.190693	0.0803139	2.37434	0.0175803	0.47345		1620	ENSG00000224668	importin 8 pseudogene 1	IPO8P1	414.011	-0.0249832	0.0951557	-0.262551	0.792897	0.994796
1621	ENSG00000234233	KCNH1 intronic transcript 1	KCNH1-IT1	61.8926	0.231392	0.132538	1.74585	0.0808365	0.581533		1621	ENSG00000234233	KCNH1 intronic transcript 1	KCNH1-IT1	61.8926	0.217385	0.157448	1.38067	0.16738	0.975196
1623	ENSG00000117625	REST corepressor 3	RCOR3	1760.89	-0.0129589	0.0713983	-0.181501	0.855974	0.960143		1623	ENSG00000117625	REST corepressor 3	RCOR3	1760.89	-0.000392325	0.0844679	-0.00464466	0.996294	0.999337
1624	ENSG00000082512	TNF receptor associated factor 5	TRAF5	479.487	-0.0382136	0.0829323	-0.46078	0.644956	0.892185		1624	ENSG00000082512	TNF receptor associated factor 5	TRAF5	479.487	-0.105806	0.0977069	-1.08289	0.278856	0.980714
1625	ENSG00000153363	long intergenic non-protein coding RNA 467	LINC00467	99.1636	-0.00166628	0.0960339	-0.017351	0.986157	0.996296		1625	ENSG00000153363	long intergenic non-protein coding RNA 467	LINC00467	99.1636	-0.34122	0.118027	-2.89102	0.00383991	0.85195
1626	ENSG00000236809	sorting nexin 25 pseudogene 1	SNX25P1	40.3346	0.203695	0.1337	1.52353	0.127626	0.622712		1626	ENSG00000236809	sorting nexin 25 pseudogene 1	SNX25P1	40.3346	-0.179665	0.158411	-1.13417	0.256723	0.977468
1627	ENSG00000170385	solute carrier family 30 member 1	SLC30A1	1605.34	0.0151481	0.073004	0.207496	0.835622	0.952943		1627	ENSG00000170385	solute carrier family 30 member 1	SLC30A1	1605.34	0.116402	0.0863495	1.34803	0.177649	0.975196
1628	ENSG00000117650	NIMA related kinase 2	NEK2	76.016	0.204311	0.158399	1.28985	0.197102	0.674598		1628	ENSG00000117650	NIMA related kinase 2	NEK2	76.016	-0.247917	0.187391	-1.32299	0.185838	0.975196
1629	ENSG00000123684	lysophosphatidylglycerol acyltransferase 1	LPGAT1	8665.6	0.0382631	0.0466215	0.820717	0.411807	0.797085		1629	ENSG00000123684	lysophosphatidylglycerol acyltransferase 1	LPGAT1	8665.6	-0.0901456	0.0551327	-1.63507	0.102035	0.96228
1630	ENSG00000143493	integrator complex subunit 7	INTS7	532.654	0.00454277	0.0575948	0.0788747	0.937132	0.984779		1630	ENSG00000143493	integrator complex subunit 7	INTS7	532.654	0.0724965	0.0675251	1.07362	0.282992	0.980714
1631	ENSG00000220749	ribosomal protein L21 pseudogene 28	RPL21P28	1157.53	-0.0735804	0.0673656	-1.09226	0.274721	0.725967		1631	ENSG00000220749	ribosomal protein L21 pseudogene 28	RPL21P28	1157.53	-0.0160514	0.0795682	-0.201732	0.840126	0.99606
1632	ENSG00000066027	protein phosphatase 2 regulatory subunit B'alpha	PPP2R5A	1123.89	0.0800762	0.04562	1.75529	0.07921	0.579305		1632	ENSG00000066027	protein phosphatase 2 regulatory subunit B'alpha	PPP2R5A	1123.89	-0.0717092	0.0541731	-1.3237	0.185601	0.975196
1633	ENSG00000225338	ribosomal protein L23a pseudogene 18	RPL23AP18	51.6381	-0.104994	0.103537	-1.01408	0.310545	0.748246		1633	ENSG00000225338	ribosomal protein L23a pseudogene 18	RPL23AP18	51.6381	-0.0303015	0.121674	-0.249039	0.80333	0.995338
1634	ENSG00000065600	proton activated chloride channel 1	PACC1	269.002	0.085925	0.121845	0.705198	0.480687	0.821911		1634	ENSG00000065600	proton activated chloride channel 1	PACC1	269.002	-0.277304	0.145222	-1.90952	0.0561948	0.96228
1635	ENSG00000117691	neudesin neurotrophic factor	NENF	442.728	-0.0801977	0.0673018	-1.19161	0.233413	0.699589		1635	ENSG00000117691	neudesin neurotrophic factor	NENF	442.728	0.0518263	0.078774	0.657912	0.510595	0.991803
1636	ENSG00000162772	activating transcription factor 3	ATF3	79.0458	0.181513	0.262723	0.690889	0.489635	0.824853		1636	ENSG00000162772	activating transcription factor 3	ATF3	79.0458	0.349926	0.308627	1.13382	0.256871	0.977468
1637	ENSG00000123685	basic leucine zipper ATF-like transcription factor 3	BATF3	66.8283	0.353744	0.118005	2.99771	0.00272014	0.421592		1637	ENSG00000123685	basic leucine zipper ATF-like transcription factor 3	BATF3	66.8283	-0.298113	0.139242	-2.14097	0.0322764	0.953575
1638	ENSG00000117697	NSL1 component of MIS12 kinetochore complex	NSL1	767.97	-0.00507974	0.0452669	-0.112217	0.910651	0.977533		1638	ENSG00000117697	NSL1 component of MIS12 kinetochore complex	NSL1	767.97	-0.0622021	0.0534952	-1.16276	0.244926	0.977468
1639	ENSG00000203705	TatD DNase domain containing 3	TATDN3	938.426	0.0520189	0.0536898	0.968879	0.332606	0.760586		1639	ENSG00000203705	TatD DNase domain containing 3	TATDN3	938.426	0.0187296	0.0632861	0.295952	0.767267	0.993455
1640	ENSG00000198468	FLVCR1 divergent transcript	FLVCR1-DT	50.5943	-0.104903	0.187746	-0.558749	0.576333	0.867575		1640	ENSG00000198468	FLVCR1 divergent transcript	FLVCR1-DT	50.5943	-0.631208	0.224359	-2.81339	0.00490219	0.85195
1641	ENSG00000162769	FLVCR heme transporter 1	FLVCR1	561.469	0.0634834	0.0623477	1.01822	0.308575	0.747201		1641	ENSG00000162769	FLVCR heme transporter 1	FLVCR1	561.469	-0.0997615	0.0735454	-1.35646	0.174952	0.975196
1642	ENSG00000143494	vasohibin 2	VASH2	101.424	0.0514589	0.131539	0.391207	0.695644	0.910465		1642	ENSG00000143494	vasohibin 2	VASH2	101.424	-0.0317359	0.15381	-0.206332	0.836532	0.99606
1643	ENSG00000174606	angel homolog 2	ANGEL2	1941.5	0.0161897	0.041628	0.388913	0.697341	0.910936		1643	ENSG00000174606	angel homolog 2	ANGEL2	1941.5	0.0585391	0.0491466	1.19111	0.23361	0.977468
1644	ENSG00000136643	ribosomal protein S6 kinase C1	RPS6KC1	4314.1	-0.0054832	0.0381599	-0.14369	0.885745	0.967983		1644	ENSG00000136643	ribosomal protein S6 kinase C1	RPS6KC1	4314.1	0.0358484	0.0450129	0.796403	0.425798	0.98707
1645	ENSG00000230461	PROX1 antisense RNA 1	PROX1-AS1	127.04	-0.0593036	0.104227	-0.568986	0.569366	0.865297		1645	ENSG00000230461	PROX1 antisense RNA 1	PROX1-AS1	127.04	-0.189121	0.12289	-1.53895	0.123816	0.963078
1646	ENSG00000117707	prospero homeobox 1	PROX1	834.502	0.0177574	0.09779	0.181588	0.855906	0.960123		1646	ENSG00000117707	prospero homeobox 1	PROX1	834.502	-0.100017	0.115869	-0.863188	0.388034	0.98707
1647	ENSG00000143499	SET and MYND domain containing 2	SMYD2	2069.83	0.0579254	0.0677993	0.854365	0.392903	0.786035		1647	ENSG00000143499	SET and MYND domain containing 2	SMYD2	2069.83	-0.0874953	0.0800006	-1.09368	0.274094	0.979354
1648	ENSG00000152104	protein tyrosine phosphatase non-receptor type 14	PTPN14	1197.7	0.14104	0.0889408	1.58577	0.112791	0.61172		1648	ENSG00000152104	protein tyrosine phosphatase non-receptor type 14	PTPN14	1197.7	0.0430618	0.105047	0.409928	0.681859	0.991803
1650	ENSG00000117724	centromere protein F	CENPF	357.921	0.0991508	0.137996	0.718506	0.472445	0.8198		1650	ENSG00000117724	centromere protein F	CENPF	357.921	-0.187158	0.162949	-1.14856	0.250736	0.977468
1651	ENSG00000250536	ABHD17A pseudogene 3	ABHD17AP3	40.0225	0.0812892	0.127757	0.636281	0.524593	0.844045		1651	ENSG00000250536	ABHD17A pseudogene 3	ABHD17AP3	40.0225	-0.176219	0.155289	-1.13478	0.256466	0.977468
1652	ENSG00000082482	potassium two pore domain channel subfamily K member 2	KCNK2	511.785	-0.0631721	0.0867575	-0.728145	0.466525	0.817832		1652	ENSG00000082482	potassium two pore domain channel subfamily K member 2	KCNK2	511.785	0.001549	0.102331	0.0151371	0.987923	0.999173
1653	ENSG00000136636	potassium channel tetramerization domain containing 3	KCTD3	1636.67	0.0365424	0.0388325	0.941026	0.346692	0.765801		1653	ENSG00000136636	potassium channel tetramerization domain containing 3	KCTD3	1636.67	-0.0113938	0.0458691	-0.248398	0.803827	0.995338
1654	ENSG00000042781	usherin	USH2A	120.928	0.0414751	0.0973865	0.425881	0.670195	0.900184		1654	ENSG00000042781	usherin	USH2A	120.928	0.0716502	0.112752	0.635468	0.525123	0.991803
1655	ENSG00000196482	estrogen related receptor gamma	ESRRG	1439.51	0.0206067	0.0544972	0.378125	0.705338	0.913393		1655	ENSG00000196482	estrogen related receptor gamma	ESRRG	1439.51	-0.0157475	0.064333	-0.244781	0.806626	0.995433
1656	ENSG00000092978	G-patch domain containing 2	GPATCH2	1614.81	-0.0281585	0.0362306	-0.777202	0.43704	0.807292		1656	ENSG00000092978	G-patch domain containing 2	GPATCH2	1614.81	-0.0904974	0.0426645	-2.12114	0.03391	0.953575
1657	ENSG00000162814	spermatogenesis associated 17	SPATA17	69.9853	-0.125103	0.126831	-0.986371	0.323951	0.755114		1657	ENSG00000162814	spermatogenesis associated 17	SPATA17	69.9853	-0.337728	0.149417	-2.26031	0.0238022	0.912089
1658	ENSG00000067533	ribosomal RNA processing 15 homolog	RRP15	1194.59	0.0294673	0.069323	0.425073	0.670784	0.900698		1658	ENSG00000067533	ribosomal RNA processing 15 homolog	RRP15	1194.59	-0.123218	0.0818854	-1.50476	0.132386	0.964452
1659	ENSG00000232480	TGFB2 antisense RNA 1 (head to head)	TGFB2-AS1	44.6479	0.107803	0.125538	0.858726	0.390492	0.784319		1659	ENSG00000232480	TGFB2 antisense RNA 1 (head to head)	TGFB2-AS1	44.6479	-0.136611	0.156115	-0.875069	0.381537	0.98707
1660	ENSG00000092969	transforming growth factor beta 2	TGFB2	727.6	0.119137	0.0939128	1.26859	0.204587	0.679918		1660	ENSG00000092969	transforming growth factor beta 2	TGFB2	727.6	-0.064283	0.111587	-0.57608	0.564561	0.991803
1661	ENSG00000228063	LYPLAL1 divergent transcript	LYPLAL1-DT	34.1413	-0.0263123	0.137002	-0.192057	0.847697	0.957042		1661	ENSG00000228063	LYPLAL1 divergent transcript	LYPLAL1-DT	34.1413	-0.0767028	0.166914	-0.459536	0.645849	0.991803
1662	ENSG00000143353	lysophospholipase like 1	LYPLAL1	952.846	-0.0401966	0.0425858	-0.943897	0.345222	0.76517		1662	ENSG00000143353	lysophospholipase like 1	LYPLAL1	952.846	-0.12289	0.0502924	-2.44351	0.014545	0.8767
1663	ENSG00000225920	ribosomal modification protein rimK like family member B pseudogene 2	RIMKLBP2	56.8629	0.171457	0.147589	1.16172	0.24535	0.704828		1663	ENSG00000225920	ribosomal modification protein rimK like family member B pseudogene 2	RIMKLBP2	56.8629	0.0229213	0.177712	0.12898	0.897373	0.997579
1665	ENSG00000215817	zinc finger CCCH-type containing 11B	ZC3H11B	737.527	0.102739	0.0468643	2.19227	0.0283599	0.488824		1665	ENSG00000215817	zinc finger CCCH-type containing 11B	ZC3H11B	737.527	-0.020459	0.0555107	-0.36856	0.712455	0.991803
1666	ENSG00000196660	solute carrier family 30 member 10	SLC30A10	301.922	0.166791	0.0824826	2.02214	0.0431618	0.527745		1666	ENSG00000196660	solute carrier family 30 member 10	SLC30A10	301.922	-0.148103	0.0981148	-1.50949	0.131173	0.964452
1667	ENSG00000136628	glutamyl-prolyl-tRNA synthetase 1	EPRS1	5332.68	0.0484503	0.0294935	1.64275	0.100435	0.599785		1667	ENSG00000136628	glutamyl-prolyl-tRNA synthetase 1	EPRS1	5332.68	0.02619	0.0347933	0.752731	0.451612	0.98707
1668	ENSG00000162813	3'(2'), 5'-bisphosphate nucleotidase 1	BPNT1	446.611	-1.82e-05	0.0488867	-0.000372135	0.999703	0.99986		1668	ENSG00000162813	3'(2'), 5'-bisphosphate nucleotidase 1	BPNT1	446.611	0.0162292	0.0574039	0.28272	0.777392	0.994046
1669	ENSG00000067704	isoleucyl-tRNA synthetase 2, mitochondrial	IARS2	2473.81	0.00205286	0.0290695	0.070619	0.943701	0.985985		1669	ENSG00000067704	isoleucyl-tRNA synthetase 2, mitochondrial	IARS2	2473.81	-0.0508804	0.0342786	-1.48432	0.137724	0.964968
1670	ENSG00000232134	ribosomal protein S15a pseudogene 12	RPS15AP12	123.44	-0.120685	0.126349	-0.955169	0.339492	0.762571		1670	ENSG00000232134	ribosomal protein S15a pseudogene 12	RPS15AP12	123.44	0.0656969	0.148559	0.442227	0.658325	0.991803
1671	ENSG00000118873	RAB3 GTPase activating non-catalytic protein subunit 2	RAB3GAP2	4120.42	0.0923548	0.0360565	2.56139	0.0104255	0.457577		1671	ENSG00000118873	RAB3 GTPase activating non-catalytic protein subunit 2	RAB3GAP2	4120.42	0.0364767	0.0425483	0.8573	0.391279	0.98707
1672	ENSG00000218283	mortality factor 4 like 1 pseudogene 1	MORF4L1P1	2962.34	-0.0441894	0.0464337	-0.951665	0.341267	0.763183		1672	ENSG00000218283	mortality factor 4 like 1 pseudogene 1	MORF4L1P1	2962.34	-0.0549776	0.0548254	-1.00278	0.315968	0.983778
1673	ENSG00000116141	microtubule affinity regulating kinase 1	MARK1	2566.26	0.0837665	0.0335136	2.49948	0.0124376	0.457577		1673	ENSG00000116141	microtubule affinity regulating kinase 1	MARK1	2566.26	-0.0133583	0.0395063	-0.338131	0.735264	0.991803
1674	ENSG00000233012	histone deacetylase 1 pseudogene 2	HDAC1P2	127.894	0.195695	0.0766425	2.55335	0.0106692	0.457577		1674	ENSG00000233012	histone deacetylase 1 pseudogene 2	HDAC1P2	127.894	0.02792	0.0918585	0.303946	0.761169	0.993455
1675	ENSG00000162817	chromosome 1 open reading frame 115	C1orf115	5086.08	-0.0100382	0.0610144	-0.164523	0.86932	0.963223		1675	ENSG00000162817	chromosome 1 open reading frame 115	C1orf115	5086.08	-0.189628	0.0721439	-2.62847	0.00857706	0.86354
1676	ENSG00000117791	mitochondrial amidoxime reducing component 2	MTARC2	427.836	0.0179635	0.0455748	0.394155	0.693467	0.909651		1676	ENSG00000117791	mitochondrial amidoxime reducing component 2	MTARC2	427.836	-0.0110635	0.0535816	-0.20648	0.836416	0.99606
1677	ENSG00000186205	mitochondrial amidoxime reducing component 1	MTARC1	509.101	0.0446985	0.0542911	0.823311	0.410331	0.796357		1677	ENSG00000186205	mitochondrial amidoxime reducing component 1	MTARC1	509.101	0.0374895	0.0642684	0.583327	0.559673	0.991803
1678	ENSG00000143507	dual specificity phosphatase 10	DUSP10	238.69	-0.0688099	0.112064	-0.61402	0.539202	0.850887		1678	ENSG00000143507	dual specificity phosphatase 10	DUSP10	238.69	0.0285137	0.133459	0.213651	0.830819	0.995941
1680	ENSG00000143498	TATA-box binding protein associated factor, RNA polymerase I subunit A	TAF1A	214.235	0.150262	0.0679342	2.21188	0.0269749	0.484783		1680	ENSG00000143498	TATA-box binding protein associated factor, RNA polymerase I subunit A	TAF1A	214.235	-0.0443714	0.0801328	-0.553723	0.579768	0.991803
1681	ENSG00000154305	MIA SH3 domain ER export factor 3	MIA3	6006.69	0.0498413	0.0473705	1.05216	0.292727	0.738117		1681	ENSG00000154305	MIA SH3 domain ER export factor 3	MIA3	6006.69	0.067206	0.0559925	1.20027	0.230035	0.977468
1683	ENSG00000186063	axin interactor, dorsalization associated	AIDA	1360.14	0.00135739	0.0585831	0.0231703	0.981514	0.99559		1683	ENSG00000186063	axin interactor, dorsalization associated	AIDA	1360.14	0.0491261	0.0691816	0.710103	0.47764	0.98707
1684	ENSG00000162819	BRO1 domain and CAAX motif containing	BROX	2019.26	0.0433874	0.028009	1.54905	0.121369	0.619762		1684	ENSG00000162819	BRO1 domain and CAAX motif containing	BROX	2019.26	-0.0536496	0.0332403	-1.61399	0.106529	0.96228
1685	ENSG00000197520	family with sequence similarity 177 member B	FAM177B	110.809	0.124178	0.122489	1.01379	0.310684	0.748417		1685	ENSG00000197520	family with sequence similarity 177 member B	FAM177B	110.809	-0.0144046	0.145852	-0.0987622	0.921327	0.997579
1687	ENSG00000154309	dispatched RND transporter family member 1	DISP1	130.7	-0.00209341	0.074767	-0.0279991	0.977663	0.995224		1687	ENSG00000154309	dispatched RND transporter family member 1	DISP1	130.7	0.109147	0.0885239	1.23297	0.217588	0.977468
1688	ENSG00000187554	toll like receptor 5	TLR5	42.3111	-0.294102	0.175681	-1.67407	0.0941177	0.591574		1688	ENSG00000187554	toll like receptor 5	TLR5	42.3111	-0.076751	0.205238	-0.37396	0.708434	0.991803
1689	ENSG00000143502	sushi domain containing 4	SUSD4	1220.78	0.0163216	0.0686241	0.23784	0.812005	0.946802		1689	ENSG00000143502	sushi domain containing 4	SUSD4	1220.78	0.103966	0.0809085	1.28499	0.198797	0.975405
1690	ENSG00000162909	calpain 2	CAPN2	1507.39	-0.0540491	0.0517262	-1.04491	0.296066	0.739567		1690	ENSG00000162909	calpain 2	CAPN2	1507.39	0.0533993	0.0612355	0.872032	0.383191	0.98707
1691	ENSG00000143514	tumor protein p53 binding protein 2	TP53BP2	1726	0.127868	0.0803756	1.59088	0.111636	0.611023		1691	ENSG00000143514	tumor protein p53 binding protein 2	TP53BP2	1726	-0.0304792	0.0953591	-0.319625	0.749253	0.991803
1692	ENSG00000272645	general transcription factor IIi pseudogene 20	GTF2IP20	188.428	-0.0195133	0.0759629	-0.256879	0.797273	0.943128		1692	ENSG00000272645	general transcription factor IIi pseudogene 20	GTF2IP20	188.428	-0.132234	0.0902678	-1.46491	0.142947	0.965497
1693	ENSG00000185495	septin 7 pseudogene 13	SEPTIN7P13	451.504	0.147236	0.114953	1.28084	0.200251	0.676323		1693	ENSG00000185495	septin 7 pseudogene 13	SEPTIN7P13	451.504	0.128029	0.13604	0.941118	0.346644	0.985657
1696	ENSG00000143756	F-box protein 28	FBXO28	2254.21	0.0425881	0.0470483	0.905199	0.36536	0.774931		1696	ENSG00000143756	F-box protein 28	FBXO28	2254.21	-0.0403149	0.0555482	-0.725765	0.467983	0.98707
1697	ENSG00000143753	delta 4-desaturase, sphingolipid 1	DEGS1	868.643	-5.59e-05	0.0445312	-0.00125494	0.998999	0.99986		1697	ENSG00000143753	delta 4-desaturase, sphingolipid 1	DEGS1	868.643	-0.02334	0.0524352	-0.445121	0.656232	0.991803
1698	ENSG00000143748	nuclear VCP like	NVL	574.05	0.0294393	0.0529491	0.555993	0.578216	0.868072		1698	ENSG00000143748	nuclear VCP like	NVL	574.05	0.0565731	0.0626156	0.9035	0.366261	0.985657
1699	ENSG00000143771	cornichon family AMPA receptor auxiliary protein 4	CNIH4	1010.77	0.0400426	0.0542554	0.738039	0.460491	0.814845		1699	ENSG00000143771	cornichon family AMPA receptor auxiliary protein 4	CNIH4	1010.77	-0.105533	0.0639707	-1.64971	0.0990018	0.96228
1700	ENSG00000162923	WD repeat domain 26	WDR26	4407.42	0.070573	0.0586663	1.20296	0.228993	0.695611		1700	ENSG00000162923	WD repeat domain 26	WDR26	4407.42	0.0474077	0.0693508	0.683593	0.494232	0.989845
1701	ENSG00000143786	cornichon family AMPA receptor auxiliary protein 3	CNIH3	633.781	-0.0680647	0.0568863	-1.1965	0.2315	0.697638		1701	ENSG00000143786	cornichon family AMPA receptor auxiliary protein 3	CNIH3	633.781	-0.00817045	0.0663868	-0.123073	0.902049	0.997579
1702	ENSG00000233384	CNIH3 antisense RNA 2	CNIH3-AS2	56.5887	-0.117029	0.125312	-0.933897	0.350357	0.767457		1702	ENSG00000233384	CNIH3 antisense RNA 2	CNIH3-AS2	56.5887	-0.0260971	0.147003	-0.177527	0.859095	0.99606
1703	ENSG00000185842	dynein axonemal heavy chain 14	DNAH14	839.287	-0.00257283	0.0706854	-0.0363983	0.970965	0.993703		1703	ENSG00000185842	dynein axonemal heavy chain 14	DNAH14	839.287	-0.00121239	0.0831543	-0.01458	0.988367	0.999173
1704	ENSG00000143815	lamin B receptor	LBR	418.148	-0.00152227	0.061402	-0.0247918	0.980221	0.995304		1704	ENSG00000143815	lamin B receptor	LBR	418.148	-0.135347	0.0729624	-1.85503	0.0635925	0.96228
1705	ENSG00000154380	ENAH actin regulator	ENAH	4404.39	0.00921211	0.0491085	0.187587	0.8512	0.95801		1705	ENSG00000154380	ENAH actin regulator	ENAH	4404.39	0.0292636	0.0581057	0.503627	0.614523	0.991803
1706	ENSG00000143742	signal recognition particle 9	SRP9	4407.77	-0.0575515	0.0485263	-1.18599	0.235628	0.701415		1706	ENSG00000143742	signal recognition particle 9	SRP9	4407.77	-0.0429801	0.0573634	-0.74926	0.453701	0.98707
1707	ENSG00000143819	epoxide hydrolase 1	EPHX1	448.456	-0.164382	0.097085	-1.69317	0.0904227	0.586334		1707	ENSG00000143819	epoxide hydrolase 1	EPHX1	448.456	0.0778906	0.114555	0.679942	0.496541	0.990301
1708	ENSG00000196187	transmembrane protein 63A	TMEM63A	786.113	-0.237547	0.196078	-1.21149	0.225706	0.695103		1708	ENSG00000196187	transmembrane protein 63A	TMEM63A	786.113	-0.514894	0.232264	-2.21685	0.0266333	0.938457
1709	ENSG00000143811	pyrroline-5-carboxylate reductase 2	PYCR2	389.556	-0.0726286	0.0505276	-1.43741	0.150603	0.640846		1709	ENSG00000143811	pyrroline-5-carboxylate reductase 2	PYCR2	389.556	-0.0655317	0.0595337	-1.10075	0.271005	0.978259
1710	ENSG00000143751	SDE2 telomere maintenance homolog	SDE2	985.309	0.022503	0.0339886	0.662075	0.507923	0.834939		1710	ENSG00000143751	SDE2 telomere maintenance homolog	SDE2	985.309	0.0149994	0.0403387	0.371836	0.710015	0.991803
1711	ENSG00000163041	H3.3 histone A	H3-3A	1471.24	-0.151148	0.0482769	-3.13086	0.00174297	0.417654		1711	ENSG00000163041	H3.3 histone A	H3-3A	1471.24	0.03637	0.0570468	0.637547	0.523769	0.991803
1712	ENSG00000182827	acyl-CoA binding domain containing 3	ACBD3	1637.5	0.0187827	0.030883	0.608188	0.543063	0.852339		1712	ENSG00000182827	acyl-CoA binding domain containing 3	ACBD3	1637.5	-0.0527499	0.0363873	-1.44968	0.147148	0.966514
1713	ENSG00000183814	lin-9 DREAM MuvB core complex component	LIN9	145.636	-0.0513421	0.0770771	-0.666113	0.505339	0.832554		1713	ENSG00000183814	lin-9 DREAM MuvB core complex component	LIN9	145.636	0.093829	0.0894114	1.04941	0.293991	0.983328
1714	ENSG00000143799	poly(ADP-ribose) polymerase 1	PARP1	3759.71	0.00292961	0.0378213	0.0774594	0.938258	0.985091		1714	ENSG00000143799	poly(ADP-ribose) polymerase 1	PARP1	3759.71	0.0150876	0.0446639	0.337802	0.735512	0.991803
1715	ENSG00000229965	RPS3A pseudogene 7	RPS3AP7	72.6878	-0.203133	0.163269	-1.24416	0.213441	0.685758		1715	ENSG00000229965	RPS3A pseudogene 7	RPS3AP7	72.6878	-0.00788548	0.192697	-0.0409218	0.967358	0.998183
1716	ENSG00000203685	stum, mechanosensory transduction mediator homolog	STUM	2453.84	0.0907304	0.113227	0.801317	0.422948	0.799173		1716	ENSG00000203685	stum, mechanosensory transduction mediator homolog	STUM	2453.84	-0.174134	0.133819	-1.30126	0.19317	0.975405
1717	ENSG00000143772	inositol-trisphosphate 3-kinase B	ITPKB	1643.71	-0.268045	0.0935746	-2.86451	0.00417659	0.433297		1717	ENSG00000143772	inositol-trisphosphate 3-kinase B	ITPKB	1643.71	0.134363	0.110664	1.21415	0.224692	0.977468
1718	ENSG00000143801	presenilin 2	PSEN2	486.171	-0.00262462	0.0418903	-0.0626545	0.950042	0.987956		1718	ENSG00000143801	presenilin 2	PSEN2	486.171	0.0188371	0.0483135	0.389893	0.696616	0.991803
1719	ENSG00000163050	coenzyme Q8A	COQ8A	661.759	0.00247079	0.0576613	0.0428501	0.965821	0.992481		1719	ENSG00000163050	coenzyme Q8A	COQ8A	661.759	-0.00916827	0.067518	-0.13579	0.891987	0.997296
1720	ENSG00000143776	CDC42 binding protein kinase alpha	CDC42BPA	11621.6	0.00162117	0.0300096	0.0540217	0.956918	0.989819		1720	ENSG00000143776	CDC42 binding protein kinase alpha	CDC42BPA	11621.6	-0.0004949	0.0354647	-0.0139547	0.988866	0.999173
1721	ENSG00000232864	nuclear casein kinase and cyclin dependent kinase substrate 1 pseudogene 1	NUCKS1P1	36.3529	0.308023	0.168313	1.83006	0.0672412	0.562054		1721	ENSG00000232864	nuclear casein kinase and cyclin dependent kinase substrate 1 pseudogene 1	NUCKS1P1	36.3529	-0.184105	0.205348	-0.896555	0.369957	0.985657
1722	ENSG00000181450	zinc finger protein 678	ZNF678	700.954	0.0950521	0.0509475	1.86569	0.062085	0.553174		1722	ENSG00000181450	zinc finger protein 678	ZNF678	700.954	-0.0340423	0.0605831	-0.56191	0.574177	0.991803
1723	ENSG00000143740	synaptosome associated protein 47	SNAP47	1066.79	-0.043936	0.0486227	-0.903611	0.366202	0.775727		1723	ENSG00000143740	synaptosome associated protein 47	SNAP47	1066.79	-0.0126134	0.0569495	-0.221484	0.824716	0.995941
1724	ENSG00000081692	jumonji domain containing 4	JMJD4	76.5188	-0.0592749	0.0903327	-0.656185	0.511705	0.836982		1724	ENSG00000081692	jumonji domain containing 4	JMJD4	76.5188	-0.156345	0.104478	-1.49644	0.134538	0.964452
1725	ENSG00000143816	Wnt family member 9A	WNT9A	32.5179	0.116778	0.161727	0.722071	0.470251	0.819346		1725	ENSG00000143816	Wnt family member 9A	WNT9A	32.5179	-0.253233	0.190207	-1.33136	0.183072	0.975196
1726	ENSG00000143761	ADP ribosylation factor 1	ARF1	3697.7	-0.101045	0.0535278	-1.88771	0.0590646	0.547338		1726	ENSG00000143761	ADP ribosylation factor 1	ARF1	3697.7	0.031418	0.0631288	0.49768	0.61871	0.991803
1727	ENSG00000143793	chromosome 1 open reading frame 35	C1orf35	145.907	-0.169214	0.0855459	-1.97804	0.0479237	0.532286		1727	ENSG00000143793	chromosome 1 open reading frame 35	C1orf35	145.907	-0.247334	0.101071	-2.44713	0.0143997	0.8767
1728	ENSG00000162910	mitochondrial ribosomal protein L55	MRPL55	272.927	-0.0524953	0.0660556	-0.794714	0.42678	0.801562		1728	ENSG00000162910	mitochondrial ribosomal protein L55	MRPL55	272.927	0.0262411	0.0765342	0.342867	0.731698	0.991803
1730	ENSG00000143774	guanylate kinase 1	GUK1	2895.94	-0.0249895	0.0780826	-0.320039	0.748939	0.928841		1730	ENSG00000143774	guanylate kinase 1	GUK1	2895.94	-0.0394226	0.0922271	-0.427452	0.66905	0.991803
1731	ENSG00000181873	iron-sulfur cluster assembly factor IBA57	IBA57	244.597	-0.144083	0.0782671	-1.84091	0.0656342	0.560067		1731	ENSG00000181873	iron-sulfur cluster assembly factor IBA57	IBA57	244.597	0.0996136	0.0917153	1.08612	0.277427	0.980714
1732	ENSG00000162913	OBSCN antisense RNA 1	OBSCN-AS1	53.9921	-0.0476785	0.199621	-0.238845	0.811226	0.946628		1732	ENSG00000162913	OBSCN antisense RNA 1	OBSCN-AS1	53.9921	-0.155183	0.234915	-0.660591	0.508875	0.991803
1733	ENSG00000154358	obscurin, cytoskeletal calmodulin and titin-interacting RhoGEF	OBSCN	584.463	-0.18864	0.1354	-1.39321	0.163557	0.653376		1733	ENSG00000154358	obscurin, cytoskeletal calmodulin and titin-interacting RhoGEF	OBSCN	584.463	-0.0539018	0.15979	-0.337328	0.73587	0.991803
1734	ENSG00000154370	tripartite motif containing 11	TRIM11	255.515	-0.045439	0.0716026	-0.634599	0.52569	0.844695		1734	ENSG00000154370	tripartite motif containing 11	TRIM11	255.515	-0.113753	0.0838076	-1.35731	0.174684	0.975196
1735	ENSG00000162931	tripartite motif containing 17	TRIM17	230.372	-0.0376601	0.104006	-0.362096	0.717281	0.917634		1735	ENSG00000162931	tripartite motif containing 17	TRIM17	230.372	-0.108104	0.122754	-0.880652	0.378506	0.98707
1736	ENSG00000181218	H2A.W histone	H2AW	93.8779	-0.0773998	0.0989849	-0.781936	0.434252	0.805917		1736	ENSG00000181218	H2A.W histone	H2AW	93.8779	-0.176053	0.11478	-1.53382	0.125073	0.963078
1737	ENSG00000196890	H2B.U histone 1	H2BU1	60.0117	0.0332596	0.0993774	0.33468	0.737867	0.92465		1737	ENSG00000196890	H2B.U histone 1	H2BU1	60.0117	0.0183801	0.117168	0.15687	0.875347	0.997115
1738	ENSG00000168159	ring finger protein 187	RNF187	2895.31	-0.106876	0.0403127	-2.65117	0.00802146	0.457577		1738	ENSG00000168159	ring finger protein 187	RNF187	2895.31	-0.0384897	0.0474854	-0.810558	0.417619	0.98707
1739	ENSG00000234975	ferritin heavy chain 1 pseudogene 2	FTH1P2	1186.96	-0.0280986	0.0992103	-0.283223	0.777006	0.936901		1739	ENSG00000234975	ferritin heavy chain 1 pseudogene 2	FTH1P2	1186.96	-0.113343	0.117334	-0.965985	0.334052	0.985657
1740	ENSG00000116574	ras homolog family member U	RHOU	890.648	-0.0561188	0.129662	-0.43281	0.665153	0.898747		1740	ENSG00000116574	ras homolog family member U	RHOU	890.648	-0.146187	0.153809	-0.950442	0.341888	0.985657
1742	ENSG00000168118	RAB4A, member RAS oncogene family	RAB4A	1620.17	-0.0118925	0.033882	-0.350998	0.72559	0.920819		1742	ENSG00000168118	RAB4A, member RAS oncogene family	RAB4A	1620.17	-0.0520968	0.0398995	-1.3057	0.191654	0.975405
1743	ENSG00000154429	centriole, cilia and spindle associated protein	CCSAP	6805.72	0.0673342	0.0423476	1.59004	0.111827	0.611023		1743	ENSG00000154429	centriole, cilia and spindle associated protein	CCSAP	6805.72	-0.114186	0.0500586	-2.28104	0.0225461	0.904255
1744	ENSG00000069248	nucleoporin 133	NUP133	2410.81	0.0727909	0.0363109	2.00465	0.045	0.52886		1744	ENSG00000069248	nucleoporin 133	NUP133	2410.81	0.037144	0.0428485	0.866868	0.386014	0.98707
1745	ENSG00000135776	ATP binding cassette subfamily B member 10	ABCB10	502.979	0.0450439	0.0422478	1.06618	0.286341	0.733934		1745	ENSG00000135776	ATP binding cassette subfamily B member 10	ABCB10	502.979	0.0683931	0.0495321	1.38078	0.167346	0.975196
1746	ENSG00000229367	high mobility group nucleosomal binding domain 2 pseudogene 19	HMGN2P19	45.2387	0.0281915	0.113945	0.247414	0.804588	0.945308		1746	ENSG00000229367	high mobility group nucleosomal binding domain 2 pseudogene 19	HMGN2P19	45.2387	-0.0071706	0.136208	-0.0526446	0.958015	0.998032
1747	ENSG00000135801	TATA-box binding protein associated factor 5 like	TAF5L	486.294	0.00815127	0.0449771	0.181232	0.856186	0.960268		1747	ENSG00000135801	TATA-box binding protein associated factor 5 like	TAF5L	486.294	0.0184903	0.0529645	0.349108	0.727009	0.991803
1748	ENSG00000135763	URB2 ribosome biogenesis homolog	URB2	291.88	0.0685694	0.0552049	1.24209	0.214203	0.686727		1748	ENSG00000135763	URB2 ribosome biogenesis homolog	URB2	291.88	0.132831	0.0645332	2.05833	0.0395582	0.957029
1749	ENSG00000228058	long intergenic non-protein coding RNA 1736	LINC01736	32.5164	-0.0773641	0.293629	-0.263476	0.792184	0.942284		1749	ENSG00000228058	long intergenic non-protein coding RNA 1736	LINC01736	32.5164	-0.14057	0.348345	-0.403535	0.686555	0.991803
1750	ENSG00000143641	polypeptide N-acetylgalactosaminyltransferase 2	GALNT2	1110.16	0.0174985	0.0387933	0.45107	0.651939	0.894443		1750	ENSG00000143641	polypeptide N-acetylgalactosaminyltransferase 2	GALNT2	1110.16	-0.026437	0.0454145	-0.582128	0.560481	0.991803
1751	ENSG00000177614	piggyBac transposable element derived 5	PGBD5	3201.03	-0.0077472	0.0576831	-0.134306	0.89316	0.970394		1751	ENSG00000177614	piggyBac transposable element derived 5	PGBD5	3201.03	-0.0181451	0.0680461	-0.266659	0.789732	0.994796
1752	ENSG00000135775	component of oligomeric golgi complex 2	COG2	1009.77	0.0847135	0.0382527	2.21458	0.026789	0.484382		1752	ENSG00000135775	component of oligomeric golgi complex 2	COG2	1009.77	0.0967688	0.0448531	2.15746	0.03097	0.953575
1753	ENSG00000135744	angiotensinogen	AGT	1210.72	0.0170358	0.142046	0.119932	0.904537	0.974906		1753	ENSG00000135744	angiotensinogen	AGT	1210.72	-0.0585713	0.168269	-0.348081	0.727779	0.991803
1754	ENSG00000135773	calpain 9	CAPN9	38.2909	-0.198957	0.179642	-1.10752	0.26807	0.722541		1754	ENSG00000135773	calpain 9	CAPN9	38.2909	-0.0859572	0.211937	-0.405579	0.685052	0.991803
1755	ENSG00000119280	chromosome 1 open reading frame 198	C1orf198	1054.29	-0.0619005	0.0832964	-0.743135	0.4574	0.814731		1755	ENSG00000119280	chromosome 1 open reading frame 198	C1orf198	1054.29	-0.0204326	0.0988226	-0.20676	0.836197	0.99606
1756	ENSG00000143643	tetratricopeptide repeat domain 13	TTC13	943.362	0.0105048	0.0497589	0.211114	0.832798	0.951686		1756	ENSG00000143643	tetratricopeptide repeat domain 13	TTC13	943.362	0.0395286	0.0586774	0.673659	0.500528	0.990374
1757	ENSG00000173409	ARV1 homolog, fatty acid homeostasis modulator	ARV1	663.609	0.00419218	0.0552938	0.0758165	0.939565	0.985091		1757	ENSG00000173409	ARV1 homolog, fatty acid homeostasis modulator	ARV1	663.609	-0.0889637	0.0655544	-1.3571	0.17475	0.975196
1758	ENSG00000182118	family with sequence similarity 89 member A	FAM89A	88.9908	-0.173174	0.155933	-1.11057	0.266756	0.721856		1758	ENSG00000182118	family with sequence similarity 89 member A	FAM89A	88.9908	-0.0191252	0.185407	-0.103152	0.917842	0.997579
1759	ENSG00000119283	tripartite motif containing 67	TRIM67	106.157	0.0887536	0.105597	0.840491	0.400633	0.789912		1759	ENSG00000119283	tripartite motif containing 67	TRIM67	106.157	0.159504	0.123795	1.28845	0.19759	0.975405
1760	ENSG00000143633	chromosome 1 open reading frame 131	C1orf131	226.596	0.05038	0.0582561	0.864802	0.387147	0.783255		1760	ENSG00000143633	chromosome 1 open reading frame 131	C1orf131	226.596	-0.104329	0.0696086	-1.4988	0.133926	0.964452
1761	ENSG00000116906	glyceronephosphate O-acyltransferase	GNPAT	1064.81	0.0278409	0.0361314	0.770545	0.440977	0.808451		1761	ENSG00000116906	glyceronephosphate O-acyltransferase	GNPAT	1064.81	-0.0581012	0.0425536	-1.36537	0.172138	0.975196
1762	ENSG00000116903	exocyst complex component 8	EXOC8	1249.67	-0.00893818	0.0464851	-0.192281	0.847522	0.957042		1762	ENSG00000116903	exocyst complex component 8	EXOC8	1249.67	0.0646432	0.0546817	1.18217	0.237137	0.977468
1763	ENSG00000010072	SprT-like N-terminal domain	SPRTN	357.633	0.0250378	0.0492821	0.508052	0.611417	0.880275		1763	ENSG00000010072	SprT-like N-terminal domain	SPRTN	357.633	0.0678853	0.0583303	1.16381	0.244502	0.977468
1764	ENSG00000135766	egl-9 family hypoxia inducible factor 1	EGLN1	2787.77	0.0551071	0.0308706	1.7851	0.0742456	0.573907		1764	ENSG00000135766	egl-9 family hypoxia inducible factor 1	EGLN1	2787.77	-0.0266012	0.0364255	-0.730291	0.465212	0.98707
1765	ENSG00000116918	translin associated factor X	TSNAX	1945.51	0.020373	0.0485668	0.419484	0.674863	0.902495		1765	ENSG00000116918	translin associated factor X	TSNAX	1945.51	-0.0576551	0.0573733	-1.00491	0.314939	0.983778
1766	ENSG00000162946	DISC1 scaffold protein	DISC1	213.088	0.0527357	0.0961716	0.54835	0.583452	0.869842		1766	ENSG00000162946	DISC1 scaffold protein	DISC1	213.088	-0.10295	0.114496	-0.899152	0.368572	0.985657
1767	ENSG00000116991	signal induced proliferation associated 1 like 2	SIPA1L2	4070.12	0.000712581	0.0435099	0.0163774	0.986933	0.996296		1767	ENSG00000116991	signal induced proliferation associated 1 like 2	SIPA1L2	4070.12	0.00748957	0.0513642	0.145813	0.884069	0.997115
1768	ENSG00000212916	microtubule associated protein 10	MAP10	230.23	-0.209926	0.0789714	-2.65826	0.00785461	0.457577		1768	ENSG00000212916	microtubule associated protein 10	MAP10	230.23	0.107852	0.0923326	1.16808	0.242774	0.977468
1769	ENSG00000135778	nucleoside-triphosphatase, cancer-related	NTPCR	1957.32	0.00308295	0.12409	0.0248444	0.980179	0.995304		1769	ENSG00000135778	nucleoside-triphosphatase, cancer-related	NTPCR	1957.32	-0.110855	0.14669	-0.75571	0.449823	0.98707
1770	ENSG00000135749	pecanex 2	PCNX2	4941.01	-0.0364793	0.0355022	-1.02752	0.304174	0.745332		1770	ENSG00000135749	pecanex 2	PCNX2	4941.01	-0.031961	0.0418337	-0.764	0.444867	0.98707
1771	ENSG00000143674	mitogen-activated protein kinase kinase kinase 21	MAP3K21	406.809	-0.0430474	0.0531805	-0.809459	0.418251	0.798643		1771	ENSG00000143674	mitogen-activated protein kinase kinase kinase 21	MAP3K21	406.809	0.0444984	0.0624311	0.712759	0.475995	0.98707
1772	ENSG00000135750	potassium two pore domain channel subfamily K member 1	KCNK1	2207.78	0.0622609	0.0422585	1.47334	0.140661	0.630246		1772	ENSG00000135750	potassium two pore domain channel subfamily K member 1	KCNK1	2207.78	0.086208	0.0497611	1.73244	0.0831958	0.96228
1774	ENSG00000183780	solute carrier family 35 member F3	SLC35F3	639.741	0.060848	0.0558125	1.09022	0.275615	0.72629		1774	ENSG00000183780	solute carrier family 35 member F3	SLC35F3	639.741	0.10182	0.0652228	1.56112	0.118496	0.96228
1779	ENSG00000231663	COA6 antisense RNA 1	COA6-AS1	40.1299	0.210176	0.149875	1.40234	0.160813	0.650294		1779	ENSG00000231663	COA6 antisense RNA 1	COA6-AS1	40.1299	-0.0323783	0.174339	-0.185721	0.852664	0.99606
1780	ENSG00000168275	cytochrome c oxidase assembly factor 6	COA6	334.811	0.00788708	0.0716528	0.110074	0.912351	0.978167		1780	ENSG00000168275	cytochrome c oxidase assembly factor 6	COA6	334.811	0.094521	0.0835486	1.13133	0.257916	0.977468
1781	ENSG00000059588	TAR (HIV-1) RNA binding protein 1	TARBP1	3521.89	0.0454216	0.0821619	0.552831	0.580379	0.868795		1781	ENSG00000059588	TAR (HIV-1) RNA binding protein 1	TARBP1	3521.89	0.18806	0.097135	1.93606	0.05286	0.96228
1782	ENSG00000231768	long intergenic non-protein coding RNA 1354	LINC01354	48.8317	-0.0080393	0.186703	-0.0430592	0.965654	0.992411		1782	ENSG00000231768	long intergenic non-protein coding RNA 1354	LINC01354	48.8317	-0.197096	0.225572	-0.873763	0.382247	0.98707
1783	ENSG00000168264	interferon regulatory factor 2 binding protein 2	IRF2BP2	1521.26	0.00916813	0.0636254	0.144095	0.885425	0.967983		1783	ENSG00000168264	interferon regulatory factor 2 binding protein 2	IRF2BP2	1521.26	0.113357	0.0751655	1.5081	0.131529	0.964452
1784	ENSG00000173726	translocase of outer mitochondrial membrane 20	TOMM20	9795.08	-0.0221072	0.0391017	-0.565376	0.571818	0.866602		1784	ENSG00000173726	translocase of outer mitochondrial membrane 20	TOMM20	9795.08	-0.0310889	0.0462076	-0.672809	0.501069	0.990834
1785	ENSG00000207181	small nucleolar RNA, H/ACA box 14B	SNORA14B	78.8001	-0.090667	0.140458	-0.64551	0.518597	0.84019		1785	ENSG00000207181	small nucleolar RNA, H/ACA box 14B	SNORA14B	78.8001	0.00297954	0.164479	0.018115	0.985547	0.999173
1786	ENSG00000188739	RNA binding motif protein 34	RBM34	52.7671	-0.171008	0.109508	-1.56161	0.11838	0.616796		1786	ENSG00000188739	RNA binding motif protein 34	RBM34	52.7671	0.133275	0.126546	1.05317	0.292261	0.983221
1787	ENSG00000054267	AT-rich interaction domain 4B	ARID4B	4556.75	0.0163111	0.0307364	0.530676	0.595643	0.874453		1787	ENSG00000054267	AT-rich interaction domain 4B	ARID4B	4556.75	-0.0279183	0.0363481	-0.768082	0.442438	0.98707
1788	ENSG00000152904	geranylgeranyl diphosphate synthase 1	GGPS1	1157.79	-0.0200086	0.0408398	-0.489929	0.624184	0.885703		1788	ENSG00000152904	geranylgeranyl diphosphate synthase 1	GGPS1	1157.79	-0.0228283	0.0479903	-0.475685	0.634299	0.991803
1790	ENSG00000162885	beta-1,3-N-acetylgalactosaminyltransferase 2	B3GALNT2	393.272	0.0728137	0.0531475	1.37003	0.170677	0.655302		1790	ENSG00000162885	beta-1,3-N-acetylgalactosaminyltransferase 2	B3GALNT2	393.272	-0.00598152	0.062421	-0.0958255	0.923659	0.997579
1791	ENSG00000168243	G protein subunit gamma 4	GNG4	652.257	0.172566	0.0733513	2.35259	0.0186431	0.47345		1791	ENSG00000168243	G protein subunit gamma 4	GNG4	652.257	-0.100117	0.0865008	-1.15741	0.247104	0.977468
1792	ENSG00000143669	lysosomal trafficking regulator	LYST	5287.5	0.0227117	0.0441733	0.514151	0.607146	0.877965		1792	ENSG00000143669	lysosomal trafficking regulator	LYST	5287.5	0.063794	0.0521856	1.22244	0.22154	0.977468
1793	ENSG00000116962	nidogen 1	NID1	125.092	-0.0997803	0.144435	-0.690831	0.489672	0.824853		1793	ENSG00000116962	nidogen 1	NID1	125.092	-0.00749307	0.1711	-0.0437935	0.965069	0.998108
1795	ENSG00000077585	G protein-coupled receptor 137B	GPR137B	546.113	0.066368	0.081078	0.81857	0.413032	0.797537		1795	ENSG00000077585	G protein-coupled receptor 137B	GPR137B	546.113	0.0816488	0.0961664	0.849037	0.395861	0.98707
1796	ENSG00000086619	endoplasmic reticulum oxidoreductase 1 beta	ERO1B	625.368	0.233906	0.0725013	3.22623	0.00125433	0.417654		1796	ENSG00000086619	endoplasmic reticulum oxidoreductase 1 beta	ERO1B	625.368	-0.146398	0.0856556	-1.70915	0.087423	0.96228
1797	ENSG00000116977	galectin 8	LGALS8	1763.87	0.0417391	0.0513852	0.81228	0.416631	0.798279		1797	ENSG00000116977	galectin 8	LGALS8	1763.87	0.0483509	0.0604495	0.799856	0.423794	0.98707
1798	ENSG00000119285	HEAT repeat containing 1	HEATR1	1309.39	0.0429242	0.0409172	1.04905	0.294155	0.739046		1798	ENSG00000119285	HEAT repeat containing 1	HEATR1	1309.39	0.0133177	0.0482102	0.276243	0.782361	0.994458
1799	ENSG00000077522	actinin alpha 2	ACTN2	2119.16	0.0397052	0.0512639	0.774525	0.43862	0.807991		1799	ENSG00000077522	actinin alpha 2	ACTN2	2119.16	-0.0145499	0.0604078	-0.240862	0.809662	0.995433
1800	ENSG00000116984	5-methyltetrahydrofolate-homocysteine methyltransferase	MTR	3187.33	0.0390279	0.0493401	0.790996	0.428946	0.802824		1800	ENSG00000116984	5-methyltetrahydrofolate-homocysteine methyltransferase	MTR	3187.33	0.0516281	0.0583203	0.885252	0.376021	0.98707
1801	ENSG00000237991	ribosomal protein L35 pseudogene 1	RPL35P1	34.4509	0.0256129	0.139564	0.183521	0.854389	0.959183		1801	ENSG00000237991	ribosomal protein L35 pseudogene 1	RPL35P1	34.4509	-0.0864176	0.15921	-0.542791	0.587274	0.991803
1802	ENSG00000198626	ryanodine receptor 2	RYR2	18579.7	0.0288375	0.0628264	0.459003	0.646232	0.892872		1802	ENSG00000198626	ryanodine receptor 2	RYR2	18579.7	0.0943086	0.0742779	1.26967	0.204201	0.975405
1803	ENSG00000133019	cholinergic receptor muscarinic 3	CHRM3	3880.29	0.108263	0.0646308	1.6751	0.0939147	0.591574		1803	ENSG00000133019	cholinergic receptor muscarinic 3	CHRM3	3880.29	0.00830934	0.0763902	0.108775	0.913381	0.997579
1804	ENSG00000233355	CHRM3 antisense RNA 2	CHRM3-AS2	304.76	0.284632	0.136202	2.08978	0.0366377	0.508686		1804	ENSG00000233355	CHRM3 antisense RNA 2	CHRM3-AS2	304.76	0.180103	0.161453	1.11552	0.264629	0.977468
1805	ENSG00000155816	formin 2	FMN2	3399.12	-0.0422115	0.0745792	-0.565996	0.571397	0.866581		1805	ENSG00000155816	formin 2	FMN2	3399.12	0.0800623	0.0881617	0.90813	0.363809	0.985657
1807	ENSG00000223694	ADH5 pseudogene 3	ADH5P3	68.0575	0.0812416	0.10501	0.773658	0.439133	0.808087		1807	ENSG00000223694	ADH5 pseudogene 3	ADH5P3	68.0575	0.175448	0.126224	1.38997	0.164539	0.975196
1808	ENSG00000180875	gremlin 2, DAN family BMP antagonist	GREM2	371.245	0.0164005	0.098405	0.166663	0.867635	0.963081		1808	ENSG00000180875	gremlin 2, DAN family BMP antagonist	GREM2	371.245	-0.0534208	0.115418	-0.462846	0.643475	0.991803
1809	ENSG00000223963	THAP domain containing 12 pseudogene 8	THAP12P8	61.36	0.327205	0.13518	2.42051	0.0154988	0.467493		1809	ENSG00000223963	THAP domain containing 12 pseudogene 8	THAP12P8	61.36	-0.0283448	0.158198	-0.179173	0.857802	0.99606
1810	ENSG00000182901	regulator of G protein signaling 7	RGS7	3071	0.0570259	0.0378076	1.50832	0.131472	0.624587		1810	ENSG00000182901	regulator of G protein signaling 7	RGS7	3071	-0.0100615	0.0445577	-0.225808	0.821351	0.995941
1811	ENSG00000233615	heterogeneous nuclear ribonucleoprotein A1 pseudogene 42	HNRNPA1P42	48.9876	0.247336	0.171892	1.4389	0.150179	0.640776		1811	ENSG00000233615	heterogeneous nuclear ribonucleoprotein A1 pseudogene 42	HNRNPA1P42	48.9876	0.206148	0.206928	0.99623	0.319139	0.983778
1813	ENSG00000091483	fumarate hydratase	FH	1615.9	-0.00453666	0.0415751	-0.10912	0.913107	0.978382		1813	ENSG00000091483	fumarate hydratase	FH	1615.9	-0.0100993	0.048963	-0.206265	0.836584	0.99606
1814	ENSG00000117009	kynurenine 3-monooxygenase	KMO	124.069	0.286241	0.110267	2.59589	0.00943465	0.457577		1814	ENSG00000117009	kynurenine 3-monooxygenase	KMO	124.069	0.318473	0.130464	2.44107	0.0146438	0.8767
1815	ENSG00000054277	opsin 3	OPN3	340.606	0.0357555	0.0991815	0.360506	0.718469	0.917833		1815	ENSG00000054277	opsin 3	OPN3	340.606	0.0104147	0.116886	0.0891014	0.929001	0.997579
1816	ENSG00000203668	CHM like Rab escort protein	CHML	3706.41	0.0848506	0.0594633	1.42694	0.153597	0.643843		1816	ENSG00000203668	CHM like Rab escort protein	CHML	3706.41	0.090623	0.0702731	1.28958	0.197195	0.975405
1817	ENSG00000174371	exonuclease 1	EXO1	44.0502	0.0638722	0.131867	0.484368	0.628125	0.887306		1817	ENSG00000174371	exonuclease 1	EXO1	44.0502	0.172056	0.158891	1.08286	0.27887	0.980714
1818	ENSG00000180287	phospholipase D family member 5	PLD5	544.196	0.0653271	0.068348	0.955801	0.339173	0.762526		1818	ENSG00000180287	phospholipase D family member 5	PLD5	544.196	0.0606545	0.080794	0.75073	0.452815	0.98707
1820	ENSG00000214837	long intergenic non-protein coding RNA 1347	LINC01347	181.8	-0.105924	0.0960061	-1.10331	0.269893	0.722541		1820	ENSG00000214837	long intergenic non-protein coding RNA 1347	LINC01347	181.8	-0.0829261	0.113564	-0.730212	0.46526	0.98707
1821	ENSG00000143702	centrosomal protein 170	CEP170	9169.58	0.0284337	0.0247873	1.14711	0.251337	0.709288		1821	ENSG00000143702	centrosomal protein 170	CEP170	9169.58	-0.0242353	0.0292625	-0.828203	0.407555	0.98707
1823	ENSG00000054282	SHH signaling and ciliogenesis regulator SDCCAG8	SDCCAG8	4344.47	-0.0472083	0.0637004	-0.741098	0.458634	0.814845		1823	ENSG00000054282	SHH signaling and ciliogenesis regulator SDCCAG8	SDCCAG8	4344.47	-0.0697914	0.0752993	-0.926853	0.354003	0.985657
1824	ENSG00000117020	AKT serine/threonine kinase 3	AKT3	25357.1	-0.010271	0.0408729	-0.251292	0.801588	0.944416		1824	ENSG00000117020	AKT serine/threonine kinase 3	AKT3	25357.1	-0.0501056	0.0483261	-1.03682	0.299818	0.983764
1826	ENSG00000226766	fatty acid binding protein 7 pseudogene 1	FABP7P1	83.1868	0.382502	0.15093	2.53431	0.0112668	0.457577		1826	ENSG00000226766	fatty acid binding protein 7 pseudogene 1	FABP7P1	83.1868	-0.0882676	0.180253	-0.489688	0.624355	0.991803
1828	ENSG00000228939	AKT3 intronic transcript 1	AKT3-IT1	60.6339	0.317297	0.157752	2.01137	0.0442867	0.528111		1828	ENSG00000228939	AKT3 intronic transcript 1	AKT3-IT1	60.6339	-0.0843036	0.190042	-0.443606	0.657327	0.991803
1829	ENSG00000226828	long intergenic non-protein coding RNA 2774	LINC02774	43.2763	0.195202	0.132706	1.47094	0.141309	0.630246		1829	ENSG00000226828	long intergenic non-protein coding RNA 2774	LINC02774	43.2763	0.0452102	0.156984	0.287992	0.773353	0.993803
1830	ENSG00000179456	zinc finger and BTB domain containing 18	ZBTB18	7575.69	0.0509947	0.0669323	0.761884	0.446129	0.810673		1830	ENSG00000179456	zinc finger and BTB domain containing 18	ZBTB18	7575.69	-0.0985033	0.0791537	-1.24446	0.213332	0.977468
1831	ENSG00000035687	adenylosuccinate synthase 2	ADSS2	2310.63	0.00775896	0.0548968	0.141337	0.887604	0.968579		1831	ENSG00000035687	adenylosuccinate synthase 2	ADSS2	2310.63	-0.134135	0.0648857	-2.06725	0.0387103	0.957029
1832	ENSG00000179397	catsper channel auxiliary subunit epsilon	CATSPERE	228.101	-0.0999958	0.0803473	-1.24454	0.213299	0.685672		1832	ENSG00000179397	catsper channel auxiliary subunit epsilon	CATSPERE	228.101	0.0851309	0.0937992	0.907587	0.364096	0.985657
1833	ENSG00000121644	desumoylating isopeptidase 2	DESI2	570.561	0.110927	0.0437434	2.53587	0.011217	0.457577		1833	ENSG00000121644	desumoylating isopeptidase 2	DESI2	570.561	0.0514983	0.051483	1.0003	0.317166	0.983778
1834	ENSG00000203667	cytochrome c oxidase assembly factor COX20	COX20	103.705	0.110158	0.102282	1.07701	0.281478	0.730388		1834	ENSG00000203667	cytochrome c oxidase assembly factor COX20	COX20	103.705	-0.0420853	0.122744	-0.34287	0.731696	0.991803
1835	ENSG00000153187	heterogeneous nuclear ribonucleoprotein U	HNRNPU	13024.5	0.042042	0.039917	1.05323	0.292233	0.737912		1835	ENSG00000153187	heterogeneous nuclear ribonucleoprotein U	HNRNPU	13024.5	0.0248822	0.047197	0.5272	0.598055	0.991803
1836	ENSG00000203666	EF-hand calcium binding domain 2	EFCAB2	347.8	-0.156511	0.10275	-1.52322	0.127704	0.622712		1836	ENSG00000203666	EF-hand calcium binding domain 2	EFCAB2	347.8	0.0770872	0.121226	0.635898	0.524843	0.991803
1837	ENSG00000162849	kinesin family member 26B	KIF26B	668.5	0.0199126	0.0741386	0.268586	0.788248	0.940711		1837	ENSG00000162849	kinesin family member 26B	KIF26B	668.5	0.028028	0.0876796	0.319664	0.749223	0.991803
1838	ENSG00000185420	SET and MYND domain containing 3	SMYD3	850.612	0.0297001	0.0402458	0.737966	0.460535	0.814845		1838	ENSG00000185420	SET and MYND domain containing 3	SMYD3	850.612	0.0246509	0.0468755	0.52588	0.598972	0.991803
1839	ENSG00000226876	SMYD3 antisense RNA 1	SMYD3-AS1	91.7493	0.356147	0.155978	2.28332	0.0224118	0.483839		1839	ENSG00000226876	SMYD3 antisense RNA 1	SMYD3-AS1	91.7493	0.24293	0.185707	1.30814	0.190826	0.975405
1840	ENSG00000162851	transcription factor B2, mitochondrial	TFB2M	269.905	-0.0156678	0.0583537	-0.268497	0.788316	0.940711		1840	ENSG00000162851	transcription factor B2, mitochondrial	TFB2M	269.905	0.0754103	0.0674263	1.11841	0.263391	0.977468
1841	ENSG00000162852	consortin, connexin sorting protein	CNST	3483.77	0.0222942	0.0472745	0.471591	0.637219	0.890847		1841	ENSG00000162852	consortin, connexin sorting protein	CNST	3483.77	-0.0870669	0.055842	-1.55916	0.118958	0.96228
1842	ENSG00000143653	saccharopine dehydrogenase (putative)	SCCPDH	1583.21	0.0636934	0.0391403	1.62731	0.103672	0.602166		1842	ENSG00000143653	saccharopine dehydrogenase (putative)	SCCPDH	1583.21	0.0155366	0.0460057	0.337711	0.735581	0.991803
1843	ENSG00000223519	kinesin family member 28, pseudogene	KIF28P	43.4626	0.0790251	0.120686	0.654796	0.512599	0.836982		1843	ENSG00000223519	kinesin family member 28, pseudogene	KIF28P	43.4626	0.0478704	0.147913	0.323638	0.746212	0.991803
1845	ENSG00000227953	long intergenic non-protein coding RNA 1341	LINC01341	67.9002	-0.10711	0.141251	-0.758295	0.448274	0.810951		1845	ENSG00000227953	long intergenic non-protein coding RNA 1341	LINC01341	67.9002	0.217179	0.167373	1.29758	0.194433	0.975405
1846	ENSG00000153207	AT-hook containing transcription factor 1	AHCTF1	3919.59	0.0710768	0.0365337	1.94551	0.0517132	0.541127		1846	ENSG00000153207	AT-hook containing transcription factor 1	AHCTF1	3919.59	0.0703669	0.0431308	1.63148	0.10279	0.96228
1847	ENSG00000277462	zinc finger protein 670	ZNF670	129.469	-0.010934	0.0936994	-0.116692	0.907104	0.975982		1847	ENSG00000277462	zinc finger protein 670	ZNF670	129.469	0.0125352	0.108715	0.115303	0.908205	0.997579
1848	ENSG00000188295	zinc finger protein 669	ZNF669	192.513	0.0131748	0.0901375	0.146163	0.883793	0.967456		1848	ENSG00000188295	zinc finger protein 669	ZNF669	192.513	0.0662996	0.106081	0.624991	0.531977	0.991803
1849	ENSG00000196418	zinc finger protein 124	ZNF124	1142.59	-0.0944284	0.139955	-0.674707	0.499862	0.830228		1849	ENSG00000196418	zinc finger protein 124	ZNF124	1142.59	-0.118389	0.165474	-0.715452	0.47433	0.98707
1851	ENSG00000227671	zinc finger protein 731, pseudogene	ZNF731P	378.063	0.037011	0.0794114	0.466067	0.641168	0.8917		1851	ENSG00000227671	zinc finger protein 731, pseudogene	ZNF731P	378.063	-0.0598845	0.0939533	-0.637386	0.523874	0.991803
1853	ENSG00000162714	zinc finger protein 496	ZNF496	598.226	-0.0421013	0.0414374	-1.01602	0.309619	0.74802		1853	ENSG00000162714	zinc finger protein 496	ZNF496	598.226	0.0755783	0.0485047	1.55816	0.119194	0.96228
1854	ENSG00000162711	NLR family pyrin domain containing 3	NLRP3	141.964	0.0183358	0.128319	0.142892	0.886375	0.968145		1854	ENSG00000162711	NLR family pyrin domain containing 3	NLRP3	141.964	-0.111587	0.151955	-0.734341	0.462741	0.98707
1855	ENSG00000162722	tripartite motif containing 58	TRIM58	162.044	0.129535	0.153487	0.843946	0.398699	0.788383		1855	ENSG00000162722	tripartite motif containing 58	TRIM58	162.044	-0.254599	0.180107	-1.4136	0.15748	0.975196
1856	ENSG00000196071	olfactory receptor family 2 subfamily L member 13	OR2L13	123.599	-0.14673	0.336375	-0.436211	0.662684	0.898093		1856	ENSG00000196071	olfactory receptor family 2 subfamily L member 13	OR2L13	123.599	-0.523121	0.39755	-1.31586	0.188221	0.97533
1857	ENSG00000189181	olfactory receptor family 14 subfamily I member 1	OR14I1	103.728	0.0871664	0.105978	0.822495	0.410795	0.796484		1857	ENSG00000189181	olfactory receptor family 14 subfamily I member 1	OR14I1	103.728	-0.162971	0.124464	-1.30938	0.190405	0.975405
1858	ENSG00000229703	LY6/PLAUR domain containing 9, pseudogene	LYPD9P	60.7405	0.21764	0.145542	1.49538	0.134816	0.62629		1858	ENSG00000229703	LY6/PLAUR domain containing 9, pseudogene	LYPD9P	60.7405	-0.0304681	0.172496	-0.17663	0.859799	0.99606
1859	ENSG00000259823	LY6/PLAUR domain containing 8	LYPD8	263.245	0.191813	0.0801987	2.39172	0.0167697	0.471675		1859	ENSG00000259823	LY6/PLAUR domain containing 8	LYPD8	263.245	-0.121957	0.0943396	-1.29275	0.196098	0.975405
1860	ENSG00000175137	SH3 binding domain protein 5 like	SH3BP5L	783.399	-0.0413343	0.0435611	-0.94888	0.342682	0.763567		1860	ENSG00000175137	SH3 binding domain protein 5 like	SH3BP5L	783.399	-0.081113	0.0510001	-1.59045	0.111734	0.96228
1861	ENSG00000171161	zinc finger protein 672	ZNF672	164.771	-0.0353693	0.0685381	-0.516054	0.605817	0.877171		1861	ENSG00000171161	zinc finger protein 672	ZNF672	164.771	-0.00868347	0.0804086	-0.107992	0.914002	0.997579
1862	ENSG00000171163	zinc finger protein 692	ZNF692	252.551	-0.0873174	0.106912	-0.816719	0.414089	0.797554		1862	ENSG00000171163	zinc finger protein 692	ZNF692	252.551	-0.118836	0.126032	-0.942904	0.34573	0.985657
1863	ENSG00000185220	piggyBac transposable element derived 2	PGBD2	149.896	-0.0166442	0.0777751	-0.214005	0.830543	0.950714		1863	ENSG00000185220	piggyBac transposable element derived 2	PGBD2	149.896	0.119504	0.0918199	1.3015	0.193086	0.975405
1864	ENSG00000233084	ribosomal protein L23a pseudogene 25	RPL23AP25	31.8382	0.17839	0.142013	1.25615	0.209061	0.684128		1864	ENSG00000233084	ribosomal protein L23a pseudogene 25	RPL23AP25	31.8382	-0.159981	0.171275	-0.934059	0.350273	0.985657
1865	ENSG00000184731	family with sequence similarity 110 member C	FAM110C	264.983	0.0822989	0.101173	0.813449	0.415961	0.798279		1865	ENSG00000184731	family with sequence similarity 110 member C	FAM110C	264.983	-0.102094	0.11942	-0.854912	0.3926	0.98707
1866	ENSG00000035115	SH3 and SYLF domain containing 1	SH3YL1	1409.99	0.0532827	0.0477617	1.11559	0.264596	0.719771		1866	ENSG00000035115	SH3 and SYLF domain containing 1	SH3YL1	1409.99	0.0232409	0.0564163	0.411954	0.680373	0.991803
1867	ENSG00000143727	acid phosphatase 1	ACP1	2550.48	-0.0118591	0.048809	-0.242969	0.808029	0.946268		1867	ENSG00000143727	acid phosphatase 1	ACP1	2550.48	-0.101537	0.0576392	-1.7616	0.0781369	0.96228
1868	ENSG00000189292	ALK and LTK ligand 2	ALKAL2	38.4401	0.252574	0.14564	1.73424	0.0828764	0.582116		1868	ENSG00000189292	ALK and LTK ligand 2	ALKAL2	38.4401	-0.155555	0.171878	-0.905028	0.36545	0.985657
1869	ENSG00000151353	transmembrane protein 18	TMEM18	566.496	-0.0759785	0.0477898	-1.58985	0.111869	0.611023		1869	ENSG00000151353	transmembrane protein 18	TMEM18	566.496	0.000242599	0.0559377	0.00433694	0.99654	0.999373
1870	ENSG00000172554	syntrophin gamma 2	SNTG2	37.0165	-0.166915	0.220087	-0.758405	0.448209	0.810951		1870	ENSG00000172554	syntrophin gamma 2	SNTG2	37.0165	0.0176321	0.260129	0.0677821	0.945959	0.997579
1871	ENSG00000130508	peroxidasin	PXDN	166.535	0.0841537	0.110978	0.75829	0.448278	0.810951		1871	ENSG00000130508	peroxidasin	PXDN	166.535	0.157937	0.130321	1.21191	0.225548	0.977468
1872	ENSG00000186487	myelin transcription factor 1 like	MYT1L	9692.68	-0.0267458	0.0369852	-0.723148	0.469589	0.818946		1872	ENSG00000186487	myelin transcription factor 1 like	MYT1L	9692.68	-0.0665012	0.0436744	-1.52266	0.127844	0.964452
1874	ENSG00000225619	MYT1L antisense RNA 1	MYT1L-AS1	104.976	0.255679	0.120128	2.12839	0.0333047	0.501229		1874	ENSG00000225619	MYT1L antisense RNA 1	MYT1L-AS1	104.976	0.0688207	0.14212	0.484243	0.628213	0.991803
[truncated: 15,243 more rows]

## Sheet: hs_Labonte_NAc
NAc_Male													NAc_Female
[truncated: 17,469 more rows]

## Sheet: hs_Labonte_OFC
OFC_Male													OFC_Female
[truncated: 17,215 more rows]

## Sheet: hs_Ramaker_DLPFC
DLPFC_Male											DLPFC_Female
[truncated: 16,138 more rows]

## Sheet: hs_Ramaker_ACC
ACC_Male											ACC_Female
[truncated: 15,693 more rows]

[truncated: 8 more sheets: mm_Labonte_PFC, mm_Labonte_NAc, mm_Weger_PFC, mm_Weger_NAc, mm_Ctrl-Vs-DEX, hs_Shukla_ACC-Episode, hs-Shukla_ACC-Remission, mm-Ctrl-Vs-DEX+RU486]
