# Supplementary material for: Ribosomal dysregulation: A conserved pathophysiological mechanism in human depression and mouse chronic stress
Source: PNAS Nexus. 2023 Oct 10;2(10):pgad299. doi: 10.1093/pnasnexus/pgad299 (PMC10563789; doi:10.1093/pnasnexus/pgad299)
Supplement: pgad299_Supplementary_Data [file pgad299_supplementary_data.zip › PNASNEXUS-PNASNEXUS-2023-00398RR-s02.xlsx]

## Sheet: HGNC_Human
1-acylglycerol-3-phosphate O-acyltransferases		AGPAT1	GPAT3	AGPAT2	GPAT4	AGPAT3	AGPAT4	AGPAT5	LCLAT1	LPCAT1	LPCAT2	LPCAT4
14-3-3 phospho-serine/phospho-threonine binding proteins		SFN	YWHAB	YWHAE	YWHAG	YWHAH	YWHAQ	YWHAZ
18S ribosomal RNAs		RNA18S1	RNA18S2	RNA18S3	RNA18S4	RNA18S5
28S ribosomal RNAs		RNA28S1	RNA28S2	RNA28S3	RNA28S4	RNA28S5
45S pre-ribosomal RNAs		RNA45S1	RNA45S2	RNA45S3	RNA45S4	RNA45S5
5-hydroxytryptamine receptors, G protein-coupled		HTR1A	HTR1B	HTR1D	HTR1E	HTR1F	HTR2A	HTR2B	HTR2C	HTR4	HTR5A	HTR5BP	HTR6	HTR7
5-hydroxytryptamine receptors, ionotropic		HTR3A	HTR3B	HTR3C	HTR3D	HTR3E
5.8S ribosomal RNAs		RNA5-8S1	RNA5-8S2	RNA5-8S3	RNA5-8S4	RNA5-8S5
5'-nucleotidases		NT5C	NT5C1A	NT5C1B	NT5C2	NT5C3A	NT5E	NT5M
5FMC ribosome biogenesis complex		LAS1L	NOL9	PELP1	SENP3	TEX10	WDR18
5S ribosomal RNAs		RNA5S1	RNA5S2	RNA5S3	RNA5S4	RNA5S5	RNA5S6	RNA5S7	RNA5S8	RNA5S9	RNA5S10	RNA5S11	RNA5S12	RNA5S13	RNA5S14	RNA5S15	RNA5S16	RNA5S17
6-phosphofructo-2-kinases/fructose-2,6-biphosphatases		PFKFB1	PFKFB2	PFKFB3	PFKFB4
7D cadherins		CDH16	CDH17
7SK snRNP complex		RN7SK	MEPCE	LARP7
7TM orphan receptors		GPR107	GPR108	GPR137	GPR143	GPR157	TPRA1
A-kinase anchoring proteins		ACBD3	AKAP9	AKAP1	MYO7A	AKAP2	AKAP11	CMYA5	NBEA	AKAP3	AKAP13	WASF1	AKAP4	AKAP17A	AKAP5	ARFGEF2	AKAP6	CBFA2T3	AKAP7	EZR	AKAP8	NF2	AKAP10	RAB32	AKAP12	SYNM	AKAP14	AKAP17BP	C2orf88	MAP2	MYRIP	SPHKAP
AAA ATPases		AFG3L1P	IQCA1	AFG3L2	ATAD1	ATAD2	ATAD2B	ATAD3A	ATAD3B	ATAD3C	ATAD5	BCS1L	CHTF18	CLPB	CLPP	CLPX	FIGN	FIGNL1	FIGNL2	KATNA1	KATNAL1	KATNAL2	LONP1	LONP2	MDN1	NSF	NVL	ORC1	ORC4	PEX1	PEX6	PSMC1	PSMC2	PSMC3	PSMC4	PSMC5	PSMC6	RFC1	RFC2	RFC3	RFC4	RFC5	RUVBL1	RUVBL2	SPAST	SPATA5	SPATA5L1	SPG7	TRIP13
Abhydrolase domain containing		ABHD1	ABHD16A	ABHD2	EPHX2	ABHD3	PPME1	ABHD4	ABHD5	ABHD6	ABHD8	ABHD10	ABHD11	ABHD12	ABHD12B	ABHD13	ABHD14A	ABHD14B	ABHD15	ABHD16B	ABHD17A	ABHD17B	ABHD17C	ABHD18	EPHX3	EPHX4	SPG21
Abl family tyrosine kinases		ABL1	ABL2
Acid phosphatases		ACP2	ACP1	ACP3	ACP4	ACP5	ACP6	ACP7	PXYLP1
Acid sensing ion channel subunits		ASIC1	ASIC2	ASIC3	ASIC4	ASIC5
Actin related protein 2/3 complex subunits		ACTR2	ACTR3	ARPC1A	ARPC1B	ARPC2	ARPC3	ARPC4	ARPC5	ARPC5L
Actin related proteins		ACTL6A	ACTR2	ACTL6B	ACTR3	ACTL7A	ACTL7B	ACTL8	ACTL9	ACTL10	ACTR1A	ACTR1B	ACTR3B	ACTR3C	ACTR5	ACTR6	ACTR8	ACTR10	ACTRT1	ACTRT2	ACTRT3
Actinins		ACTN1	ACTN2	ACTN3	ACTN4
Actins		ACTA1	ACTG1	ACTB	ACTA2	ACTBL2	ACTC1	ACTG2
Activating leukocyte immunoglobulin like receptors		LILRA1	LILRA2	LILRA3	LILRA4	LILRA5	LILRA6
Activating signal cointegrator 1 complex		ASCC1	TRIP4	ASCC3	ASCC2
Acyl-CoA dehydrogenase family		ACAD8	ACAD9	ACAD10	ACAD11	ACADL	ACADM	ACADS	ACADSB	ACADVL	GCDH	IVD
Acyl-CoA synthetase family		AACS	ACSL4	AASDH	ACSS3	ACSBG1	SLC27A1	ACSBG2	SLC27A2	ACSF2	SLC27A3	ACSF3	SLC27A4	ACSL1	SLC27A5	ACSL3	SLC27A6	ACSL5	ACSL6	ACSM1	ACSM2A	ACSM2B	ACSM3	ACSM4	ACSM5	ACSM6	ACSS1	ACSS2
Acyl-CoA thioesterases		ACOT1	ACOT2	ACOT4	ACOT6	ACOT7	ACOT8	ACOT9	ACOT11	ACOT12	ACOT13
ADAM metallopeptidase domain containing		ADAM1A	ADAM1B	ADAM2	ADAM3A	ADAM3B	ADAM5	ADAM6	ADAM7	ADAM8	ADAM9	ADAM10	ADAM11	ADAM12	ADAM15	ADAM17	ADAM18	ADAM19	ADAM20	ADAM21	ADAM22	ADAM23	ADAM24P	ADAM28	ADAM29	ADAM30	ADAM32	ADAM33
ADAM metallopeptidases with thrombospondin type 1 motif		ADAMTS1	ADAMTS2	ADAMTS3	ADAMTS4	ADAMTS5	ADAMTS6	ADAMTS7	ADAMTS8	ADAMTS9	ADAMTS10	ADAMTS12	ADAMTS13	ADAMTS14	ADAMTS15	ADAMTS16	ADAMTS17	ADAMTS18	ADAMTS19	ADAMTS20
ADAMTS like		ADAMTSL2	ADAMTSL1	ADAMTSL3	ADAMTSL4	PAPLN	ADAMTSL5	THSD4
Adaptor related protein complex 1		AP1B1	AP1S2	AP1G1	AP1G2	AP1M1	AP1M2	AP1S1	AP1S3
Adaptor related protein complex 2		AP2A1	AP2A2	AP2B1	AP2M1	AP2S1
Adaptor related protein complex 3		AP3B1	AP3B2	AP3D1	AP3M1	AP3M2	AP3S1	AP3S2
Adaptor related protein complex 4		AP4B1	AP4E1	AP4M1	AP4S1
Adaptor related protein complex 5		AP5M1	AP5B1	AP5S1	AP5Z1
Adenosine deaminase family		ADA	ADA2	ADAL	AMPD1	AMPD2	AMPD3
Adenosine deaminases acting on RNA		ADAD1	ADAD2	ADAR	ADARB1	ADARB2	ADAT1	ADAT2	ADAT3
Adenosine receptors		ADORA1	ADORA2A	ADORA2B	ADORA3
Adenylate cyclases		ADCY1	ADCY2	ADCY3	ADCY4	ADCY5	ADCY6	ADCY7	ADCY8	ADCY9	ADCY10
Adenylate kinases		AK1	AK2	AK3	AK4	AK5	AK6	AK7	AK8	AK9
Adhesion G protein-coupled receptors, subfamily A		ADGRA1	ADGRA2	ADGRA3
Adhesion G protein-coupled receptors, subfamily B		ADGRB1	ADGRB2	ADGRB3
Adhesion G protein-coupled receptors, subfamily C		CELSR1	CELSR2	CELSR3
Adhesion G protein-coupled receptors, subfamily D		ADGRD1	ADGRD2
Adhesion G protein-coupled receptors, subfamily E		ADGRE1	ADGRE2	ADGRE3	ADGRE4P	ADGRE5
Adhesion G protein-coupled receptors, subfamily F		ADGRF1	ADGRF5	ADGRF2	ADGRF3	ADGRF4
Adhesion G protein-coupled receptors, subfamily G		ADGRG1	ADGRG2	ADGRG3	ADGRG4	ADGRG5	ADGRG6	ADGRG7
Adhesion G protein-coupled receptors, subfamily L		ADGRL1	ADGRL2	ADGRL3	ADGRL4
Adhesion G protein-coupled receptors, subfamily V		ADGRV1
Adiponectin receptors		ADIPOR1	ADIPOR2
Adrenoceptors		ADRA1A	ADRA1B	ADRA1D	ADRA2A	ADRA2B	ADRA2C	ADRB1	ADRB2	ADRB3
AF4/FMR2 family		AFF1	AFF2	AFF3	AFF4
AGC family kinases		CDC42BPA	PKN1	PKN3	CDC42BPB	PKN2	RPS6KA3	CDC42BPG	PRKCA	CIT	PRKCB	DMPK	PRKCD	GRK1	PRKCE	GRK2	PRKCH	GRK3	PRKCQ	GRK4	RPS6KA1	GRK5	RPS6KA2	GRK6	RPS6KA4	GRK7	RPS6KA5	LATS1	RPS6KA6	LATS2	MAST1	MAST2	MAST3	MAST4	MASTL	PDPK1	PRKACA	PRKACB	PRKACG	PRKCI	PRKCZ	PRKG1	PRKG2	PRKX	PRKY	ROCK1	ROCK2	RPS6KB1	RPS6KB2
AH domain containing		ARFIP1	PICK1	ARFIP2	ICA1	ICA1L
AH/BAR family Rho GTPase activating proteins		ARHGAP26	ARHGAP4	ARHGAP45	ARHGAP29	ARHGAP10	SRGAP2	ARHGAP42	ARHGAP17	GMIP	ARHGAP44	OPHN1	SH3BP1	SRGAP1	SRGAP3
Ajuba family		AJUBA	LIMD1	WTIP
AKT kinases		AKT1	AKT2	AKT3
Alcohol dehydrogenases		ADH1A	ADH1B	ADH1C	ADH4	ADH5	ADH6	ADH7	ADHFE1
Aldehyde dehydrogenases		ALDH1A1	ALDH1A2	ALDH1A3	ALDH1B1	ALDH1L1	ALDH1L2	ALDH2	ALDH3A1	ALDH3A2	ALDH3B1	ALDH3B2	ALDH4A1	ALDH5A1	ALDH6A1	ALDH7A1	ALDH8A1	ALDH9A1	ALDH16A1	ALDH18A1
Aldo-keto reductases		AKR1A1	KCNAB1	AKR1B1	KCNAB2	AKR1B10	KCNAB3	AKR1B15	AKR1C1	AKR1C2	AKR1C3	AKR1C4	AKR1C5P	AKR1C6P	AKR1C7P	AKR1C8P	AKR1D1	AKR1E2	AKR7A2	AKR7A3
Aldolases		ALDOA	ALDOB	ALDOC
Alkaline ceramidases		ACER1	ACER2	ACER3
Alkaline phosphatases		ALPG	ALPI	ALPL	ALPP
Alkylation repair homologs		ALKBH1	ALKBH2	ALKBH3	ALKBH4	ALKBH5	ALKBH6	ALKBH7	ALKBH8	FTO
Alpha 1,4-glycosyltransferases		A4GALT	A4GNT
Alpha arrestins		ARRDC1	ARRDC2	ARRDC3	ARRDC4	ARRDC5	TXNIP
Alpha catenins		CTNNA1	CTNNA2	CTNNA3
Alpha-1,2-glucosyltransferases		ALG10	ALG10B
Alpha-1,3-glucosyltransferases		ALG6	ALG8
Alpha-L-fucosidases		FUCA1	FUCA2
Aminoacyl tRNA synthetases, Class I		CARS1	CARS2	EARS2	EPRS1	IARS1	IARS2	LARS1	LARS2	MARS1	MARS2	QARS1	RARS1	RARS2	VARS1	VARS2	WARS1	WARS2	YARS1	YARS2
Aminoacyl tRNA synthetases, Class II		AARS1	EPRS1	AARS2	DARS1	DARS2	FARS2	FARSA	FARSB	GARS1	HARS1	HARS2	KARS1	NARS1	NARS2	PARS2	SARS1	SARS2	TARS1	TARS2
Aminopeptidases		DNPEP	ERAP2	ANPEP	LAP3	LNPEP	ENPEP	METAP1D	LVRN	ERAP1	METAP2	METAP1	RNPEP	NPEPL1	NPEPPS	XPNPEP1	XPNPEP2	XPNPEP3
Amylases alpha		AGL	SLC3A1	AMY1A	SLC3A2	AMY1B	AMY1C	AMY2A	AMY2B	AMYP1	GBE1
Anaphase promoting complex		ANAPC1	ANAPC2	ANAPC4	ANAPC5	ANAPC7	ANAPC10	ANAPC11	ANAPC13	ANAPC15	ANAPC16	CDC16	CDC23	CDC26	CDC27
Angiopoietin like family		ANGPTL8	ANGPTL2	ANGPTL1	ANGPTL4	ANGPTL3	ANGPTL5	ANGPTL7	ANGPTL6
Angiotensin receptors		AGTR1	AGTR2
Ankyrin repeat domain containing		ANK3	ABTB1	ACAP1	ACAP3	ANKDD1A	ABTB2	ACAP2	ANKRD28	ANKDD1B	ACBD6	AGAP1	ARAP1	ANKHD1	AGAP7P	AGAP2	ARAP2	ANKK1	ANK1	AGAP3	ARAP3	ANKRA2	ANK2	AGAP4	MIB1	ANKRD1	ANKAR	AGAP5	PLA2G6	ANKRD2	ANKEF1	AGAP6	SHANK2	ANKRD6	ANKFN1	AGAP9	TNKS	ANKRD7	ANKIB1	AGAP11	ANKRD9	ANKLE1	ANKFY1	ANKRD10	ANKLE2	ANKRD27	ANKRD11	ANKMY1	ASAP1
Annexins		ANXA1	ANXA2	ANXA3	ANXA4	ANXA5	ANXA6	ANXA7	ANXA8	ANXA8L1	ANXA8L2	ANXA9	ANXA10	ANXA11	ANXA13
Anoctamins		ANO1	ANO2	ANO3	ANO4	ANO5	ANO6	ANO7	ANO8	ANO9	ANO10
ANP32 acidic nuclear phosphoproteins		ANP32A	ANP32B	ANP32C	ANP32D	ANP32E
Apolipoprotein B mRNA editing enzyme catalytic subunits		AICDA	APOBEC1	APOBEC2	APOBEC3A	APOBEC3A_B	APOBEC3B	APOBEC3C	APOBEC3D	APOBEC3F	APOBEC3G	APOBEC3H	APOBEC4
Apolipoproteins		APOA1	APOH	APOA2	APOA4	APOA5	APOB	APOC1	APOC2	APOC3	APOC4	APOD	APOE	APOF	APOL1	APOL2	APOL3	APOL4	APOL5	APOL6	APOM	APOO
Apoptosome		APAF1	CASP9	CYC1
Aquaporins		AQP1	AQP2	AQP3	AQP4	AQP5	AQP6	AQP7	AQP8	AQP9	AQP10	AQP11	AQP12A	AQP12B	MIP
Arachidonate lipoxygenases		ALOX5	ALOX12	ALOX12B	ALOX15	ALOX15B	ALOXE3
ARF GTPase family		ARF1	ARF3	ARF4	ARF5	ARF6	ARFRP1	ARL1	ARL2	ARL3	ARL4A	ARL4C	ARL4D	ARL5A	ARL5B	ARL5C	ARL6	ARL8A	ARL8B	ARL9	ARL10	ARL11	ARL13A	ARL13B	ARL14	ARL15	ARL16	ARL17A	ARL17B	SAR1A	SAR1B	TRIM23
ArfGAPs		ACAP1	ARAP1	ACAP2	ARAP2	ACAP3	ARAP3	ADAP1	ADAP2	AGAP1	AGAP2	AGAP3	AGAP4	AGAP5	AGAP6	AGAP7P	AGAP9	AGAP10P	AGAP11	AGAP12P	AGAP13P	AGAP14P	AGFG1	AGFG2	ARFGAP1	ARFGAP2	ARFGAP3	ASAP1	ASAP2	ASAP3	GIT1	GIT2	SMAP1	SMAP2
ARFGEF family		ARFGEF1	ARFGEF2	ARFGEF3
Arginine vasopressin and oxytocin receptors		AVPR1A	AVPR1B	AVPR2	OXTR
Argonaute/PIWI family		AGO1	AGO2	AGO3	AGO4	PIWIL1	PIWIL2	PIWIL3	PIWIL4
Armadillo repeat containing		ANKAR	APC	APC2	ARVCF	ARMC1	BHLHB9	ARMC2	KPNA1	ARMC3	KPNA2	ARMC4	KPNA3	ARMC5	KPNA4	ARMC6	KPNA5	ARMC7	KPNA6	ARMC8	KPNA7	ARMC9	KPNB1	ARMC10	ARMC12	ARMCX1	ARMCX2	ARMCX3	ARMCX4	ARMCX5	ARMCX6	CTNNB1	CTNND1	CTNND2	GPRASP1	GPRASP2	JUP	PKP1	PKP2	PKP3	PKP4	RAP1GDS1	SPAG6	THADA
Armadillo-like helical domain containing		ACRBP	ATP6V1H	MTOR	AGBL1	ATXN10	PPP2R1A	AGTPBP1	CFAP69	PPP2R1B	AP5B1	CTNNBL1	TAF3	AP5Z1	CUL9	USP9X	API5	DCAF1	ARFGEF1	DIAPH1	ARFGEF2	HTT	ARFGEF3	LRBA	ARID1A	LRRK2	ARID1B	MAPK7	ARID2	MINK1	ARMH1	MMS19	ARMH2	NBEA	ARMH3	NBEAL1	ARMH4	NBEAL2	ARVCF	PELP1	ATM	PPP2R5A	ATR	PPP2R5B	ATRIP	PPP2R5C	BTAF1	PPP2R5D	CAB39
Arylacetamide deacetylase family		AADAC	AADACL2	AADACL3	AADACL4
Arylamine N-acetyltransferases		NAT1	NAT2	NATP
ASAP complex		ACIN1	SAP18	RNPS1
Astacins		ASTL	BMP1	MEP1A	MEP1B	TLL1	TLL2
AT-rich interaction domain containing		ARID3A	ARID1A	KDM5A	KDM5C	ARID3B	ARID1B	KDM5B	KDM5D	ARID3C	ARID2	ARID4A	JARID2	ARID4B	ARID5A	ARID5B
ATAC complex		DR1	KAT14	HCFC1	MBIP	SGF29	KAT2A	POLE3	TADA2A	KAT2B	TADA3	WDR5	YEATS2	ZZZ3
Ataxins		ATXN1	ATXN2	ATXN3	ATXN7	ATXN8	ATXN10
Atlastins		ATL1	ATL2	ATL3
ATP binding cassette subfamily A		ABCA1	ABCA2	ABCA3	ABCA4	ABCA5	ABCA6	ABCA7	ABCA8	ABCA9	ABCA10	ABCA11P	ABCA12	ABCA13	ABCA17P
ATP binding cassette subfamily B		ABCB1	ABCB4	ABCB5	ABCB6	ABCB7	ABCB8	ABCB9	ABCB10	ABCB11	TAP1	TAP2
ATP binding cassette subfamily C		ABCC1	CFTR	ABCC2	ABCC3	ABCC4	ABCC5	ABCC6	ABCC8	ABCC9	ABCC10	ABCC11	ABCC12	ABCC13
ATP binding cassette subfamily D		ABCD1	ABCD2	ABCD3	ABCD4
ATP binding cassette subfamily E		ABCE1
ATP binding cassette subfamily F		ABCF1	ABCF2	ABCF3
ATP binding cassette subfamily G		ABCG1	ABCG2	ABCG4	ABCG5	ABCG8
ATPase copper transporting		ATP7A	ATP7B
ATPase H+/K+ transporting		ATP4A	ATP4B	ATP12A
ATPase Na+/K+ transporting subunits		ATP1A1	ATP1A2	ATP1A3	ATP1A4	ATP1B1	ATP1B2	ATP1B3
ATPase orphan transporters		ATP13A1	ATP13A2	ATP13A3	ATP13A4	ATP13A5
ATPase phospholipid transporting		ATP8A1	ATP8A2	ATP8B1	ATP8B2	ATP8B3	ATP8B4	ATP8B5P	ATP9A	ATP9B	ATP10A	ATP10B	ATP10D	ATP11A	ATP11B	ATP11C
ATPases Ca2+ transporting		ATP2A1	ATP2B3	ATP2A2	ATP2A3	ATP2B1	ATP2B2	ATP2B4	ATP2C1	ATP2C2
Atypical chemokine receptors		ACKR1	PITPNM3	ACKR2	ACKR3	ACKR4	CCRL2
Atypical dual specificity phosphatases		DUPD1	DUSP3	DUSP11	DUSP12	DUSP13	DUSP14	DUSP15	DUSP18	DUSP19	DUSP21	DUSP22	DUSP23	DUSP26	DUSP28	EPM2A	PTPMT1	RNGTT	STYX
Autophagy related		ATG2A	ATG7	ATG2B	SNX4	ATG3	SNX30	ATG4A	WIPI1	ATG4B	WIPI2	ATG4C	ATG4D	ATG5	ATG9A	ATG9B	ATG10	ATG12	ATG13	ATG14	ATG16L1	ATG16L2	ATG101	BECN1	GABARAP	GABARAPL1	GABARAPL2	MAP1LC3A	MAP1LC3B	MAP1LC3B2	MAP1LC3C	RB1CC1	ULK1	ULK2
Axonemal dynein assembly factors		DNAAF1	DNAAF4	DNAAF2	DNAAF5	DNAAF3	ZMYND10	PIH1D3
B-WICH chromatin-remodelling complex subunits		DEK	DDX21	BAZ1B	ERCC6	SF3B1	MYBBP1A	SMARCA5	MYO1C
B7 family		CD86	CD80	CD274	VSIR	CD276	ICOSLG	VTCN1	HHLA2	NCR3LG1	PDCD1LG2
B9 domain containing		B9D1	MKS1	B9D2
Baculoviral IAP repeat containing		BIRC2	NAIP	BIRC3	BIRC5	BIRC6	BIRC7	BIRC8	XIAP
BAF complex		BCL7A	ACTB	ACTL6B	ACTL6A	BCL7B	BRD9	ARID1A	BCL7C	DPF1	ARID1B	BCL11A	DPF2	PHF10	BCL11B	DPF3	SMARCA4	SS18	SMARCA2	SMARCB1	SS18L1	SMARCD1	SMARCC1	SMARCD2	SMARCC2	SMARCD3	SMARCE1
BAG cochaperones		BAG1	BAG2	BAG3	BAG4	BAG5	BAG6
BAG6 complex		GET4	BAG6	UBL4A
BAGE family		BAGE	BAGE2	BAGE3	BAGE4	BAGE5
BAR and Dbl domain containing		ARHGEF37	ARHGEF38	DNMBP
BAR-PH domain containing		APPL1	ACAP1	ACAP3	APPL2	ACAP2	AGAP1	AGAP2	AGAP3	AGAP4	AGAP5	AGAP6	AGAP9	AGAP11	ASAP1	ASAP2	ASAP3
Bardet-Biedl syndrome associated		BBIP1	ARL6	BBS1	IFT27	BBS2	BBS4	BBS5	BBS7	BBS9	BBS10	BBS12	C8orf37	CEP290	IFT172	LZTFL1	MKKS	MKS1	SDCCAG8	TRIM32	TTC8	WDPCP
Basic helix-loop-helix proteins		AHR	AHRR	ARNT	ARNT2	ARNTL	ARNTL2	ASCL1	ASCL2	ASCL3	ASCL4	ASCL5	ATOH1	ATOH7	ATOH8	BHLHA9	BHLHA15	BHLHB9	BHLHE22	BHLHE23	BHLHE40	BHLHE41	CLOCK	EPAS1	FERD3L	FIGLA	HAND1	HAND2	HELT	HES1	HES2	HES3	HES4	HES5	HES6	HES7	HEY1	HEY2	HEYL	HIF1A	HIF3A	ID1	ID2	ID3	ID4	LYL1	MAX	MESP1	MESP2
Basic leucine zipper proteins		ATF1	BACH1	ATF2	BACH2	ATF3	ATF4	ATF5	ATF6	ATF6B	ATF7	BATF	BATF2	BATF3	CEBPA	CEBPB	CEBPD	CEBPE	CEBPG	CREB1	CREB5	CREBL2	CREBZF	CREM	FOS	FOSB	FOSL1	FOSL2	JDP2	JUN	JUNB	JUND	MAF	MAFA	MAFB	MAFF	MAFG	MAFK	NFE2	NFE2L1	NFE2L2	NFE2L3	NFIL3	NRL	XBP1
Basigin family		BSG	EMB	NPTN
BBSome		BBIP1	BBS4	BBS1	TTC8	BBS2	BBS5	BBS7	BBS9
BCH domain containing		ARHGAP1	GDAP2	ARHGAP8	ATCAY	BNIP2	BNIPL	PRUNE2
BCL2 family		BAK1	BCL2	BAX	BCL2A1	BCL2L10	BCL2L1	BCL2L12	BCL2L2	BCL2L13	BNIP2	BCL2L14	BCL2L15	BOK	MCL1
BCL2 homology region 3 (BH3) only		BAD	BID	BBC3	BNIP1	BCL2L11	RTL10	BIK	BMF	BNIP3	HRK	PMAIP1
BEACH domain containing		LRBA	LYST	NBEA	NBEAL1	NBEAL2	NSMAF	WDFY3	WDFY4	WDR81
Beaded filament structural proteins		BFSP1	BFSP2
BEN domain containing		BANP	NACC1	BEND2	NACC2	BEND3	BEND4	BEND5	BEND6	BEND7
Bestrophins		BEST1	BEST2	BEST3	BEST4
Beta 3-glycosyltransferases		B3GALNT1	CHPF	B3GALNT2	CHPF2	B3GALT1	CHSY1	B3GALT2	CHSY3	B3GALT4	B3GALT5	B3GALT6	B3GLCT	B3GNT2	B3GNT3	B3GNT4	B3GNT5	B3GNT6	B3GNT7	B3GNT8	B3GNT9	C1GALT1	LFNG	MFNG	RFNG
Beta 4-glycosyltransferases		B4GALNT1	B4GALNT2	B4GALNT3	B4GALNT4	B4GALT1	B4GALT2	B4GALT3	B4GALT4	B4GALT5	B4GALT6	B4GALT7	CHPF	CHPF2	CHSY1	CHSY3	CSGALNACT1	CSGALNACT2
Beta catenins		CTNNB1	JUP
Beta-1,3-glucuronyltransferases		B3GAT1	B3GAT2	B3GAT3
Beta-gamma crystallin domain containing		CRYBG1	CRYBG2	CRYBG3
Beta-gamma crystallins		CRYBA1	CRYBA2	CRYBA4	CRYBB1	CRYBB2	CRYBB3	CRYGA	CRYGB	CRYGC	CRYGD	CRYGEP	CRYGFP	CRYGGP	CRYGN	CRYGS
Biogenesis of lysosomal organelles complex 1 subunits		BLOC1S1	BLOC1S2	BLOC1S3	BLOC1S4	BLOC1S5	BLOC1S6	DTNBP1	SNAPIN
Biogenesis of lysosomal organelles complex 2		HPS3	HPS5	HPS6
Biogenesis of lysosomal organelles complex 3		HPS1	HPS4
Bisphosphoglycerate phosphatases		BPGM	PGAM1	PGAM2	PGAM4
BLOC-1 related complex subunits		BORCS5	BLOC1S1	BORCS6	BLOC1S2	BORCS7	SNAPIN	BORCS8	KXD1
Blood group antigens		ACHE	A4GALT	BCAM	ART4	ABCB6	BSG	GYPA	ABCG2	ERMAP	GYPB	ABO	ICAM4	GYPC	ACKR1	SEMA7A	GYPE	AQP1	RHAG	AQP3	RHCE	B3GALNT1	RHD	C4A	SLC4A1	C4B	SLC14A1	CD44	SLC29A1	CD55	SMIM1	CD59	CD99	CD151	CR1	FUT1	FUT3	GBGT1	GCNT2	KEL	XG	XK
Bombesin receptors		BRS3	GRPR	NMBR
Bone morphogenetic proteins		BMP1	BMP2	BMP3	BMP4	BMP5	BMP6	BMP7	BMP8A	BMP8B	BMP10	BMP15
BPI fold containing		BPI	BPIFA1	BPIFA2	BPIFA3	BPIFA4P	BPIFB1	BPIFB2	BPIFB3	BPIFB4	BPIFB5P	BPIFB6	BPIFB9P	BPIFC	CETP	LBP	PLTP
Bradykinin receptors		BDKRB1	BDKRB2
Brain expressed X-linked family		BEX1	BEX2	BEX3	BEX4	BEX5
BRCA1 A complex		ABRAXAS1	BABAM1	BRCA1	UIMC1	BABAM2	BRCC3
BRCA1 B complex		TOPBP1	BARD1	BRCA1	BRIP1
BRCA1 C complex		MRE11	BRCA1	NBN	RAD50	RBBP8
BRICHOS domain containing		BRICD5	CNMD	GKN1	GKN2	ITM2A	ITM2B	ITM2C	SFTPC	TNMD
BRISC complex		ABRAXAS2	BABAM1	BABAM2	BRCC3
Bromodomain containing		BRD7	ATAD2	BAZ2A	ASH1L	BRD8	ATAD2B	BAZ2B	KMT2A	BRD9	BAZ1A	CECR2	BAZ1B	KAT2A	BPTF	KAT2B	BRD1	PBRM1	BRPF1	SMARCA2	BRPF3	SMARCA4	BRWD1	TAF1L	BRWD3	CREBBP	EP300	PHIP	SP100	SP110	SP140	SP140L	TAF1	TRIM24	TRIM28	TRIM33	TRIM66	ZMYND8	ZMYND11
Bromodomain containing, BET		BRD2	BRD3	BRD4	BRDT
BTB domain containing		ABTB1	ABTB2	ANKFY1	BACH1	BACH2	BCL6	BCL6B	BTBD1	BTBD2	BTBD3	BTBD6	BTBD7	BTBD8	BTBD9	BTBD10	BTBD11	BTBD16	BTBD17	BTBD18	BTBD19	CCIN	ENC1	GAN	GMCL1	GZF1	HIC1	HIC2	IBTK	IPP	IVNS1ABP	KBTBD2	KBTBD3	KBTBD4	KBTBD6	KBTBD7	KBTBD8	KBTBD11	KBTBD12	KBTBD13	KCTD9	KCTD10	KEAP1	KLHL1	KLHL2	KLHL3	KLHL4	KLHL5	KLHL6
BTG/Tob family		BTG1	BTG2	BTG3	BTG4	TOB1	TOB2
Butyrophilins		BTN2A3P	BTN3A2	BTN1A1	SKINT1L	BTN3A3	BTN2A1	BTNL3	BTN2A2	BTNL8	BTN3A1	BTNL9	BTNL2	BTNL10	ERMAP	MOG
C-C motif chemokine receptors		CCR1	CCR2	CCR3	CCR4	CCR5	CCR6	CCR7	CCR8	CCR9	CCR10
C-type lectin domain containing		ASGR1	CD207	COLEC12	ACAN	NCAN	ASGR2	CD209	LY75	BCAN	ATRN	CLEC7A	SELE	VCAN	ATRNL1	CLEC18A	SELL	CD69	CLEC18B	SELP	CD72	CLEC18C	CD93	COLEC10	CD248	COLEC11	CD302	KLRB1	CHODL	KLRC1	CLEC1A	KLRC2	CLEC1B	KLRC3	CLEC2A	KLRD1	CLEC2B	KLRF1	CLEC2D	KLRF2	CLEC2L	KLRG1	CLEC3A	KLRG2	CLEC3B	KLRK1	CLEC4A	MBL1P	CLEC4C
C-X-3-C motif chemokine receptors		CX3CR1
C-X-C motif chemokine receptors		CXCR1	CXCR2	CXCR3	CXCR4	CXCR5	CXCR6
C1-set domain containing		AZGP1	NCR3LG1	B2M	SIRPA	CD1A	SIRPG	CD1B	CD1C	CD1D	CD1E	FCGRT	HFE	HHLA2	HLA-A	HLA-B	HLA-C	HLA-DMA	HLA-DMB	HLA-DOA	HLA-DOB	HLA-DPA1	HLA-DPB1	HLA-DQA1	HLA-DQA2	HLA-DQB1	HLA-DQB2	HLA-DRA	HLA-DRB1	HLA-DRB3	HLA-DRB4	HLA-DRB5	HLA-E	HLA-F	HLA-G	IGLL1	IGLL5	MICA	MICB	MR1	SIRPB1	TAPBP	TAPBPL
C1q and TNF related		ADIPOQ	C1QL1	C1QL2	C1QL3	C1QL4	C1QTNF1	C1QTNF2	C1QTNF3	C1QTNF4	C1QTNF5	C1QTNF6	C1QTNF7	C1QTNF8	C1QTNF9	C1QTNF9B	C1QTNF12	ERFE	OTOL1
C1q domain containing		CAPRIN2	C1QA	CBLN1	C1QB	CBLN2	C1QC	CBLN3	COL8A1	CBLN4	COL8A2	COL10A1	EMILIN1	EMILIN2	MMRN1	MMRN2
C2 and RasGAP domain containing		DAB2IP	RASA1	RASA2	RASA3	RASA4	RASA4B	RASAL1	RASAL2	RASAL3	SYNGAP1
C2 and WW domain containing		WWP1	WWC2	WWC1	WWP2
C2 domain containing		ABR	CAPN5	AIDA	CAPN6	BAIAP3	PCLO	BCR	RGS3	C2CD2	RPGRIP1L	C2CD3	C2CD4A	C2CD4B	C2CD4C	C2CD4D	C2CD5	C2CD6	CADPS2	CC2D1A	CC2D1B	CCDC33	HECW1	HECW2	INPP4A	INPP4B	ITCH	ITSN1	ITSN2	NEDD4L	PRF1	RAB11FIP1	RAB11FIP2	RAB11FIP5	RPGRIP1	SMURF2	SYDE2	TOLLIP	UVRAG
C2 domain containing phospholipases		PLCL2	PLA2G4A	PLCG1	PLA2G4B	PLCG2	PLA2G4D	PLA2G4E	PLA2G4F	PLCB1	PLCB2	PLCB3	PLCB4	PLCD1	PLCD3	PLCD4	PLCE1	PLCH1	PLCL1	PLCZ1
C2 domain containing protein kinases		PKN1	PKN3	PKN2	PRKCA	PRKCB	PRKCD	PRKCE	PRKCG	PRKCH	PRKCQ
C2 tensin-type domain containing		DNAJC6	TNS2	TNS1	GAK	PTEN	TNS3	TPTE	TPTE2
C2-set domain containing		BTN1A1	AGER	VCAM1	BTN2A1	ALCAM	BTN2A2	BCAM	BTN3A1	CD2	BTNL2	CD274	CADM1	ICOSLG	CADM2	MCAM	CADM3	NPHS1	CADM4	CD4	CD22	CD80	CD200R1	CD200R1L	CD276	CRTAM	KIRREL1	KIRREL2	KIRREL3	MAG	NECTIN1	NECTIN2	NECTIN3	NECTIN4	PVR	SIGLEC1	SIGLEC10	SIGLEC11	SIGLEC12	SIGLEC16	TMEM25
C3 and PZP like, alpha-2-macroglobulin domain containing		A2M	C3	A2ML1	C5	C4A	C4B	CD109	CPAMD8	PZP
Cadherin related		CDHR1	CDH23	CDHR2	PCDH15	CDHR3	CDHR4	CDHR5	CLSTN1	CLSTN2	CLSTN3	DCHS1	DCHS2	FAT1	FAT2	FAT3	FAT4	RET
Calcitonin receptors		CALCR	CALCRL
Calcium channel auxiliary gamma subunits		CACNG1	CACNG2	CACNG3	CACNG4	CACNG5	CACNG6	CACNG7	CACNG8
Calcium homeostasis modulators		CALHM1	CALHM2	CALHM3	CALHM4	CALHM5	CALHM6
Calcium sensing receptors		CASR	GPRC6A
Calcium voltage-gated channel alpha1 subunits		CACNA1A	CACNA1B	CACNA1C	CACNA1D	CACNA1E	CACNA1F	CACNA1G	CACNA1H	CACNA1I	CACNA1S
Calcium voltage-gated channel auxiliary alpha2delta subunits		CACNA2D1	CACNA2D2	CACNA2D3	CACNA2D4
Calcium voltage-gated channel auxiliary beta subunits		CACNB1	CACNB2	CACNB3	CACNB4
Calmodulin binding transcription activators		CAMTA1	CAMTA2
Calmodulin dependent protein kinases		CAMK1	CAMK1D	CAMK1G	CAMK2A	CAMK2B	CAMK2D	CAMK2G	CAMK4	CAMKV	EEF2K	PNCK
Calpains		ADGB	CAPN1	CAPN2	CAPN3	CAPN5	CAPN6	CAPN7	CAPN8	CAPN9	CAPN10	CAPN11	CAPN12	CAPN13	CAPN14	CAPN15
CAMSAP family		CAMSAP1	CAMSAP3	CAMSAP2
Cannabinoid receptors		CNR1	CNR2
Canonical high mobility group		HMGA1	HMGA2	HMGB1	HMGB2	HMGB3	HMGB4	HMGN1	HMGN2	HMGN3	HMGN4	HMGN5
CAP and C-type lectin domain containing		CLEC18A	CLEC18B	CLEC18C
CAP superfamily		CRISPLD1	CRISPLD2	GLIPR2	PI15	PI16	R3HDML
Carbonic anhydrases		CA1	CA2	CA3	CA4	CA5A	CA5B	CA6	CA7	CA8	CA9	CA10	CA11	CA12	CA13	CA14	CA15P1	CA15P2	CA15P3
Carboxylesterases		CES1	CES2	CES3	CES4A	CES5A
Cas scaffold proteins		BCAR1	CASS4	EFS	NEDD9
Caspase recruitment domain containing		CARD6	BCL10	APAF1	CARD11	CARD8	CARD10	BIRC2	CASP9	CARD9	CASP1	BIRC3	CARD16	CASP4	CARD14	CARD17	CASP5	CASP2	CARD18	CASP12	NLRP1	CARD19	DDX58	CRADD	IFIH1	MAVS	NLRC4	NOL3	NOD1	QRICH1	NOD2	RIPK2	PYCARD
Caspases		CASP1	CASP2	CASP3	CASP9	CASP4	CASP5	CASP6	CASP7	CASP8	CASP10	CASP12	CASP14	CASP16P
Cathepsins		CTSA	CTSB	CTSC	CTSD	CTSE	CTSF	CTSG	CTSH	CTSK	CTSL	CTSO	CTSS	CTSV	CTSW	CTSZ
Cation channels sperm associated		CATSPER1	CATSPER2	CATSPER3	CATSPER4	CATSPERB	CATSPERD	CATSPERG
Caveolins		CAV1	CAV2	CAV3
Cavins		CAVIN1	CAVIN2	CAVIN3	CAVIN4
CBM complex		BCL10	MALT1	CARD11
CCAAT/enhancer binding proteins		CEBPA	CEBPB	CEBPD	CEBPE	CEBPG	CEBPZ
CCC complex		CCDC22	COMMD1	CCDC93	COMMD3	COMMD4	COMMD6	COMMD7	COMMD8	COMMD9	COMMD10
CCM adhesion complex		CCM2	PDCD10	KRIT1
CCR4-NOT transcription complex		CNOT2	CNOT9	CNOT1	CNOT3	CNOT10	CNOT4	CNOT6	CNOT6L	CNOT7	CNOT8	CNOT11	TNKS1BP1
CD molecules		ACE	ABCB1	ABCG2	ALCAM	CD274	ART1	ADAM8	ACKR1	BCAM	ICOSLG	BST1	ADAM10	C5AR1	BSG	IL18RAP	BST2	ADAM17	CD4	BTN3A1	MCAM	CD3D	ADGRE2	CD19	CD2	NECTIN3	CD3E	ADGRE5	CD28	CD22	SEMA7A	CD3G	ALK	CD33	CD55	SIGLEC1	CD24	ANPEP	CD44	CD59	SIRPA	CD34	ART4	CD46	CD80	SIRPG	CD38	ATP1B3	CD47
CDC like kinases		CLK1	CLK2	CLK3	CLK4
CDC14 phosphatases		CDC14A	CDC14B	CDKN3	PTPDC1
CDC42 effector proteins		CDC42EP1	CDC42EP2	CDC42EP3	CDC42EP4	CDC42EP5
CDGSH iron sulfur domain containing		CISD1	CISD2	CISD3
CDK activating kinase complex		CCNH	MNAT1	CDK7
CEA cell adhesion molecule family		CEACAM22P	CEACAM1	CEACAM5	CEACAMP1	CEACAM3	CEACAM16	CEACAMP2	CEACAM4	CEACAMP3	CEACAM6	CEACAMP4	CEACAM7	CEACAMP5	CEACAM8	CEACAMP6	CEACAM18	CEACAMP7	CEACAM19	CEACAMP8	CEACAM20	CEACAMP9	CEACAM21	CEACAMP10	CEACAMP11
Cellular communication network factors		CCN1	CCN2	CCN3	CCN4	CCN5	CCN6
CELSR cadherins		CELSR1	CELSR2	CELSR3
CERS class homeoboxes		CERS1	CERS2	CERS3	CERS4	CERS5	CERS6
Chaperonins		CCT2	BBS10	CCT3	BBS12	CCT4	CLPB	CCT5	MKKS	CCT6A	CCT6B	CCT7	CCT8	HSPD1	HSPE1	TCP1
Charged multivesicular body proteins		CHMP1A	CHMP1B	CHMP2A	CHMP2B	CHMP3	CHMP4A	CHMP4B	CHMP4C	CHMP5	CHMP6	CHMP7
Checkpoint clamp complex		HUS1	RAD1	RAD9A
Chemerin receptor		CMKLR1
Chemokine ligands		CCL1	CCL2	CCL3	CCL3L1	CCL3L3	CCL4	CCL4L1	CCL4L2	CCL5	CCL7	CCL8	CCL11	CCL13	CCL14	CCL15	CCL16	CCL17	CCL18	CCL19	CCL20	CCL21	CCL22	CCL23	CCL24	CCL25	CCL26	CCL27	CCL28	CX3CL1	CXCL1	CXCL2	CXCL3	CXCL5	CXCL6	CXCL8	CXCL9	CXCL10	CXCL11	CXCL12	CXCL13	CXCL14	CXCL16	CXCL17	XCL1	XCL2
Chitinases		CHI3L1	CHI3L2	CHIA	CHID1	CHIT1	CTBS	OVGP1
Chloride channel accessory		CLCA1	CLCA2	CLCA3P	CLCA4
Chloride channels, ATP-gated CFTR		CFTR
Chloride intracellular channels		CLIC1	CLIC2	CLIC3	CLIC4	CLIC5	CLIC6
Chloride voltage-gated channels		CLCN1	BSND	CLCN2	CLCN7	CLCN3	CLCN4	CLCN5	CLCN6	CLCNKA	CLCNKB
Cholecystokinin receptors		CCKAR	CCKBR
Cholinergic receptors muscarinic		CHRM1	CHRM2	CHRM3	CHRM4	CHRM5
Cholinergic receptors nicotinic subunits		CHRNA1	CHRNA2	CHRNA3	CHRNA4	CHRNA5	CHRNA6	CHRNA7	CHRNA9	CHRNA10	CHRNB1	CHRNB2	CHRNB3	CHRNB4	CHRND	CHRNE	CHRNG
Chordin family		CHRD	CHRDL1	CHRDL2	VWC2	VWC2L
Chromatin accessibility complex		CHRAC1	POLE3	BAZ1A	SMARCA5
Chromobox family		CBX1	CBX2	CBX3	CBX4	CBX5	CBX6	CBX7	CBX8
Chromosomal passenger complex		CDCA8	AURKB	INCENP	BIRC5
Chymotrypsin like elastases		CELA1	CELA2A	CELA2B	CELA3A	CELA3B
Cilia and flagella associated		ATP2B3	CCDC65	BBOF1	CDKL5	CFAP20	CEP104	CFAP36	DRC3	CFAP43	DRC7	CFAP44	EFCAB2	CFAP45	FBXL13	CFAP46	IFT46	CFAP47	IQCD	CFAP52	IQCG	CFAP53	ITPR2	CFAP54	LRTOMT	CFAP57	CFAP58	CFAP61	CFAP65	CFAP69	CFAP70	CFAP73	CFAP74	CFAP77	CFAP97	CFAP99	CFAP100	CFAP126	CFAP157	CFAP161	CFAP206	CFAP221	CFAP298	CFAP299	CFAP300	CLUAP1	DLEC1	EDF1	EFHB
Ciliogenesis and planar polarity effector complex subunits		CPLANE1	INTU	CPLANE2	WDPCP	FUZ
CKLF like MARVEL transmembrane domain containing		CMTM1	CMTM2	CMTM3	CMTM4	CMTM5	CMTM6	CMTM7	CMTM8
Clarins		CLRN1	CLRN2	CLRN3
Class II Cys-based phosphatases		ACP1
Class III Cys-based CDC25 phosphatases		CDC25A	CDC25C	CDC25B
Classical arrestins		ARR3	ARRB1	ARRB2	SAG
Clathrin subunits		CLTA	CLTB	CLTC	CLTCL1
Clathrin/coatomer adaptor, adaptin-like, N-terminal domain containing		COPB1	AP1G2	AP1B1	COPG1	AP2A1	AP1G1	COPG2	AP2A2	AP2B1	AP3B1	AP3B2	AP3D1	AP4B1	AP4E1
Claudins		CLDN1	CLDN14	CLDN2	CLDN3	CLDN4	CLDN5	CLDN6	CLDN7	CLDN8	CLDN9	CLDN10	CLDN11	CLDN12	CLDN15	CLDN16	CLDN17	CLDN18	CLDN19	CLDN20	CLDN22	CLDN23	CLDN24	CLDN25
Cleavage stimulation factor subunits		CSTF1	CSTF2	CSTF3	CSTF2T
Clustered protocadherins		PCDHA@	PCDHA1	PCDHA2	PCDHA3	PCDHA4	PCDHA5	PCDHA6	PCDHA7	PCDHA8	PCDHA9	PCDHA10	PCDHA11	PCDHA12	PCDHA13	PCDHA14	PCDHAC1	PCDHAC2	PCDHACT	PCDHB@	PCDHB1	PCDHB2	PCDHB3	PCDHB4	PCDHB5	PCDHB6	PCDHB7	PCDHB8	PCDHB9	PCDHB10	PCDHB11	PCDHB12	PCDHB13	PCDHB14	PCDHB15	PCDHB16	PCDHB17P	PCDHB18P	PCDHB19P	PCDHG@	PCDHGA1	PCDHGA2	PCDHGA3	PCDHGA4	PCDHGA5	PCDHGA6	PCDHGA7	PCDHGA8	PCDHGA9
Cohesin complex		RAD21	SMC3	REC8	SMC1A	SMC1B	STAG1	STAG2	STAG3
Coiled-coil-helix-coiled-coil-helix domain containing proteins		CHCHD1	CHCHD2	CHCHD3	CHCHD4	CHCHD5	CHCHD6	CHCHD7	CHCHD10	COA4
Collagen beta(1-O)galactosyltransferases		COLGALT1	COLGALT2
Collagen proteoglycans		COL9A1	COL9A2	COL9A3	COL12A1	COL15A1
Collagens		COL1A1	COL11A2	COL1A2	COL2A1	COL3A1	COL4A1	COL4A2	COL4A3	COL4A4	COL4A5	COL4A6	COL5A1	COL5A2	COL5A3	COL6A1	COL6A2	COL6A3	COL6A4P1	COL6A4P2	COL6A5	COL6A6	COL7A1	COL8A1	COL8A2	COL9A1	COL9A2	COL9A3	COL10A1	COL11A1	COL12A1	COL13A1	COL14A1	COL15A1	COL16A1	COL17A1	COL18A1	COL19A1	COL20A1	COL21A1	COL22A1	COL23A1	COL24A1	COL25A1	COL26A1	COL27A1	COL28A1
Collectins		COLEC10	COLEC12	COLEC11	MBL1P	MBL2	MBL3P	SFTPA1	SFTPA2	SFTPA3P	SFTPD
COMM domain containing		COMMD1	COMMD2	COMMD3	COMMD4	COMMD5	COMMD6	COMMD7	COMMD8	COMMD9	COMMD10
Complement component GPCRs		C3AR1	C5AR1	C5AR2
Complement system activation components		C1QA	C1R	C3	C1QB	C1S	C4A	C1QC	C2	C4B	C8A	C6	C5	C8B	C7	COLEC10	C9	C8G	COLEC11	CFP	CFB	MASP1	CFD	FCN1	FCN2	FCN3	MASP2	MBL2
Complement system regulators and receptors		CLU	C3AR1	CD55	C4BPA	CD59	C4BPB	CR1	C5AR1	CSMD1	CD46	F2	CD93	CFH	CFHR1	CFHR2	CFHR3	CFHR4	CFHR5	CFI	CR2	CSMD2	CSMD3	ELANE	ITGAM	ITGAX	ITGB2	SERPING1	VSIG4	VTN
Components of oligomeric golgi complex		COG1	COG2	COG3	COG4	COG5	COG6	COG7	COG8
Condensin I subunits		NCAPD2	NCAPG	NCAPH	SMC2	SMC4
Condensin II subunits		NCAPH2	NCAPD3	SMC2	NCAPG2	SMC4
Constitutive centromere associated network		CENPA	CENPC	CENPH	CENPI	CENPK	CENPL	CENPM	CENPN	CENPO	CENPP	CENPQ	CENPS	CENPT	CENPU	CENPW	CENPX	ITGB3BP
Contactin associated protein family		CNTNAP1	CNTNAP2	CNTNAP3	CNTNAP3B	CNTNAP3C	CNTNAP4	CNTNAP5
Contactins		CNTN1	CNTN2	CNTN3	CNTN4	CNTN5	CNTN6
COP9 signalosome		COPS2	COPS3	COPS4	COPS5	COPS6	COPS7A	COPS7B	COPS8	GPS1
COPI coat complex		ARCN1	COPB1	COPA	COPE	COPB2	COPG1	COPG2	COPZ1	COPZ2
COPII coat complex		SEC23A	SAR1A	SEC13	SEC23B	SAR1B	SEC24A	SEC24B	SEC24C	SEC31A	SEC24D	SEC31B
Copines		CPNE1	CPNE2	CPNE3	CPNE4	CPNE5	CPNE6	CPNE7	CPNE8	CPNE9
Cornified envelope precursor family		IVL	LORICRIN
Coronins		CORO1A	CORO1B	CORO1C	CORO2A	CORO2B	CORO6	CORO7
Corticotropin releasing hormone receptors		CRHR1	CRHR2
CORVET complex		TGFBRAP1	VPS8	VPS11	VPS16	VPS18	VPS33A
CREB3 transcription factor family		CREB3	CREB3L1	CREB3L2	CREB3L3	CREB3L4
Crumbs complex		CRB1	CRB2	CRB3	LIN7A	LIN7B	LIN7C	MPDZ	MPP5	PATJ
CSAG family		CSAG1	CSAG2	CSAG3	CSAG4
Csk family tyrosine kinases		CSK	MATK
CST complex		CTC1	STN1	TEN1
CT antigen family 45		CT45A1	CT45A2	CT45A3	CT45A5	CT45A6	CT45A7	CT45A8	CT45A9	CT45A10	CT45A11P	CT45B1P
CT antigen family 47		CT47A1	CT47A2	CT47A3	CT47A4	CT47A5	CT47A6	CT47A7	CT47A8	CT47A9	CT47A10	CT47A11	CT47A12	CT47B1
CTAGE family		CTAGE1	MIA2	CTAGE3P	MIA3	CTAGE4	CTAGE6	CTAGE7P	CTAGE8	CTAGE9	CTAGE10P	CTAGE11P	CTAGE12P	CTAGE13P	CTAGE14P	CTAGE15	CTAGE16P
CTD family phosphatases		CTDNEP1	CTDP1	CTDSP1	CTDSP2	CTDSPL	CTDSPL2	TIMM50	UBLCP1
CTLH complex		GID8	ARMC8	MAEA	MKLN1	RANBP9	RMND5A	SWSAP1
Cullins		CUL1	CUL2	CUL3	CUL4A	CUL4B	CUL5	CUL7	CUL9
CUT class homeoboxes and pseudogenes		CUX1	CUX2	CUX2P1	CUX2P2	ONECUT1	ONECUT2	ONECUT3	SATB1	SATB1P1	SATB2
Cyclic nucleotide gated channels		CNGA1	CNGA2	CNGA3	CNGA4	CNGB1	CNGB3	HCN1	HCN2	HCN3	HCN4
Cyclin and CBS domain divalent metal cation transport mediators		CNNM1	CNNM2	CNNM3	CNNM4
Cyclin dependent kinases		CDK1	CDK2	CDK3	CDK4	CDK5	CDK6	CDK7	CDK8	CDK9	CDK10	CDK11A	CDK11B	CDK12	CDK13	CDK14	CDK15	CDK16	CDK17	CDK18	CDK19	CDK20	CDKL1	CDKL2	CDKL3	CDKL4	CDKL5
Cyclins		CCNA1	CCNF	CCNA2	CCNB1	CCNB2	CCNB3	CCNC	CCND1	CCND2	CCND3	CCNE1	CCNE2	CCNG1	CCNG2	CCNH	CCNI	CCNI2	CCNJ	CCNJL	CCNK	CCNL1	CCNL2	CCNO	CCNQ	CCNT1	CCNT2	CCNY	CCNYL1	CCNYL2	CCNYL3
Cyclophilin peptidylprolyl isomerases		LRR1	PPID	PPIL2	CWC27	PPIE	NKTR	PPIG	RANBP2	PPIL1	PPIA	PPIH	PPIB	PPIL3	PPIC	PPIL4	PPIF	PPWD1	PPIL6	PTPA
Cystatins, type 1		CSTA	CSTB
Cystatins, type 2		CST1	CST2	CST3	CST4	CST5	CST6	CST7	CST8	CST9	CST9L	CST9LP1	CST9LP2	CST11	CST12P	CST13P	CSTL1
Cystatins, type 3		KNG1
Cystatins, type 4		AHSG	FETUB	HRG
Cysteine rich secretory protein family		CRISP1	CRISP2	CRISP3
Cysteine rich transmembrane BMP regulators		BMPER	CRIM1	KCP	VWCE
Cytochrome b561		CYB561	CYB561A3	CYB561D1	CYB561D2	CYBRD1
Cytochrome P450 family 1		CYP1A1	CYP1A2	CYP1B1	CYP1D1P
Cytochrome P450 family 11		CYP11A1	CYP11B1	CYP11B2
Cytochrome P450 family 17		CYP17A1
Cytochrome P450 family 19		CYP19A1
Cytochrome P450 family 2		CYP2A6	CYP2A7	CYP2A7P1	CYP2A13	CYP2AB1P	CYP2AC1P	CYP2B6	CYP2B7P	CYP2C8	CYP2C9	CYP2C18	CYP2C19	CYP2C23P	CYP2C56P	CYP2C58P	CYP2C59P	CYP2C60P	CYP2C61P	CYP2C63P	CYP2C64P	CYP2C115P	CYP2D6	CYP2D7	CYP2D8P	CYP2E1	CYP2F1	CYP2F2P	CYP2G1P	CYP2G2P	CYP2J2	CYP2R1	CYP2S1	CYP2T1P	CYP2T3P	CYP2U1	CYP2W1
Cytochrome P450 family 20		CYP20A1
Cytochrome P450 family 21		CYP21A1P	CYP21A2
Cytochrome P450 family 24		CYP24A1
Cytochrome P450 family 26		CYP26A1	CYP26B1	CYP26C1
Cytochrome P450 family 27		CYP27A1	CYP27B1	CYP27C1
Cytochrome P450 family 3		CYP3A4	CYP3A5	CYP3A7	CYP3A43	CYP3A51P	CYP3A52P	CYP3A54P	CYP3A137P
Cytochrome P450 family 39		CYP39A1
Cytochrome P450 family 4		CYP4A11	CYP4A22	CYP4A26P	CYP4A27P	CYP4A43P	CYP4A44P	CYP4B1	CYP4F2	CYP4F3	CYP4F8	CYP4F9P	CYP4F10P	CYP4F11	CYP4F12	CYP4F22	CYP4F23P	CYP4F24P	CYP4F25P	CYP4F26P	CYP4F27P	CYP4F29P	CYP4F30P	CYP4F31P	CYP4F32P	CYP4F33P	CYP4F34P	CYP4F35P	CYP4F36P	CYP4F44P	CYP4F45P	CYP4F59P	CYP4F60P	CYP4F61P	CYP4F62P	CYP4V2	CYP4X1	CYP4Z1	CYP4Z2P
Cytochrome P450 family 46		CYP46A1	CYP46A4P
Cytochrome P450 family 5		TBXAS1
Cytochrome P450 family 51		CYP51A1	CYP51A1P1	CYP51A1P2	CYP51A1P3
Cytochrome P450 family 7		CYP7A1	CYP7B1
Cytochrome P450 family 8		CYP8B1	PTGIS
Cytohesins		CYTH1	CYTH2	CYTH3	CYTH4
Cytoplasmic transfer RNA pseudogenes		TRA-AGC23-1	TRA-TGC9-1	TRC-ACA1-1	TRC-GCA25-1	TRE-CTC7-1	TRE-CTC16-1	TRE-TTC6-1	TRE-TTC7-1	TRE-TTC9-1	TRE-TTC10-1	TRE-TTC11-1	TRE-TTC12-1	TRE-TTC13-1	TRF-GAA7-1	TRF-GAA8-1	TRF-GAA9-1	TRF-GAA11-1	TRF-GAA12-1	TRG-CCC8-1	TRG-TCC5-1	TRG-TCC6-1	TRI-AAT10-1	TRI-AAT11-1	TRK-CTT12-1	TRK-CTT13-1	TRK-CTT14-1	TRK-CTT15-1	TRK-CTT16-1	TRK-TTT10-1	TRK-TTT12-1	TRK-TTT13-1	TRK-TTT15-1	TRL-AAG6-1	TRL-AAG7-1	TRL-TAA5-1	TRL-TAG4-1	TRN-GTT16-5	TRN-GTT21-1	TRN-GTT22-1	TRN-GTT23-1	TRP-AGG4-1	TRP-TGG4-1	TRP-TGG5-1	TRQ-CTG9-1	TRQ-CTG11-1	TRQ-CTG13-1	TRQ-CTG16-1	TRQ-CTG17-1
Cytoplasmic transfer RNAs		TRA-AGC1-1	TRA-AGC2-1	TRA-AGC2-2	TRA-AGC3-1	TRA-AGC4-1	TRA-AGC5-1	TRA-AGC6-1	TRA-AGC7-1	TRA-AGC8-1	TRA-AGC8-2	TRA-AGC9-1	TRA-AGC9-2	TRA-AGC10-1	TRA-AGC11-1	TRA-AGC12-1	TRA-AGC12-2	TRA-AGC12-3	TRA-AGC13-1	TRA-AGC13-2	TRA-AGC14-1	TRA-AGC15-1	TRA-AGC16-1	TRA-CGC1-1	TRA-CGC2-1	TRA-CGC3-1	TRA-CGC4-1	TRA-TGC1-1	TRA-TGC2-1	TRA-TGC3-1	TRA-TGC3-2	TRA-TGC4-1	TRA-TGC5-1	TRA-TGC6-1	TRA-TGC7-1	TRC-GCA1-1	TRC-GCA2-1	TRC-GCA2-2	TRC-GCA2-3	TRC-GCA2-4	TRC-GCA3-1	TRC-GCA4-1	TRC-GCA5-1	TRC-GCA6-1	TRC-GCA7-1	TRC-GCA8-1	TRC-GCA9-1	TRC-GCA9-2	TRC-GCA9-3
Cytosolic iron-sulfur assembly components		CIAO2A	CIAO1	MMS19	CIAO2B	CIAPIN1	CIAO3	NDOR1	NUBP1	NUBP2
DAN family		CER1	DAND5	GREM1	GREM2	NBL1	SOST	SOSTDC1
DASH family		DPP4	DPP6	DPP7	DPP10	DPP8	DPP9	FAP
DAZ RNA binding protein family		BOLL	DAZ1	DAZ2	DAZ3	DAZ4	DAZL
Dbl family Rho GEFs		ARHGEF1	ABR	AKAP13	OBSCN	ARHGEF2	ALS2	BCR	ARHGEF3	ALS2CL	FARP1	ARHGEF4	ARHGEF6	ITSN1	ARHGEF5	ARHGEF11	ITSN2	ARHGEF7	ARHGEF12	KALRN	ARHGEF9	ARHGEF37	PREX2	ARHGEF10	ARHGEF38	ARHGEF10L	DNMBP	ARHGEF15	ECT2L	ARHGEF16	FARP2	ARHGEF17	FGD1	ARHGEF18	FGD2	ARHGEF19	FGD3	ARHGEF25	FGD4	ARHGEF26	FGD5	ARHGEF28	FGD6	ARHGEF33	PREX1	ARHGEF34P	TIAM1	ARHGEF35	TIAM2
DDB1 and CUL4 associated factors		AMBRA1	BRWD1	DCAF1	DCAF4	DCAF5	DCAF6	DCAF7	DCAF8	DCAF10	DCAF11	DCAF12	DCAF13	DCAF15	DCAF16	DCAF17	DTL	PHIP	WDTC1
DEAD-box helicases		DDX3X	DDX1	EIF4A3	DDX4	DDX3Y	DDX5	DDX20	DDX6	DDX31	DDX10	DDX39B	DDX11	DDX41	DDX12P	DDX17	DDX18	DDX19A	DDX19B	DDX21	DDX23	DDX24	DDX25	DDX27	DDX28	DDX39A	DDX42	DDX43	DDX46	DDX47	DDX49	DDX50	DDX51	DDX52	DDX53	DDX54	DDX55	DDX56	DDX58	DDX59	DDX60	EIF4A1	EIF4A2
Deafness associated genes		ACTG1	ADCY1	AUNX1	CLIC5	BSND	ESRRB	CCDC50	GJB2	CD164	GJB3	CDH23	GJB6	CEACAM16	GSDME	CIB2	KARS1	CLDN14	KCNQ4	COCH	MYO3A	COL11A2	MYO6	DCDC2	MYO7A	DFN5	MYO15A	DFN8	NARS2	DFNA7	P2RX2	DFNA16	PJVK	DFNA18	PTPRQ	DFNA19	S1PR2	DFNA21	SYNE4	DFNA24	TMPRSS3	DFNA27	TNC	DFNA29	DFNA30	DFNA31	DFNA32	DFNA33	DFNA34
DEAH-box helicases		DHX9	DHX8	DHX16	DHX29	DHX15	DHX30	DHX34	DHX32	DHX40	DHX33	DHX35	DHX36	DHX37	DHX38	DHX57	DHX58
Death associated protein kinases		DAPK1	DAPK2	DAPK3	STK17A	STK17B
Death effector domain containing		DEDD	CASP8	DEDD2	CASP10	FADD	CFLAR	PEA15
Death inducing signaling complex		FADD	CASP8	FAS	CASP10	FASLG	CFLAR
DECID complex		UPF2	SMG1	DHX34	UPF3B	UPF1
Defensins, alpha		DEFA1	DEFA1A3	DEFA1B	DEFA3	DEFA4	DEFA5	DEFA6	DEFA7P	DEFA8P	DEFA9P	DEFA10P	DEFA11P
Defensins, beta		DEFB1	DEFB4A	DEFB4B	DEFB103A	DEFB103B	DEFB104A	DEFB104B	DEFB105A	DEFB105B	DEFB106A	DEFB106B	DEFB107A	DEFB107B	DEFB108A	DEFB108B	DEFB108C	DEFB108D	DEFB108E	DEFB108F	DEFB109A	DEFB109B	DEFB109C	DEFB109D	DEFB109E	DEFB109F	DEFB110	DEFB112	DEFB113	DEFB114	DEFB115	DEFB116	DEFB117	DEFB118	DEFB119	DEFB121	DEFB122	DEFB123	DEFB124	DEFB125	DEFB126	DEFB127	DEFB128	DEFB129	DEFB130A	DEFB130B	DEFB130C	DEFB130D	DEFB131A
Dehydrodolichyl diphosphate synthase		DHDDS	NUS1
DENN domain containing		AVL9	C9orf72	DENND1B	DENND1A	DENND1C	DENND3	DENND2A	DENND4A	DENND2B	NPR2	DENND2C	SBF1	DENND2D	SBF2	DENND4B	SMCR8	DENND4C	DENND5A	DENND5B	DENND6A	DENND6B	DENND10	DENND11	FLCN	FNIP1	FNIP2	MADD	NPR3
Deoxyribonucleoside kinases		DCK	DGUOK	TK1	TK2
Depalmitoylases		LYPLA1	ABHD17A	LYPLA2	ABHD17B	PPT1	ABHD17C
Desmosomal cadherins		DSC1	DSC2	DSC3	DSG1	DSG2	DSG3	DSG4
Desumoylating isopeptidases		DESI1	DESI2
Diacylglycerol kinases		DGKA	DGKB	DGKD	DGKE	DGKG	DGKH	DGKI	DGKK	DGKQ	DGKZ
Diacylglycerol O-acyltransferase 2 family		AWAT1	AWAT2	DGAT2	DGAT2L6	DGAT2L7P	MOGAT1	MOGAT2	MOGAT3
Diphthamide biosynthesis pathway genes		DPH2	DNAJC24	DPH3	DPH1	DPH5	DPH6	DPH7
Dishevelled segment polarity proteins		DIXDC1	DVL1	DVL2	DVL3
divergent protein kinase domain family		DIPK1A	DIPK1B	DIPK1C	DIPK2A	DIPK2B
DNA glycosylases		MBD4	MPG	MUTYH	NEIL1	NEIL2	NEIL3	NTHL1	OGG1	SMUG1	TDG	UNG
DNA helicases		ASCC3	CHD7	ERCC2	RUVBL1	BRIP1	DDX11	ERCC3	RUVBL2	CHD2	FBH1	HELLS	INO80	PIF1	NCL	RTEL1	TWNK	XRCC6
DNA ligases		LIG4	LIG1	LIG3
DNA methyltransferases		DNMT3L	DNMT3B	DNMT1	DNMT3A
DNA polymerases		DNTT	MAD2L2	POLE3	POLA1	POLD3	POLA2	POLG	POLB	POLH	POLD1	POLM	POLD2	POLD4	POLE	POLE2	POLE4	POLG2	POLI	POLK	POLL	POLN	POLQ	PRIMPOL	REV1	REV3L
DNA transposon derived genes		CENPB	PGBD1	HARBI1	SETMAR	JRK	ZBED6	JRKL	PGBD2	PGBD3	PGBD4	PGBD5	POGK	POGZ	RAG1	TIGD1	TIGD2	TIGD3	TIGD4	TIGD5	TIGD6	TIGD7
DNAJ (HSP40) heat shock proteins		DNAJA1	DNAJC13	DNAJA2	DNAJC19	DNAJA3	DNAJA4	DNAJB1	DNAJB2	DNAJB3	DNAJB4	DNAJB5	DNAJB6	DNAJB7	DNAJB8	DNAJB9	DNAJB11	DNAJB12	DNAJB13	DNAJB14	DNAJC1	DNAJC2	DNAJC3	DNAJC4	DNAJC5	DNAJC5B	DNAJC5G	DNAJC6	DNAJC7	DNAJC8	DNAJC9	DNAJC10	DNAJC11	DNAJC12	DNAJC14	DNAJC15	DNAJC16	DNAJC17	DNAJC18	DNAJC21	DNAJC22	DNAJC24	DNAJC25	DNAJC27	DNAJC28	DNAJC30	GAK	HSCB	SACS
DOCK family Rho GEFs		DOCK4	DOCK1	DOCK5	DOCK2	DOCK6	DOCK3	DOCK7	DOCK8	DOCK9	DOCK10	DOCK11
Dolichyl D-mannosyl phosphate dependent mannosyltransferases		ALG3	ALG9	ALG12	PIGB	PIGM	PIGV	PIGZ	POMT1	POMT2
Dolichyl-phosphate mannosyltransferase subunits		DPM2	DPM1	DPM3
Dopamine receptors		DRD1	DRD2	DRD3	DRD4	DRD5
Doublecortin superfamily		DCDC1	DCDC2	DCDC2B	DCDC2C	DCLK1	DCLK2	DCLK3	DCX	RP1	RP1L1
Dynactin subunits		DCTN1	DCTN2	DCTN3	DCTN4	DCTN5	DCTN6
Dynein regulatory complex		CCDC65	DRC1	DRC3	DRC7	EFCAB2	FBXL13	GAS8	IQCA1	IQCD	IQCG	TCTE1
Dyneins, axonemal		DNAH1	DNAH7	DNAH2	DNAI1	DNAH3	DNAI2	DNAH5	DNAH6	DNAH8	DNAH9	DNAH10	DNAH11	DNAH12	DNAH14	DNAH17	DNAL1	DNAL4	DNALI1
Dyneins, cytoplasmic		DYNC1H1	DYNC1I1	DYNC1I2	DYNC1LI1	DYNC1LI2	DYNC2H1	DYNC2LI1	DYNLL1	DYNLL2	DYNLRB1	DYNLRB2	DYNLT1	DYNLT3
E2F transcription factors		E2F1	E2F2	E2F3	E2F4	E2F5	E2F6	E2F7	E2F8
Early B-cell factors		EBF1	EBF2	EBF3	EBF4
Ectonucleoside triphosphate diphosphohydrolase family		ENTPD1	ENTPD2	ENTPD3	ENTPD4	ENTPD5	ENTPD6	ENTPD7	ENTPD8
Ectonucleotide pyrophosphatase/phosphodiesterase family		ENPP1	ENPP2	ENPP3	ENPP4	ENPP5	ENPP6	ENPP7
EF-hand domain containing		AIF1	CACNA1B	CETN2	PLCG1	AIF1L	CACNA1E	EFCAB2	ANKEF1	CALM1	PLCD1	CABP1	CALM2	PLCD4	CABP2	CALM3	PLCH1	CABP4	CAPN1	PLCZ1	CABP5	CAPN2	PPP2R3B	CABP7	CAPN3	RYR2	CALB1	CAPN8	CALB2	CAPN9	CALML3	CAPN11	CALML4	CAPN12	CALML5	CAPN14	CALML6	CIB2	CALN1	CRNN	CALU	DGKA	CAPNS1	DGKB	CAPNS2	DGKG	CAPS	DST	CAPS2
ELMO domain containing		ELMOD1	ELMOD3	ELMOD2
Elongator acetyltransferase complex		ELP1	ELP2	ELP3	ELP4	ELP5	ELP6
Elongin complex		ELOA	ELOA2	ELOA3	ELOA3B	ELOA3C	ELOA3D	ELOB	ELOC
EMAP like		EML1	EML2	EML3	EML4	EML5	EML6
EMI domain containing		EMID1	COL26A1	EMILIN1	EMILIN2	EMILIN3	MMRN1	MMRN2
EMSY complex		EMSY	GATAD1	HDAC1	KDM5A	MORF4L1	PHF12	HDAC2	MORF4L2	RBBP4	SIN3A	RBBP7	SIN3B
ENAH/VASPs		ENAH	EVL	VASP
Endoribonucleases		CPSF3	ALDOC	AGO2	DROSHA	ANG	DICER1	ELAC1	APEX1	PPP1R8	ELAC2	DIS3	ERN1	ENDOU	FCF1	G3BP1	NOB1	RNASEL	SMG6	SWT1	TSNAX
Endosome-associated recycling protein (EARP) complex		VPS50	VPS51	VPS52	VPS53
Endothelin receptors		EDNRA	EDNRB
Endothelins		EDN1	EDN2	EDN3
Engulfment and cell motility proteins		ELMO1	ELMO2	ELMO3
Enolases		ENO1	ENO2	ENO3	ENO4
eNoSC complex		RRP8	SIRT1	SUV39H1
Envelope ERV derived genes		ERV3-1	ERVFC1-1	ERVH-8	ERVH-9	ERVH-10	ERVK-8	ERVK-19	ERVK-21	ERVK-32	ERVMER34-1	ERVPABLB-1	ERVS71-1	ERVV-1	ERVV-2
EPH receptors		EPHA1	EPHA2	EPHA3	EPHA4	EPHA5	EPHA6	EPHA7	EPHA8	EPHA10	EPHB1	EPHB2	EPHB3	EPHB4	EPHB6
Ephrins		EFNA1	EFNA2	EFNA3	EFNA4	EFNA5	EFNB1	EFNB2	EFNB3
ER membrane protein complex subunits		EMC1	EMC2	EMC3	EMC4	EMC6	EMC7	EMC8	EMC9	EMC10	MMGT1
Erb-b2 receptor tyrosine kinases		EGFR	ERBB2	ERBB3	ERBB4
ERCC excision repair associated		ERCC1	ERCC2	ERCC6	ERCC3	ERCC8	ERCC4	ERCC5
Erythrocyte membrane protein band 4.1		EPB41	EPB41L1	EPB41L2	EPB41L3
ESCRT-0		HGS	STAM	STAM2
ESCRT-I		MVB12A	MVB12B	TSG101	UBAP1	VPS28	VPS37A	VPS37B	VPS37C	VPS37D
ESCRT-II		SNF8	VPS25	VPS36
ESCRT-III		CHMP2A	CHMP2B	CHMP3	CHMP4A	CHMP4B	CHMP4C	CHMP6
ESCRT-III associated factors		IST1	CHMP1A	CHMP1B	CHMP5	CHMP7
ESCRT-IV		VTA1	VPS4A	VPS4B
ETS transcription factor family		EHF	ELF1	ELF2	ELF3	ELF4	ELF5	ELK1	ELK3	ELK4	ERF	ERG	ETS1	ETS2	ETV1	ETV2	ETV3	ETV3L	ETV4	ETV5	ETV6	ETV7	FEV	FLI1	GABPA	SPDEF	SPI1	SPIB	SPIC
Eukaryotic translation initiation factor 3		EIF3C	EIF3A	EIF3B	EIF3E	EIF3D	EIF3F	EIF3G	EIF3H	EIF3M	EIF3I	EIF3J	EIF3K	EIF3L
Exocyst complex		EXOC1	EXOC2	EXOC3	EXOC4	EXOC5	EXOC6	EXOC6B	EXOC7	EXOC8
Exon junction complex		CASC3	MAGOH	RBM8A	EIF4A3	MAGOHB
Exonucleases		AEN	ERI1	ERI2	ERI3	EXO1	EXO5	ISG20	ISG20L2	MGME1	PAN2	REXO1	REXO2	REXO4	TREX1	TREX2	WRN
Exosome complex		DIS3	DIS3L	EXOSC1	EXOSC2	EXOSC3	EXOSC4	EXOSC5	EXOSC6	EXOSC7	EXOSC8	EXOSC9	EXOSC10
Exostosin glycosyltransferase family		EXT1	EXT2	EXTL1	EXTL2	EXTL3
Exportins		CSE1L	XPO1	XPO4	XPO5	XPO6	XPO7	XPOT
Extended synaptotagmins		ESYT1	ESYT2	ESYT3
EYA transcriptional coactivator and phosphatases		EYA1	EYA4	EYA2	EYA3
F-BAR domain containing		ARHGAP4	ARHGAP45	FES	FER	FCHO1	SRGAP2	FCHO2	SRGAP2B	FCHSD1	TRIP10	FCHSD2	FNBP1	FNBP1L	GAS7	NOSTRIN	PACSIN1	PACSIN2	PACSIN3	PSTPIP1	PSTPIP2	SRGAP1	SRGAP2C	SRGAP3
F-box and leucine rich repeat proteins		FBXL2	FBXL19	FBXL13	FBXL3	KDM2A	FBXL4	KDM2B	FBXL5	FBXL6	FBXL7	FBXL8	FBXL12	FBXL14	FBXL15	FBXL16	FBXL17	FBXL18	FBXL20	FBXL21P	FBXL22	SKP2
F-box and WD repeat domain containing		BTRC	CDRT1	FBXW2	FBXW4	FBXW5	FBXW7	FBXW8	FBXW9	FBXW10	FBXW11	FBXW12
F-boxes other		CCNF	ECT2L	FBH1	FBXO2	FBXO3	FBXO4	FBXO5	FBXO6	FBXO7	FBXO8	FBXO9	FBXO10	FBXO11	FBXO15	FBXO16	FBXO17	FBXO21	FBXO22	FBXO24	FBXO25	FBXO27	FBXO28	FBXO30	FBXO31	FBXO32	FBXO33	FBXO34	FBXO36	FBXO38	FBXO39	FBXO40	FBXO41	FBXO42	FBXO43	FBXO44	FBXO45	FBXO46	FBXO47	FBXO48
F2R receptors		F2R	F2RL1	F2RL2	F2RL3
FA complementation groups		BRCA2	FANCD2	BRIP1	BRCA1	FANCA	FANCL	ERCC4	FANCB	FANCM	FANCC	SLX4	FANCE	UBE2T	FANCF	FANCG	FANCI	MAD2L2	PALB2	RAD51	RAD51C	RFWD3	XRCC2
FA Core Complex		FANCA	FANCL	FANCB	FANCM	FANCC	FANCE	FANCF	FANCG
Family with sequence similarity 230		FAM230A	FAM230B	FAM230C	FAM230D	FAM230E	FAM230F	FAM230G	FAM230H	FAM230I	FAM230J
Family with sequence similarity 83		FAM83A	FAM83H	FAM83B	FAM83C	FAM83D	FAM83E	FAM83F	FAM83G
Fascins		FSCN1	FSCN2	FSCN3
FASTK mitochondrial RNA binding family		FASTK	TBRG4	FASTKD1	FASTKD2	FASTKD3	FASTKD5
Fatty acid binding protein family		CRABP1	CRABP2	FABP1	FABP2	FABP3	FABP4	FABP5	FABP6	FABP7	FABP9	FABP12	PMP2	RBP1	RBP2	RBP5	RBP7
Fatty acid desaturases		DEGS1	DEGS2	FADS1	FADS2	FADS3	FADS6	SCD	SCD5
Fatty acid hydroxylase domain containing		AGMO	CH25H	FA2H	FAXDC2	MSMO1	SC5D
Ferlin family		DYSF	OTOF	FER1L4	FER1L5	FER1L6	MYOF
FERM domain containing		EPB41L4A	EPB41	JAK2	EPB41L4B	EPB41L1	MYO7A	EPB41L5	EPB41L2	MYO15A	EZR	EPB41L3	PTPN3	FARP2	FARP1	PTPN4	FRMD1	FERMT1	PTPN13	FRMD3	FERMT2	FRMD4A	FERMT3	FRMD4B	FRMPD1	FRMD5	FRMPD2	FRMD6	FRMPD3	FRMD7	FRMPD4	FRMD8	JAK1	KRIT1	MYLIP	MSN	MYO7B	NF2	MYO10	PLEKHH1	MYO15B	PLEKHH2	PTK2	PLEKHH3	PTK2B	TLN1	PTPN14	TLN2	PTPN21
Fermitins		FERMT1	FERMT2	FERMT3
Ferritin subunits		FTH1	FTHL17	FTL	FTMT
Fes family tyrosine kinases		FES	FER
Fibrillins		FBN1	FBN2	FBN3
Fibrinogen C domain containing		ANGPTL2	ANGPT1	TNC	ANGPTL4	ANGPT2	ANGPTL5	ANGPT4	ANGPTL6	ANGPTL1	FCN1	ANGPTL3	FCN2	ANGPTL7	FCN3	FGA	FGL1	FGB	FGL2	FGG	FIBCD1	TNN	ITLN2	TNR	MFAP4	TNXB
Fibroblast growth factor family		FGF1	FGF2	FGF3	FGF4	FGF5	FGF6	FGF7	FGF8	FGF9	FGF10	FGF11	FGF12	FGF13	FGF14	FGF16	FGF17	FGF18	FGF19	FGF20	FGF21	FGF22	FGF23
Fibronectin type III domain containing		ABI3BP	ANOS1	BOC	ANKFN1	AXL	CHL1	ASTN1	CDON	COL12A1	ASTN2	CNTFR	DSCAM	ATF7IP	CNTN1	DSCAML1	ATF7IP2	CNTN2	IGSF9B	CMYA5	CNTN3	L1CAM	CRLF1	CNTN4	LRFN1	CRLF2	CNTN5	LRFN2	CRLF3	CNTN6	LRFN3	CSF2RB	COL7A1	LRFN4	CSF3R	COL14A1	LRFN5	EGFLAM	COL20A1	MYBPC1	EPOR	DCC	MYBPC2	FANK1	EBI3	MYBPC3	FLRT1	ELFN1	MYBPH
Fibulins		EFEMP1	FBLN7	EFEMP2	FBLN1	FBLN2	FBLN5	HMCN1	HMCN2
Filamins		FLNA	FLNB	FLNC
FKBP prolyl isomerases		AIP	AIPL1	FKBP1A	FKBP1B	FKBP1C	FKBP2	FKBP3	FKBP4	FKBP5	FKBP6	FKBP7	FKBP8	FKBP9	FKBP10	FKBP11	FKBP14	FKBP15	FKBPL
Flavin containing monooxygenases		FMO1	FMO2	FMO3	FMO4	FMO5	FMO6P	FMO7P	FMO8P	FMO9P	FMO10P	FMO11P
Flotillins		FLOT1	FLOT2
Forkhead boxes		FOXA1	FOXP2	FOXA2	FOXA3	FOXB1	FOXB2	FOXC1	FOXC2	FOXD1	FOXD2	FOXD3	FOXD4	FOXD4L1	FOXD4L3	FOXD4L4	FOXD4L5	FOXD4L6	FOXE1	FOXE3	FOXF1	FOXF2	FOXG1	FOXH1	FOXI1	FOXI2	FOXI3	FOXJ1	FOXJ2	FOXJ3	FOXK1	FOXK2	FOXL1	FOXL2	FOXM1	FOXN1	FOXN2	FOXN3	FOXN4	FOXO1	FOXO3	FOXO4	FOXO6	FOXP1	FOXP3	FOXP4	FOXQ1	FOXR1	FOXR2
Formyl peptide receptors		FPR1	FPR2	FPR3
Fos transcription factor family		FOS	FOSB	FOSL1	FOSL2
Free fatty acid receptors		FFAR1	FFAR2	FFAR3	FFAR4
Fructose-1,6-bisphosphatases		FBP1	FBP2
Fucosyltransferases		FUT1	FUT2	FUT3	FUT4	FUT5	FUT6	FUT7	FUT8	FUT9	FUT10	FUT11	POFUT1	POFUT2
G protein subunits alpha, group i		GNAI1	GNAI2	GNAI3	GNAO1	GNAT1	GNAT2	GNAT3	GNAZ
G protein subunits alpha, group q		GNA11	GNA14	GNA15	GNAQ
G protein subunits alpha, group s		GNAL	GNAS
G protein subunits beta		GNB1	GNB2	GNB3	GNB4	GNB5
G protein subunits gamma		GNG2	GNG3	GNG4	GNG5	GNG7	GNG8	GNG10	GNG11	GNG12	GNG13	GNG14	GNGT1	GNGT2
G protein-coupled bile acid receptor		GPBAR1
G protein-coupled estrogen receptor		GPER1
G protein-coupled receptors, Class A orphans		GPR1	GPR12	GPR3	P2RY8	GPR4	GPR6	GPR15	GPR17	GPR18	GPR19	GPR20	GPR21	GPR22	GPR25	GPR26	GPR27	GPR31	GPR32	GPR33	GPR34	GPR35	GPR37	GPR37L1	GPR39	GPR42	GPR45	GPR50	GPR52	GPR55	GPR61	GPR62	GPR63	GPR65	GPR68	GPR75	GPR78	GPR79	GPR82	GPR83	GPR84	GPR85	GPR87	GPR88	GPR101	GPR119	GPR132	GPR135	GPR139
G protein-coupled receptors, Class C orphans		GPR156	GPR158	GPR179	GPRC5A	GPRC5B	GPRC5C	GPRC5D
G protein-coupled receptors, Class F frizzled		FZD1	FZD2	FZD3	FZD4	FZD5	FZD6	FZD7	FZD8	FZD9	FZD10	SMO
G-patch domain containing		AGGF1	GPATCH1	RBM5	GPKOW	CHERP	GPATCH2	RBM10	CMTR1	RBM6	GPANK1	RBM17	GPATCH3	SON	GPATCH4	TFIP11	GPATCH8	GPATCH11	NKRF	PINX1	SUGP1	SUGP2	ZGPAT
Gag like LTR retrotransposon derived genes		ARC	ASPRV1
GAGE family		GAGE1	GAGE2A	GAGE2B	GAGE2C	GAGE2D	GAGE2E	GAGE4	GAGE5	GAGE6	GAGE7	GAGE8	GAGE10	GAGE12B	GAGE12C	GAGE12D	GAGE12E	GAGE12F	GAGE12G	GAGE12H	GAGE12I	GAGE12J	GAGE13
Galactosidases alpha		GLA	NAGA
Galactosidases beta		GLB1	GLB1L	GLB1L2	GLB1L3
Galanin receptors		GALR1	GALR2	GALR3
Galectins		CLC	LGALS1	LGALS2	LGALS3	LGALS4	LGALS9	LGALS7	LGALS7B	LGALS8	LGALS9B	LGALS9C	LGALS12	LGALS13	LGALS14	LGALS16
Gamma-aminobutyric acid type A receptor subunits		GABRA1	GABRA2	GABRA3	GABRA4	GABRA5	GABRA6	GABRB1	GABRB2	GABRB3	GABRD	GABRE	GABRG1	GABRG2	GABRG3	GABRP	GABRQ	GABRR1	GABRR2	GABRR3
Gamma-aminobutyric acid type B receptor subunits		GABBR1	GABBR2
Gamma-glutamyltransferases		GGT1	GGT2	GGT3P	GGT4P	GGT5	GGT6	GGT7	GGT8P	GGTLC1	GGTLC2	GGTLC3	GGTLC4P	GGTLC5P
Gap junction proteins		GJA1	GJA3	GJA4	GJA5	GJA6P	GJA8	GJA9	GJA10	GJB1	GJB2	GJB3	GJB4	GJB5	GJB6	GJB7	GJC1	GJC2	GJC3	GJD2	GJD3	GJD4	GJE1
Gasdermins		GSDMA	GSDMB	GSDMC	GSDMD	GSDME	PJVK
GATA zinc finger domain containing		GATA1	GATA2	GATA3	GATA4	GATA5	GATA6	GATAD1	GATAD2A	GATAD2B	MTA1	MTA2	MTA3	RERE	TRPS1	ZGLP1
GATOR1 subcomplex		DEPDC5	NPRL2	NPRL3
GATOR2 subcomplex		MIOS	SEC13	SEH1L	WDR24	WDR59
GBAF complex		BICRA	SS18	ACTB	ACTL6B	ACTL6A	BICRAL	BRD9	SMARCA4	SMARCA2	SMARCC1	SMARCD1	SMARCD2	SMARCD3
GCN5 related N-acetyltransferases		AANAT	ELP3	GNPNAT1	KAT2A	KAT14	KAT2B	NAA10	NAA11	NAA20	NAA30	NAA40	NAA50	NAA60	NAA80	NAGS	NAT8	NAT8L	NAT9	NAT10	NAT14	NAT16	SAT1	SAT2	SATL1
GDNF family ligands		ARTN	GDNF	NRTN	PSPN
Gelsolin/villins		AVIL	CAPG	FLII	GSN	SCIN	SVIL	VIL1	VILL
Gemins		DDX20	GEMIN2	GEMIN4	GEMIN5	GEMIN6	GEMIN7	GEMIN8
General transcription factor IIA complex subunits		GTF2A1L	GTF2A1	GTF2A2
General transcription factor IID complex subunits		TAF1	TAF3	TAF2	TAF4	TAF5	TAF6	TAF7	TAF8	TAF9	TAF10	TAF11	TAF12	TAF13	TBP
General transcription factor IIE complex subunits		GTF2E1	GTF2E2
General transcription factor IIF complex subunits		GTF2F2	GTF2F1
General transcription factor IIH complex subunits		GTF2H1	ERCC2	GTF2H2	ERCC3	GTF2H3	GTF2H4	GTF2H5
General transcription factor IIIB complex subunits		BDP1	TBP	BRF1
General transcription factor IIIC complex subunits		GTF3C1	GTF3C2	GTF3C6	GTF3C3	GTF3C4	GTF3C5
General transcription factors		GTF2B	BRF1	TBP	GTF2I	GTF3A	TCEA1
GET4-GET5 transmembrane domain recognition complex subunits		GET3	GET4	SGTA	UBL4A
GINS complex		GINS1	GINS2	GINS3	GINS4
Gla domain containing		BGLAP	F2	F7	PROC	F9	F10	GAS6	ITIH2	MGP	POSTN	PROS1	PROZ	TTR
GLIPR family		GLIPR1	GLIPR1L1	GLIPR1L2
Glucagon receptor family		GCGR	GHRHR	GIPR	GLP1R	GLP2R	SCTR
Glucosaminyl (N-acetyl) transferases/xylosyltransferases		GCNT1	GCNT2	GCNT3	GCNT4	GCNT7	XYLT1	XYLT2
Glucose 6-phosphatases, catalytic		G6PC	G6PC2	G6PC3
Glutamate ionotropic receptor AMPA type subunits		GRIA1	GRIA2	GRIA3	GRIA4
Glutamate ionotropic receptor delta type subunits		GRID1	GRID2
Glutamate ionotropic receptor kainate type subunits		GRIK1	GRIK2	GRIK3	GRIK4	GRIK5
Glutamate ionotropic receptor NMDA type subunits		GRIN1	GRIN2A	GRIN2B	GRIN2C	GRIN2D	GRIN3A	GRIN3B
Glutamate metabotropic receptors		GRM1	GRM2	GRM3	GRM4	GRM5	GRM6	GRM7	GRM8
Glutamine amidotransferase like class 1 domain containing		CAD	DDOST	CTPS1	PARK7	GATD1	PFAS	GATD3A	GATD3B	GMPS	TCAF2
Glutamyl-tRNA amidotransferase subunits		GATB	GATC	QRSL1
Glutaredoxin domain containing		GLRX	GRXCR1	GLRX2	GRXCR2	GLRX3	TXNRD1	GLRX5	TXNRD3	PTGES2
Glycerol kinases		GK	GK2	GK3P	GK4P	GK5	GK6P
Glycerol-3-phosphate acyltransferases		GPAM	GPAT2	GPAT3	GPAT4
Glycine receptors		GLRA1	GLRA2	GLRA3	GLRA4	GLRB
Glycogen phosphorylases		PYGB	PYGL	PYGM
Glycoprotein hormone receptors		FSHR	LHCGR	TSHR
Glycoprotein hormone subunits		CGB1	CGA	CGB2	CGB3	CGB5	FSHB	CGB7	LHB	CGB8	TSHB	GPHA2	GPHB5
Glycoside hydrolase family 1		GBA3	KL	KLB	LCT	LCTL
Glycoside hydrolase family 31		GAA	GANAB	GANC	MGAM	MGAM2	MYORG	SI
Glycoside hydrolases		ENGASE	GALC	GBA	GBA2	GUSB	IDUA	MOGS	NAGLU	PGGHG	TREH
Glycosyl transferases group 1 domain containing		ALG1	ALG1L	ALG1L2	ALG2	ALG11	GLT1D1	GTDC1	GYS1	GYS2	PIGA
Glycosylphosphatidylinositol transamidase complex		GPAA1	PIGK	PIGT	PIGS	PIGU
Glycosyltransferase family 2		ALG5	B3GNTL1	DPM1	HAS1	HAS2	HAS3
Glycosyltransferase family 6		A3GALT2	ABO	GBGT1	GLT6D1
Glycosyltransferase family 8		GLT8D1	GLT8D2	GXYLT1	GXYLT2	GYG1	GYG2	LARGE1	LARGE2	RXYLT1	XXYLT1
Glycosyltransferase family 90		POGLUT1	POGLUT2	POGLUT3
Glypicans		GPC1	GPC2	GPC3	GPC4	GPC5	GPC6
GOLD domain containing		TMED8	ABCD3	FYCO1
Golgi associated kinase family		FAM20A	FAM20B	FAM20C	FJX1	GASK1A	GASK1B
Golgi associated retrograde protein (GARP) complex		VPS51	VPS54	VPS52	VPS53
Golgi associated, gamma adaptin ear containing, ARF binding proteins		GGA1	GGA2	GGA3
Golgin related		GOLGA6A	GOLGA6B	GOLGA6C	GOLGA6D	GOLGA6L1	GOLGA6L2	GOLGA6L3	GOLGA6L4	GOLGA6L5P	GOLGA6L6	GOLGA6L7	GOLGA6L9	GOLGA6L10	GOLGA6L11P	GOLGA6L12P	GOLGA6L13P	GOLGA6L14P	GOLGA6L16P	GOLGA6L17P	GOLGA6L19	GOLGA6L22	GOLGA8A	GOLGA8B	GOLGA8CP	GOLGA8DP	GOLGA8EP	GOLGA8F	GOLGA8G	GOLGA8H	GOLGA8IP	GOLGA8J	GOLGA8K	GOLGA8M	GOLGA8N	GOLGA8O	GOLGA8Q	GOLGA8R	GOLGA8S	GOLGA8T	GOLGA8UP	GOLGA8VP
Golgins		GCC1	CUX1	GCC2	GOLGA1	GOLGA2	GOLGA3	GOLGA4	GOLGA5	GOLGB1	TMF1	TRIP11
Gonadotropin releasing hormone receptors		GNRHR	GNRHR2
GPN-loop GTPases		GPN1	GPN2	GPN3
GRAM domain containing		GRAMD1A	NSMAF	GRAMD1B	GRAMD1C	GRAMD2A	GRAMD2B	GRAMD4	TBC1D8	TBC1D8B	TBC1D9	TBC1D9B	WBP2	WBP2NL
Granins		CHGA	GNAS	CHGB	PCSK1N	SCG2	SCG3	SCG5	VGF
Granule associated serine proteases of immune defence		AZU1	PRSS57	CTSG	CFD	CMA1	ELANE	GZMA	GZMB	GZMH	GZMK	GZMM	PRTN3
Growth hormone family		CSH1	CSH2	CSHL1	GH1	GH2	PRL
GTPases, IMAP		GIMAP1	GIMAP2	GIMAP3P	GIMAP4	GIMAP5	GIMAP6	GIMAP7	GIMAP8
Guanylate binding proteins		GBP1	GBP2	GBP3	GBP4	GBP5	GBP6	GBP7
Guanylate cyclase receptors		GUCY2C	GUCY2D	GUCY2EP	GUCY2F	GUCY2GP	NPR1	NPR2
Guanylate cyclases, soluble		GUCY1A1	GUCY1A2	GUCY1B1	GUCY1B2
guided entry of tail-anchored proteins complex subunits		CAMLG	GET1	GET3
H/ACA ribonucleoprotein complex		DKC1	GAR1	NHP2	NOP10
HAD Asp-based non-protein phosphatases		ENOPH1	EPHX2	LHPP	NANP	PHOSPHO1	PHOSPHO2	PMM1	PMM2	PNKP	PSPH	PUDP
HAD Asp-based protein phosphatases		MDP1	PDXP
Haloacid dehalogenase like hydrolase domain containing		HDHD2	LHPP	HDHD3	NANP	HDHD5	PUDP	PUDPP1
HAUS augmin like complex		HAUS1	HAUS2	HAUS3	HAUS4	HAUS5	HAUS6	HAUS7	HAUS8
Heat shock 70kDa proteins		HSPA2	HSPA1A	HSPA4	HSPA1B	HSPA4L	HSPA1L	HSPA5	HSPA8	HSPA6	HSPA7	HSPA9	HSPA12A	HSPA12B	HSPA13	HSPA14	HSPH1	HYOU1
Heat shock 90kDa proteins		HSP90AA1	HSP90AA3P	HSP90AB1	HSP90B1	TRAP1
HECT and RLD domain containing E3 ubiquitin protein ligases		HERC3	HERC1	HERC4	HERC2	HERC5	HERC6
HECT domain containing		AREL1	G2E3	HECW1	HACE1	HECTD1	HUWE1	HECTD2	HECTD4	ITCH	HECTD3	HECW2	WWP2	NEDD4	NEDD4L	SMURF1	SMURF2	UBE3A	TRIP12	UBE3B	UBR5	UBE3C	WWP1
Hedgehog signaling molecule family		DHH	IHH	SHH
Helix-turn-helix CENPB type domain containing		CENPBD1	CENPB	JRK	JRKL	POGK	POGZ	TIGD1	TIGD2	TIGD3	TIGD4	TIGD5	TIGD6	TIGD7
Hemoglobin subunits		HBA1	HBA2	HBB	HBD	HBE1	HBG1	HBG2	HBM	HBQ1	HBZ
Heparanases		HPSE	HPSE2
Heparin binding growth factor family		HDGF	HDGFL1	PSIP1
Heterogeneous nuclear ribonucleoproteins		HNRNPU	HNRNPA0	FUS	HNRNPC	PCBP1	HNRNPA1L2	HNRNPA1	PCBP2	HNRNPA2B1	HNRNPA3	HNRNPD	HNRNPAB	HNRNPDL	PTBP1	HNRNPF	RBMX	HNRNPH1	HNRNPH2	HNRNPH3	HNRNPK	HNRNPL	HNRNPLL	HNRNPM	HNRNPR	PTBP2	SYNCRIP
Hexosaminidases		HEXA	HEXB	HEXD	OGA
Histamine receptors		HRH1	HRH2	HRH3	HRH4
Histatins and statherin		HTN1	HTN3	STATH
Histidine triad superfamily		APTX	FHIT	DCPS	GALT	HINT1	HINT2	HINT3
Histocompatibility complex		HLA-DPA2	HLA-A	HLA-DPA3	HLA-B	HLA-DPB2	HLA-C	HLA-DQB3	HLA-DMA	HLA-DRB2	HLA-DMB	HLA-DRB6	HLA-DOA	HLA-DRB7	HLA-DOB	HLA-DRB8	HLA-DPA1	HLA-DRB9	HLA-DPB1	HLA-H	HLA-DQA1	HLA-J	HLA-DQA2	HLA-K	HLA-DQB1	HLA-L	HLA-DQB2	HLA-N	HLA-DRA	HLA-P	HLA-DRB1	HLA-S	HLA-DRB3	HLA-T	HLA-DRB4	HLA-U	HLA-DRB5	HLA-V	HLA-E	HLA-W	HLA-F	HLA-X	HLA-G	HLA-Y	HLA-Z
Histone deacetylases, class I		HDAC3	HDAC1	HDAC2	HDAC8
Histone deacetylases, class IIA		HDAC4	HDAC5	HDAC7	HDAC9
Histone deacetylases, class IIB		HDAC6	HDAC10
Histone deacetylases, class IV		HDAC11
Histones		H1-0	MACROH2A1	H1-1	MACROH2A2	H1-2	H1-3	H1-4	H1-5	H1-6	H1-7	H1-8	H1-9P	H1-10	H1-12P	H2AB1	H2AB2	H2AB3	H2AC1	H2AC2P	H2AC3P	H2AC4	H2AC5P	H2AC6	H2AC7	H2AC8	H2AC9P	H2AC10P	H2AC11	H2AC12	H2AC13	H2AC14	H2AC15	H2AC16	H2AC17	H2AC18	H2AC19	H2AC20	H2AC21	H2AJ	H2AW	H2AX	H2AZ1	H2AZ2	H2AZ2P1	H2BC1	H2BC2P	H2BC3	H2BC4
HNF class homeoboxes		HMBOX1	HNF1A	HNF1B
Homer scaffold proteins		HOMER1	HOMER2	HOMER3
HOPS complex		VPS39	VPS11	VPS41	VPS16	VPS18	VPS33A
HOXL subclass homeoboxes		CDX1	CDX2	CDX4	EVX1	EVX2	GBX1	GBX2	GSX1	GSX2	HOXA1	HOXA2	HOXA3	HOXA4	HOXA5	HOXA6	HOXA7	HOXA9	HOXA10	HOXA11	HOXA13	HOXB1	HOXB2	HOXB3	HOXB4	HOXB5	HOXB6	HOXB7	HOXB8	HOXB9	HOXB13	HOXC4	HOXC5	HOXC6	HOXC8	HOXC9	HOXC10	HOXC11	HOXC12	HOXC13	HOXD1	HOXD3	HOXD4	HOXD8	HOXD9	HOXD10	HOXD11	HOXD12	HOXD13
Hyalectan proteoglycans		ACAN	NCAN	BCAN	VCAN
Hyaluronidases		CEMIP	CEMIP2	HYAL1	HYAL2	HYAL3	HYAL4	HYAL6P	SPAM1
Hydrogen voltage gated channels		HVCN1
Hydroxy-carboxylic acid receptors		HCAR1	HCAR2	HCAR3
Hypocretin receptors		HCRTR1	HCRTR2
I kappa B kinases		CHUK	IKBKB	IKBKE	TBK1
I-BAR domain containing		BAIAP2	BAIAP2L1	BAIAP2L2	MTSS1	MTSS2
I-set domain containing		ADAMTSL1	ADAMTSL3	LRRC4B	VCAM1	ADGRA3	ADGRF5	NCAM1	ALPK2	BOC	NCAM2	ALPK3	BSG	NEO1	CD101	CADM2	NFASC	CDON	CHL1	NRCAM	CEACAM5	CLMP	OBSCN	CEACAM20	DSCAM	PTPRM	CNTN1	DSCAML1	ROBO1	CNTN2	EMB	ROBO2	CNTN3	FGFRL1	SDK1	CNTN4	HMCN1	TTN	CNTN5	HMCN2	CNTN6	IGSF5	DCC	IGSF11	FGFR1	IL1RAPL1	FGFR2	JAM2	FGFR3
IFT-A complex		IFT43	IFT122	TTC21A	IFT140	TTC21B	WDR19	WDR35
IFT-B1 complex		HSPB11	IFT22	IFT27	IFT46	IFT52	IFT74	IFT81	IFT88	TTC26	TTC30A	TTC30B
IFT-B2 complex		IFT20	CLUAP1	IFT172	IFT57	IFT80	TRAF3IP1
Ig-like cell adhesion molecule family		ALCAM	MADCAM1	BCAM	NCAM1	BOC	NCAM2	CD2	NEO1	CD28	NFASC	CD47	NRCAM	CD58	PECAM1	CD84	PTPRM	CD96	ROBO1	CD244	ROBO2	CHL1	SDK1	DSCAM	SLAMF1	DSCAML1	THY1	F11R	FGFRL1	GP6	HEPACAM	ICAM1	ICAM2	ICAM3	ICAM4	ICAM5	IGSF5	IZUMO1	IZUMO1R	JAM2	JAM3	JAML	L1CAM	LILRB2	LRFN1	LRFN2	LRFN3	LRFN4	LRFN5
IgCAM CXADR-related subfamily		CLMP	GPA33	CXADR	ESAM	IGSF11	VSIG1	VSIG2	VSIG8
IGF like family		IGFL1	IGFL2	IGFL3	IGFL4
IgLON cell adhesion molecules		IGLON5	LSAMP	NEGR1	NTM	OPCML
IKK complex		CHUK	IKBKB	IKBKG
Immunoglobulin heavy (IGH) orphons		IGHD1OR15-1A	IGHD1OR15-1B	IGHD2OR15-2A	IGHD2OR15-2B	IGHD3OR15-3A	IGHD3OR15-3B	IGHD4OR15-4A	IGHD4OR15-4B	IGHD5OR15-5A	IGHD5OR15-5B	IGHEP2	IGHV1OR15-1	IGHV1OR15-2	IGHV1OR15-3	IGHV1OR15-4	IGHV1OR15-5	IGHV1OR15-6	IGHV1OR15-9	IGHV1OR16-1	IGHV1OR16-2	IGHV1OR16-3	IGHV1OR16-4	IGHV1OR21-1	IGHV2OR16-5	IGHV3OR15-7	IGHV3OR16-6	IGHV3OR16-7	IGHV3OR16-8	IGHV3OR16-9	IGHV3OR16-10	IGHV3OR16-11	IGHV3OR16-12	IGHV3OR16-13	IGHV3OR16-14	IGHV3OR16-15	IGHV3OR16-16	IGHV4OR15-8
Immunoglobulin heavy locus at 14q32.33		IGH	IGHA1	IGHA2	IGHD	IGHD1-1	IGHD1-7	IGHD1-14	IGHD1-20	IGHD1-26	IGHD2-2	IGHD2-8	IGHD2-15	IGHD2-21	IGHD3-3	IGHD3-9	IGHD3-10	IGHD3-16	IGHD3-22	IGHD4-4	IGHD4-11	IGHD4-17	IGHD4-23	IGHD5-5	IGHD5-12	IGHD5-18	IGHD5-24	IGHD6-6	IGHD6-13	IGHD6-19	IGHD6-25	IGHD7-27	IGHE	IGHEP1	IGHG1	IGHG2	IGHG3	IGHG4	IGHGP	IGHJ1	IGHJ1P	IGHJ2	IGHJ2P	IGHJ3	IGHJ3P	IGHJ4	IGHJ5	IGHJ6	IGHM
Immunoglobulin kappa (IGK) orphons		IGKV1OR-2	IGKV1OR-3	IGKV1OR-4	IGKV1OR1-1	IGKV1OR2-0	IGKV1OR2-1	IGKV1OR2-3	IGKV1OR2-6	IGKV1OR2-9	IGKV1OR2-11	IGKV1OR2-108	IGKV1OR2-118	IGKV1OR10-1	IGKV1OR15-118	IGKV1OR22-1	IGKV1OR22-5	IGKV1ORY-1	IGKV2OR2-1	IGKV2OR2-2	IGKV2OR2-4	IGKV2OR2-7	IGKV2OR2-7D	IGKV2OR2-8	IGKV2OR2-10	IGKV2OR22-3	IGKV2OR22-4	IGKV3OR2-5	IGKV3OR2-268	IGKV3OR22-2
Immunoglobulin kappa locus at 2p11.2		IGK	IGKC	IGKJ1	IGKJ2	IGKJ3	IGKJ4	IGKJ5	IGKV1-5	IGKV1-6	IGKV1-8	IGKV1-9	IGKV1-12	IGKV1-13	IGKV1-16	IGKV1-17	IGKV1-22	IGKV1-27	IGKV1-32	IGKV1-33	IGKV1-35	IGKV1-37	IGKV1-39	IGKV1D-8	IGKV1D-12	IGKV1D-13	IGKV1D-16	IGKV1D-17	IGKV1D-22	IGKV1D-27	IGKV1D-32	IGKV1D-33	IGKV1D-35	IGKV1D-37	IGKV1D-39	IGKV1D-42	IGKV1D-43	IGKV2-4	IGKV2-10	IGKV2-14	IGKV2-18	IGKV2-19	IGKV2-23	IGKV2-24	IGKV2-26	IGKV2-28	IGKV2-29	IGKV2-30	IGKV2-36
Immunoglobulin lambda (IGL) orphons		IGLCOR22-1	IGLCOR22-2	IGLJCOR18	IGLV8OR8-1	IGLVIVOR22-1	IGLVIVOR22-2
Immunoglobulin lambda locus at 22q11.2		IGL	IGLC1	IGLC2	IGLC3	IGLC4	IGLC5	IGLC6	IGLC7	IGLJ1	IGLJ2	IGLJ3	IGLJ4	IGLJ5	IGLJ6	IGLJ7	IGLV1-36	IGLV1-40	IGLV1-41	IGLV1-44	IGLV1-47	IGLV1-50	IGLV1-51	IGLV1-62	IGLV2-5	IGLV2-8	IGLV2-11	IGLV2-14	IGLV2-18	IGLV2-23	IGLV2-28	IGLV2-33	IGLV2-34	IGLV3-1	IGLV3-2	IGLV3-4	IGLV3-6	IGLV3-7	IGLV3-9	IGLV3-10	IGLV3-12	IGLV3-13	IGLV3-15	IGLV3-16	IGLV3-17	IGLV3-19	IGLV3-21	IGLV3-22	IGLV3-24
Immunoglobulin like domain containing		A1BG	CD47	ADAMTSL3	CD84	ADGRA2	CD96	ADGRF5	CD244	AMIGO2	GP6	AMIGO3	ICAM1	BTLA	ICAM2	CCDC141	ICAM3	CD19	ICAM4	CD160	ICAM5	CD200	PTPRK	CILP	PTPRT	CILP2	TEK	CNTFR	TIE1	CSF1R	FCAR	FCER1A	FCGR1A	FCGR1B	FCGR1CP	FCGR2A	FCGR2B	FCGR3A	FCGR3B	FCMR	FCRL1	FCRL2	FCRL3	FCRL4	FCRL5	FCRL6	FCRLA	FCRLB	FLT3
Importins		IPO7	IPO4	IPO8	IPO5	IPO9	IPO11	IPO13	KPNA1	KPNA2	KPNA3	KPNA4	KPNA5	KPNA6	KPNA7	KPNB1	TNPO1	TNPO2	TNPO3
INHAT complex		SET	ANP32A
Inhibin subunits		INHA	INHBA	INHBB	INHBC	INHBE
Inhibitory leukocyte immunoglobulin like receptors		LILRB1	LILRB2	LILRB3	LILRB4	LILRB5
INO80 complex		INO80	ACTL6A	RUVBL1	INO80B	ACTR5	RUVBL2	INO80C	ACTR8	INO80D	UCHL5	INO80E	MCRS1	NFRKB	TFPT	YY1
Inositol 1,4,5-triphosphate receptors		ITPR1	ITPR2	ITPR3
Insulin like growth factor binding proteins		IGFBP1	IGFBP2	IGFBP3	IGFBP4	IGFBP5	IGFBP6
Integrator complex		INTS2	INTS1	INTS3	INTS4	INTS6	INTS5	INTS6L	INTS7	INTS8	INTS12	INTS9	INTS10	INTS11	INTS13	INTS14
Integrin alpha subunits		ITGA1	ITGA2	ITGA2B	ITGA3	ITGA4	ITGA5	ITGA6	ITGA7	ITGA8	ITGA9	ITGA10	ITGA11	ITGAD	ITGAE	ITGAL	ITGAM	ITGAV	ITGAX
Integrin beta subunits		ITGB1	ITGB2	ITGB3	ITGB4	ITGB5	ITGB6	ITGB7	ITGB8	ITGBL1
Inter-alpha-trypsin inhibitor heavy chains		ITIH1	ITIH2	ITIH3	ITIH4	ITIH5	ITIH6
interferon induced transmembrane protein domain containing		PMIS2	PRRT1	PRRT1B	PRRT2	SYNDIG1	SYNDIG1L	TMEM91	TMEM233	TRARG1
Interferon induced transmembrane proteins		IFITM1	IFITM2	IFITM3	IFITM4P	IFITM5	IFITM8P	IFITM9P	IFITM10
Interferon receptors		IFNAR1	IFNAR2	IFNGR1	IFNGR2	IFNLR1
Interferon regulatory factors		IRF1	IRF2	IRF3	IRF4	IRF5	IRF6	IRF7	IRF8	IRF9
Interferons		IFNA1	IL6	IFNA2	IFNA4	IFNA5	IFNA6	IFNA7	IFNA8	IFNA10	IFNA11P	IFNA12P	IFNA13	IFNA14	IFNA16	IFNA17	IFNA20P	IFNA21	IFNA22P	IFNB1	IFNG	IFNK	IFNL1	IFNL2	IFNL3	IFNNP1	IFNW1	IFNWP2	IFNWP4	IFNWP5	IFNWP9	IFNWP15	IFNWP18	IFNWP19
Interleukin 6 type cytokine family		CLCF1	IL11	IL6	CNTF	LIF	CTF1	CTF2P	OSM
Interleukin receptors		IL2RB	CXCR1	IL1RAPL1	IL4R	CXCR2	IL5RA	IL1R1	IL10RA	IL1R2	IL10RB	IL1RAP	IL11RB	IL1RAPL2	IL13RA1	IL1RL1	IL13RA2	IL1RL2	IL17RA	IL1RN	IL17RB	IL2RA	IL17RC	IL2RG	IL17RD	IL3RA	IL17RE	IL6R	IL20RA	IL6ST	IL21R	IL7R	IL22RA1	IL9R	IL22RA2	IL11RA	IL12RB1	IL12RB2	IL15RA	IL18R1	IL18RAP	IL20RB	IL27RA	IL31RA
Interleukins		IL1A	CXCL8	IL1B	IL12B	IL1F10	IL1RN	IL2	IL3	IL4	IL5	IL6	IL7	IL9	IL10	IL11	IL12A	IL13	IL15	IL16	IL17A	IL17B	IL17C	IL17D	IL17F	IL18	IL19	IL20	IL21	IL22	IL23A	IL24	IL25	IL26	IL27	IL31	IL32	IL33	IL34	IL36A	IL36B	IL36G	IL36RN	IL37
Intermediate filament family orphans		IFFO1	IFFO2
Intermediate filaments Type III		DES	GFAP	PRPH	SYNC	VIM
Intermediate filaments Type IV		INA	NEFH	NEFL	NEFM	NES	SYNM
IPT domain containing		CAMTA1	CAMTA2	EBF3	PKHD1	EBF1	MET	PKHD1L1	EBF2	NFATC2	EBF4	EXOC2	MST1R	NFAT5	NFATC1	NFATC3	NFATC4	NFKB1	NFKB2	PLXNA1	PLXNA2	PLXNA3	PLXNA4	PLXNB1	PLXNB2	PLXNB3	PLXNC1	PLXND1	RBPJ	REL	RELA	RELB
IQSEC ArfGEF family		IQSEC1	IQSEC2	IQSEC3
Iron (II) and 2-oxoglutarate dependent oxygenases		HSPBAP1	JARID2	JMJD6	JMJD7	RIOX1	RIOX2
Isocitrate dehydrogenases		IDH1	IDH2	IDH3A	IDH3B	IDH3G
IZUMO family		IZUMO2	IZUMO1	IZUMO3	IZUMO4
Jak family tyrosine kinases		JAK1	JAK2	JAK3	TYK2
Jun transcription factor family		JUN	JUNB	JUND
Junctophilins		JPH1	JPH3	JPH2	JPH4
Kallikreins		KLK1	KLK2	KLK3	KLK4	KLK5	KLK6	KLK7	KLK8	KLK9	KLK10	KLK11	KLK12	KLK13	KLK14	KLK15	KLKB1
KCTD family		KCTD2	KCTD1	KCTD4	KCTD3	KCTD5	KCTD9	KCTD6	KCTD10	KCTD7	KCTD8	KCTD11	KCTD12	KCTD13	KCTD14	KCTD15	KCTD16	KCTD17	KCTD18	KCTD19	KCTD20	KCTD21
KDEL endoplasmic reticulum protein retention receptors		KDELR1	KDELR2	KDELR3
Kelch like		KLHL33	ENC1	KLHL42	GAN	IPP	IVNS1ABP	KEAP1	KLHL1	KLHL2	KLHL3	KLHL4	KLHL5	KLHL6	KLHL7	KLHL8	KLHL9	KLHL10	KLHL11	KLHL12	KLHL13	KLHL14	KLHL15	KLHL17	KLHL18	KLHL20	KLHL21	KLHL22	KLHL23	KLHL24	KLHL25	KLHL26	KLHL28	KLHL29	KLHL30	KLHL31	KLHL32	KLHL34	KLHL35	KLHL36	KLHL38	KLHL40	KLHL41
KEOPS complex		GON7	LAGE3	OSGEP	TP53RK	TPRKB
Keratin associated proteins		KRTAP1-1	KRTAP1-3	KRTAP1-4	KRTAP1-5	KRTAP2-1	KRTAP2-2	KRTAP2-3	KRTAP2-4	KRTAP2-5P	KRTAP3-1	KRTAP3-2	KRTAP3-3	KRTAP3-4P	KRTAP4-1	KRTAP4-2	KRTAP4-3	KRTAP4-4	KRTAP4-5	KRTAP4-6	KRTAP4-7	KRTAP4-8	KRTAP4-9	KRTAP4-11	KRTAP4-12	KRTAP4-16	KRTAP4-17P	KRTAP5-1	KRTAP5-2	KRTAP5-3	KRTAP5-4	KRTAP5-5	KRTAP5-6	KRTAP5-7	KRTAP5-8	KRTAP5-9	KRTAP5-10	KRTAP5-11	KRTAP5-13P	KRTAP5-14P	KRTAP6-1	KRTAP6-2	KRTAP6-3	KRTAP7-1	KRTAP8-1	KRTAP8-2P	KRTAP8-3P	KRTAP9-1	KRTAP9-2
Keratins, type I		KRT9	KRT10	KRT12	KRT13	KRT14	KRT15	KRT16	KRT17	KRT18	KRT19	KRT20	KRT23	KRT24	KRT25	KRT26	KRT27	KRT28	KRT31	KRT32	KRT33A	KRT33B	KRT34	KRT35	KRT36	KRT37	KRT38	KRT39	KRT40
Keratins, type II		KRT1	KRT2	KRT3	KRT4	KRT5	KRT6A	KRT6B	KRT6C	KRT7	KRT8	KRT71	KRT72	KRT73	KRT74	KRT75	KRT76	KRT77	KRT78	KRT79	KRT80	KRT81	KRT82	KRT83	KRT84	KRT85	KRT86	KRT222
KICSTOR complex		C12orf66	ITFG2	KPTN	SZT2
Killer cell immunoglobulin like receptors		KIR2DL1	KIR2DL2	KIR2DL3	KIR2DL4	KIR2DL5A	KIR2DL5B	KIR2DP1	KIR2DS1	KIR2DS2	KIR2DS3	KIR2DS4	KIR2DS5	KIR3DL1	KIR3DL2	KIR3DL3	KIR3DP1	KIR3DS1	KIR3DX1
Killer cell lectin like receptors		KLRA1P	KLRB1	KLRC1	KLRC2	KLRC3	KLRC4	KLRD1	KLRF1	KLRF2	KLRG1	KLRG2	KLRK1
Kinesins		KIF1A	CENPE	KIF1B	KIF4A	KIF1C	KIF18A	KIF2A	KIF24	KIF2B	STARD9	KIF2C	KIF3A	KIF3B	KIF3C	KIF4B	KIF4CP	KIF5A	KIF5B	KIF5C	KIF6	KIF7	KIF9	KIF11	KIF12	KIF13A	KIF13B	KIF14	KIF15	KIF16B	KIF17	KIF18B	KIF19	KIF20A	KIF20B	KIF21A	KIF21B	KIF22	KIF23	KIF25	KIF26A	KIF26B	KIF27	KIF28P	KIFC1	KIFC2	KIFC3
Kleisins		NCAPH	RAD21	RAD21L1	REC8
KN motif and ankyrin repeat domain containing		KANK1	KANK2	KANK3	KANK4
KNL1 complex		KNL1	ZWINT
Kruppel like factors		KLF1	KLF2	KLF3	KLF4	KLF5	KLF6	KLF7	KLF8	KLF9	KLF10	KLF11	KLF12	KLF13	KLF14	KLF15	KLF16	KLF17	KLF18
L ribosomal proteins		RPL3	RPL3L	RPL4	RPL5	RPL6	RPL7	RPL7A	RPL7L1	RPL8	RPL9	RPL10	RPL10A	RPL10L	RPL11	RPL12	RPL13A	RPL14	RPL15	RPL17	RPL18A	RPL19	RPL21	RPL22	RPL23	RPL23A	RPL24	RPL26	RPL26L1	RPL27	RPL27A	RPL28	RPL29	RPL30	RPL31	RPL32	RPL34	RPL35	RPL35A	RPL36	RPL36A	RPL36AL	RPL37	RPL37A	RPL38	RPL39	RPL39L	RPL41	RPLP0
La ribonucleoproteins		LARP1	LARP7	LARP1B	SSB	LARP4	LARP4B	LARP6
Laminin subunits		LAMA1	LAMA2	LAMA3	LAMA4	LAMA5	LAMB1	LAMB2	LAMB3	LAMB4	LAMC1	LAMC2	LAMC3
Lamins		LMNA	LMNB1	LMNB2
Late cornified envelope proteins		C1orf68	CRNN	CRCT1	KPRP	LCE1A	LCE1B	LCE1C	LCE1D	LCE1E	LCE1F	LCE2A	LCE2B	LCE2C	LCE2D	LCE3A	LCE3B	LCE3C	LCE3D	LCE3E	LCE4A	LCE5A	LCE6A	LCEP1	LCEP2	LCEP3	LCEP4	LINC00302	SMCP
Latent transforming growth factor beta binding proteins		LTBP1	LTBP2	LTBP3	LTBP4
LEM domain containing		ANKLE1	ANKLE2	EMD	LEMD1	LEMD2	LEMD3	TMPO
Leucine zipper tumor suppressor family		LZTS1	LZTS2	LZTS3	N4BP3
Leukotriene receptors		CYSLTR1	FPR2	CYSLTR2	LTB4R	LTB4R2	OXER1
LGI family		LGI1	LGI2	LGI3	LGI4
LHFPL tetraspan proteins		LHFPL1	LHFPL5	LHFPL2	LHFPL3	LHFPL4	LHFPL6
LIM class homeoboxes		ISL1	ISL2	LHX1	LHX2	LHX3	LHX4	LHX5	LHX6	LHX8	LHX9	LMX1A	LMX1B
LIM domain containing		ABLIM1	ABLIM2	ABLIM3	CRIP1	CRIP2	CRIP3	CSRP1	CSRP2	CSRP3	FBLIM1	FHL1	FHL2	FHL3	FHL5	LASP1	LDB3	LIMA1	LIMCH1	LIMD2	LIMK1	LIMK2	LIMS1	LIMS3	LMCD1	LMO1	LMO2	LMO3	LMO4	LMO7	LPXN	MICAL1	MICAL2	MICAL3	MICALL1	MICALL2	NEBL	NRAP	PDLIM1	PDLIM2	PDLIM3	PDLIM4	PDLIM5	PDLIM7	PRICKLE1	PRICKLE2	PRICKLE3	PRICKLE4	PXN
LIM zinc finger domain containing		LIMS2	LIMS1	LIMS4	LIMS3
LIMK/TESK kinase family		TESK1	LIMK1	TESK2	LIMK2
Linear ubiquitin chain assembly complex		SHARPIN	RBCK1	RNF31
Lipases		CEL	AADAC	DAGLA	PNPLA2	DAGLB	PNPLA3	LIPA	LIPC	LIPE	LIPF	LIPG	LIPH	LIPI	LIPJ	LIPK	LIPM	LIPN	LPL	MGLL	PNLIP	PNLIPRP2	PNLIPRP3
Lipid phosphatases		DOLPP1
Lipins		LPIN1	LPIN2	LPIN3
Lipocalins		AMBP	APOD	C8G	APOM	LCN1	LCN2	LCN6	LCN8	LCN9	LCN10	LCN12	LCN15	OBP2A	OBP2B	ORM1	ORM2	PAEP	PTGDS	RBP4
Long non-coding RNAs (published)		AATBC	DANCR	ABHD11-AS1	GAS5	ADAMTS9-AS2	H19	ADPGK-AS1	LINC-PINT	AFAP1-AS1	MEG8	AGAP2-AS1	MIR17HG	AIRN	MIR22HG	APOA1-AS	MIR31HG	APTR	MIR99AHG	ARLNC1	MIR100HG	ARNILA	MIR155HG	ATXN8OS	MIR205HG	B3GALT5-AS1	MIR222HG	B4GALT1-AS1	MIR503HG	BABAM2-AS1	MIR600HG	BACE1-AS	MIR2052HG	BANCR	MIR4435-2HG	BCAR4	MT-LIPCAR	BCYRN1	PVT1	BDNF-AS	RN7SK	BGLT3	RN7SL1	BIRC6-AS2	RN7SL2	BISPR	RN7SL3	BLACAT1	SNHG1
Long pentraxins		NPTX1	NPTX2	NPTXR	PTX3	PTX4
Low confidence cytoplasmic transfer RNAs		TRA-AGC17-1	TRA-AGC18-1	TRA-AGC18-2	TRA-AGC19-1	TRA-AGC20-1	TRA-AGC21-1	TRA-CGC5-1	TRA-TGC8-1	TRC-GCA24-1	TRD-GTC4-1	TRD-GTC5-1	TRD-GTC6-1	TRD-GTC8-1	TRD-GTC10-1	TRE-CTC3-1	TRE-CTC5-1	TRE-TTC5-1	TRE-TTC8-2	TRG-CCC4-1	TRG-CCC5-1	TRG-CCC6-1	TRG-CCC7-1	TRG-GCC6-1	TRK-CTT6-1	TRK-TTT8-1	TRK-TTT9-1	TRK-TTT14-1	TRL-AAG5-1	TRL-AAG8-1	TRL-CAA5-1	TRN-ATT1-1	TRN-ATT1-2	TRN-GTT13-1	TRN-GTT15-1	TRN-GTT15-2	TRN-GTT16-1	TRN-GTT16-3	TRN-GTT17-1	TRN-GTT18-1	TRN-GTT19-2	TRN-GTT20-1	TRP-AGG3-1	TRP-GGG1-1	TRQ-CTG8-1	TRQ-CTG8-2	TRQ-CTG8-3	TRQ-CTG10-1	TRS-AGA5-1
Low density lipoprotein receptors		LDLR	LRP1	LRP1B	LRP2	LRP3	LRP4	LRP5	LRP6	LRP8	LRP10	LRP11	LRP12	VLDLR
LRAT domain containing family		LRAT	LRATD1	LRATD2
LSm proteins		LSM1	LSM2	LSM3	LSM4	LSM5	LSM6	LSM7	LSM8	LSM10	LSM11	LSM12	LSM14A	LSM14B	NAA38
LY6/PLAUR domain containing		CD59	LY6G6F	CD177	PATE1	GML	PATE2	GPIHBP1	PATE3	LY6D	PATE4	LY6E	LY6G5B	LY6G5C	LY6G6C	LY6G6D	LY6G6E	LY6H	LY6K	LY6L	LYNX1	LYPD1	LYPD2	LYPD3	LYPD4	LYPD5	LYPD6	LYPD6B	LYPD8	PINLYP	PLAUR	PSCA	SLURP1	SLURP2	SPACA4	TEX101
LYR motif containing		ETFRF1	NDUFA6	LYRM1	NDUFB9	LYRM2	LYRM4	LYRM7	LYRM9	SDHAF1	SDHAF3
Lysine acetyltransferases		ATAT1	CLOCK	CREBBP	KAT2A	ESCO1	MCM3AP	ELP3	KAT2B	ESCO2	NCOA1	EP300	GTF3C4	NCOA2	KAT14	HAT1	NCOA3	TAF1
Lysine demethylases		JMJD1C	KDM2A	KDM5C	KDM1A	KDM2B	KDM1B	KDM5A	KDM3A	KDM5B	KDM3B	KDM5D	KDM4A	KDM7A	KDM4B	PHF2	KDM4C	PHF8	KDM4D	KDM4E	KDM4F	KDM6A	KDM6B	KDM8	UTY
Lysine methyltransferases		DOT1L	EHMT1	ASH1L	KMT5B	EHMT2	EZH1	MECOM	KMT5A	EZH2	PRDM2	KMT5C	KMT2A	PRDM6	NSD1	KMT2B	PRDM8	SETD1A	KMT2C	PRDM9	SETD1B	KMT2D	PRDM16	SETD2	KMT2E	SETD7	NSD2	SMYD1	NSD3	SMYD2	SETDB1	SMYD3	SETDB2	SUV39H2	SUV39H1
Lysophosphatidic acid receptors		LPAR1	LPAR2	LPAR3	LPAR4	LPAR5	LPAR6
Lysosome associated membrane proteins		LAMP1	CD68	LAMP2	LAMP3	LAMP5
Lysozymes, c-type		LALBA	LYZ	LYZL1	LYZL2	LYZL4	LYZL6	SPACA3	SPACA5	SPACA5B
Lysozymes, g-type		LYG1	LYG2
M1 metallopeptidases		ANPEP	ERAP1	AOPEP	TAF2	ENPEP	ERAP2	LNPEP	LTA4H	LVRN	NPEPPS	RNPEP	RNPEPL1	TRHDE
M10 matrix metallopeptidases		MMP2	MMP1	MMP3	MMP13	MMP7	MMP23A	MMP8	MMP23B	MMP9	MMP10	MMP11	MMP12	MMP14	MMP15	MMP16	MMP17	MMP19	MMP20	MMP21	MMP24	MMP25	MMP26	MMP27	MMP28
M13 metallopeptidases		ECE1	ECE2	ECEL1	KEL	MME	MMEL1	PHEX
M14 carboxypeptidases		AEBP1	AGBL1	AGBL2	AGTPBP1	AGBL3	PRCP	AGBL4	AGBL5	CPA1	CPA2	CPA3	CPA4	CPA5	CPA6	CPB1	CPB2	CPD	CPE	CPM	CPN1	CPN2	CPO	CPQ	CPVL	CPXM1	CPXM2	CPZ	SCPEP1
M16 metallopeptidases		IDE	NRDC	PITRM1	PMPCA	PMPCB	UQCRC1	UQCRC2
M3 metallopeptidases		MIPEP	NLN	THOP1
m6A methyltransferase complex		METTL3	VIRMA	METTL14	WTAP
MAB21 family		MAB21L1	MAB21L2	MAB21L3	MAB21L4
Macro domain containing		CHD1L	PARP9	GDAP2	PARP14	MACROD1	PARP15	MACROD2	MACROH2A1	MACROH2A2	OARD1
MADS box family		SRF	MEF2A	MEF2B	MEF2C	MEF2D
Maestro heat like repeat containing		MRO	MROH1	MROH2A	MROH2B	MROH3P	MROH4P	MROH5	MROH6	MROH7	MROH8	MROH9
MAGE family		MAGEA1	MAGEA2	MAGEA2B	MAGEA3	MAGEA4	MAGEA5	MAGEA6	MAGEA7P	MAGEA8	MAGEA9	MAGEA9B	MAGEA10	MAGEA11	MAGEA12	MAGEA13P	MAGEB1	MAGEB2	MAGEB3	MAGEB4	MAGEB5	MAGEB6	MAGEB10	MAGEB16	MAGEB17	MAGEB18	MAGEC1	MAGEC2	MAGEC3	MAGED1	MAGED2	MAGED4	MAGED4B	MAGEE1	MAGEE2	MAGEF1	MAGEH1	MAGEL2	NDN	NSMCE3	TRO
Major cadherins		CDH13	CDH26
Mannosidases alpha class 1		EDEM1	EDEM2	EDEM3	MAN1A1	MAN1A2	MAN1B1	MAN1C1
Mannosidases alpha class 2		MAN2A1	MAN2A2	MAN2B1	MAN2B2	MAN2C1
Mannosidases endo-alpha		MANEA	MANEAL
Mannosidases type beta		MANBA	MANBAL
Mannosyl-glycoprotein N-acetylglucosaminyltransferases		MGAT1	MGAT4B	MGAT2	MGAT5	MGAT3	MGAT4A	MGAT4C	MGAT4D	MGAT4EP	MGAT4FP	MGAT5B
MAP kinase phosphatases		DUSP1	DUSP2	DUSP4	DUSP5	DUSP6	DUSP7	DUSP8	DUSP9	DUSP10	DUSP16	STYXL1
MAPK activated protein kinases		MAPKAPK2	MAPKAPK3	MAPKAPK5	MKNK1	MKNK2	RPS6KA1	RPS6KA2	RPS6KA3	RPS6KA4	RPS6KA5	RPS6KA6
MARVEL domain containing		MAL	MARVELD2	OCLN	MAL2	PLLP	SYP	MALL	SYNPR	MARVELD1	SYPL1	MARVELD3	SYPL2	MYADM	MYADML	MYADML2	PLP2
Matrilins		MATN1	MATN2	MATN3	MATN4
MAX dimerization proteins		MGA	MLX	MNT	MXD1	MXD3	MXD4	MXI1
MBT domain containing		L3MBTL2	L3MBTL1	MBTD1	L3MBTL3	L3MBTL4	SCMH1	SCML2	SFMBT1	SFMBT2
MCM family		MCM3	MCM2	MCM4	MCM7	MCM5	MCM6	MCM8	MCM9	MCMDC2
Mediator complex		MED1	CCNC	MED4	CDK8	MED6	CDK19	MED7	MED12	MED8	MED15	MED9	MED10	MED11	MED12L	MED13	MED13L	MED14	MED16	MED17	MED18	MED19	MED20	MED21	MED22	MED23	MED24	MED25	MED26	MED27	MED28	MED29	MED30	MED31
Melanin concentrating hormone receptors		MCHR1	MCHR2
Melanocortin receptors		MC1R	MC2R	MC3R	MC4R	MC5R
Melatonin receptors		MTNR1A	MTNR1B
Membrane associated guanylate kinases		CACNB1	CARD11	DLG3	CACNB2	CASK	CACNB3	DLG1	CACNB4	DLG2	CARD10	MAGI1	CARD14	MPP5	DLG4	TJP2	DLG5	MAGI2	MAGI3	MPP1	MPP2	MPP3	MPP4	MPP6	MPP7	TJP1	TJP3
Membrane associated progesterone receptor family		CYB5D2	NENF	PGRMC1	PGRMC2
Membrane associated ring-CH-type fingers		MARCHF1	MARCHF2	MARCHF3	MARCHF4	MARCHF5	MARCHF6	MARCHF7	MARCHF8	MARCHF9	MARCHF10	MARCHF11
Membrane bound O-acyltransferases		HHAT	HHATL	LPCAT3	MBOAT1	MBOAT2	MBOAT4	MBOAT7	PORCN
Membrane spanning 4-domains		MS4A1	MS4A2	MS4A3	MS4A4A	MS4A4E	MS4A5	MS4A6A	MS4A6E	MS4A7	MS4A8	MS4A10	MS4A12	MS4A13	MS4A14	MS4A15	MS4A18	TMEM176A	TMEM176B
Metallothioneins		MT1A	MT1B	MT1CP	MT1DP	MT1E	MT1F	MT1G	MT1H	MT1HL1	MT1IP	MT1JP	MT1L	MT1M	MT1P1	MT1P3	MT1X	MT2A	MT3	MT4
Metaxins		MTX1	MTX2	MTX3
Methyl-CpG binding domain containing		MBD1	BAZ2A	MBD5	BAZ2B	MBD6	MBD2	SETDB1	MBD3	SETDB2	MBD4	MECP2
Methyltransferase like		EEF1AKMT2	CSKMT	EEF1AKMT3	METTL3	EEF1AKNMT	METTL14	ETFBKMT	METTL1	METTL2A	METTL2B	METTL4	METTL5	METTL6	METTL7A	METTL7B	METTL8	METTL9	METTL11B	METTL15	METTL16	METTL17	METTL18	METTL21A	METTL21C	METTL22	METTL23	METTL25	METTL26	METTL27	NTMT1	RRNAD1	TRMT44	VCPKMT
MIA family		MIA	MIA2	MIA3	OTOR
MicroRNA MIR1/206 family		MIR1-1	MIR1-2	MIR206
MicroRNA MIR10/100 family		MIR10A	MIR10B	MIR99A	MIR99B	MIR100	MIR125A	MIR125B1	MIR125B2
MicroRNA MIR101 family		MIR101-1	MIR101-2
MicroRNA MIR103/107 family		MIR103A1	MIR103A2	MIR103B1	MIR103B2	MIR107
MicroRNA MIR105 family		MIR105-1	MIR105-2
MicroRNA MIR1184 family		MIR1184-1	MIR1184-2	MIR1184-3
MicroRNA MIR1233 family		MIR1233-1	MIR1233-2
MicroRNA MIR124 family		MIR124-1	MIR124-2	MIR124-3
MicroRNA MIR1244 family		MIR1244-1	MIR1244-2	MIR1244-3	MIR1244-4
MicroRNA MIR1255 family		MIR1255A	MIR1255B1	MIR1255B2
MicroRNA MIR128 family		MIR128-1	MIR128-2
MicroRNA MIR1285 family		MIR1285-1	MIR1285-2
MicroRNA MIR1289 family		MIR1289-1	MIR1289-2
MicroRNA MIR129 family		MIR129-1	MIR129-2
MicroRNA MIR130 family		MIR130A	MIR130B	MIR301A	MIR301B	MIR454
MicroRNA MIR1302 family		MIR1302-1	MIR1302-2	MIR1302-3	MIR1302-4	MIR1302-5	MIR1302-6	MIR1302-7	MIR1302-8	MIR1302-9	MIR1302-10	MIR1302-11
MicroRNA MIR132/212 family		MIR132	MIR212
MicroRNA MIR133 family		MIR133A1	MIR133A2	MIR133B
MicroRNA MIR135 family		MIR135A1	MIR135A2	MIR135B
MicroRNA MIR138 family		MIR138-1	MIR138-2
MicroRNA MIR141/200 family		MIR141	MIR200A	MIR200B	MIR200C	MIR429
MicroRNA MIR146 family		MIR146A	MIR146B
MicroRNA MIR147 family		MIR147A	MIR147B
MicroRNA MIR148/152 family		MIR148A	MIR148B	MIR152
MicroRNA MIR15/16 family		MIR15A	MIR15B	MIR16-1	MIR16-2	MIR195	MIR424	MIR497	MIR503	MIR646
MicroRNA MIR153 family		MIR153-1	MIR153-2
MicroRNA MIR154 family		MIR154	MIR323A	MIR323B	MIR369	MIR377	MIR381	MIR382	MIR409	MIR410	MIR487A	MIR487B	MIR494	MIR496	MIR539	MIR655	MIR656	MIR1185-1	MIR1185-2
MicroRNA MIR17 family		MIR17	MIR18A	MIR18B	MIR20A	MIR20B	MIR93	MIR106A	MIR106B
MicroRNA MIR181 family		MIR181A1	MIR181A2	MIR181B1	MIR181B2	MIR181C	MIR181D
MicroRNA MIR188/532 family		MIR188	MIR532	MIR660
MicroRNA MIR19 family		MIR19A	MIR19B1	MIR19B2
MicroRNA MIR190 family		MIR190A	MIR190B
MicroRNA MIR192/215 family		MIR192	MIR215
MicroRNA MIR193 family		MIR193A	MIR193B
MicroRNA MIR194 family		MIR194-1	MIR194-2
MicroRNA MIR196 family		MIR196A1	MIR196A2	MIR196B
MicroRNA MIR1972 family		MIR1972-1	MIR1972-2	MIR5708
MicroRNA MIR199 family		MIR199A1	MIR199A2	MIR199B
MicroRNA MIR203 family		MIR203A	MIR203B
MicroRNA MIR204/211 family		MIR204	MIR211
MicroRNA MIR208 family		MIR208A	MIR208B
MicroRNA MIR216 family		MIR216A	MIR216B
MicroRNA MIR218 family		MIR218-1	MIR218-2
MicroRNA MIR219 family		MIR219A1	MIR219A2	MIR219B
MicroRNA MIR23 family		MIR23A	MIR23B
MicroRNA MIR24 family		MIR24-1	MIR24-2
MicroRNA MIR25/92 family		MIR25	MIR92A1	MIR92A2	MIR92B	MIR363
MicroRNA MIR26 family		MIR26A1	MIR26A2	MIR26B
MicroRNA MIR27 family		MIR27A	MIR27B
MicroRNA MIR28/151 family		MIR28	MIR151A	MIR151B
MicroRNA MIR29 family		MIR29A	MIR29B1	MIR29B2	MIR29C
MicroRNA MIR30 family		MIR30A	MIR30B	MIR30C1	MIR30C2	MIR30D	MIR30E
MicroRNA MIR302 family		MIR302A	MIR302B	MIR302C	MIR302D	MIR302F
MicroRNA MIR3118 family		MIR3118-1	MIR3118-2	MIR3118-3	MIR3118-4
MicroRNA MIR3156 family		MIR3156-1	MIR3156-2	MIR3156-3
MicroRNA MIR3179 family		MIR3179-1	MIR3179-2	MIR3179-3	MIR3179-4
MicroRNA MIR3180 family		MIR3180-1	MIR3180-2	MIR3180-3	MIR3180-4	MIR3180-5
MicroRNA MIR3198 family		MIR3198-1	MIR3198-2
MicroRNA MIR320 family		MIR320A	MIR320B1	MIR320B2	MIR320C1	MIR320C2	MIR320D1	MIR320D2	MIR320E
MicroRNA MIR329 family		MIR329-1	MIR329-2	MIR495	MIR543
MicroRNA MIR33 family		MIR33A	MIR33B
MicroRNA MIR34/449 family		MIR34A	MIR34B	MIR34C	MIR449A	MIR449B	MIR449C
MicroRNA MIR3648 family		MIR3648-1	MIR3648-2
MicroRNA MIR365 family		MIR365A	MIR365B
MicroRNA MIR3670 family		MIR3670-1	MIR3670-2	MIR3670-3	MIR3670-4
MicroRNA MIR3680 family		MIR3680-1	MIR3680-2
MicroRNA MIR371 family		MIR371A	MIR371B	MIR372	MIR373
MicroRNA MIR374 family		MIR374A	MIR374B	MIR374C
MicroRNA MIR376 family		MIR376A1	MIR376A2	MIR376B	MIR376C
MicroRNA MIR378 family		MIR378A	MIR378B	MIR378D1	MIR378D2	MIR378E
MicroRNA MIR379 family		MIR379	MIR380	MIR411	MIR758	MIR1197
MicroRNA MIR450 family		MIR450A1	MIR450A2	MIR450B
MicroRNA MIR451 family		MIR451A	MIR451B
MicroRNA MIR486 family		MIR486-1	MIR486-2
MicroRNA MIR500 family		MIR362	MIR500A	MIR500B	MIR501	MIR502
MicroRNA MIR506 family		MIR506	MIR507	MIR508	MIR509-1	MIR509-2	MIR509-3	MIR510	MIR511	MIR512-1	MIR512-2	MIR513A1	MIR513A2	MIR513B	MIR513C	MIR514A1	MIR514A2	MIR514A3	MIR514B
MicroRNA MIR515 family		MIR515-1	MIR515-2	MIR516A1	MIR516A2	MIR516B1	MIR516B2	MIR517A	MIR517B	MIR517C	MIR518A1	MIR518A2	MIR518B	MIR518C	MIR518D	MIR518E	MIR518F	MIR519A1	MIR519A2	MIR519B	MIR519C	MIR519D	MIR519E	MIR520A	MIR520B	MIR520C	MIR520D	MIR520E	MIR520F	MIR520G	MIR520H	MIR521-1	MIR521-2	MIR522	MIR523	MIR524	MIR525	MIR526A1	MIR526A2	MIR526B	MIR527	MIR1283-1	MIR1283-2
MicroRNA MIR544 family		MIR544A	MIR544B
MicroRNA MIR548 family		MIR548A1	MIR548A2	MIR548A3	MIR548AA1	MIR548AA2	MIR548AB	MIR548AC	MIR548AD	MIR548AE1	MIR548AE2	MIR548AG1	MIR548AG2	MIR548AH	MIR548AI	MIR548AJ1	MIR548AJ2	MIR548AK	MIR548AL	MIR548AM	MIR548AN	MIR548AO	MIR548AP	MIR548AQ	MIR548AS	MIR548AT	MIR548AU	MIR548AV	MIR548AW	MIR548AX	MIR548AY	MIR548AZ	MIR548B	MIR548BA	MIR548BB	MIR548C	MIR548D1	MIR548D2	MIR548E	MIR548F1	MIR548F2	MIR548F3	MIR548F4	MIR548F5	MIR548G	MIR548H1	MIR548H2	MIR548H3	MIR548H4
MicroRNA MIR550 family		MIR550A1	MIR550A2	MIR550A3	MIR550B1	MIR550B2
MicroRNA MIR551 family		MIR551A	MIR551B
MicroRNA MIR663 family		MIR663A	MIR663B
MicroRNA MIR664 family		MIR664A	MIR664B
MicroRNA MIR7 family		MIR7-1	MIR7-2	MIR7-3
MicroRNA MIR888 family		MIR888	MIR890	MIR892A	MIR892B	MIR892C
MicroRNA MIR891 family		MIR891A	MIR891B
MicroRNA MIR9 family		MIR9-1	MIR9-2	MIR9-3
MicroRNA MIR95 family		MIR95	MIR421	MIR545	MIR1264
MicroRNA MIRLET7 family		MIR98	MIRLET7A1	MIRLET7A2	MIRLET7A3	MIRLET7B	MIRLET7C	MIRLET7D	MIRLET7E	MIRLET7F1	MIRLET7F2	MIRLET7G	MIRLET7I
MicroRNA non-coding host genes		H19	CARMN	DANCR	LINC-PINT	MIR1-1HG	MIR7-3HG	MIR9-3HG	MIR17HG	MIR22HG	MIR29B2CHG	MIR31HG	MIR34AHG	MIR99AHG	MIR100HG	MIR122HG	MIR124-2HG	MIR133A1HG	MIR137HG	MIR155HG	MIR181A1HG	MIR181A2HG	MIR193BHG	MIR194-2HG	MIR200CHG	MIR202HG	MIR205HG	MIR210HG	MIR217HG	MIR222HG	MIR223HG	MIR302CHG	MIR325HG	MIR378D2HG	MIR381HG	MIR497HG	MIR503HG	MIR548A1HG	MIR548XHG	MIR570HG	MIR583HG	MIR600HG	MIR646HG	MIR663AHG	MIR670HG	MIR762HG	MIR924HG	MIR1302-2HG	MIR1915HG
MicroRNA protein coding host genes		AATF	ABCA6	AATK	AKAP13	ASH1L	KAT2B	ABHD16A	ABCC10	ABR	ANP32A	CADM2	RUVBL2	ACBD6	ABCF1	ADAMTSL1	AP1B1	EZH1	TRIM28	ACMSD	ABLIM2	AMBRA1	CDC5L	IL1RAPL1	ACSS3	ACAP3	AMH	DICER1	KDM2B	AFTPH	ADAMTSL4	ANKRD28	DKC1	KDM5C	AMOT	ADCY6	AP2A1	DLG1	PLCG1	AMOTL2	ADCY7	ARF1	DSCAM	TNS1	ANK1	ADGRB2	ARHGEF11	EPHB2	ANK2
MicroRNAs		MIR21	MIR96	MIR22	MIR3690	MIR23C	MIR6089	MIR31	MIR32	MIR122	MIR126	MIR127	MIR134	MIR136	MIR137	MIR139	MIR140	MIR142	MIR143	MIR144	MIR145	MIR149	MIR150	MIR155	MIR182	MIR183	MIR184	MIR185	MIR186	MIR187	MIR191	MIR197	MIR198	MIR202	MIR205	MIR210	MIR214	MIR217	MIR221	MIR222	MIR223	MIR224	MIR296	MIR297	MIR298	MIR299	MIR300	MIR302E	MIR324
Microsomal glutathione S-transferases		MGST1	MGST2	MGST3
Microtubule associated protein RP/EB family		MAPRE1	MAPRE2	MAPRE3
MINDY deubiquitinases		MINDY1	MINDY2	MINDY3	MINDY4	MINDY4B
Minor histocompatibility antigens		AKAP13	APOBEC3B	KDM5D	ARHGAP45	ARHGDIB	SP110	BCAT2	CD19	USP9Y	BCL2A1	CENPM	C19orf48	CTSH	DDX3Y	GEMIN4	DPH1	HEATR1	EBI3	LY75	ERAP1	MR1	ERBB2	P2RX5	HMHB1	PUM3	HMSD	RPS4Y1	MTHFD1	TRIM42	MYO1G	UGT2B17	NUP133	UTY	PDCD11	WNK1	PI4K2B	PKN3	PRCP	PTK2B	RESF1	SLC1A5	SLC19A1	SON	SSR1	SWAP70	TMSB4Y	TOR3A	TRIM22
Minor spliceosome		RNU4ATAC	RNU6ATAC
Miro like atypical Rho GTPases		RHOT1	RHOT2
MIS12 kinetochore complex		DSN1	MIS12	NSL1	PMF1
Mitochondrial complex I assembly complex		ECSIT	ACAD9	NDUFAF1	TIMMDC1	TMEM126B
Mitochondrial complex II: succinate dehydrogenase subunits		SDHA	SDHB	SDHC	SDHD
Mitochondrial complex III: ubiquinol-cytochrome c reductase complex subunits		UQCR10	CYC1	UQCR11	MT-CYB	UQCRB	UQCRC1	UQCRFS1	UQCRC2	UQCRH	UQCRQ
Mitochondrial complex IV: cytochrome c oxidase subunits		COX4I1	COX4I2	COX5A	COX5B	COX6A1	COX6A2	COX6B1	COX6B2	COX6C	COX7A1	COX7A2	COX7B	COX7B2	COX7C	COX8A	COX8C	MT-CO1	MT-CO2	MT-CO3
Mitochondrial complex V: ATP synthase subunits		ATP5F1A	ATP5F1B	ATP5F1C	ATP5F1D	ATP5F1E	ATP5IF1	ATP5MC1	ATP5MC2	ATP5MC3	ATP5MD	ATP5ME	ATP5MF	ATP5MG	ATP5MPL	ATP5PB	ATP5PD	ATP5PF	ATP5PO	MT-ATP6	MT-ATP8
Mitochondrial contact site and cristae organizing system subunits		APOOL	APOO	CHCHD6	CHCHD3	IMMT	MICOS10	MICOS13
Mitochondrial iron-sulfur assembly components		BOLA3	GLRX5	FDXR	LYRM4	FXN	IBA57	ISCA1	ISCA2	ISCU	NFS1	NFU1	NUBPL
Mitochondrial respiratory chain complex assembly factors		ATPAF1	BCS1L	ATPAF2	CHCHD7	CMC1	COA4	CMC2	FDXR	COA1	LYRM7	COA3	NDUFAF1	COA5	NDUFAF5	COA6	NDUFAF7	COA7	NUBPL	COA8	SDHAF1	COX7A2L	SDHAF3	COX10	TTC19	COX11	COX14	COX15	COX16	COX17	COX18	COX19	COX20	DMAC1	DMAC2	FDX2	FOXRED1	HCCS	HIGD1A	HIGD2A	LRPPRC	NDUFAF3	NDUFAF4	NDUFAF6	NDUFAF8	OXA1L	PET100	PET117	PNKD
Mitochondrial ribosomal proteins		DAP3	MRPL1	MRPL2	MRPL3	MRPL4	MRPL9	MRPL10	MRPL11	MRPL12	MRPL13	MRPL14	MRPL15	MRPL16	MRPL17	MRPL18	MRPL19	MRPL20	MRPL21	MRPL22	MRPL23	MRPL24	MRPL27	MRPL28	MRPL30	MRPL32	MRPL33	MRPL34	MRPL35	MRPL36	MRPL37	MRPL38	MRPL39	MRPL40	MRPL41	MRPL42	MRPL43	MRPL44	MRPL45	MRPL46	MRPL47	MRPL48	MRPL49	MRPL50	MRPL51	MRPL52	MRPL53	MRPL54	MRPL55
mitochondrial RNase P complex		PRORP	HSD17B10	TRMT10C
Mitochondrial sorting and assembly machinery complex		SAMM50
Mitochondrially encoded long non-coding RNAs		MT-LIPCAR
Mitochondrially encoded protein coding genes		MT-CYB	MT-ATP6	MT-ATP8	MT-CO1	MT-CO2	MT-CO3	MT-ND1	MT-ND2	MT-ND3	MT-ND4	MT-ND4L	MT-ND5	MT-ND6
Mitochondrially encoded regions		MT-7SDNA	MT-ATT	MT-CSB1	MT-CSB2	MT-CSB3	MT-HPR	MT-HSP1	MT-HSP2	MT-LSP	MT-OHR	MT-OLR	MT-RNR3	MT-TAS	MT-TER	MT-TFH	MT-TFL	MT-TFX	MT-TFY
Mitochondrially encoded ribosomal RNAs		MT-RNR1	MT-RNR2
Mitochondrially encoded transfer RNAs		MT-TA	MT-TC	MT-TD	MT-TE	MT-TF	MT-TG	MT-TH	MT-TI	MT-TK	MT-TL1	MT-TL2	MT-TM	MT-TN	MT-TP	MT-TQ	MT-TR	MT-TS1	MT-TS2	MT-TT	MT-TV	MT-TW	MT-TY
Mitogen-activated protein kinase kinase kinase kinases		MAP4K1	MAP4K2	MAP4K3	MAP4K4	MAP4K5
Mitogen-activated protein kinase kinase kinases		MAP3K2	ARAF	MAP3K3	BRAF	MAP3K4	MAP3K1	MAP3K5	RAF1	MAP3K6	MAP3K7	MAP3K8	MAP3K9	MAP3K10	MAP3K11	MAP3K12	MAP3K13	MAP3K14	MAP3K15	MAP3K19	MAP3K20	MAP3K21	TAOK1	TAOK2	TAOK3
Mitogen-activated protein kinase kinases		MAP2K1	MAP2K2	MAP2K3	MAP2K4	MAP2K5	MAP2K6	MAP2K7
Mitogen-activated protein kinases		MAPK1	MAPK3	MAPK4	MAPK6	MAPK7	MAPK8	MAPK9	MAPK10	MAPK11	MAPK12	MAPK13	MAPK14	MAPK15
MJD deubiquinating enzymes		ATXN3L	ATXN3	JOSD1	JOSD2
MKS complex		CC2D2A	B9D1	MKS1	TMEM67	B9D2	TMEM231	CEP290	TCTN1	TCTN2
MOB kinase activators		MOB1A	MOB4	MOB1B	MOB2	MOB3A	MOB3B	MOB3C
MPP10 subcomplex		IMP3	MPHOSPH10	IMP4
MRH domain containing		ERLEC1	GNPTG	IGF2R	M6PR	OS9	PRKCSH
MRN complex		WDCP	NBN	MRE11	RAD50
MSL histone acetyltransferase complex		KAT8	MSL1	MSL2	MSL3
MTOR complex 1		AKT1S1	MLST8	MTOR	RPTOR
MTOR complex 2		MAPKAP1	MLST8	PRR5	MTOR	RICTOR
Mucins		EMCN	OVGP1	MUC1	MUC2	MUC3A	MUC3B	MUC4	MUC5AC	MUC5B	MUC6	MUC7	MUC8	MUC12	MUC13	MUC15	MUC16	MUC17	MUC19	MUC20	MUC21	MUC22
Multiple C2 and transmembrane domain containing		MCTP1	MCTP2
MutL homologs		MLH1	MLH3	PMS1	PMS2
MutS homologs		MSH2	MSH3	MSH4	MSH5	MSH6
My-T-BRC complex		BCR	MYD88	TLR9
Myb/SANT domain containing		C17orf49	BDP1	MTA1	EZH1	CHD6	CDC5L	MTA2	EZH2	CHD7	DNAJC1	MTA3	CRAMP1	DNAJC2	DMAP1	RERE	DMTF1	TADA2B	EP400	TERF1	GON4L	TERF2	MIDEAS	ZKSCAN2	MIER1	ZSCAN20	MIER2	ZZZ3	MIER3	MIS18BP1	MSANTD1	MSANTD2	MSANTD3	MSANTD4	MYB	MYBL1	MYBL2	MYPOP	MYSM1	NCOR1	NCOR2	RCOR1	RCOR2	RCOR3	SMARCA1	SMARCA5	SMARCC1	SMARCC2	SNAPC4
Myocardin family		MAMSTR	MRTFA	MRTFB	MYOCD
Myocyte enhancer factor 2 proteins		MEF2A	MEF2B	MEF2C	MEF2D
Myogenic regulatory family		MYF5	MYF6	MYOD1	MYOG
Myosin binding proteins		MYBPC1	MYOM2	MYBPC2	MYOM3	MYBPC3	MYBPH	MYBPHL	MYOM1
Myosin heavy chains		MYH1	MYH9	MYH2	MYH14	MYH3	MYH4	MYH6	MYH7	MYH7B	MYH8	MYH10	MYH11	MYH13	MYH15	MYH16
Myosin light chain kinase family		MYLK	OBSCN	MYLK2	TTN	MYLK3	MYLK4	SPEG
Myosin light chains		MYL1	MYL2	MYL3	MYL4	MYL5	MYL6	MYL6B	MYL7	MYL8P	MYL9	MYL10	MYL12A	MYL12B	MYLPF
Myosin phosphatase targeting family		PPP1R12A	PPP1R12B	PPP1R12C	PPP1R16A	PPP1R16B
Myosins, class I		MYO1A	MYO1D	MYO1B	MYO1G	MYO1C	MYO1E	MYO1F	MYO1H
Myosins, class III		MYO3A	MYO3B
Myosins, class IX		MYO9A	MYO9B
Myosins, class V		MYO5A	MYO5B	MYO5C
Myosins, class VI		MYO6
Myosins, class VII		MYO7A	MYO7B
Myosins, class X		MYO10
Myosins, class XIX		MYO19
Myosins, class XV		MYO15A	MYO15B
Myosins, class XVI		MYO16
Myosins, class XVIII		MYO18A	MYO18B
Myotubularins		MTM1	MTMR1	MTMR2	MTMR3	MTMR4	MTMR6	MTMR7	MTMR8	MTMR9	MTMR10	MTMR11	MTMR12	MTMR14	SBF1	SBF2
Myozenins		MYOZ1	MYOZ2	MYOZ3
MYST type domain containing lysine acetyltransferases		KAT5	KAT6A	KAT8	KAT7	KAT6B
N-BAR domain containing		AMPH	ARHGAP17	ARHGAP44	BIN1	BIN2	BIN3	SH3BP1	SH3GL1	SH3GL2	SH3GL3	SH3GLB1	SH3GLB2
N-terminal EF-hand calcium binding proteins		NECAB1	NECAB2	NECAB3
N(alpha)-acetyltransferase subunits		NAA25	NAA10	NAA16	NAA35	NAA11	NAA15	NAA20	NAA30	NAA38	NAA40	NAA50	NAA60	NAA80
Na+/K+ transporting ATPase interacting		NKAIN1	NKAIN2	NKAIN3	NKAIN4
NADH:ubiquinone oxidoreductase core subunits		MT-ND1	MT-ND2	MT-ND3	MT-ND4	MT-ND4L	MT-ND5	MT-ND6	NDUFS1	NDUFS2	NDUFS3	NDUFS7	NDUFS8	NDUFV1	NDUFV2
NADH:ubiquinone oxidoreductase supernumerary subunits		NDUFA1	NDUFA9	NDUFA2	NDUFA3	NDUFA5	NDUFA6	NDUFA7	NDUFA8	NDUFA10	NDUFA11	NDUFA12	NDUFA13	NDUFAB1	NDUFB1	NDUFB2	NDUFB3	NDUFB4	NDUFB5	NDUFB6	NDUFB7	NDUFB8	NDUFB9	NDUFB10	NDUFB11	NDUFC1	NDUFC2	NDUFS4	NDUFS5	NDUFS6	NDUFV3
NBPF members		NBPF1	NBPF2P	NBPF3	NBPF4	NBPF5P	NBPF6	NBPF7	NBPF8	NBPF9	NBPF10	NBPF11	NBPF12	NBPF13P	NBPF14	NBPF15	NBPF17P	NBPF18P	NBPF19	NBPF20	NBPF21P	NBPF22P	NBPF25P	NBPF26
NCoR/SMRT transcriptional repression complex subunits		GPS2	HDAC3	NCOR1	TBL1X	NCOR2	TBL1XR1
NDC80 kinetochore complex		NDC80	NUF2	SPC24	SPC25
NDRG family		NDRG1	NDRG2	NDRG3	NDRG4
Nectins and nectin-like molecules		CADM1	CADM2	CADM3	NECTIN3	CADM4	CRTAM	NECTIN1	NECTIN2	NECTIN4	PVR
Negative elongation factor complex members		NELFB	NELFA	NELFE	NELFCD
Netrins		NTN1	NTN3	NTN4	NTN5	NTNG1	NTNG2
Neuraminidases		NEU1	NEU2	NEU3	NEU4
Neuregulins		NRG3	NRG1	NRG4	NRG2
Neurexins		NRXN1	NRXN2	NRXN3
Neuroligins		NLGN1	NLGN2	NLGN3	NLGN4X	NLGN4Y
Neuromedin U receptors		NMUR1	NMUR2
Neuropeptide receptors		NPBWR1	NPBWR2	NPFFR1	NPFFR2	NPSR1	NPY1R	NPY2R	NPY4R	NPY4R2	NPY5R	NPY6R
Neuropeptides		ADCYAP1	AGT	ADM	CHGA	ADM2	IGF2	AGRP	KNG1	APLN	PRL	AVP	PTHLH	CALCA	TRH	CALCB	UTS2	CCK	CRH	GAL	GALP	GAST	GHRH	GHRL	GIP	GNRH1	GNRH2	GRP	HCRT	IAPP	IGF1	INS	KISS1	LEP	MLN	NMS	NMU	NPB	NPFF	NPPA	NPPB	NPPC	NPS	NPVF	NPW	NPY	NTS	OXT	PDYN
Neurotensin receptors		NTSR1	NTSR2
Neurotrophins		BDNF	NGF	NTF3	NTF4	NTF6A	NTF6B	NTF6G
NF-kappa B complex subunits		NFKB1	NFKB2	REL	RELA	RELB
NineTeen complex		BCAS2	CWC15	CDC5L	PLRG1	CTNNBL1	PRPF19
NKL subclass homeoboxes and pseudogenes		BARHL1	BARHL2	BARX1	BARX2	BSX	DBX1	DBX2	DLX1	DLX2	DLX3	DLX4	DLX5	DLX6	EMX1	EMX2	EN1	EN2	HHEX	HLX	HMX1	HMX2	HMX3	LBX1	LBX2	MSX1	MSX2	MSX2P1	NANOG	NANOGP1	NANOGP2	NANOGP3	NANOGP4	NANOGP5	NANOGP6	NANOGP7	NANOGP8	NANOGP9	NANOGP10	NANOGP11	NKX1-1	NKX1-2	NKX2-1	NKX2-2	NKX2-3	NKX2-4	NKX2-5	NKX2-6	NKX2-8
NLR family		CIITA	NAIP	NLRC3	NLRC4	NLRC5	NLRP1	NLRP2	NLRP2B	NLRP3	NLRP3P1	NLRP4	NLRP5	NLRP6	NLRP7	NLRP8	NLRP9	NLRP9P1	NLRP10	NLRP11	NLRP12	NLRP13	NLRP14	NLRX1	NOD1	NOD2
NME/NM23 family		NME1	NME7	NME2	NME3	NME4	NME5	NME6	NME8	NME9
Non-canonical high mobility group		HMG20A	HMG20B	HMGXB3	HMGXB4
Non-canonical poly(A) polymerases		MTPAP	TUT1	TENT2	TENT4A	TENT4B	TUT4	TUT7
Non-clustered protocadherins		PCDH1	PCDH7	PCDH8	PCDH9	PCDH10	PCDH11X	PCDH11Y	PCDH12	PCDH17	PCDH18	PCDH19	PCDH20
NOP2/Sun RNA methyltransferase family		NOP2	NSUN2	NSUN3	NSUN4	NSUN5	NSUN6	NSUN7
Notch receptors		NOTCH1	NOTCH2	NOTCH3	NOTCH4
NPHP complex		NPHP1	NPHP4
NRZ tethering complex		NBAS	ZW10	RINT1
NSL histone acetyltransferase complex		KANSL1	KAT8	OGT	HCFC1	KANSL2	MCRS1	PHF20	WDR5	KANSL3
NSP adaptor proteins		BCAR3	SH2D3A	SH2D3C
NT-C2 domain containing		EHBP1	EHBP1L1	FAM102A	FAM102B
NTC associated proteins		BUD13	BUD31	CCDC130	CDC40	CWC15	CWC22	CWC25	CWC27	DHX40	GPKOW	PLRG1	RBM22	RNF113A	SLU7	SNW1	SRRM2
Nuclear exosome targeting complex		MTREX	RBM7	ZCCHC8
Nuclear factors of activated T-cells		NFAT5	NFATC1	NFATC2	NFATC3	NFATC4
Nuclear hormone receptors		AR	ESR1	ESR2	ESRRA	ESRRB	ESRRG	HNF4A	HNF4G	NR1D1	NR1D2	NR1H2	NR1H3	NR1H4	NR1H5P	NR1I2	NR1I3	NR2C1	NR2C2	NR2E1	NR2E3	NR2F1	NR2F2	NR2F6	NR3C1	NR3C2	NR4A1	NR4A2	NR4A3	NR5A1	NR5A2	NR6A1	NR0B1	NR0B2	PGR	PPARA	PPARD	PPARG	RARA	RARB	RARG	RORA	RORB	RORC	RXRA	RXRB	RXRG	THRA	THRB
Nuclear-encoded mitochondrial transfer RNAs		NMTRL-TAA1-1	NMTRL-TAA2-1	NMTRL-TAA3-1	NMTRL-TAA4-1	NMTRL-TAA5-1	NMTRL-TAA6-1	NMTRP-TGG1-1	NMTRQ-CTG1-1	NMTRQ-TTG1-1	NMTRQ-TTG2-1	NMTRQ-TTG3-1	NMTRQ-TTG4-1	NMTRQ-TTG5-1	NMTRQ-TTG6-1	NMTRQ-TTG7-1	NMTRQ-TTG8-1	NMTRQ-TTG9-1	NMTRQ-TTG10-1	NMTRQ-TTG11-1	NMTRQ-TTG12-1	NMTRQ-TTG13-1	NMTRQ-TTG14-1	NMTRQ-TTG15-1	NMTRS-TGA1-1	NMTRS-TGA2-1	NMTRS-TGA3-1	NMTRV-TAC1-1
Nucleoporins		AHCTF1	AAAS	SEC13	RANBP2	GLE1	NUP37	SEH1L	NDC1	NUP43	NUP35	NUP133	NUP50	NUP153	NUP54	NUP188	NUP58	NUP205	NUP62	RAE1	NUP85	NUP88	NUP93	NUP98	NUP107	NUP155	NUP160	NUP210	NUP214	POM121	TPR
Nucleoredoxin family		NXN	NXNL1	NXNL2
Nucleotide excision repair		CETN2	DDB2	DDB1	GTF2H1	GTF2H2	GTF2H3	GTF2H4	GTF2H5	LIG1	MMS19	MNAT1	RAD23A	RAD23B	RPA1	RPA2	RPA3	RPA4	XAB2
NudC family		NUDC	NUDCD1	NUDCD2	NUDCD3
Nudix hydrolase family		DCP2	NUDT1	NUDT2	NUDT3	NUDT4	NUDT5	NUDT6	NUDT7	NUDT8	NUDT9	NUDT10	NUDT11	NUDT12	NUDT13	NUDT14	NUDT15	NUDT16	NUDT16L1	NUDT17	NUDT18	NUDT19	NUDT21	NUDT22	TRPM2
NuRD complex		CHD3	MTA1	CHD4	MTA2	CHD5	MTA3	HDAC1	HDAC2	MBD2	MBD3	RBBP4	RBBP7
NURF complex		SMARCA1	BPTF	RBBP4	RBBP7
O-linked N-acetylglucosaminyltransferases		EOGT	OGT	POMGNT1	POMGNT2
Olfactory receptors, family 1		OR1A1	OR1A2	OR1AA1P	OR1AB1P	OR1AC1P	OR1B1	OR1C1	OR1D2	OR1D3P	OR1D4	OR1D5	OR1E1	OR1E2	OR1E3	OR1F1	OR1F2P	OR1F12	OR1G1	OR1H1P	OR1I1	OR1J1	OR1J2	OR1J4	OR1K1	OR1L1	OR1L3	OR1L4	OR1L6	OR1L8	OR1M1	OR1M4P	OR1N1	OR1N2	OR1P1	OR1Q1	OR1R1P	OR1S1	OR1S2	OR1X1P	OR1X5P
Olfactory receptors, family 10		OR10A2	OR10A3	OR10A4	OR10A5	OR10A6	OR10A7	OR10AA1P	OR10AB1P	OR10AC1	OR10AD1	OR10AE1P	OR10AE3P	OR10AF1P	OR10AG1	OR10AH1P	OR10AK1P	OR10B1P	OR10C1	OR10D1P	OR10D3	OR10D4P	OR10D5P	OR10G1P	OR10G2	OR10G3	OR10G4	OR10G5P	OR10G6	OR10G7	OR10G8	OR10G9	OR10H1	OR10H2	OR10H3	OR10H4	OR10H5	OR10J1	OR10J2P	OR10J3	OR10J4	OR10J5	OR10J6P	OR10J7P	OR10J8P	OR10J9P	OR10K1	OR10K2	OR10N1P
Olfactory receptors, family 11		OR11A1	OR11G1P	OR11G2	OR11H1	OR11H2	OR11H3P	OR11H4	OR11H5P	OR11H6	OR11H7	OR11H12	OR11H13P	OR11I1P	OR11J1P	OR11J2P	OR11J5P	OR11J6P	OR11J7P	OR11K1P	OR11K2P	OR11L1	OR11M1P	OR11N1P	OR11P1P	OR11Q1P
Olfactory receptors, family 12		OR12D1	OR12D2	OR12D3
Olfactory receptors, family 13		OR13A1	OR13C1P	OR13C2	OR13C3	OR13C4	OR13C5	OR13C6P	OR13C7	OR13C8	OR13C9	OR13D1	OR13D2P	OR13D3P	OR13E1P	OR13F1	OR13G1	OR13H1	OR13I1P	OR13J1	OR13K1P	OR13Z1P	OR13Z2P	OR13Z3P
Olfactory receptors, family 14		OR14A2	OR14A16	OR14C36	OR14I1	OR14J1	OR14K1	OR14L1P
Olfactory receptors, family 2		OR2A1	OR2A2	OR2A3P	OR2A4	OR2A5	OR2A7	OR2A9P	OR2A12	OR2A13P	OR2A14	OR2A15P	OR2A20P	OR2A25	OR2A41P	OR2A42	OR2AD1P	OR2AE1	OR2AF1P	OR2AG1	OR2AG2	OR2AH1P	OR2AI1P	OR2AJ1	OR2AK2	OR2AL1P	OR2AM1P	OR2AO1P	OR2AP1	OR2AQ1P	OR2AS1P	OR2AS2P	OR2AT1P	OR2AT2P	OR2AT4	OR2B2	OR2B3	OR2B4P	OR2B6	OR2B7P	OR2B8P	OR2B11	OR2BH1P	OR2C1	OR2C3	OR2D2	OR2D3	OR2E1P	OR2F1
Olfactory receptors, family 3		OR3A1	OR3A2	OR3A3	OR3A4P	OR3A5P	OR3B1P	OR3D1P
Olfactory receptors, family 4		OR4A1P	OR4A2P	OR4A3P	OR4A4P	OR4A5	OR4A6P	OR4A7P	OR4A8	OR4A9P	OR4A10P	OR4A11P	OR4A12P	OR4A13P	OR4A14P	OR4A15	OR4A16	OR4A17P	OR4A18P	OR4A19P	OR4A21P	OR4A40P	OR4A41P	OR4A42P	OR4A43P	OR4A44P	OR4A45P	OR4A46P	OR4A47	OR4A48P	OR4A49P	OR4A50P	OR4B1	OR4B2P	OR4C1P	OR4C2P	OR4C3	OR4C4P	OR4C5	OR4C6	OR4C7P	OR4C9P	OR4C10P	OR4C11	OR4C12	OR4C13	OR4C14P	OR4C15	OR4C16
Olfactory receptors, family 5		OR5A1	OR5A2	OR5AC1	OR5AC2	OR5AC4P	OR5AH1P	OR5AK1P	OR5AK2	OR5AK3P	OR5AK4P	OR5AL1	OR5AL2P	OR5AM1P	OR5AN1	OR5AN2P	OR5AO1P	OR5AP1P	OR5AP2	OR5AQ1P	OR5AR1	OR5AS1	OR5AU1	OR5AW1P	OR5AZ1P	OR5B1P	OR5B2	OR5B3	OR5B10P	OR5B12	OR5B15P	OR5B17	OR5B19P	OR5B21	OR5BA1P	OR5BB1P	OR5BC1P	OR5BD1P	OR5BE1P	OR5BH1P	OR5BJ1P	OR5BK1P	OR5BL1P	OR5BM1P	OR5BN1P	OR5BN2P	OR5BP1P	OR5BQ1P	OR5BR1P
Olfactory receptors, family 51		OR51A1P	OR51A2	OR51A3P	OR51A4	OR51A5P	OR51A6P	OR51A7	OR51A8P	OR51A9P	OR51A10P	OR51AB1P	OR51B2	OR51B3P	OR51B4	OR51B5	OR51B6	OR51B8P	OR51C1P	OR51C4P	OR51D1	OR51E1	OR51E2	OR51F1	OR51F2	OR51F3P	OR51F4P	OR51F5P	OR51G1	OR51G2	OR51H1	OR51H2P	OR51I1	OR51I2	OR51J1	OR51K1P	OR51L1	OR51M1	OR51N1P	OR51P1P	OR51Q1	OR51R1P	OR51S1	OR51T1	OR51V1
Olfactory receptors, family 52		OR52A1	OR52A4P	OR52A5	OR52B1P	OR52B2	OR52B3P	OR52B4	OR52B5P	OR52B6	OR52D1	OR52E1	OR52E2	OR52E3P	OR52E4	OR52E5	OR52E6	OR52E7P	OR52E8	OR52H1	OR52H2P	OR52I1	OR52I2	OR52J1P	OR52J2P	OR52J3	OR52K1	OR52K2	OR52K3P	OR52L1	OR52L2P	OR52M1	OR52M2P	OR52N1	OR52N2	OR52N3P	OR52N4	OR52N5	OR52P1P	OR52P2P	OR52Q1P	OR52R1	OR52S1P	OR52T1P	OR52U1P	OR52V1P	OR52W1	OR52X1P	OR52Y1P
Olfactory receptors, family 55		OR55B1P
Olfactory receptors, family 56		OR56A1	OR56A3	OR56A4	OR56A5	OR56A7P	OR56B1	OR56B2P	OR56B3P	OR56B4
Olfactory receptors, family 6		OR6A2	OR6B1	OR6B2	OR6B3	OR6C1	OR6C2	OR6C3	OR6C4	OR6C5P	OR6C6	OR6C7P	OR6C64P	OR6C65	OR6C66P	OR6C68	OR6C69P	OR6C70	OR6C71P	OR6C72P	OR6C73P	OR6C74	OR6C75	OR6C76	OR6D1P	OR6E1P	OR6F1	OR6J1	OR6K1P	OR6K2	OR6K3	OR6K4P	OR6K5P	OR6K6	OR6L1P	OR6L2P	OR6M1	OR6M2P	OR6M3P	OR6N1	OR6N2	OR6P1	OR6Q1	OR6R1P	OR6R2P	OR6S1	OR6T1	OR6U2P	OR6V1
Olfactory receptors, family 7		OR7A1P	OR7A2P	OR7A3P	OR7A5	OR7A8P	OR7A10	OR7A11P	OR7A15P	OR7A17	OR7A18P	OR7A19P	OR7C1	OR7C2	OR7D1P	OR7D2	OR7D4	OR7D11P	OR7E1P	OR7E2P	OR7E4P	OR7E5P	OR7E7P	OR7E8P	OR7E10P	OR7E11P	OR7E12P	OR7E13P	OR7E14P	OR7E15P	OR7E16P	OR7E18P	OR7E19P	OR7E21P	OR7E22P	OR7E23P	OR7E24	OR7E25P	OR7E26P	OR7E28P	OR7E29P	OR7E31P	OR7E33P	OR7E35P	OR7E36P	OR7E37P	OR7E38P	OR7E39P	OR7E41P
Olfactory receptors, family 8		OR8A1	OR8A2P	OR8A3P	OR8B1P	OR8B2	OR8B3	OR8B4	OR8B5P	OR8B6P	OR8B7P	OR8B8	OR8B9P	OR8B10P	OR8B12	OR8C1P	OR8D1	OR8D2	OR8D4	OR8F1P	OR8G1	OR8G2P	OR8G3P	OR8G5	OR8G7P	OR8H1	OR8H2	OR8H3	OR8I1P	OR8I2	OR8I4P	OR8J1	OR8J2	OR8J3	OR8K1	OR8K2P	OR8K3	OR8K4P	OR8K5	OR8L1P	OR8Q1P	OR8R1P	OR8S1	OR8S21P	OR8T1P	OR8U1	OR8U8	OR8U9	OR8V1P
Olfactory receptors, family 9		OR9A1P	OR9A2	OR9A3P	OR9A4	OR9G1	OR9G2P	OR9G3P	OR9G4	OR9G9	OR9H1P	OR9I1	OR9I2P	OR9I3P	OR9K1P	OR9K2	OR9L1P	OR9M1P	OR9N1P	OR9P1P	OR9Q1	OR9Q2	OR9R1P	OR9S24P
Oligosaccharyltransferase complex subunits		DAD1	MAGT1	DDOST	KRTCAP2	MLEC	OST4	OSTC	RPN1	RPN2	STT3A	STT3B	TUSC3
OOSP family		OOSP1	OOSP2	OOSP3	OOSP4A	OOSP4B	PLAC1
Opioid receptors		OPRD1	OPRK1	OPRL1	OPRM1
Opsin receptors		OPN1LW	OPN3	OPN1MW	OPN1MW2	OPN1MW3	OPN1SW	OPN4	OPN5	RGR	RHO	RRH
ORAI calcium release-activated calcium modulators		ORAI1	ORAI2	ORAI3
Origin recognition complex		ORC2	ORC1	ORC3	ORC4	ORC6	ORC5
OTU domain containing		OTUB1	ALG13	OTUB2	OTUD1	OTUD3	OTUD4	OTUD5	OTUD6A	OTUD6B	OTUD7A	OTUD7B	OTULIN	OTULINL	TNFAIP3	VCPIP1	YOD1	ZRANB1
oxoglutarate dehydrogenase family		DHTKD1	OGDH	OGDHL
Oxoglutarate receptor		OXGR1
Oxysterol binding proteins		OSBP	OSBPL2	OSBP2	OSBPL1A	OSBPL3	OSBPL5	OSBPL6	OSBPL7	OSBPL8	OSBPL9	OSBPL10	OSBPL11
P-TEFb complex subunits		HEXIM1	CCNK	HEXIM2	CCNT1	CCNT2	CDK9
p120 catenin family		CTNND1	ARVCF	CTNND2	PKP4
P2Y receptors		P2RY1	P2RY2	P2RY4	P2RY6	P2RY11	P2RY12	P2RY13	P2RY14
Paf1/RNA polymerase II complex		CDC73	CTR9	LEO1	PAF1	RTF1	WDR61
PAGE family		PAGE1	PAGE2	PAGE2B	PAGE3	PAGE4	PAGE5
Paired boxes		PAX1	PAX2	PAX3	PAX4	PAX5	PAX6	PAX7	PAX8	PAX9
Pannexins		PANX1	PANX2	PANX3
Pantothenate kinases		PANK4	PANK1	PANK2	PANK3
Pappalysins		PAPPA	PAPPA2
PAR bZIP family		DBP	HLF	TEF
Paralemmins		PALM	PALM2	PALM3	PALMD
Paraneoplastic Ma antigens		MOAP1	PNMA1	PNMA2	PNMA3	PNMA5	PNMA6A	PNMA6B	PNMA6E	PNMA6F	PNMA8A	PNMA8B	PNMA8C	ZCCHC12	ZCCHC18
Paraoxonases		PON1	PON2	PON3
Parathyroid hormone receptors		PTH1R	PTH2R
Parkinson disease associated genes		ATP13A2	FBXO7	PLA2G6	EIF4G1	UCHL1	HTRA2	LRRK2	PARK3	PARK7	PARK10	PARK11	PARK12	PARK16	PINK1	PRKN	SNCA	VPS35
Parvins		PARVA	PARVB	PARVG
Parvulins		PIN1	PIN4
Patatin like phospholipase domain containing		PLA2G6	PNPLA1	PNPLA2	PNPLA3	PNPLA4	PNPLA5	PNPLA6	PNPLA7	PNPLA8	PNPLA10P
PATE family		PATE1	PATE2	PATE3	PATE4
PBAF complex		ACTB	ACTL6B	ACTL6A	SMARCD1	BRD7	ARID2	SMARCD2	PBRM1	SMARCD3	PHF10	SMARCE1	SMARCA4	SMARCB1	SMARCC1	SMARCC2
PDZ domain containing		AFDN	CARD14	CARD11	DLG3	AHNAK	CNKSR1	CASK	AHNAK2	CNKSR2	DLG1	APBA1	CNKSR3	DLG2	APBA2	DLG4	HTRA2	APBA3	DLG5	MAGI1	ARHGAP21	DVL1	MPP5	ARHGAP23	DVL2	PCLO	ARHGEF11	DVL3	PDZD7	ARHGEF12	GIPC3	PPP1R9A	CYTIP	HTRA1	RGS3	DEPTOR	IL16	TJP2	ERBIN	LDB3	WHRN	FRMPD1	LIMK1	FRMPD2	LIMK2	FRMPD2B	LIN7A	FRMPD3	LIN7B
Pellino E3 ubiquitin protein ligases		PELI1	PELI2	PELI3
Pentatricopeptide repeat containing		POLRMT	LRPPRC	PTCD1	MRPS27	PTCD2	PRORP	PTCD3
Pepsinogens		PGA3	PGA4	PGA5	PGC
Peptide receptors		APLNR	GHSR	KISS1R	MLNR	PRLHR	QRFPR	TRHR
Peptidoglycan recognition proteins		PGLYRP1	PGLYRP2	PGLYRP3	PGLYRP4
Peptidyl arginine deiminases		PADI1	PADI2	PADI3	PADI4	PADI6
Perilipins		PLIN1	PLIN2	PLIN3	PLIN4	PLIN5
Peroxins		PEX2	PEX1	PEX3	PEX5	PEX7	PEX6	PEX10	PEX11A	PEX11B	PEX11G	PEX12	PEX13	PEX14	PEX16	PEX19	PEX26
Peroxiredoxins		PRDX1	PRDX2	PRDX3	PRDX4	PRDX5	PRDX6
PHD finger proteins		AIRE	CHD3	ASH1L	CHD4	ASH2L	CHD5	BAZ1A	KDM5C	BAZ1B	BAZ2A	BAZ2B	BPTF	BRD1	BRPF1	BRPF3	CXXC1	DIDO1	DPF1	DPF2	DPF3	FANCL	FBXL19	G2E3	ING1	ING2	ING3	ING4	ING5	INTS12	JADE1	JADE2	JADE3	KAT6A	KAT6B	KDM2A	KDM2B	KDM5A	KDM5B	KDM5D	KDM7A	KMT2A	KMT2B	KMT2C	KMT2D	KMT2E	MLLT6	MLLT10	MTF2
Phosphatase and actin regulators		PHACTR1	PHACTR2	PHACTR3	PHACTR4
Phosphatidylinositol 3-kinase subunits		PIK3C2A	PIK3C2B	PIK3C2G	PIK3C3	PIK3CA	PIK3CB	PIK3CD	PIK3CG
Phosphatidylinositol glycan anchor biosynthesis		PIGC	PIGA	PIGF	PIGB	PIGG	PIGM	PIGH	PIGV	PIGK	PIGZ	PIGL	PIGN	PIGO	PIGP	PIGQ	PIGS	PIGT	PIGU	PIGW	PIGX	PIGY
Phosphatidylinositol transfer proteins		PITPNA	PITPNB	PITPNC1	PITPNM1	PITPNM2	PITPNM3
Phosphodiesterases		PDE1A	PDE1B	PDE1C	PDE2A	PDE3A	PDE3B	PDE4A	PDE4B	PDE4C	PDE4D	PDE5A	PDE6A	PDE6B	PDE6C	PDE6D	PDE6G	PDE6H	PDE7A	PDE7B	PDE8A	PDE8B	PDE9A	PDE10A	PDE11A
Phosphoglycerate mutases		BPGM	PGAM1	PGAM2	PGAM4	PGAM5
Phosphoinositide phosphatases		BPNT1	INPP4B	INPPL1	FIG4	INPP5D	MTMR3	IMPA1	MTM1	MTMR4	IMPA2	MTMR1	PTEN	INPP1	MTMR2	INPP5A	MTMR6	INPP5B	MTMR7	INPP5E	MTMR8	INPP5F	MTMR14	INPP5J	PTPMT1	INPP5K	MINPP1	OCRL	PIP4P1	PIP4P2	SACM1L	SYNJ1	SYNJ2
phospholipase A and acyltransferase family		PLAAT1	PLAAT3	PLAAT2	PLAAT4	PLAAT5
Phospholipases		PLA1A	PLA2G6	PLA2G1B	PLA2G2A	PLA2G2C	PLA2G2D	PLA2G2E	PLA2G2F	PLA2G3	PLA2G4A	PLA2G4B	PLA2G4C	PLA2G4D	PLA2G4E	PLA2G4F	PLA2G5	PLA2G7	PLA2G10	PLA2G12A	PLA2G12B	PLA2G15	PLAAT3	PLB1	PLCB1	PLCB2	PLCB3	PLCB4	PLCD1	PLCD3	PLCD4	PLCE1	PLCG1	PLCG2	PLCH1	PLCH2	PLCZ1	PLD1	PLD2	PLD3	PLD4	PLD5	PLD6
Phospholipid phosphatase related		PLPPR1	PLPPR2	PLPPR3	PLPPR4	PLPPR5
Phospholipid phosphatases		PLPP1	PLPP2	PLPP3	PLPP4	PLPP5	PLPP6	PLPP7
Phospholipid scramblases		PLSCR1	PLSCR2	PLSCR3	PLSCR4	PLSCR5
PI4KA lipid kinase complex		FAM126A	PI4KA	FAM126B	TTC7A	TTC7B
PIK3C3 complex subunits		NRBF2	ATG14	BECN1	RUBCN	PIK3C3	PIK3R4	RUBCNL	UVRAG
Piwi-interacting RNA clusters		PIRC11	PIRC12	PIRC13	PIRC14	PIRC15	PIRC16	PIRC17	PIRC18	PIRC19	PIRC20	PIRC21	PIRC22	PIRC23	PIRC24	PIRC25	PIRC26	PIRC27	PIRC28	PIRC29	PIRC30	PIRC31	PIRC32	PIRC33	PIRC34	PIRC35	PIRC36	PIRC37	PIRC38	PIRC39	PIRC40	PIRC41	PIRC42	PIRC43	PIRC44	PIRC45	PIRC46	PIRC47	PIRC48	PIRC49	PIRC50	PIRC51	PIRC52	PIRC53	PIRC54	PIRC55	PIRC56	PIRC57	PIRC58
Plakins		DSP	DST	EPPK1	EVPL	EVPLL	MACF1	PLEC	PPL
Plakophilins		PKP1	PKP2	PKP3
Platelet activating factor receptor		PTAFR
Pleckstrin and Sec7 domain containing		PSD	PSD2	PSD3	PSD4
Pleckstrin homology domain containing		AFAP1	ADAP1	AKT2	ABR	AKAP13	PLCG1	AFAP1L1	ADAP2	ARAP1	BCR	FARP1	AFAP1L2	AKT1	ARAP2	DOCK10	ANLN	AKT3	ARAP3	FARP2	APBB1IP	ARHGAP21	ARHGEF2	ITSN1	ARHGAP9	ARHGAP23	ARHGEF6	VAV3	ARHGAP12	ARHGAP24	BMX	ARHGAP15	ARHGEF4	BTK	ARHGAP22	ARHGEF7	CNKSR1	ARHGAP25	ARHGEF9	CNKSR2	ARHGAP27	ARHGEF16	DGKD	CADPS	ARHGEF18	DGKH	CYTH1	ARHGEF26	DOCK9
Plexins		PLXNA1	PLXNA2	PLXNA3	PLXNA4	PLXNB1	PLXNB2	PLXNB3	PLXNC1	PLXND1
Poly(ADP-ribose) polymerases		PARP2	PARP1	PARP3	PARP4	PARP6	PARP8	PARP9	PARP10	PARP11	PARP12	PARP14	PARP15	PARP16	TIPARP	TNKS	TNKS2	ZC3HAV1
Polycomb group ring fingers		BMI1	PCGF1	PCGF2	PCGF3	PCGF5	PCGF6	PCGF7P
Polycomb repressive complex 2		EED	EZH1	SUZ12	EZH2	RBBP4	RBBP7
Polypeptide N-acetylgalactosaminyltransferases		GALNT1	GALNT2	GALNT3	GALNT4	GALNT5	GALNT6	GALNT7	GALNT8	GALNT9	GALNT10	GALNT11	GALNT12	GALNT13	GALNT14	GALNT15	GALNT16	GALNT17	GALNT18	GALNTL5	GALNTL6
Potassium calcium-activated channel subfamily M regulatory beta subunits		KCNMB1	KCNMB2	KCNMB3	KCNMB4
Potassium calcium-activated channels		KCNMA1	KCNN1	KCNN2	KCNN3	KCNN4	KCNU1
Potassium inwardly rectifying channel subfamily J		KCNJ1	KCNJ2	KCNJ3	KCNJ4	KCNJ5	KCNJ6	KCNJ8	KCNJ9	KCNJ10	KCNJ11	KCNJ12	KCNJ13	KCNJ14	KCNJ15	KCNJ16	KCNJ18
Potassium sodium-activated channel subfamily T		KCNT1	KCNT2
Potassium two pore domain channel subfamily K		KCNK1	KCNK2	KCNK3	KCNK4	KCNK5	KCNK6	KCNK7	KCNK9	KCNK10	KCNK12	KCNK13	KCNK15	KCNK16	KCNK17	KCNK18
Potassium voltage-gated channel regulatory subunits		DPP6	DPP10	KCNAB1	KCNAB2	KCNAB3	KCNE1	KCNE1B	KCNE2	KCNE3	KCNE4	KCNE5	KCNIP1	KCNIP2	KCNIP3	KCNIP4
Potassium voltage-gated channels		KCNA1	KCNA2	KCNA3	KCNA4	KCNA5	KCNA6	KCNA7	KCNA10	KCNB1	KCNB2	KCNC1	KCNC2	KCNC3	KCNC4	KCND1	KCND2	KCND3	KCNF1	KCNG1	KCNG2	KCNG3	KCNG4	KCNH1	KCNH2	KCNH3	KCNH4	KCNH5	KCNH6	KCNH7	KCNH8	KCNQ1	KCNQ2	KCNQ3	KCNQ4	KCNQ5	KCNS1	KCNS2	KCNS3	KCNV1	KCNV2
POTE ankyrin domain containing		POTEA	POTEB	POTEB2	POTEB3	POTEC	POTED	POTEE	POTEF	POTEG	POTEH	POTEI	POTEJ	POTEKP	POTEM
POU class homeoboxes and pseudogenes		HDX	POU3F4	POU1F1	POU4F3	POU2F1	POU2F2	POU2F3	POU3F1	POU3F2	POU3F3	POU4F1	POU4F2	POU5F1	POU5F1B	POU5F1P2	POU5F1P3	POU5F1P4	POU5F1P5	POU5F1P6	POU5F1P7	POU5F1P8	POU5F2	POU6F1	POU6F2
PR/SET domain family		PRDM1	MECOM	PRDM4	PRDM2	PRDM5	PRDM6	PRDM7	PRDM8	PRDM10	PRDM9	PRDM11	PRDM16	PRDM12	PRDM13	PRDM14	PRDM15	ZNF408
PRAME family		PRAME	PRAMEF1	PRAMEF2	PRAMEF3	PRAMEF4	PRAMEF5	PRAMEF6	PRAMEF7	PRAMEF8	PRAMEF9	PRAMEF10	PRAMEF11	PRAMEF12	PRAMEF13	PRAMEF14	PRAMEF15	PRAMEF16	PRAMEF17	PRAMEF18	PRAMEF19	PRAMEF20	PRAMEF21	PRAMEF22	PRAMEF23	PRAMEF25	PRAMEF26	PRAMEF27	PRAMENP
PRD class homeoboxes and pseudogenes		ALX1	ARX	ALX3	PAX2	ALX4	PAX3	ARGFX	PAX4	ARGFXP1	PAX5	ARGFXP2	PAX6	CRX	PAX7	DMBX1	PAX8	DPRX	SHOX	DPRXP1	DPRXP2	DPRXP3	DPRXP4	DPRXP5	DPRXP6	DPRXP7	DRGX	DUX4L1	DUX4L2	DUX4L3	DUX4L4	DUX4L5	DUX4L6	DUX4L7	DUX4L8	DUX4L9	DUX4L10	DUX4L11	DUX4L12	DUX4L13	DUX4L14	DUX4L15	DUX4L16	DUX4L17	DUX4L18	DUX4L19	DUX4L20	DUX4L21	DUX4L22
Prefoldin subunits		PFDN1	URI1	PFDN2	PFDN4	PFDN5	PFDN6	UXT	VBP1
Pregnancy specific glycoproteins		PSG1	PSG2	PSG3	PSG4	PSG5	PSG6	PSG7	PSG8	PSG9	PSG10P	PSG11
PRELI domain containing		PRELID1	SEC14L1	PRELID2	SEC14L5	PRELID3A	PRELID3B
Prenyltransferase alpha subunit repeat containing		FNTA	PTAR1	RABGGTA
Prickle planar cell polarity proteins		PRICKLE1	PRICKLE2	PRICKLE3	PRICKLE4
Profilins		PFN1	PFN2	PFN3	PFN4	PFN5P
Progestin and adipoQ receptor family		MMD	ADIPOR1	MMD2	ADIPOR2	PAQR3	PAQR4	PAQR5	PAQR6	PAQR7	PAQR8	PAQR9
Prokineticin receptors		PROKR1	PROKR2
Proline rich and Gla domain containing		PRRG1	PRRG2	PRRG3	PRRG4
Proline rich proteins		PRB1	PRB2	PRB3	PRB4	PRH1	PRH2
Prolyl 3-hydroxylase family		CRTAP	P3H1	P3H2	P3H3	P3H4
Proprotein convertase subtilisin/kexin family		FURIN	MBTPS1	PCSK1	PCSK2	PCSK4	PCSK5	PCSK6	PCSK7	PCSK9
PROS class homeoboxes		PROX1	PROX2
Prostaglandin receptors		PTGDR	PTGDR2	PTGER1	PTGER2	PTGER3	PTGER4	PTGFR	PTGIR	TBXA2R
Proteasome		PSMA1	PSMC1	PSMA2	PSMC2	PSMA3	PSMC3	PSMA4	PSMC4	PSMA5	PSMC5	PSMA6	PSMC6	PSMA7	PSMA8	PSMB1	PSMB2	PSMB3	PSMB4	PSMB5	PSMB6	PSMB7	PSMB8	PSMB9	PSMB10	PSMD1	PSMD2	PSMD3	PSMD4	PSMD5	PSMD6	PSMD7	PSMD8	PSMD9	PSMD10	PSMD11	PSMD12	PSMD13	PSMD14	PSME1	PSME2	PSME3	PSME4	PSMF1
Protein arginine methyltransferases		CARM1	PRMT1	PRMT2	PRMT3	PRMT5	PRMT6	PRMT7	PRMT8	PRMT9
Protein disulfide isomerases		AGR2	DNAJC10	AGR3	CASQ1	CASQ2	ERP27	ERP29	ERP44	P4HB	PDIA2	PDIA3	PDIA4	PDIA5	PDIA6	PDILT	TMX1	TMX2	TMX3	TMX4	TXNDC5	TXNDC12
Protein phosphatase 1 regulatory subunits		AATK	ARFGEF3	TNS1	AHCYL1	CHCHD3	TRIM28	AKAP1	CHCHD6	TRIM42	AKAP9	CSMD1	TSC2	AKAP11	DLG3	WDR81	ANKRD28	FER	WNK1	ANKRD42	FKBP15	APC	GRM1	AURKA	GRM5	AURKB	GRM7	AXIN1	HCFC1	BCL2	HDAC6	BCL2L1	HSPB6	BCL2L2	ITGA2B	BRCA1	ITPR1	CAMSAP3	ITPR3	CASC1	KCNA6	CASP2	KCNK10	CASP9	KNL1	CCDC8	MYO16	CD2BP2	NCOR1
Protein phosphatase 2 modulatory subunits		IGBP1	LCMT1	PPME1	PTPA	TIPRL
Protein phosphatase 2 regulatory subunits		PPP2R2A	STRN	PPP2R2B	STRN3	PPP2R2C	STRN4	PPP2R2D	PPP2R3A	PPP2R3B	PPP2R3C	PPP2R5A	PPP2R5B	PPP2R5C	PPP2R5D	PPP2R5E
Protein phosphatase 2 scaffold subunits		PPP2R1A	PPP2R1B
Protein phosphatase 3 regulatory subunits		PPP3R1	PPP3R2
Protein phosphatase 4 regulatory subunits		PPP4R2	PPP4R1	PPP4R4
Protein phosphatase 6 regulatory subunits		ANKRD44	ANKRD28	ANKRD52	PPP6R2	PPP6R1	PPP6R3
Protein phosphatase catalytic subunits		PPEF1	PPP2CA	PPEF2	PPP2CB	PPP1CA	PPP1CB	PPP1CC	PPP3CA	PPP3CB	PPP3CC	PPP4C	PPP5C	PPP6C
Protein phosphatases		PHPT1	UBASH3B
Protein phosphatases, Mg2+/Mn2+ dependent		ILKAP	PHLPP2	PDP1	PDP2	PHLPP1	PPM1A	PPM1B	PPM1D	PPM1E	PPM1F	PPM1G	PPM1H	PPM1J	PPM1K	PPM1L	PPM1M	PPM1N
Protein tyrosine phosphatase 4A family		PTP4A1	PTP4A2	PTP4A3
Protein tyrosine phosphatases non-receptor type		PTPN1	PTPN2	PTPN3	PTPN4	PTPN5	PTPN6	PTPN7	PTPN9	PTPN11	PTPN12	PTPN13	PTPN14	PTPN18	PTPN20	PTPN20A	PTPN20CP	PTPN21	PTPN22	PTPN23
Protein tyrosine phosphatases receptor type		PTPRA	PTPRB	PTPRD	PTPRM	PTPRE	PTPRC	PTPRF	PTPRN	PTPRG	PTPRK	PTPRN2	PTPRH	PTPRQ	PTPRR	PTPRJ	PTPRS	PTPRVP	PTPRO	PTPRT	PTPRU	PTPRZ1
Proteoglycans		AGRN	HSPG2	CD44	CSPG4	SMC3	SRGN	TGFBR3
Pseudoautosomal region 1		AKAP17A	CRLF2	ASMT	PPP2R3B	ASMTL	ZBED1	ASMTL-AS1	CD99	CD99P1	CSF2RA	DHRSX	DHRSX-IT1	FABP5P13	GTPBP6	IL3RA	LINC00102	LINC00106	LINC00685	MIR3690	MIR6089	P2RY8	PLCXD1	SHOX	SLC25A6	XG
Pseudoautosomal region 2		AMD1P2	WASH6P	DDX11L16	DPH3P2	ELOCP24	IL9R	SPRY3	TRPC6P	VAMP7	WASIR1
Pseudouridine synthases		PUS1	RPUSD1	DKC1	PUS3	RPUSD2	PUS7	RPUSD3	PUS7L	RPUSD4	PUS10	PUSL1	TRUB1	TRUB2
PTEN protein phosphatases		PTEN	TNS1	TNS2	TPTE	TPTE2
PTF1 complex		RBPJ	PTF1A	RBPJL
PTK2 family tyrosine kinases		PTK2	PTK2B
PTK6 family tyrosine kinases		PTK6	SRMS
Pumilio homology domain containing		PUM1	PUM2	PUM3
Purinergic receptors P2X		P2RX1	P2RX2	P2RX3	P2RX4	P2RX5	P2RX6	P2RX7
Purinosome		ADSL	ATIC	GART	PAICS	PFAS	PPAT
PWWP domain containing		DNMT3A	HDGF	BRD1	NSD2	DNMT3B	HDGFL1	BRPF1	NSD3	GLYR1	MBD5	BRPF3	ZMYND8	PWWP2A	MSH6	NSD1	ZMYND11	PWWP2B	PSIP1	PWWP3A	PWWP3B	ZCWPW1	ZCWPW2
PX-BAR domain containing		SNX33	SNX1	SNX4	SNX2	SNX5	SNX6	SNX30	SNX7	SNX8	SNX9	SNX18	SNX32
Pyrin and HIN domain family		AIM2	IFI16	MNDA	PYHIN1	PYHIN5P
Pyrin domain containing		PYCARD	AIM2	PYDC1	IFI16	PYDC2	MEFV	MNDA	NLRP1	NLRP2	NLRP2B	NLRP3	NLRP3P1	NLRP4	NLRP5	NLRP6	NLRP7	NLRP8	NLRP9	NLRP9P1	NLRP10	NLRP11	NLRP12	NLRP13	NLRP14	PYHIN1	PYHIN5P
Pyruvate dehydrogenase complex		DLAT	DLD	PDHA1	PDHB	PDHX
R-spondins		RSPO1	RSPO2	RSPO3	RSPO4
R2TP complex		PIH1D1	RUVBL1	RPAP3	RUVBL2
RAB like GTPases		RABL2A	IFT22	RABL2B	RABL3	RABL6
RAB, member RAS oncogene GTPases		RAB1A	RAB39B	IFT27	RAB1B	RAB1C	RAB2A	RAB2B	RAB3A	RAB3B	RAB3C	RAB3D	RAB4A	RAB4B	RAB5A	RAB5B	RAB5C	RAB6A	RAB6B	RAB6C	RAB7A	RAB7B	RAB8A	RAB8B	RAB9A	RAB9B	RAB10	RAB11A	RAB11B	RAB12	RAB13	RAB14	RAB15	RAB17	RAB18	RAB19	RAB20	RAB21	RAB22A	RAB23	RAB24	RAB25	RAB26	RAB27A	RAB27B	RAB28	RAB29	RAB30	RAB31
RAB11 binding domain containing		RAB11FIP1	RAB11FIP2	RAB11FIP3	RAB11FIP4	RAB11FIP5
RAF family		ARAF	BRAF	KSR1	KSR2	RAF1
Ragulator complex		LAMTOR1	LAMTOR2	LAMTOR3	LAMTOR4	LAMTOR5
RAN family GTPases		RAN
Ras association domain family		RASSF1	RASSF2	RASSF3	RASSF4	RASSF5	RASSF6	RASSF7	RASSF8	RASSF9	RASSF10
RAS type GTPase family		DIRAS1	DIRAS2	DIRAS3	ERAS	HRAS	KRAS	MRAS	NKIRAS1	NKIRAS2	NRAS	RALA	RALB	RAP1A	RAP1B	RAP2A	RAP2B	RAP2C	RASD2	RASL10A	RASL10B	RASL11A	RASL11B	RASL12	RERG	RERGL	RHEB	RHEBL1	RIT1	RIT2	RRAS	RRAS2
RBR E3 ubiquitin ligases		ANKIB1	PRKN	CUL9	ARIH1	RBCK1	ARIH2	RNF31	RNF14	RNF19A	RNF19B	RNF144A	RNF144B	RNF216	RNF217
Receptor (G protein-coupled) activity modifying proteins		RAMP1	RAMP2	RAMP3
Receptor accessory proteins		REEP1	REEP2	REEP3	REEP4	REEP5	REEP6
Receptor ligands		ANGPT1	AMH	ICAM1	ANGPT2	ANXA1	ICAM2	ANGPT4	ARF1	LGALS3BP	ANGPTL1	CTSG	ANGPTL3	FGF1	ANGPTL7	FGF2	APELA	FGF3	APP	FGF4	AREG	FGF5	ARHGDIB	FGF6	BID	FGF7	C3	FGF8	C5	FGF9	CALM1	FGF10	CALM2	FGF23	CALM3	LRRC4B	CAMP	NCAN	CD274	PDCD1LG2	CFLAR	RAC1	CGA	RAC2	CGB3	RAC3	COPA	VCAM1	CORT
Receptor transporter proteins		RTP1	RTP2	RTP3	RTP4	RTP5
Receptor tyrosine kinases		ALK	AATK	AXL	DDR1	CSF1R	KDR	DDR2	FGFR1	MERTK	LTK	FGFR2	MUSK	MST1R	FGFR3	TEK	RYK	FGFR4	TIE1	STYK1	FLT1	TYRO3	FLT3	FLT4	IGF1R	INSR	INSRR	KIT	LMTK2	LMTK3	MET	NTRK1	NTRK2	NTRK3	PDGFRA	PDGFRB	PTK7	RET	ROR1	ROR2	ROS1
RecQ like helicases		BLM	WRN	RECQL	RECQL4	RECQL5
Regulating synaptic membrane exocytosis family		RIMS1	RIMS2	RIMS3	RIMS4
Regulators of G-protein signaling		RGS1	RGS2	RGS3	RGS4	RGS5	RGS6	RGS7	RGS8	RGS9	RGS10	RGS11	RGS12	RGS13	RGS14	RGS16	RGS17	RGS18	RGS19	RGS20	RGS21	RGS22
Regulatory factor X family		RFX1	RFX2	RFX3	RFX4	RFX5	RFX6	RFX7	RFX8
Relaxin family peptide receptors		RXFP1	RXFP2	RXFP3	RXFP4
RELT family		RELL1	RELL2	RELT
Repulsive guidance molecule family		HJV	RGMA	RGMB
Retriever complex		VPS26C	VPS29	VPS35L
Retrotransposon Gag like		LDOC1	PEG10	RTL1	RTL3	RTL4	RTL5	RTL6	RTL8A	RTL8B	RTL8C	RTL9	RTL10
RGK type GTPase family		GEM	REM1	REM2	RRAD
Rho family GTPases		CDC42	RHOBTB1	RAC1	RHOBTB2	RAC2	RAC3	RHOA	RHOB	RHOC	RHOD	RHOF	RHOG	RHOH	RHOJ	RHOQ	RHOU	RHOV	RND1	RND2	RND3
Rho GTPase activating proteins		ARHGAP5	ARHGAP1	ARHGAP21	ARHGAP11A	ARHGAP6	ARHGAP23	ARHGAP11B	ARHGAP8	ARHGAP24	ARHGAP16P	ARHGAP9	ARHGAP18	ARHGAP12	ARHGAP19	ARHGAP15	ARHGAP20	ARHGAP22	ARHGAP28	ARHGAP25	ARHGAP30	ARHGAP27	ARHGAP31	CHN1	ARHGAP32	CHN2	ARHGAP33	DLC1	ARHGAP35	STARD8	ARHGAP36	STARD13	ARHGAP39	ARHGAP40	FAM13A	FAM13B	TAGAP
Rhomboid family		DERL1	DERL2	DERL3	PARL	RHBDD1	RHBDD2	RHBDD3	RHBDF1	RHBDF2	RHBDL1	RHBDL2	RHBDL3	TMEM115	UBAC2
Ribonuclease A family		ANG	RNASE1	RNASE2	RNASE3	RNASE4	RNASE6	RNASE7	RNASE8	RNASE9	RNASE10	RNASE11	RNASE12	RNASE13
Ribosomal 45S RNA clusters		RNR1	RNR2	RNR3	RNR4	RNR5
Ribosomal 45S rRNA genes outside of clusters		RNA5-8SN1	RNA5-8SN2	RNA5-8SN3	RNA5-8SN4	RNA18SN1	RNA18SN2	RNA18SN3	RNA18SN4	RNA28SN1	RNA28SN2	RNA28SN3	RNA28SN4	RNA45SN1	RNA45SN2	RNA45SN3	RNA45SN4
Ring finger proteins		AMFR	ANAPC11	MID2	RBCK1	RNF113A	BARD1	BFAR	PHRF1	RNF31	BRAP	BIRC2	TRAF3	TRIM28	CBL	BIRC3	TRIM24	TRIM42	CBLB	BIRC7	TRIM33	CBLC	BIRC8	UHRF1	CBLL2	BMI1	UHRF2	CCNB1IP1	BRCA1	VPS11	CGRRF1	CBLL1	ZSWIM2	CHFR	CNOT4	CNBP	DZIP3	COP1	LRSAM1	CYHR1	LTN1	DCST1	MARCHF1	DTX1	MARCHF2	DTX2	MARCHF3	DTX3	MARCHF4
Ripoptosome		RIPK1	FADD	CASP8	CFLAR
RISC loading complex		TARBP2	AGO2	DICER1
RNA binding motif containing		A1CF	ALKBH8	SETD1A	PPIE	RBM22	ALYREF	DNAJC17	SETD1B	BOLL	EIF3B	SRSF10	CELF1	ELMOD3	CELF2	EWSR1	CELF3	FUS	CELF4	HNRNPC	CELF5	NONO	CELF6	RBM5	CIRBP	RBM7	CNOT4	RBM8A	CPEB2	RBM10	CPEB3	RBM26	CPEB4	RNPS1	CPSF6	SFPQ	CPSF7	SRSF1	CSTF2	SRSF2	CSTF2T	SRSF3	DAZ1	SRSF4	DAZ2	SRSF5	DAZ3	SRSF6	DAZ4
RNA helicases		DICER1	ASCC3	MTREX	FANCM	ATRX	SNRNP200	HELQ	SKIV2L	HFM1	IFIH1	SUPV3L1
RNA polymerase subunits		POLR1A	POLR1B	POLR1C	POLR1D	POLR1E	POLR2A	POLR2B	POLR2C	POLR2D	POLR2E	POLR2F	POLR2G	POLR2H	POLR2I	POLR2J	POLR2J2	POLR2J3	POLR2K	POLR2L	POLR2M	POLR3A	POLR3B	POLR3C	POLR3D	POLR3E	POLR3F	POLR3G	POLR3H	POLR3K
RNA pseudouridylate synthase domain containing		RPUSD1	RPUSD2	RPUSD3	RPUSD4
RNAs, Ro60-associated Y		RNY1	RNY3	RNY4	RNY5
Roco domain containing		LRRK1	DAPK1	LRRK2	MFHAS1
Runt-related transcription factors		RUNX1	RUNX2	RUNX3
Ryanodine receptors		RYR1	RYR2	RYR3
RZZ complex		KNTC1	ZW10	ZWILCH
S ribosomal proteins		FAU	RPS2	RPS3	RPS3A	RPS4X	RPS4Y1	RPS4Y2	RPS5	RPS6	RPS7	RPS8	RPS9	RPS10	RPS11	RPS12	RPS13	RPS14	RPS15	RPS15A	RPS16	RPS17	RPS18	RPS19	RPS20	RPS21	RPS23	RPS24	RPS25	RPS26	RPS27	RPS27A	RPS27L	RPS28	RPS29
S100 calcium binding proteins		S100A3	S100A1	S100A7P1	S100A2	S100A7P2	S100A4	S100A10	S100A5	S100A13	S100A6	S100A14	S100A7	S100A15A	S100A7A	S100A7L2	S100A8	S100A9	S100A11	S100A12	S100A16	S100B	S100G	S100P	S100Z
S100 fused type protein family		CRNN	FLG	FLG2	HRNR	RPTN	TCHH	TCHHL1
Sad1 and UNC84 domain containing		SPAG4	SUN1	SUN2	SUN3	SUN5
SAGA complex		ATXN7L3	ATXN7	SGF29	KAT2A	SUPT3H	ENY2	TADA2B	KAT2B	SUPT7L	TADA3	SUPT20H	TAF10	TADA1	TAF12	TAF6L	TRRAP	USP22
SAGE family		SAGE1	SAGE2P	SAGE3P	SAGE4P
SAM and SH3 domain containing		SAMSN1	SASH1	SASH3
SCAN domain containing		MZF1	PEG3	SCAND1	ZBED9	ZFP69	ZFP69B	ZKSCAN1	ZKSCAN2	ZKSCAN3	ZKSCAN4	ZKSCAN5	ZKSCAN7	ZKSCAN8	ZNF18	ZNF24	ZNF75D	ZNF165	ZNF174	ZNF197	ZNF202	ZNF213	ZNF215	ZNF232	ZNF263	ZNF274	ZNF287	ZNF394	ZNF396	ZNF397	ZNF444	ZNF445	ZNF446	ZNF449	ZNF483	ZNF496	ZNF500	ZSCAN1	ZSCAN2	ZSCAN4	ZSCAN5A	ZSCAN5B	ZSCAN5C	ZSCAN5DP	ZSCAN9	ZSCAN10	ZSCAN12	ZSCAN16	ZSCAN18
SCAR/WAVE complex		ABI2	WASF1	BRK1	CYFIP1	CYFIP2	NCKAP1
Scavenger receptor cysteine rich domain containing		CD5	CD163	CD5L	CD163L1	CD6	LGALS3BP	CFI	MARCO	CORIN	MSR1	DMBT1	SCARA5	HHIPL1	SSC4D	HPN	SSC5D	LOXL2	LOXL3	LOXL4	PGBD1	PRSS12	SCART1	TMPRSS2	TMPRSS3	TMPRSS4	TMPRSS5	TMPRSS13	TMPRSS15
Scavenger receptors		AGER	CXCL16	CD14	CD36	CD68	CD163	CD163L1	CD207	CD209	CLEC7A	COLEC12	LY75	MARCO	MEGF10	MRC1	MSR1	OLR1	SCARA3	SCARA5	SCARB1	SCARB2	SCARF1	SCARF2	SSC4D	SSC5D	STAB1	STAB2
SCF complex		RBX1	CUL1	SKP1
Schlafen family		SLFN5	SLFN11	SLFN12	SLFN12L	SLFN13	SLFN14	SLFNL1
Scribble complex		DLG1	LLGL1	LLGL2	SCRIB
SCY1 like pseudokinases		SCYL3	SCYL1	SCYL2
SEC14 family		SEC14L1	SEC14L2	SEC14L3	SEC14L4	SEC14L5	SEC14L6
Sec7 family		GBF1	FBXO8
Secreted frizzled-related proteins		FRZB	SFRP1	SFRP2	SFRP4	SFRP5
Secretoglobins		SCGB1A1	SCGB1B1P	SCGB1B2P	SCGB1B3P	SCGB1C1	SCGB1C2	SCGB1D1	SCGB1D2	SCGB1D4	SCGB1D5P	SCGB2A1	SCGB2A2	SCGB2B1P	SCGB2B2	SCGB2B3P	SCGB3A1	SCGB3A2
Secretory carrier membrane proteins		SCAMP1	SCAMP2	SCAMP3	SCAMP4	SCAMP5
Selectins		SELE	SELL	SELP
Selenoproteins		DIO1	DIO2	DIO3	GPX1	GPX2	GPX3	GPX4	GPX6	MSRB1	SELENOF	SELENOH	SELENOI	SELENOK	SELENOM	SELENON	SELENOO	SELENOP	SELENOS	SELENOT	SELENOV	SELENOW	SEPHS2	TXNRD1	TXNRD2	TXNRD3
Semaphorins		SEMA4A	SEMA3A	SEMA4B	SEMA3B	SEMA4F	SEMA3C	SEMA5A	SEMA3D	SEMA5B	SEMA3E	SEMA6A	SEMA3F	SEMA6B	SEMA3G	SEMA6C	SEMA4C	SEMA6D	SEMA4D	SEMA4G	SEMA7A
Septins		SEPTIN1	SEPTIN2	SEPTIN3	SEPTIN4	SEPTIN5	SEPTIN6	SEPTIN7	SEPTIN8	SEPTIN9	SEPTIN10	SEPTIN11	SEPTIN12	SEPTIN14
Serine and arginine rich splicing factors		SRSF1	SRSF2	SRSF3	SRSF4	SRSF5	SRSF6	SRSF7	SRSF8	SRSF9	SRSF10	SRSF11	SRSF12
Serine beta lactamase family		LACTB	LACTBL1
Serine peptidase inhibitors, Kazal type		SPINK1	SPINK2	SPINK4	SPINK5	SPINK6	SPINK7	SPINK8	SPINK9	SPINK13	SPINK14
Serine proteases		ENDOU	CORIN	TMPRSS3	HTRA1	HPN	PRSS1	HTRA2	PRSS2	KLK4	PRSS3	KLK6	PRSS8	KLK7	PRSS16	KLK8	PRSS21	KLK11	PRSS22	LONP1	PRSS23	MASP1	PRSS27	PRSS12	PRSS29P	TMPRSS2	PRSS30P	TMPRSS4	PRSS33	TMPRSS5	PRSS35	TMPRSS13	PRSS36	TMPRSS15	PRSS37	PRSS38	PRSS41	PRSS42P	PRSS43P	PRSS44P	PRSS45P	PRSS46P	PRSS47	PRSS48	PRSS50	PRSS53	PRSS54	PRSS55	PRSS56
Serine/threonine phosphatases		SSU72	PGAM5
Serpin peptidase inhibitors		AGT	SERPINB6	SERPINA1	SERPINA2	SERPINA3	SERPINA4	SERPINA5	SERPINA6	SERPINA7	SERPINA9	SERPINA10	SERPINA11	SERPINA12	SERPINA13P	SERPINB1	SERPINB2	SERPINB3	SERPINB4	SERPINB5	SERPINB7	SERPINB8	SERPINB9	SERPINB10	SERPINB11	SERPINB12	SERPINB13	SERPINC1	SERPIND1	SERPINE1	SERPINE2	SERPINE3	SERPINF1	SERPINF2	SERPING1	SERPINH1	SERPINI1	SERPINI2
SET complex		APEX1	HMGB2	ANP32A	NME1	SET	TREX1
SET domain containing		EHMT1	ASH1L	EHMT2	KMT2A	EZH1	KMT2B	EZH2	KMT2C	KMT5A	KMT2D	KMT5C	KMT2E	SETD1A	NSD2	SETD1B	NSD3	SETD2	SETDB1	SETD3	SETDB2	SETD4	SUV39H1	SETD5	SETD6	SETD7	SETD9	SETMAR	SMYD1	SMYD2	SMYD3	SMYD4	SMYD5	SUV39H2	ZFPM1	ZFPM2
Seven-beta-strand methyltransferase motif containing		ANTKMT	ASMT	AS3MT	ASMTL	ATPSCKMT	CMTR1	BCDIN3D	DNMT1	BMT2	DOT1L	BUD23	FASN	CAMKMT	FTSJ1	CARNMT1	FTSJ3	CIAPIN1	LCMT1	CMTR2	RRP8	COMT	ZCCHC4	COMTD1	COQ3	COQ5	DIMT1	EEF1AKMT1	EEF2KMT	FAM86B1	FAM86B2	FBL	FBLL1	GAMT	GNMT	GSTCD	HEMK1	HENMT1	HNMT	INMT	LCMT2	MEPCE	MRM2	N6AMT1	NDUFAF5	NDUFAF7	NNMT	PCMT1	PCMTD1
SF3a complex		SF3A1	SF3A2	SF3A3
SF3b complex		SF3B5	PHF5A	SF3B6	SF3B1	SF3B2	SF3B3	SF3B4
SH2 domain containing		ABL1	BMX	ABL2	BTK	BCAR3	CISH	BLK	INPPL1	BLNK	ITK	CHN1	JAK2	CHN2	PLCG1	CLNK	PLCG2	CRK	PTK6	CRKL	PTPN6	CSK	PTPN11	DAPP1	SOCS1	FER	SOCS2	FES	SOCS3	FGR	SOCS4	FRK	SOCS5	FYN	SOCS6	GRAP	SOCS7	GRAP2	SRMS	GRAPL	TEC	GRB2	TNS1	GRB7	TNS2	GRB10	TXK	GRB14	HCK
Shelterin complex		ACD	POT1	TERF1	TERF2	TERF2IP	TINF2
Shieldin complex		SHLD1	SHLD2	SHLD3
Shisa family members		SHISA2	SHISA3	SHISA4	SHISA5	SHISA6	SHISA7	SHISA8	SHISA9
Short chain dehydrogenase/reductase superfamily		BDH1	HSD17B10	BDH2	BLVRB	CBR1	CBR3	CBR4	DCXR	DECR1	DECR2	DHRS1	DHRS2	DHRS3	DHRS4	DHRS4L1	DHRS4L2	DHRS7	DHRS7B	DHRS7C	DHRS9	DHRS11	DHRS12	DHRS13	FAR1	FAR2	FASN	GALE	GMDS	HPGD	HSD3B1	HSD3B2	HSD3B7	HSD11B1	HSD11B1L	HSD11B2	HSD17B1	HSD17B2	HSD17B3	HSD17B4	HSD17B6	HSD17B7	HSD17B8	HSD17B11	HSD17B12	HSD17B13	HSD17B14	HSDL1	HSDL2
Short pentraxins		APCS	CRP	MPTX1
Shroom family		SHROOM1	SHROOM2	SHROOM3	SHROOM4
Sialic acid binding Ig like lectins		CD33	CD22	MAG	SIGLEC5	SIGLEC6	SIGLEC1	SIGLEC7	SIGLEC10	SIGLEC11	SIGLEC8	SIGLEC12	SIGLEC9	SIGLEC16	SIGLEC14	SIGLEC15	SIGLEC17P	SIGLEC18P	SIGLEC20P	SIGLEC21P	SIGLEC22P	SIGLEC24P	SIGLEC25P	SIGLEC26P	SIGLEC27P	SIGLEC28P	SIGLEC29P	SIGLEC30P	SIGLEC31P
Sialyltransferases		ST3GAL1	ST3GAL2	ST3GAL3	ST3GAL4	ST3GAL5	ST3GAL6	ST6GAL1	ST6GAL2	ST6GALNAC1	ST6GALNAC2	ST6GALNAC3	ST6GALNAC4	ST6GALNAC5	ST6GALNAC6	ST8SIA1	ST8SIA2	ST8SIA3	ST8SIA4	ST8SIA5	ST8SIA6
SIBLING family		DMP1	DSPP	IBSP	SPP1	MEPE
Sideroflexins		SFXN1	SFXN2	SFXN3	SFXN4	SFXN5
Signal recognition particle		RN7SL1	RN7SL2	RN7SL3	SRP9	SRP14	SRP19	SRP54	SRP68	SRP72
Signal regulatory proteins		SIRPB2	SIRPB1	SIRPA	SIRPB3P	SIRPG	SIRPD
Signal transduction and activation of RNA metabolism family		KHDRBS1	KHDRBS2	KHDRBS3
SIN3 histone deacetylase complex subunits		SAP30	SIN3A	HDAC1	RBBP4	SUDS3	SIN3B	HDAC2	RBBP7	SAP18
SINE class homeoboxes		SIX2	SIX1	SIX3	SIX4	SIX5	SIX6
Sirtuins		SIRT2	SIRT1	SIRT3	SIRT4	SIRT5	SIRT6	SIRT7
SKI transcriptional corepressors		SKI	SKIL	SKOR1	SKOR2
Ski2 like RNA helicases		DDX60L	DDX60	SKIV2L	MTREX
Slingshot protein phosphatases		SSH1	SSH2	SSH3
SLIT and NTRK like family		SLITRK1	SLITRK2	SLITRK3	SLITRK4	SLITRK5	SLITRK6
Sm spliceosomal proteins		SNRPD1	SNRPB	SNRPD2	SNRPD3	SNRPE	SNRPF	SNRPG	SNRPN
SMAD family		SMAD1	SMAD2	SMAD3	SMAD4	SMAD5	SMAD6	SMAD7	SMAD9
Small Cajal body-specific RNAs		SCARNA1	SCARNA2	SCARNA3	SCARNA4	SCARNA5	SCARNA6	SCARNA7	SCARNA8	SCARNA9	SCARNA9L	SCARNA10	SCARNA11	SCARNA12	SCARNA13	SCARNA14	SCARNA15	SCARNA16	SCARNA17	SCARNA18	SCARNA20	SCARNA21	SCARNA22	SCARNA23	SCARNA26A	SCARNA26B	SCARNA27	SCARNA28
Small G protein signaling modulators		SGSM1	SGSM2	SGSM3
Small heat shock proteins		CRYAA	HSPB11	CRYAB	HSPB1	HSPB2	HSPB3	HSPB6	HSPB7	HSPB8	HSPB9	ODF1
Small leucine rich repeat proteoglycans		ASPN	BGN	CHAD	DCN	EPYC	FMOD	KERA	LUM	OGN	OMD	PODN	PRELP
Small NF90 (ILF3) associated RNAs		SNAR-A1	SNAR-A2	SNAR-A3	SNAR-A4	SNAR-A5	SNAR-A6	SNAR-A7	SNAR-A8	SNAR-A9	SNAR-A10	SNAR-A11	SNAR-A12	SNAR-A13	SNAR-A14	SNAR-B1	SNAR-B2	SNAR-C1	SNAR-C2	SNAR-C3	SNAR-C4	SNAR-C5	SNAR-D	SNAR-E	SNAR-F	SNAR-G1	SNAR-G2	SNAR-H	SNAR-I
Small nuclear RNAs		RNU1-2	RNU1-1	RNU5A-1	RNU1-3	RNU2-1	RNU6-1	RNU1-4	RNU4-1	RNU4-2	RNU4ATAC	RNU5B-1	RNU6ATAC	RNU5D-1	RNU11	RNU5E-1	RNU12	RNU5F-1	RNU6-2	RNU6-7	RNU6-8	RNU6-9	RNU7-1
Small nucleolar RNA non-coding host genes		CCT6P1	CCT6P3	DANCR	EPB41L4A-AS1	GAS5	MEG8	RPL32P3	SNHG1	SNHG3	SNHG4	SNHG5	SNHG6	SNHG7	SNHG8	SNHG9	SNHG10	SNHG11	SNHG12	SNHG14	SNHG15	SNHG16	SNHG17	SNHG18	SNHG19	SNHG20	SNHG21	SNHG22	SNHG25	SNHG26	SNHG27	SNHG28	SNHG29	SNHG30	SNHG31	SNHG32	ZFAS1
Small nucleolar RNA protein coding host genes		AAK1	ANKRD27	CHD3	SMARCC1	AIMP2	AP1B1	CHD4	AMMECR1	AP1G1	DDX39B	CCAR1	ASTN2	EIF3A	CEP295	ATP2B4	EP400	CHD8	ATP5F1B	JAM3	COBLL1	ATP6V0E1	KIF24	CSKMT	C19orf48	MBD2	CWF19L1	CASP3	NCL	DGLUCY	CCNB1IP1	PKN2	EEF1B2	CCT6A	PPP2R5A	EEF1E1	CKAP5	RPL5	EEF2	CNOT1	TNPO2	EIF1AX	COP1	USP34	EIF4G2	DDX55	EIF5	DKC1	ERLIN1
Small nucleolar RNAs, C/D box		SNORD1A	SNORD1B	SNORD1C	SNORD2	SNORD3A	SNORD3B-1	SNORD3B-2	SNORD3C	SNORD3D	SNORD3E	SNORD3F	SNORD3G	SNORD3H	SNORD3I	SNORD3J	SNORD3K	SNORD4A	SNORD4B	SNORD5	SNORD6	SNORD7	SNORD8	SNORD9	SNORD10	SNORD11	SNORD11B	SNORD12	SNORD12B	SNORD12C	SNORD13	SNORD13B-1	SNORD13B-2	SNORD13C	SNORD13D	SNORD13E	SNORD13F	SNORD13G	SNORD13H	SNORD13I	SNORD13J	SNORD14A	SNORD14B	SNORD14C	SNORD14D	SNORD14E	SNORD15A	SNORD15B	SNORD16
Small nucleolar RNAs, H/ACA box		SNORA1	SNORA1B	SNORA2A	SNORA2B	SNORA2C	SNORA3A	SNORA3B	SNORA3C	SNORA4	SNORA5A	SNORA5B	SNORA5C	SNORA6	SNORA7A	SNORA7B	SNORA8	SNORA9	SNORA9B	SNORA10	SNORA10B	SNORA11	SNORA11B	SNORA11C	SNORA11D	SNORA11E	SNORA11F	SNORA11G	SNORA12	SNORA13	SNORA14A	SNORA14B	SNORA15	SNORA15B-1	SNORA15B-2	SNORA16A	SNORA16B	SNORA17A	SNORA17B	SNORA18	SNORA19	SNORA20	SNORA20B	SNORA21	SNORA21B	SNORA22	SNORA22B	SNORA22C	SNORA23
Small proline rich proteins		SPRR1A	SPRR1B	SPRR2A	SPRR2B	SPRR2C	SPRR2D	SPRR2E	SPRR2F	SPRR2G	SPRR3	SPRR4	SPRR5
SMC5-6 protein complex		NSMCE1	NSMCE3	NSMCE2	SMC5	NSMCE4A	SMC6
SMG1 complex		SMG8	SMG1	SMG9
SMN complex		SMN1	SMN2	STRAP
SNAG transcriptional repressors		GFI1	GFI1B	INSM1	INSM2	OVOL1	SCRT1	SCRT2	SNAI1	SNAI2	SNAI3
SNAP complex		SNAPC1	SNAPC4	SNAPC2	SNAPC3	SNAPC5
SNAREs		BET1	BET1L	BNIP1	GOSR1	GOSR2	SEC22A	SEC22B	SEC22C	SNAP23	SNAP25	SNAP29	USE1	VTI1A	VTI1B	YKT6
Sodium channels epithelial		SCNN1A	SCNN1B	SCNN1D	SCNN1G
Sodium leak channels, non selective		NALCN
Sodium voltage-gated channel alpha subunits		SCN1A	SCN2A	SCN3A	SCN4A	SCN5A	SCN8A	SCN9A	SCN10A	SCN11A
Sodium voltage-gated channel beta subunits		SCN1B	SCN2B	SCN3B	SCN4B
Soluble glutathione S-transferases		GSTA1	GSTA2	GSTA3	GSTA4	GSTA5	GSTA6P	GSTA7P	GSTK1	GSTM1	GSTM2	GSTM3	GSTM4	GSTM5	GSTO1	GSTO2	GSTO3P	GSTP1	GSTT1	GSTT2	GSTT2B	GSTT4	GSTZ1	HPGDS
Solute carriers		ANKH	LETM1	MAGT1	CTNS	LETM2	FLVCR1	RHAG	FLVCR2	SFXN1	LETMD1	SFXN2	MPC1	SFXN3	MPC1L	SFXN4	MPC2	SFXN5	MPDU1	SLC1A5	MTCH1	SLC4A1	MTCH2	SLC7A14	NIPA1	SLC9A1	NIPA2	SLC12A2	NPC1	SLC14A1	NPC1L1	SLC16A2	RHBG	SLC17A8	RHCG	SLC19A1	SLC1A1	SLC22A4	SLC1A2	SLC25A3	SLC1A3	SLC25A6	SLC1A4	SLC25A12	SLC1A6	SLC25A13	SLC1A7	SLC25A23	SLC2A1
Somatostatin receptors		SSTR1	SSTR2	SSTR3	SSTR4	SSTR5
Sorting nexins		SNX1	SNX2	SNX3	SNX4	SNX5	SNX6	SNX7	SNX8	SNX9	SNX10	SNX11	SNX12	SNX13	SNX14	SNX15	SNX16	SNX17	SNX18	SNX19	SNX20	SNX21	SNX22	SNX24	SNX25	SNX27	SNX29	SNX30	SNX31	SNX32
Sp transcription factors		SP1	SP2	SP3	SP4	SP5	SP6	SP7	SP8	SP9
SPANX family		SPANXA1	SPANXA2	SPANXB1	SPANXC	SPANXD	SPANXN1	SPANXN2	SPANXN3	SPANXN4	SPANXN5
SPARC family		FSTL1	SMOC1	SMOC2	SPARC	SPARCL1	SPOCK1	SPOCK2	SPOCK3
Spectrin repeat containing nuclear envelope family		SYNE1	SYNE2	SYNE3	SYNE4
Spectrins		SPTA1	SPTAN1	SPTB	SPTBN1	SPTBN2	SPTBN4	SPTBN5
Speedy/RINGO cell cycle regulator family		SPDYA	SPDYC	SPDYE1	SPDYE2	SPDYE2B	SPDYE3	SPDYE4	SPDYE5	SPDYE6	SPDYE7P	SPDYE8P	SPDYE9P	SPDYE10P	SPDYE11	SPDYE12P	SPDYE13P	SPDYE14P	SPDYE15P	SPDYE16	SPDYE17	SPDYE18	SPDYE19P	SPDYE20P	SPDYE21P	SPDYE22P
Sphingosine 1-phosphate receptors		S1PR1	S1PR2	S1PR3	S1PR4	S1PR5
Sphingosine-1-phosphate phosphatases		SGPP1	SGPP2
Spindlin family		SPIN1	SPIN2A	SPIN2B	SPIN3	SPIN4
Spliceosomal A complex		PRPF40A	CCAR1	DHX15	RBM5	CHERP	RBM17	RBM10	DDX46	U2AF1	HNRNPA1	U2AF2	HNRNPAB	PUF60	RBM25	SF1	SMNDC1	SUGP1	THRAP3	U2SURP
Spliceosomal B complex		AQR	BUD31	CRNKL1	PQBP1	DHX15	RBM22	IK	SNW1	ISY1	XAB2	MFAP1	PPIE	PPIL1	PRPF38A	SMU1	TFIP11	WBP4	WBP11	ZMAT2
Spliceosomal Bact complex		CCDC12	AQR	BUD31	DHX16	CDC40	RBM22	EFTUD2	CRNKL1	SNW1	EIF4A3	CWC22	XAB2	GPATCH1	CWC25	PPIL2	CWC27	PRCC	GPKOW	PRPF8	ISY1	RNU5A-1	PPIE	RNU6-1	PPIL1	SAP18	RNF113A	SNRNP40	SNRNP200	ZNF830
Spliceosomal C complex		FRA10AC1	BCAS2	CCDC12	CDC40	AQR	PPIE	PRPF18	CACTIN	CDC5L	CRNKL1	BUD31	RBM22	CXorf56	CDK10	CWC22	CWC27	DHX35	CTNNBL1	DHX16	GPKOW	FAM32A	CWC15	ISY1	PPIL1	FAM50A	DDX41	RNF113A	SNW1	LENG1	DHX8	RNU6-1	XAB2	NOSIP	EFTUD2	SNRNP200	SDE2	GPATCH1	SYF2	HNRNPC	WDR83	HSPA8	PLRG1	PPIG	PPIL3	PPWD1	PRPF8	PRPF19	RNU5A-1
Spliceosomal E complex		DDX39B	SF1	U2AF1	U2AF2
Spliceosomal P complex		C9orf78	BUD13	AQR	BUD31	CACTIN	CCDC12	CDC40	RBM22	CXorf56	CDK10	CRNKL1	SNW1	DDX41	DHX16	CWC22	XAB2	DHX8	EFTUD2	CWC27	ESS2	EIF4A3	GPKOW	FAM32A	PRPF8	ISY1	FAM50A	RNU5A-1	PPIE	HNRNPC	RNU6-1	PPIL1	HSPA8	SLU7	RNF113A	LENG1	SNRNP40	MAGOH	SNRNP200	NOSIP	SRRM2	PPIG	ZNF830	PPIL3	PPWD1	RBM8A	SDE2	SNIP1	SYF2
SPOUT methyltransferase domain containing		EMG1	TARBP1	MRM1	TRMT10C	MRM3	SPOUT1	TRMT10A	TRMT10B
Src family tyrosine kinases		BLK	FGR	FRK	FYN	HCK	LCK	LYN	SRC	YES1
SRCAP complex		SRCAP	ACTR6	RUVBL1	ACTL6A	VPS72	DMAP1	RUVBL2	YEATS4	ZNHIT1
SRY-box transcription factors		SOX1	SOX2	SOX3	SOX4	SOX5	SOX6	SOX7	SOX8	SOX9	SOX10	SOX11	SOX12	SOX13	SOX14	SOX15	SOX17	SOX18	SOX21	SOX30	SRY
SSX family		SSX1	SSX2	SSX2B	SSX3	SSX4	SSX4B	SSX5	SSX6P	SSX7	SSX8P	SSX9P
StAR related lipid transfer domain containing		CERT1	ACOT11	DLC1	ACOT12	PCTP	STAR	STARD3	STARD4	STARD5	STARD6	STARD7	STARD8	STARD9	STARD10	STARD13
Stathmins		STMN1	STMN2	STMN3	STMN4
STEAP family		STEAP1B	STEAP1	STEAP2	STEAP3	STEAP4
Sterile alpha motif domain containing		ANKS1A	DGKD	ANKS1B	DGKH	ANKS3	SAMD4A	ANKS4B	SAMD4B	ANKS6	SAMSN1	ARAP1	SARM1	ARAP2	SASH1	ARAP3	SASH3	ASZ1	TNKS	BFAR	TNKS2	BICC1	CASKIN1	CASKIN2	CNKSR1	CNKSR2	CNKSR3	DDHD2	EPHA1	EPHA2	EPHA3	EPHA4	EPHA5	EPHA6	EPHA7	EPHA8	EPHA10	EPHB1	EPHB2	EPHB3	EPHB4	EPHB6	INPPL1	KAZN	KIF24	L3MBTL1	L3MBTL3	L3MBTL4	LRSAM1
Steroid 5-alpha reductase family		SRD5A1	SRD5A2	SRD5A3	TECR	TECRL
Stomatin family		NPHS2	STOM	STOML1	STOML2	STOML3
STRIPAK complex		CTTNBP2	CTTNBP2NL	FGFR1OP2	MINK1	MOB4	PDCD10	PPP2CA	PPP2CB	PPP2R1A	PPP2R1B	SIKE1	SLMAP	STK24	STK25	STK26	STRIP1	STRIP2	STRN	STRN3	STRN4
Structural maintenance of chromosomes proteins		SMC1A	SMC3	SMC1B	SMC2	SMC4	SMC5	SMC6
STT3 oligosaccharyltransferase catalytic subunits		STT3A	STT3B
Subcortical maternal complex		KHDC3L	NLRP5	OOEP	TLE6
Succinate receptor		SUCNR1
Sugar phosphatases		ADPRM	TIGAR
Sulfatases		ARSA	ARSB	ARSC2	ARSD	ARSF	ARSG	ARSH	ARSI	ARSJ	ARSK	ARSL	GALNS	GNS	IDS	SGSH	STS	SULF1	SULF2
Sulfotransferases, cytosolic		SULT1A1	SULT1A2	SULT1A3	SULT1A4	SULT1B1	SULT1C2	SULT1C3	SULT1C4	SULT1D1P	SULT1E1	SULT2A1	SULT2B1	SULT4A1	SULT6B1
Sulfotransferases, membrane bound		CHST1	CHST2	CHST3	CHST4	CHST5	CHST6	CHST7	CHST8	CHST9	CHST10	CHST11	CHST12	CHST13	CHST14	CHST15	GAL3ST1	GAL3ST2	GAL3ST3	GAL3ST4	HS2ST1	HS3ST1	HS3ST2	HS3ST3A1	HS3ST3B1	HS3ST4	HS3ST5	HS3ST6	HS6ST1	HS6ST2	HS6ST3	NDST1	NDST2	NDST3	NDST4	TPST1	TPST2	UST
SUMO specific peptidases		SENP1	SENP3	SENP2	SENP5	SENP6	SENP7	SENP8
Super elongation complex		ELL2	AFF1	ELL3	AFF2	MLLT1	AFF3	MLLT3	AFF4	ELL
Superoxide dismutases		SOD1	SOD2	SOD3
Suppressors of cytokine signaling		CISH	SOCS1	SOCS2	SOCS3	SOCS4	SOCS5	SOCS6	SOCS7
SURF complex		DHX34	ETF1	GSPT1	GSPT2	UPF1
Sushi domain containing		ACAN	GABBR1	APOH	SNED1	BCAN	C1R	C1RL	C1S	C2	C4BPA	C4BPB	C6	C7	CD46	CD55	CFB	CFH	CFHR1	CFHR2	CFHR3	CFHR4	CFHR5	CR1	CR1L	CR2	CSMD1	CSMD2	CSMD3	F13B	FBLN7	HP	HPR	IL2RA	IL15RA	MASP1	MASP2	NCAN	PAMR1	PAPPA	PAPPA2	SELE	SELL	SELP	SEZ6	SEZ6L	SEZ6L2	SRPX	SRPX2
SWC tripartite complex		C9orf72	SMCR8	WDR41
Syk family tyrosine kinases		SYK	ZAP70
Synapsins		SYN1	SYN2	SYN3
Synaptogyrins		SYNGR1	SYNGR2	SYNGR3	SYNGR4
Synaptophysins		SYNPR	SYP	SYPL1	SYPL2
Synaptotagmin like tandem C2 proteins		DOC2A	DOC2B	DOC2GP	RPH3A	SYTL1	SYTL2	SYTL3	SYTL4	SYTL5	TC2N
Synaptotagmins		SYT1	SYT2	SYT3	SYT4	SYT5	SYT6	SYT7	SYT8	SYT9	SYT10	SYT11	SYT12	SYT13	SYT14	SYT15	SYT16	SYT17
Syndecans		SDC1	SDC2	SDC3	SDC4
Syntaxins		STX1A	STX1B	STX2	STX3	STX4	STX5	STX6	STX7	STX8	STX10	STX11	STX12	STX16	STX17	STX18	STX19
T cell receptor alpha locus at 14q11.2		TRA	TRAC	TRAJ1	TRAJ2	TRAJ3	TRAJ4	TRAJ5	TRAJ6	TRAJ7	TRAJ8	TRAJ9	TRAJ10	TRAJ11	TRAJ12	TRAJ13	TRAJ14	TRAJ15	TRAJ16	TRAJ17	TRAJ18	TRAJ19	TRAJ20	TRAJ21	TRAJ22	TRAJ23	TRAJ24	TRAJ25	TRAJ26	TRAJ27	TRAJ28	TRAJ29	TRAJ30	TRAJ31	TRAJ32	TRAJ33	TRAJ34	TRAJ35	TRAJ36	TRAJ37	TRAJ38	TRAJ39	TRAJ40	TRAJ41	TRAJ42	TRAJ43	TRAJ44	TRAJ45	TRAJ46
T cell receptor beta (TRB) orphons		TRBV20OR9-2	TRBV21OR9-2	TRBV22OR9-2	TRBV23OR9-2	TRBV24OR9-2	TRBV25OR9-2	TRBV26OR9-2	TRBV29OR9-2	TRBVAOR9-2
T cell receptor beta locus at 7q34		TRB	TRBC1	TRBC2	TRBD1	TRBD2	TRBJ1-1	TRBJ1-2	TRBJ1-3	TRBJ1-4	TRBJ1-5	TRBJ1-6	TRBJ2-1	TRBJ2-2	TRBJ2-2P	TRBJ2-3	TRBJ2-4	TRBJ2-5	TRBJ2-6	TRBJ2-7	TRBV1	TRBV2	TRBV3-1	TRBV3-2	TRBV4-1	TRBV4-2	TRBV4-3	TRBV5-1	TRBV5-2	TRBV5-3	TRBV5-4	TRBV5-5	TRBV5-6	TRBV5-7	TRBV5-8	TRBV6-1	TRBV6-2	TRBV6-3	TRBV6-4	TRBV6-5	TRBV6-6	TRBV6-7	TRBV6-8	TRBV6-9	TRBV7-1	TRBV7-2	TRBV7-3	TRBV7-4	TRBV7-5
T cell receptor delta locus at 14q11.2		TRD	TRDC	TRDD1	TRDD2	TRDD3	TRDJ1	TRDJ2	TRDJ3	TRDJ4	TRDV1	TRDV2	TRDV3
T cell receptor gamma locus at 7p14		TRG	TRGC1	TRGC2	TRGJ1	TRGJ2	TRGJP	TRGJP1	TRGJP2	TRGV1	TRGV2	TRGV3	TRGV4	TRGV5	TRGV5P	TRGV6	TRGV7	TRGV8	TRGV9	TRGV10	TRGV11	TRGVA	TRGVB
T-box transcription factors		EOMES	MGA	TBR1	TBX1	TBX2	TBX3	TBX4	TBX5	TBX6	TBX10	TBX15	TBX18	TBX19	TBX20	TBX21	TBX22	TBX23P	TBXT
TACC family		TACC1	TACC2	TACC3
Tachykinin precursors		TAC1	TAC3	TAC4
Tachykinin receptors		TACR1	TACR2	TACR3
TAFA chemokine like family		TAFA1	TAFA2	TAFA3	TAFA4	TAFA5
TALE class homeoboxes and pseudogenes		IRX1	IRX1P1	IRX2	IRX3	IRX4	IRX4P1	IRX5	IRX6	MEIS1	MEIS2	MEIS3	MEIS3P1	MEIS3P2	MKX	PBX1	PBX2	PBX2P1	PBX3	PBX4	PKNOX1	PKNOX2	TGIF1	TGIF1P1	TGIF2	TGIF2LX	TGIF2LY	TGIF2P1	TGIF2P2	TGIF2P3	TGIF2P4
Taste 1 receptors		TAS1R1	TAS1R2	TAS1R3
Taste 2 receptors		TAS2R1	TAS2R2P	TAS2R3	TAS2R4	TAS2R5	TAS2R6P	TAS2R7	TAS2R8	TAS2R9	TAS2R10	TAS2R12P	TAS2R13	TAS2R14	TAS2R15P	TAS2R16	TAS2R18P	TAS2R19	TAS2R20	TAS2R22	TAS2R30	TAS2R31	TAS2R33	TAS2R36	TAS2R37	TAS2R38	TAS2R39	TAS2R40	TAS2R41	TAS2R42	TAS2R43	TAS2R45	TAS2R46	TAS2R50	TAS2R60	TAS2R62P	TAS2R63P	TAS2R64P	TAS2R67P	TAS2R68P
TCF/LEF transcription factor family		LEF1	TCF7	TCF7L1	TCF7L2
TEA domain transcription factors		TEAD1	TEAD2	TEAD3	TEAD4
Tec family tyrosine kinases		BMX	BTK	ITK	TEC	TXK
Tectonic proteins		TCTN1	TCTN2	TCTN3
Tektins		TEKT1	TEKT2	TEKT3	TEKT4	TEKT5
Terminal nucleotidyltransferases		MTPAP	TUT1	TENT2	TENT4A	TENT4B	TENT5A	TENT5B	TENT5C	TENT5D	TUT4	TUT7
Tetraspan junctional complex superfamily		CLCC1	OCLN	PLLP
Tetraspanins		CD9	TSPAN7	CD37	CD53	CD63	CD81	CD82	CD151	PRPH2	ROM1	TSPAN1	TSPAN2	TSPAN3	TSPAN4	TSPAN5	TSPAN6	TSPAN8	TSPAN9	TSPAN10	TSPAN11	TSPAN12	TSPAN13	TSPAN14	TSPAN15	TSPAN16	TSPAN17	TSPAN18	TSPAN19	TSPAN31	TSPAN32	TSPAN33	UPK1A	UPK1B
Tetratricopeptide repeat domain containing		CNOT10	ANAPC7	UTY	DNAAF4	BBS4	EMC2	CDC16	FIS1	CDC23	GPSM1	CDC27	GTF3C3	CFAP46	IFIT1	CFAP70	IFIT1B	CTR9	IFIT2	DNAJC3	IFIT3	DNAJC7	IFIT5	FKBP4	KIFBP	FKBP5	KLC1	FKBP8	KLC2	FKBPL	KLC3	GPSM2	KLC4	IFT88	NASP	KDM6A	NCF2	NAA16	PEX5	NPHP3	PEX5L	OGT	PPID	PPP5C	PPP5D1	RANBP2	RGPD1	RPAP3	RGPD2
THAP domain containing		THAP1	THAP2	THAP3	THAP4	THAP5	THAP6	THAP7	THAP8	THAP9	THAP10	THAP11	THAP12
Thioesterase superfamily		THEM4	THEM5	THEM6	THEM7P
Thioredoxin domain containing		TXNDC2	ERP44	TXNDC8	NME8	TXNDC9	NME9	TXNDC11	PDIA6	TXNDC15	TMX1	TXNDC16	TMX2	TXNDC17	TMX3	TMX4	TXNDC5	TXNDC12
THO complex		THOC1	ALYREF	THOC5	THOC2	THOC7	THOC3	THOC6
Tim17 family		PXMP4	NDUFA11	TIMM23	ROMO1	TIMM17A	TMEM135	TIMM17B	TIMM22	TIMMDC1
TIM22 complex		TIMM9	TIMM10	TIMM10B	TIMM22	TIMM29
TIM23 complex		DNAJC19	GRPEL1	HSPA1A	HSPA1B	HSPA1L	PAM16	TIMM17A	TIMM17B	TIMM21	TIMM23	TIMM23B	TIMM44
TIR domain containing		MYD88	IL17RD	IL1R1	IL1RAPL1	TICAM1	SIGIRR	IL1RAP	TICAM2	IL1RAPL2	TIRAP	IL1RL1	IL1RL2	IL18R1	IL18RAP	SARM1
Tissue inhibitor of metallopeptidases		TIMP1	TIMP2	TIMP3	TIMP4
TLC domain containing		CLN8	TLCD1	TLCD2	TLCD3A	TLCD3B	TLCD4	TLCD5	TRAM1	TRAM1L1	TRAM2
TLE family		TLE5	TLE1	TLE2	TLE3	TLE4	TLE6	TLE7
TMEM8 family		MYMK	PGAP6	TMEM88
TNF receptor associated factors		TRAF1	TRAF3	TRAF2	TRAF4	TRAF5	TRAF6	TRAF7
TNK family tyrosine kinases		TNK1	TNK2
TOG domain containing		CEP104	CKAP5	CLASP1	CLASP2	DNAAF5	GCN1	IPO4	IPO5	TOGARAM1	TOGARAM2
Toll like receptors		TLR1	TLR2	TLR3	TLR4	TLR5	TLR6	TLR7	TLR8	TLR9	TLR10
Topoisomerases		TOP1	TOP1MT	TOP2A	TOP2B	TOP3A	TOP3B
Torsins		TOR1A	TOR3A	TOR1B	TOR2A	TOR4A
Trace amine receptors		TAAR1	TAAR2	TAAR3P	TAAR4P	TAAR5	TAAR6	TAAR7P	TAAR8	TAAR9
Trafficking protein particle complex		TRAPPC1	TRAPPC12	TRAPPC2	TRAPPC2L	TRAPPC3	TRAPPC4	TRAPPC5	TRAPPC6A	TRAPPC6B	TRAPPC8	TRAPPC9	TRAPPC10	TRAPPC11	TRAPPC13
Transcribed pseudogenes with published function		ABCC6P1	FER1L4	AOC4P	MT1DP	APOC1P1	MT1JP	ARHGAP27P1	BRAFP1	FTH1P3	HMGA1P8	KRASP1	MYLKP1	PDPK2P	PTENP1	SBDSP1	SMUG1P1	SUMO1P3	TMPOP2	TUSC2P1	VIM2P	WFDC21P	ZNF300P1
Transcription and export complex 2		ENY2	CETN2	MCM3AP	PCID2	SEM1
Transcription elongation factor A like family		TCEAL1	TCEAL2	TCEAL3	TCEAL4	TCEAL5	TCEAL6	TCEAL7	TCEAL8	TCEAL9
Transcription factor Dp family		TFDP1	TFDP2	TFDP3
Transferrins		INHCAP	LTF	MELTF	TF
Transforming growth factor beta family		TGFB1	TGFB2	TGFB3
Transforming growth factor beta superfamily		AMH	GDF1	GDF2	GDF3	GDF5	GDF6	GDF7	GDF9	GDF10	GDF11	GDF15	LEFTY1	LEFTY2	MSTN	NODAL
Transglutaminases		EPB42	F13A1	TGM1	TGM2	TGM3	TGM4	TGM5	TGM6	TGM7
Transient receptor potential cation channels		MCOLN1	TRPC5	MCOLN2	TRPM2	MCOLN3	PKD2	PKD2L1	PKD2L2	TRPA1	TRPC1	TRPC2	TRPC3	TRPC4	TRPC6	TRPC7	TRPM1	TRPM3	TRPM4	TRPM5	TRPM6	TRPM7	TRPM8	TRPV1	TRPV2	TRPV3	TRPV4	TRPV5	TRPV6
Translocase of outer mitochondrial membrane complex		TOMM5	TOMM6	TOMM7	TOMM20	TOMM22	TOMM40	TOMM70
Transmembrane 9 superfamily members		TM9SF1	TM9SF2	TM9SF3	TM9SF4
Transmembrane and coiled-coil domain containing		TMCC1	TMCC2	TMCC3
Transmembrane and tetratricopeptide repeat containing		TMTC1	TMTC2	TMTC3	TMTC4
Transmembrane BAX inhibitor motif containing		FAIM2	GHITM	GRINA	TMBIM1	TMBIM4	TMBIM6	TMBIM7P
Transmembrane channel like family		TMC2	TMC1	TMC3	TMC4	TMC5	TMC6	TMC7	TMC8
Transmembrane p24 trafficking proteins		TMED1	TMED2	TMED3	TMED4	TMED5	TMED6	TMED7	TMED9	TMED10	TMED11P
tri-snRP complex		SART1	USP39
Trinucleotide repeat containing		CASK	ATXN2	KMT2D	CNPY3	BHLHE22	FOXP2	CELF3	GIGYF2	EP400	JPH3	NCOA3	MAGI1	NCOR2	MAML3	TNRC6B	MED12	MED15	NUMBL	PAXIP1	TNRC6A	TNRC6C	TNRC17	TNRC18	TOX3	ZNF384
Tripartite motif containing		MEFV	CMYA5	MID1	MID2	TRIM28	TRIM14	PML	TRIM9	TRIM24	TRIM42	TRIM16	TRIM2	TRIM22	TRIM33	TRIM26BP	TRIM3	TRIM23	TRIM29	TRIM4	TRIM32	TRIM43CP	TRIM5	TRIM36	TRIM51BP	TRIM6	TRIM66	TRIM51CP	TRIM7	TRIM67	TRIM51DP	TRIM8	TRIM51EP	TRIM10	TRIM51FP	TRIM11	TRIM51GP	TRIM13	TRIM51HP	TRIM15	TRIM51JP	TRIM17	TRIM53AP	TRIM21	TRIM53BP	TRIM25	TRIM53CP	TRIM26	TRIM64DP
tRNA methyltransferases		TRMT1	TRMT10A	ALKBH8	TRMT1L	TRMT10B	TRMT10C	TRMT2A	TRMT44	TRMT2B	TRMT5	TRMT6	TRMT9B	TRMT11	TRMT12	TRMT13	TRMT61A	TRMT61B	TRMT112
tRNA splicing ligase complex		C2orf49	DDX1	FAM98A	FAM98B	RTCB	RTRAF	ZBTB8OS
tRNA-splicing endonuclease subunits		TSEN2	TSEN15	TSEN34	TSEN54
Tropomodulins		TMOD1	TMOD2	TMOD3	TMOD4
Tropomyosins		TPM1	TPM2	TPM3	TPM4
Troponin complex subunits		TNNC1	TNNC2	TNNI1	TNNI2	TNNI3	TNNT1	TNNT2	TNNT3
TSC complex		TBC1D7	TSC1	TSC2
TTT complex		TELO2	TTI1	TTI2
Tubulin polymerization promoting proteins		TPPP	TPPP2	TPPP3
Tubulin tyrosine ligase family		TTL	TTLL1	TTLL2	TTLL3	TTLL4	TTLL5	TTLL6	TTLL7	TTLL8	TTLL9	TTLL10	TTLL11	TTLL12	TTLL13P
Tubulins		TUBA1A	TUBA1B	TUBA1C	TUBA3C	TUBA3D	TUBA3E	TUBA3FP	TUBA3GP	TUBA4A	TUBA4B	TUBA8	TUBAL3	TUBB	TUBB1	TUBB2A	TUBB2B	TUBB3	TUBB4A	TUBB4B	TUBB6	TUBB7P	TUBB8	TUBB8B	TUBD1	TUBE1	TUBG1	TUBG2
Tudor domain containing		LBR	AKAP1	ALG13	SETDB1	RNF17	KDM4A	SGF29	KDM4B	SMNDC1	KDM4C	SND1	MTF2	SPIN1	PHF1	SPIN2A	PHF19	SPIN2B	PHF20	SPIN3	PHF20L1	SPIN4	SMN1	STK31	SMN2	TDRD1	TDRD10	TDRD3	UHRF1	TDRD5	UHRF2	TDRD6	TDRD7	TDRD9	TDRD12	TDRD15	TDRKH	TP53BP1
Tumor necrosis factor receptor superfamily		CD27	RELT	CD40	EDA2R	EDAR	FAS	LTBR	NGFR	TNFRSF1A	TNFRSF1B	TNFRSF4	TNFRSF6B	TNFRSF8	TNFRSF9	TNFRSF10A	TNFRSF10B	TNFRSF10C	TNFRSF10D	TNFRSF11A	TNFRSF11B	TNFRSF12A	TNFRSF13B	TNFRSF13C	TNFRSF14	TNFRSF17	TNFRSF18	TNFRSF19	TNFRSF21	TNFRSF25
Tumor necrosis factor superfamily		CD40LG	CD70	EDA	FASLG	LTA	LTB	TNF	TNFSF4	TNFSF8	TNFSF9	TNFSF10	TNFSF11	TNFSF12	TNFSF13	TNFSF13B	TNFSF14	TNFSF15	TNFSF18
Tweety family		TTYH1	TTYH2	TTYH3
Two pore segment channels		TPCN1	TPCN2
Type 1 receptor serine/threonine kinases		ACVR1	ACVR1B	ACVR1C	ACVRL1	BMPR1A	BMPR1B	TGFBR1
Type 2 receptor serine/threonine kinases		ACVR2A	ACVR2B	AMHR2	BMPR2	TGFBR2
Type I classical cadherins		CDH1	CDH2	CDH3	CDH4	CDH15
Type II classical cadherins		CDH5	CDH6	CDH7	CDH8	CDH9	CDH10	CDH11	CDH12	CDH18	CDH19	CDH20	CDH22	CDH24
U-box domain containing		UBE4B	PPIL2	UBOX5	PRPF19	STUB1	UBE4A	WDSUB1
U1 small nuclear ribonucleoprotein		RNU1-1	SNRNP70	SNRPC	SNRPA
U11/U12 di-snRNP		PDCD7	RNPC3	ZMAT5	DHX15	RNU11	SNRNP35	ZRSR2	RNU12	YBX1	SNRNP25	ZCRB1	SNRNP48
U2 small nuclear ribonucleoprotein		RNU2-1	SF3A1	SNRPA1	SF3A2	SF3A3	SNRPB2
U4/U6 small nuclear ribonucleoprotein		PPIH	RNU6-1	PRPF3	PRPF4	PRPF31	RNU4-1	SNU13
U5 small nuclear ribonucleoprotein		PRPF6	CD2BP2	EFTUD2	SNRNP200	TXNL4A	DDX23	PRPF8	RNU5A-1	SNRNP40
Ubiquilin family		UBQLN1	UBQLN2	UBQLN3	UBQLN4	UBQLNL
Ubiquitin C-terminal hydrolases		BAP1	UCHL1	UCHL3	UCHL5
Ubiquitin conjugating enzymes E2		AKTIP	BIRC6	CDC34	UBE2A	UBE2B	UBE2C	UBE2D1	UBE2D2	UBE2D3	UBE2D4	UBE2E1	UBE2E2	UBE2E3	UBE2E4P	UBE2F	UBE2G1	UBE2G2	UBE2H	UBE2I	UBE2J1	UBE2J2	UBE2K	UBE2L1	UBE2L2	UBE2L3	UBE2L4	UBE2L5	UBE2L6	UBE2M	UBE2N	UBE2NL	UBE2Q1	UBE2Q2	UBE2R2	UBE2S	UBE2T	UBE2U	UBE2V1	UBE2V2	UBE2W	UBE2Z
Ubiquitin like modifier activating enzymes		ATG7	UBA1	MOCS3	NAE1	SAE1	UBA2	UBA3	UBA5	UBA6	UBA7
Ubiquitin protein ligase E3 component n-recognins		UBR1	FBXO11	UBR2	UBR4	UBR3	UBR5	UBR7
Ubiquitin specific peptidase like		USPL1
Ubiquitin specific peptidases		CYLD	PAN2	USP1	USP9X	USP2	USPL1	USP3	USP4	USP5	USP6	USP7	USP8	USP9Y	USP10	USP11	USP12	USP13	USP14	USP15	USP16	USP17L2	USP18	USP19	USP20	USP21	USP22	USP24	USP25	USP26	USP27X	USP28	USP29	USP30	USP31	USP32	USP33	USP34	USP35	USP36	USP37	USP38	USP39	USP40	USP41	USP42	USP43	USP44	USP45
UBX domain containing		ASPSCR1	FAF1	FAF2	NSFL1C	UBXN1	UBXN2A	UBXN2B	UBXN4	UBXN6	UBXN7	UBXN8	UBXN10	UBXN11
UDP glucuronosyltransferases		UGT1A	UGT1A1	UGT1A2P	UGT1A3	UGT1A4	UGT1A5	UGT1A6	UGT1A7	UGT1A8	UGT1A9	UGT1A10	UGT1A11P	UGT1A12P	UGT1A13P	UGT2A1	UGT2A2	UGT2A3	UGT2B4	UGT2B7	UGT2B10	UGT2B11	UGT2B15	UGT2B17	UGT2B24P	UGT2B25P	UGT2B26P	UGT2B27P	UGT2B28	UGT2B29P	UGT3A1	UGT3A2	UGT8
UDP-glucose ceramide glucosyltransferases		UGCG
UDP-glucose glycoprotein glucosyltransferases		UGGT1	UGGT2
UDP-N-acetylglucosaminyltransferase subunits		ALG13	ALG14
UNC13 homologs		UNC13A	BAIAP3	UNC13B	UNC13C	UNC13D
UPF1 like RNA helicases		DNA2	UPF1	AQR	HELZ	ZGRF1	HELZ2	IGHMBP2	MOV10	MOV10L1	SETX	ZNFX1
USH2 complex		ADGRV1	PDZD7	USH2A	WHRN
UTPa subcomplex		NOL11	HEATR1	UTP4	UTP15	WDR43	WDR75
UTPb subcomplex		PWP2	TBL3	UTP6	UTP18	WDR3	WDR36
UTPc subcomplex		NOL6	RRP7A
V-set domain containing		AMIGO1	ADORA3	ACAN	NCAN	AXL	BTN1A1	ALCAM	SIGLEC1	BTN3A2	BTN2A1	BCAN	SIGLEC11	BTN3A3	BTN2A2	CADM2	SIGLEC12	BTNL3	BTN3A1	CD2	SIGLEC16	BTNL8	BTNL2	CD274	SIRPA	BTNL9	CADM1	GPA33	SIRPG	BTNL10	CADM3	ICOSLG	CD7	CADM4	JAM2	CD8A	CD4	MCAM	CD8B	CD28	NECTIN3	CD48	CD33	NPHS1	CD79A	CD80	SIGLEC6	CD79B	CD101
V-type ATPases		ATP6V1A	ATP6V1B1	ATP6V1B2	ATP6V1C1	ATP6V1C2	ATP6V1D	ATP6V1E1	ATP6V1E2	ATP6V1F	ATP6V1G1	ATP6V1G2	ATP6V1G3	ATP6V1H	ATP6V0A1	ATP6V0A2	ATP6V0A4	ATP6V0B	ATP6V0C	ATP6V0D1	ATP6V0D2	ATP6V0E1	ATP6V0E2	TCIRG1
Vanins		BTD	VNN1	VNN2	VNN3
Variable charge X/Y family		VCX	VCX2	VCX3A	VCX3B	VCY	VCY1B
Variant U1 small nuclear RNAs		RNVU1-1	RNVU1-2	RNVU1-2A	RNVU1-3	RNVU1-4	RNVU1-6	RNVU1-7	RNVU1-8	RNVU1-14	RNVU1-15	RNVU1-17	RNVU1-18	RNVU1-19	RNVU1-20	RNVU1-21	RNVU1-22	RNVU1-23	RNVU1-24	RNVU1-25	RNVU1-26	RNVU1-27	RNVU1-28	RNVU1-29	RNVU1-30	RNVU1-31	RNVU1-32	RNVU1-33	RNVU1-34
Vasoactive intestinal peptide receptor family		ADCYAP1R1	VIPR1	VIPR2
Vault RNAs		VTRNA1-1	VTRNA1-2	VTRNA1-3	VTRNA2-1	VTRNA2-2P	VTRNA3-1P
VEGF family		PGF	VEGFA	VEGFB	VEGFC	VEGFD
Vesicle associated membrane proteins		VAMP1	VAMP7	VAMP2	VAMP3	VAMP4	VAMP5	VAMP8	VAMP9P
Vestigial like family		VGLL1	VGLL2	VGLL3	VGLL4
Voltage dependent anion channels		VDAC1	VDAC2	VDAC3
Volume regulated anion channel subunits		LRRC8A	LRRC8B	LRRC8C	LRRC8D	LRRC8E
Vomeronasal receptors		VN1R1	VN1R2	VN1R3	VN1R4	VN1R5	VN1R6P	VN1R7P	VN1R8P	VN1R9P	VN1R10P	VN1R11P	VN1R12P	VN1R13P	VN1R14P	VN1R15P	VN1R16P	VN1R17P	VN1R18P	VN1R19P	VN1R20P	VN1R21P	VN1R22P	VN1R23P	VN1R24P	VN1R25P	VN1R26P	VN1R27P	VN1R28P	VN1R29P	VN1R30P	VN1R31P	VN1R32P	VN1R33P	VN1R34P	VN1R35P	VN1R36P	VN1R37P	VN1R38P	VN1R39P	VN1R40P	VN1R41P	VN1R42P	VN1R43P	VN1R44P	VN1R45P	VN1R46P	VN1R47P	VN1R48P
VPS9 domain containing		ALS2	ALS2CL	ANKRD27	GAPVD1	RABGEF1	RIN1	RIN2	RIN3	RINL	VPS9D1
WAP four-disulfide core domain containing		ANOS1	EPPIN	PI3	SLPI	WFDC1	WFDC2	WFDC3	WFDC5	WFDC6	WFDC8	WFDC9	WFDC10A	WFDC10B	WFDC11	WFDC12	WFDC13	WFIKKN1	WFIKKN2
WASH complex		WASHC1	WASHC2A	WASHC2C	WASHC2D	WASHC3	WASHC4	WASHC5
WBP1/VOPP1 family		VOPP1	WBP1	WBP1L
WD repeat domain containing		AAAS	AMBRA1	BRWD1	PLRG1	CDC40	RBBP4	AAMP	APAF1	BRWD3	PPWD1	SNRNP40	RBBP7	AHI1	ARPC1A	COP1	PRPF19	WDR5	BCAS3	ARPC1B	DDB2	WDFY3	BOP1	ATG16L1	LRBA	WDR81	BUB3	ATG16L2	MLST8	CDC20	BTRC	NBEA	CDC20B	CDRT1	NBEAL1	CHAF1B	CFAP43	NBEAL2	CIAO1	CFAP44	NSMAF	COPB2	CFAP52	PAN2	DAW1	CFAP57	PHIP	DCAF4L1	COPA
WIPI family		WDR45	WDR45B	WIPI1	WIPI2
Wiskott-Aldrich Syndrome protein family		JMY	WASHC1	WAS	WASF1	WASF2	WASF3	WASF4P	WASF5P	WASH2P	WASH3P	WASH4P	WASH5P	WASH6P	WASH7P	WASL	WHAMM
WNK lysine deficient protein kinases		WNK1	WNK2	WNK3	WNK4
Wnt enhanceosome complex		BCL9	LEF1	CTNNB1	BCL9L	PYGO1	TLE1	LDB1	PYGO2	TLE2	LDB2	TCF7	TLE3	SSBP2	TCF7L1	TLE4	SSBP3	TCF7L2	SSBP4
Wnt family		WNT1	WNT2	WNT2B	WNT3	WNT3A	WNT4	WNT5A	WNT5B	WNT6	WNT7A	WNT7B	WNT8A	WNT8B	WNT9A	WNT9B	WNT10A	WNT10B	WNT11	WNT16
WRAD complex		DPY30	ASH2L	RBBP5	WDR5
WTAP complex		BCLAF1	RBM15	VIRMA	CBLL1	WTAP	THRAP3	ZC3H13
WWC family		WWC1	WWC2	WWC3
X-C motif chemokine receptors		XCR1
X-linked mental retardation		ACSL4	AGTR2	AP1S2	DMD	ARHGEF6	GRIA3	ARX	RPS6KA3	ATRX	SYP	BRWD3	ZDHHC15	DLG3	EFHC2	FTSJ1	GDI1	HCFC1	HDAC8	HSD17B10	IL1RAPL1	IQSEC2	KDM5C	KIF4A	MAGT1	MCS	MECP2	MID2	MRX4	MRX5	MRX6	MRX7	MRX8	MRX11	MRX14	MRX15	MRX17	MRX20	MRX23	MRX24	MRX25	MRX26	MRX27	MRX28	MRX31	MRX37	MRX39	MRX40	MRX42
XAGE family		XAGE1A	XAGE1B	XAGE2	XAGE3	XAGE5
Xeroderma pigmentosum complementation groups		DDB2	ERCC2	ERCC3	ERCC4	ERCC5	POLH	XPA	XPC
XK related family		XK	XKR3	XKR4	XKR5	XKR6	XKR7	XKR8	XKR9	XKRX	XKRY	XKRY2
Y box binding proteins		YBX1	YBX2	YBX3
YEATS domain containing		MLLT1	MLLT3	YEATS2	YEATS4
YIP family		ARL6IP5	PRAF2	RABAC1	YIF1A	YIF1B
Yip1 domain containing		YIPF1	YIPF2	YIPF3	YIPF4	YIPF5	YIPF6	YIPF7
Yippee like family		YPEL1	YPEL2	YPEL3	YPEL4	YPEL5
ZF class homeoboxes and pseudogenes		ADNP	ADNP2	HOMEZ	TSHZ1	TSHZ2	TSHZ3	ZEB1	ZEB2	ZEB2P1	ZFHX2	ZFHX3	ZFHX4	ZHX1	ZHX2	ZHX3
Zinc activated channels		ZACN
Zinc fingers		APLF	LIG3	BSN	PARP1	DNLZ	FLYWCH1	LYAR	NPLOC4	PCLO	TRAF3	TRIP4	ZC3HC1	ZC4H2	ZFC3H1	ZPR1
Zinc fingers 3CxxC-type		RTP1	RTP2	RTP3	RTP4	RTP5	ZAR1	ZAR1L	ZCCHC24
Zinc fingers AN1-type		ZFAND1	IGHMBP2	ZFAND2A	ZFAND2B	ZFAND3	ZFAND4	ZFAND5	ZFAND6
Zinc fingers BED-type		ZBED1	ZBED2	ZBED3	ZBED4	ZBED5	ZBED6
Zinc fingers C2H2-type		ANKZF1	ADNP2	MECOM	ATMIN	BCL6	PRDM6	BNC1	BCL6B	PRDM9	BNC2	BCL11A	PRDM16	CASZ1	BCL11B	ZFPM1	CHAMP1	GFI1	ZFPM2	CTCF	GFI1B	ZKSCAN2	CTCFL	GZF1	ZSCAN20	E4F1	HIC1	EGR1	HIC2	EGR2	IKZF1	EGR3	INSM2	EGR4	KLF1	FEZF1	KLF2	FEZF2	KLF3	FIZ1	KLF4	GLI1	KLF5	GLI2	KLF6	GLI3	KLF7	GLI4	KLF8
Zinc fingers C2H2C-type		MYT1	MYT1L	ST18
Zinc fingers C2HC-type		IKBKG	KAT6A	KAT8	KAT5	KAT6B	L3MBTL1	KAT7	LYAR	NANOS1	ZFPM1	NANOS2	ZFPM2	NANOS3	ZC2HC1A	ZC2HC1B	ZC2HC1C
Zinc fingers CCCH-type		MBNL1	HELZ	RBM26	RBM22	MBNL2	PARP12	RC3H2	MBNL3	RBM27	PRR3	RC3H1	UNK	UNKL	ZC3H3	ZC3H4	ZC3H6	ZC3H7A	ZC3H8	ZC3H7B	ZC3H10	ZC3H13	ZC3H11A	ZC3HAV1	ZC3H11B	ZGPAT	ZC3H12A	ZMAT5	ZC3H12B	ZRSR2	ZC3H12C	ZC3H12D	ZC3H14	ZC3H15	ZC3H18	ZC3HAV1L	ZFP36	ZFP36L1	ZFP36L2
Zinc fingers CCHC-type		LIN28A	CNBP	SF1	ZCRB1	ZCCHC2	RBM4	SRSF7	ZCCHC3	RBM4B	TUT4	ZCCHC7	RTL3	TUT7	ZCCHC10	RTL4	ZCCHC4	ZCCHC13	ZCCHC8	ZCCHC17	ZCCHC9	ZCCHC12	ZCCHC14	ZCCHC18	ZCCHC24
Zinc fingers CW-type		MORC1	KDM1B	MORC2	ZCWPW1	MORC3	ZCWPW2	MORC4
Zinc fingers CXXC-type		CXXC4	CXXC1	FBXL19	KDM2A	KMT2A	CXXC5	MBD1	KDM2B	DNMT1	KMT2B	TET1	TET3
Zinc fingers DBF-type		DBF4	DBF4B	ZDBF2
Zinc fingers DHHC-type		ZDHHC1	ZDHHC2	ZDHHC3	ZDHHC4	ZDHHC5	ZDHHC6	ZDHHC7	ZDHHC8	ZDHHC9	ZDHHC11	ZDHHC11B	ZDHHC12	ZDHHC13	ZDHHC14	ZDHHC15	ZDHHC16	ZDHHC17	ZDHHC18	ZDHHC19	ZDHHC20	ZDHHC21	ZDHHC22	ZDHHC23	ZDHHC24
Zinc fingers FYVE-type		EEA1	ANKFY1	WDFY3	FGD1	HGS	FGD2	MTMR3	FGD3	MTMR4	FGD4	ZFYVE16	FGD5	FGD6	FYCO1	PIKFYVE	PLEKHF1	PLEKHF2	RBSN	RUFY1	RUFY2	RUFY3	RUFY4	WDFY1	WDFY2	ZFYVE1	ZFYVE9	ZFYVE19	ZFYVE21	ZFYVE26	ZFYVE27	ZFYVE28
Zinc fingers GRF-type		APEX2	ERI2	NEIL3	TTF2	TOP3A	ZCCHC4	ZGRF1
Zinc fingers HIT-type		ZNHIT1	DDX59	ZNHIT2	INO80B	ZNHIT3	ZNHIT6
Zinc fingers matrin-type		ZMAT1	ZMAT2	ZMAT3	ZMAT4	ZMAT5
Zinc fingers MIZ-type		PIAS1	NSMCE2	PIAS2	PIAS3	PIAS4	ZMIZ1	ZMIZ2
Zinc fingers MYM-type		ZMYM1	ZMYM2	ZMYM3	ZMYM4	ZMYM5	ZMYM6
Zinc fingers MYND-type		ANKMY1	SMYD4	SMYD1	ANKMY2	SMYD5	SMYD2	CBFA2T2	USP19	SMYD3	CBFA2T3	ZMYND8	DEAF1	ZMYND11	EGLN1	MSS51	PDCD2	RUNX1T1	ZMYND10	ZMYND12	ZMYND15	ZMYND19
Zinc fingers PARP-type		LIG3	PARP1
Zinc fingers RANBP2-type		EWSR1	CAPN15	FUS	NEIL3	MDM2	ZRANB1	NUP153	RANBP2	RBCK1	RBM5	RBM10	RNF31	RYBP	SHARPIN	TAB2	TAB3	TAF15	TEX13A	YAF2	ZRANB2	ZRANB3
Zinc fingers SWIM-type		ZSWIM1	ZSWIM2	MAP3K1	ZSWIM3	ZSWIM4	ZSWIM5	ZSWIM6	ZSWIM7	ZSWIM8	ZSWIM9
Zinc fingers ZZ-type		CREBBP	DMD	DRP2	DTNA	DTNB	DYTN	EP300	HERC2	KCMF1	MIB1	MIB2	NBR1	SQSTM1	TADA2B	UTRN	ZSWIM2	ZZEF1	ZZZ3
Zona pellucida glycoproteins		ZP1	ZP2	ZP3	ZP4
ZUP1 deubiquitinase		ZUP1
ZYG11 cell cycle regulator family		ZER1	ZYG11A	ZYG11B
Zyxin family		LPP	TRIP6	ZYX
[truncated: 1,435 more columns]

## Sheet: HGNC_Mouse
1-acylglycerol-3-phosphate O-acyltransferases		Agpat1	Agpat2	Agpat3	Agpat4	Agpat5	Lclat1	Lpcat1	Lpcat2	Lpcat4
14-3-3 phospho-serine/phospho-threonine binding proteins		Sfn	Ywhab	Ywhae	Ywhag	Ywhah	Ywhaq	LOC102634437	Ywhaz
5-hydroxytryptamine receptors, G protein-coupled		Htr1a	Htr1b	Htr1d	Htr1f	Htr2a	Htr2b	Htr2c	Htr4	Htr5a	Htr6	Htr7
5-hydroxytryptamine receptors, ionotropic		Htr3a	Htr3b
5'-nucleotidases		Nt5c	Nt5c1a	Nt5c1b	Nt5c2	Nt5c3	Nt5e	Nt5m
5FMC ribosome biogenesis complex		Las1l	Nol9	Pelp1	Senp3	Tex10	Wdr18
6-phosphofructo-2-kinases/fructose-2,6-biphosphatases		Pfkfb1	Pfkfb2	Pfkfb3	Pfkfb4
7D cadherins		Cdh16	Cdh17
7SK snRNP complex		Mepce	Larp7
7TM orphan receptors		Gpr107	Gpr108	Gpr137	Gpr143	Gpr157	Tpra1
A-kinase anchoring proteins		Acbd3	Akap11	Akap1	Myo7a	Akap2	Akap13	Wasf1	Nbea	Akap3	Arfgef2	Akap4	Cbfa2t3	Akap5	Ezr	Akap6	Nf2	Akap7	Rab32	Akap8	Synm	Akap10	Akap12	Akap14	1700019D03Rik	Map2	Myrip	Sphkap
AAA ATPases		Afg3l2	Iqca	Atad1	Atad2	Atad2b	Atad3a	Atad5	Bcs1l	Chtf18	Clpb	Clpp	Clpx	Fign	Fignl1	Fignl2	Katna1	Katnal1	Katnal2	Lonp1	Lonp2	Mdn1	Nsf	Nvl	Orc1	Orc4	Pex1	Pex6	Psmc1	Psmc2	Psmc3	Psmc4	Psmc5	Psmc6	Rfc1	Rfc2	Rfc3	Rfc4	Rfc5	Ruvbl1	Ruvbl2	Spast	Spata5	Spata5l1	Spg7	Trip13	Vcp	Vps4a	Vps4b
Abhydrolase domain containing		Abhd2	Abhd16a	Abhd3	Ephx2	Abhd4	Ppme1	Abhd5	Abhd6	Abhd8	Abhd10	Abhd11	Abhd12	Abhd12b	Abhd13	Abhd14a	Abhd14b	Abhd15	Abhd16b	Abhd17a	Abhd17b	Abhd17c	Ephx3	Ephx4	Spg21
Abl family tyrosine kinases		Abl1	Abl2
Acid phosphatases		Acp2	Acp1	Acp6
Acid sensing ion channel subunits		Asic1	Asic2	Asic3	Asic4	Asic5
Actin related protein 2/3 complex subunits		Actr2	Actr3	Arpc1a	Arpc1b	Arpc2	Arpc3	Arpc4	Arpc5	Arpc5l
Actin related proteins		Actl6a	Actr2	Actl6b	Actr3	Actl7a	Actl7b	Actl9	Actl10	Actr1a	Actr1b	Actr3b	Actr5	Actr6	Actr8	Actr10	Actrt1	Actrt2	Actrt3
Actinins		Actn1	Actn2	Actn4
Actins		Acta1	Actg1	Actb	Acta2	Actbl2	Actc1	Actg2
Activating leukocyte immunoglobulin like receptors		Lilra5
Activating signal cointegrator 1 complex		Ascc1	Trip4	Ascc3	Ascc2
Acyl-CoA dehydrogenase family		Acad8	Acad9	Acad10	Acad11	Acadl	Acadm	Acads	Acadsb	Acadvl	Gcdh	Ivd
Acyl-CoA synthetase family		Aacs	Acsl4	Aasdh	Acss3	Acsbg1	Slc27a1	Acsbg2	Slc27a2	Acsf2	Slc27a3	Acsf3	Slc27a4	Acsl1	Slc27a5	Acsl3	Slc27a6	Acsl5	Acsl6	Acsm1	Acsm2	Acsm3	Acsm4	Acsm5	Acss1	Acss2
Acyl-CoA thioesterases		Acot3	Acot2	Acot4	Acot7	Acot8	Acot10	Acot9	Acot11	Acot12	Acot13
ADAM metallopeptidase domain containing		Adam2	Adam7	Adam8	Adam9	Adam10	Adam11	Adam12	Adam15	Adam17	Adam18	Adam19	Adam20	Adam25	Adam39	Adam21	Adam22	Adam23	Adam28	Adam29	Adam30	Adam32	Adam33
ADAM metallopeptidases with thrombospondin type 1 motif		Adamts1	Adamts2	Adamts3	Adamts4	Adamts5	Adamts6	Adamts7	Adamts8	Adamts9	Adamts10	Adamts12	Adamts13	Adamts14	Adamts15	Adamts16	Adamts17	Adamts18	Adamts19	Adamts20
ADAMTS like		Adamtsl2	Adamtsl1	Adamtsl3	Adamtsl4	Papln	Adamtsl5	Thsd4
Adaptor related protein complex 1		Ap1b1	Ap1s2	Ap1g1	Ap1g2	Ap1m1	Ap1m2	Ap1s1	Ap1s3
Adaptor related protein complex 2		Ap2a1	Ap2a2	Ap2m1	Ap2s1
Adaptor related protein complex 3		Ap3b1	Ap3b2	Ap3d1	Ap3m1	Ap3m2	Ap3s1	Ap3s2
Adaptor related protein complex 4		Ap4b1	Ap4e1	Ap4m1	Ap4s1
Adaptor related protein complex 5		Ap5m1	Ap5b1	Ap5s1	Ap5z1
Adenosine deaminase family		Ada	Adal	Ampd1	Ampd2	Ampd3
Adenosine deaminases acting on RNA		Adad1	Adad2	Adar	Adarb1	Adarb2	Adat1	Adat2	Adat3
Adenosine receptors		Adora1	Adora2a	Adora2b	Adora3
Adenylate cyclases		Adcy1	Adcy2	Adcy3	Adcy4	Adcy5	Adcy6	Adcy7	Adcy8	Adcy9	Adcy10
Adenylate kinases		Ak1	Ak2	Ak3	Ak4	Ak5	Ak7	Ak8	Ak9
Adhesion G protein-coupled receptors, subfamily C		Celsr1	Celsr2	Celsr3
Adiponectin receptors		Adipor1	Adipor2
Adrenoceptors		Adra1a	Adra1b	Adra1d	Adra2a	Adra2b	Adra2c	Adrb1	Adrb2	Adrb3
AF4/FMR2 family		Aff1	Aff3	Aff4
AGC family kinases		Cdc42bpa	Pkn1	Pkn3	Cdc42bpb	Pkn2	Rps6ka3	Cdc42bpg	Prkca	Cit	Prkcb	Dmpk	Prkcd	Grk1	Prkce	Grk4	Prkch	Grk5	Prkcq	Grk6	Rps6ka1	Lats1	Rps6ka2	Lats2	Rps6ka4	Mast1	Rps6ka5	Mast2	Rps6ka6	Mast3	Mast4	Mastl	Pdpk1	Prkaca	Prkacb	Prkci	Prkcz	Prkg1	Prkg2	Prkx	Rock1	Rock2	Rps6kb1	Rps6kb2	Rps6kc1	Rps6kl1	Stk32a	Stk32b	Stk32c
AH domain containing		Arfip1	Pick1	Arfip2	Ica1	Ica1l
AH/BAR family Rho GTPase activating proteins		Arhgap26	Arhgap4	Srgap2	Arhgap29	Arhgap10	Arhgap42	Arhgap17	Gmip	Arhgap44	Ophn1	Sh3bp1	Srgap1	Srgap3
Ajuba family		Ajuba	Limd1	Wtip
AKT kinases		Akt1	Akt2	Akt3
Alcohol dehydrogenases		Adh1	Adh4	Adh5	Adh7	Adhfe1
Aldehyde dehydrogenases		Aldh1a1	Aldh1a2	Aldh1a3	Aldh1b1	Aldh1l1	Aldh1l2	Aldh2	Aldh3a1	Aldh3a2	Aldh3b1	Aldh4a1	Aldh5a1	Aldh6a1	Aldh7a1	Aldh8a1	Aldh9a1	Aldh16a1	Aldh18a1
Aldo-keto reductases		Akr1a1	Kcnab1	Akr1b3	Kcnab2	Akr1b8	Kcnab3	Akr1c21	Akr1c21	Akr1c18	Akr1c6	Akr1d1	Akr1e1	Akr7a5
Aldolases		Aldoa	Aldob	Aldoc
Alkaline ceramidases		Acer1	Acer2	Acer3
Alkaline phosphatases		Akp3	Alpl	Alpi
Alkylation repair homologs		Alkbh1	Alkbh2	Alkbh3	Alkbh4	Alkbh5	Alkbh6	Alkbh7	Alkbh8	Fto
Alpha 1,4-glycosyltransferases		A4galt	A4gnt
Alpha arrestins		Arrdc1	Arrdc2	Arrdc3	Arrdc4	Arrdc5	Txnip
Alpha catenins		Ctnna1	Ctnna2	Ctnna3
Alpha-1,2-glucosyltransferases		Alg10b
Alpha-1,3-glucosyltransferases		Alg6	Alg8
Alpha-L-fucosidases		Fuca1	Fuca2
Aminoacyl tRNA synthetases, Class I		Cars2	Ears2	Iars2	Lars2	Mars2	Rars2	Vars2	Wars2	Yars2
Aminoacyl tRNA synthetases, Class II		Aars2	Dars2	Fars2	Farsa	Farsb	Hars2	Nars2	Pars2	Sars2	Tars2
Aminopeptidases		Dnpep	Lnpep	Anpep	Lap3	Metap1	Enpep	Metap1d	Npepps	Erap1	Metap2	Rnpep	Npepl1	Xpnpep1	Xpnpep2
Amylases alpha		Agl	Slc3a1	Amy1	Slc3a2	Amy2a5	Amy2a2	Amy2a4	Amy2a3	Gbe1
Anaphase promoting complex		Anapc1	Anapc2	Anapc4	Anapc5	Anapc7	Anapc10	Anapc11	Anapc13	Anapc16	Cdc16	Cdc23	Cdc26	Cdc27
Angiopoietin like family		Angptl2	Angptl1	Angptl4	Angptl3	Angptl6	Angptl7
Angiotensin receptors		Agtr1a	Agtr2
Ankyrin repeat domain containing		Ank3	Abtb1	Acap1	Acap3	A730067D02Rik	Abtb2	Acap2	Ankrd28	Ankdd1b	Acbd6	Agap1	Arap1	Ankhd1	Ank1	Agap2	Arap2	Ankk1	Ankar	Agap3	Arap3	Ankra2	Ankef1	Ankfy1	Mib1	Ankrd1	Ankfn1	Ankrd27	Pla2g6	Ankrd2	Ankib1	Asap1	Shank2	Ankrd6	Ankle1	Asap2	Tnks	Ankrd7	Ankle2	Asap3	Ankrd9	Ankmy1	Bard1	Ankrd10	Ankmy2	Clpb	Ankrd11	Ankrd42	Dapk1
Annexins		Anxa1	Anxa2	Anxa3	Anxa4	Anxa5	Anxa6	Anxa7	Anxa8	Anxa8	Anxa9	Anxa10	Anxa11	Anxa13
Anoctamins		Ano1	Ano2	Ano3	Ano4	Ano5	Ano6	Ano7	Ano8	Ano9	Ano10
Apolipoprotein B mRNA editing enzyme catalytic subunits		Aicda	Apobec1	Apobec2	Apobec3	Apobec4
Apolipoproteins		Apoa1	Apoh	Apoa2	Apoa4	Apoa5	Apob	Apoc2	Apoc4	Apod	Apoe	Apof	Apol8	Apol6	Apom	Apoo
Apoptosome		Apaf1	Casp9	Cyc1
Aquaporins		Aqp1	Aqp2	Aqp3	Aqp4	Aqp5	Aqp6	Aqp7	Aqp8	Aqp9	Aqp11	Aqp12	Aqp12	Mip
Arachidonate lipoxygenases		Alox5	Alox12	Alox12b	Alox15	Alox8	Aloxe3
ARF GTPase family		Arf1	Arf3	Arf4	Arf5	Arf6	Arfrp1	Arl1	Arl2	Arl3	Arl4a	Arl4c	Arl4d	Arl5a	Arl5b	Arl5c	Arl6	Arl8a	Arl8b	Arl9	Arl10	Arl11	Arl13a	Arl13b	Arl14	Arl15	Arl16	Sar1a	Sar1b	Trim23
ArfGAPs		Acap1	Arap1	Acap2	Arap2	Acap3	Arap3	Adap1	Adap2	Agap1	Agap2	Agap3	Agfg1	Agfg2	Arfgap1	Arfgap2	Arfgap3	Asap1	Asap2	Asap3	Git1	Git2	Smap1	Smap2
ARFGEF family		Arfgef1	Arfgef2
Arginine vasopressin and oxytocin receptors		Avpr1a	Avpr1b	Avpr2	Oxtr
Argonaute/PIWI family		Ago1	Ago2	Ago3	Ago4	Piwil1	Piwil2	Piwil4
Armadillo repeat containing		Ankar	Apc	Apc2	Arvcf	Armc1	Bhlhb9	Armc2	Kpna1	Armc3	Kpna2	Armc4	Kpna3	Armc5	Kpna4	Armc6	Kpna6	Armc7	Kpna7	Armc8	Kpnb1	Armc9	Armc10	Armc12	Armcx1	Armcx2	Armcx3	Armcx4	Armcx5	Armcx6	Ctnnb1	Ctnnd1	Ctnnd2	Gprasp1	Jup	Pkp1	Pkp2	Pkp3	Pkp4	Rap1gds1	Spag6	Thada
Armadillo-like helical domain containing		Acrbp	Atp6v1h	Mtor	Agbl1	Atxn10	Ppp2r1a	Agtpbp1	Ctnnbl1	Ppp2r1b	Ap5b1	Cul9	Taf3	Ap5z1	Diap1	Usp9x	Api5	Htt	Arfgef1	Lrba	Arfgef2	Lrrk2	Arid1a	Mapk7	Arid1b	Mink1	Arid2	Mms19	Arvcf	Nbea	Atm	Nbeal1	Atr	Nbeal2	Atrip	Pelp1	Btaf1	Ppp2r5a	Cab39	Ppp2r5b	Cab39l	Ppp2r5d	Cand1	Ppp2r5e	Cand2	Ppp4r4	Cebpz	Psmd1	Chic1
Arylacetamide deacetylase family		Aadac	Aadacl2	Aadacl3	Gm13177
Arylamine N-acetyltransferases		Nat2	Nat1
ASAP complex		Acin1	Sap18	Rnps1	Gm10094
Astacins		Astl	Bmp1	Mep1a	Mep1b	Tll1	Tll2
AT-rich interaction domain containing		Arid3a	Arid1a	Kdm5a	Kdm5c	Arid3b	Arid1b	Kdm5b	Kdm5d	Arid3c	Arid2	Arid4a	Jarid2	Arid4b	Arid5a	Arid5b
ATAC complex		Dr1	Tada2a	Hcfc1	Mbip	Kat2a	Pole3	Kat2b	Tada3	Wdr5	Yeats2	Zzz3
Ataxins		Atxn1	Atxn2	Atxn3	Atxn7	Atxn10
Atlastins		Atl1	Atl2	Atl3
ATP binding cassette subfamily A		Abca1	Abca2	Abca3	Abca4	Abca5	Abca6	Abca7	Abca8b	Abca9	Abca12	Abca13
ATP binding cassette subfamily B		Abcb1a	Abcb4	Abcb5	Abcb6	Abcb7	Abcb8	Abcb9	Abcb10	Abcb11	Tap1	Tap2
ATP binding cassette subfamily C		Abcc1	Cftr	Abcc2	Abcc3	Abcc4	Abcc5	Abcc6	Abcc8	Abcc9	Abcc10	Abcc12
ATP binding cassette subfamily D		Abcd1	Abcd2	Abcd3	Abcd4
ATP binding cassette subfamily E		Abce1
ATP binding cassette subfamily F		Abcf1	Abcf2	Abcf3
ATP binding cassette subfamily G		Abcg1	Abcg2	Abcg4	Abcg5	Abcg8
ATPase copper transporting		Atp7a	Atp7b
ATPase H+/K+ transporting		Atp4a	Atp4b	Atp12a
ATPase Na+/K+ transporting subunits		Atp1a1	Atp1a2	Atp1a3	Atp1a4	Atp1b1	Atp1b2	Atp1b3
ATPase orphan transporters		Atp13a1	Atp13a2	Atp13a3	Atp13a4	Atp13a5
ATPase phospholipid transporting		Atp8a1	Atp8a2	Atp8b1	Atp8b2	Atp8b3	Atp8b4	Atp9a	Atp9b	Atp10a	Atp10b	Atp11a	Atp11b	Atp11c
ATPases Ca2+ transporting		Atp2a1	Atp2b3	Atp2a2	Atp2a3	Atp2b1	Atp2b2	Atp2b4	Atp2c1	Atp2c2
Atypical chemokine receptors		Ackr2	Pitpnm3	Ackr3	Ackr4	Ccrl2
Atypical dual specificity phosphatases		Dupd1	Dusp3	Dusp11	Dusp12	Dusp13	Dusp14	Dusp15	Dusp18	Dusp19	Dusp22	Dusp23	Dusp26	Dusp28	Epm2a	Ptpmt1	Rngtt	Styx
Autophagy related		Atg2a	Atg7	Atg2b	Snx4	Atg3	Snx30	Atg4a	Wipi1	Atg4b	Wipi2	Atg4c	Atg4d	Atg5	Atg9a	Atg9b	Atg10	Atg12	Atg13	Atg14	Atg16l1	Atg16l2	9430023L20Rik	Becn1	Gabarap	Gabarapl1	Gabarapl2	Map1lc3a	Map1lc3b	Rb1cc1	Ulk1	Ulk2
Axonemal dynein assembly factors		Dnaaf1	Zmynd10	Dnaaf2	Dnaaf3	E230019M04Rik	Pih1d3
B-WICH chromatin-remodelling complex subunits		Dek	Ddx21	Baz1b	Ercc6	Sf3b1	Mybbp1a	Smarca5	Myo1c
B7 family		Cd86	Cd80	Cd274	Vtcn1	Cd276	Icosl	Pdcd1lg2
B9 domain containing		B9d1	Mks1	B9d2
Baculoviral IAP repeat containing		Birc2	Naip2	Birc3	Birc5	Birc6	Birc7	Xiap
BAF complex		Bcl7a	Actb	Actl6b	Actl6a	Bcl7b	Brd9	Arid1a	Bcl7c	Dpf1	Arid1b	Bcl11a	Dpf2	Phf10	Bcl11b	Dpf3	Smarca4	Ss18	Smarca2	Smarcb1	Ss18l1	Smarcd1	Smarcc1	Smarcd2	Smarcc2	Smarcd3	Smarce1
BAG cochaperones		Bag1	Bag2	Bag3	Bag4	Bag5	Bag6
BAG6 complex		Get4	Bag6	Slc10a3-ubl4	Ubl4
BAR and Dbl domain containing		Arhgef37	Dnmbp
BAR-PH domain containing		Appl1	Acap1	Acap3	Appl2	Acap2	Agap1	Agap2	Agap3	Asap1	Asap2	Asap3
Bardet-Biedl syndrome associated		Bbip1	Arl6	Bbs1	Ift27	Bbs2	Bbs4	Bbs5	Bbs7	Bbs9	Bbs10	Bbs12	2610301B20Rik	Cep290	Ift172	Lztfl1	Mkks	Mks1	Sdccag8	Trim32	Ttc8	Wdpcp
Basic helix-loop-helix proteins		Ahr	Ahrr	Arnt	Arnt2	Arntl	Arntl2	Ascl1	Ascl2	Ascl3	Ascl4	Ascl5	Atoh1	Atoh7	Atoh8	Bhlha9	Bhlha15	Bhlhb9	Bhlhe22	Bhlhe23	Bhlhe40	Clock	Epas1	Ferd3l	Figla	Hand1	Hand2	Helt	Hes1	Hes2	Hes3	Hes5	Hes6	Hes7	Hey1	Hey2	Heyl	Hif1a	Hif3a	Id1	Id2	Id3	Id4	Lyl1	Max	Mesp1	Mesp2	Mitf	Mlx
Basic leucine zipper proteins		Atf1	Bach1	Gm1862	Bach2	Atf2	Atf3	Atf4	Atf5	Atf6	Atf6b	Atf7	Batf	Batf2	Batf3	Cebpa	Cebpb	Cebpd	Cebpe	Cebpg	Creb1	Creb5	Crebl2	Crebzf	Crem	Fos	Fosb	Fosl1	Fosl2	Jdp2	Jun	Junb	Jund	Maf	Mafa	Mafb	Maff	Mafg	Mafk	Nfe2	Nfe2l1	Nfe2l2	Nfe2l3	Nfil3	Nrl	Xbp1
Basigin family		Bsg	Emb
BBSome		Bbip1	Bbs4	Bbs1	Ttc8	Bbs2	Bbs5	Bbs7	Bbs9
BCH domain containing		Arhgap1	Gdap2	Arhgap8	Atcay	Bnip2	Bnipl	Prune2
BCL2 family		Bak1	Bcl2	Bax	Bcl2a1a	Bcl2l10	Bcl2a1b	Bcl2l12	Bcl2a1d	Bcl2l13	Bcl2l1	Bcl2l14	Bcl2l2	Bcl2l15	Bnip2	Bok	Mcl1
BCL2 homology region 3 (BH3) only		Bad	Bid	Bbc3	Bnip1	Bcl2l11	Bik	Bmf	Bnip3
BEACH domain containing		Lrba	Lyst	Nbea	Nbeal1	Nbeal2	Nsmaf	Wdfy3	Wdfy4	Wdr81
Beaded filament structural proteins		Bfsp1	Bfsp2
BEN domain containing		Banp	Nacc1	Bend3	Nacc2	Bend4	Bend5	Bend6	Bend7
Bestrophins		Best1	Best2	Best3
Beta 3-glycosyltransferases		B3galnt1	Chpf	B3galnt2	Chpf2	B3galt1	Chsy1	B3galt2	Chsy3	B3galt4	B3galt5	B3galt6	B3gnt2	B3gnt3	B3gnt4	B3gnt5	B3gnt6	B3gnt7	B3gnt8	B3gnt9	C1galt1	Lfng	Mfng	Rfng
Beta 4-glycosyltransferases		B4galnt1	B4galnt2	B4galnt3	B4galnt4	B4galt1	B4galt2	B4galt3	B4galt4	B4galt5	B4galt6	B4galt7	Chpf	Chpf2	Chsy1	Chsy3	Csgalnact1	Csgalnact2
Beta catenins		Ctnnb1	Jup
Beta-1,3-glucuronyltransferases		B3gat1	B3gat2	B3gat3
Beta-gamma crystallin domain containing		Crybg3
Beta-gamma crystallins		Cryba1	Cryba2	Cryba4	Crybb1	Crybb2	Crybb3	Cryga	Crygb	Crygc	Crygd	Crygn	Crygs
Biogenesis of lysosomal organelles complex 1 subunits		Bloc1s1	Bloc1s2	Bloc1s3	Bloc1s4	Bloc1s5	Bloc1s6	Dtnbp1	Snapin
Biogenesis of lysosomal organelles complex 2		Hps3	Hps5	Hps6
Biogenesis of lysosomal organelles complex 3		Hps1	Hps4
Bisphosphoglycerate phosphatases		Bpgm	Pgam1	Pgam2
BLOC-1 related complex subunits		Kxd1	Bloc1s1	Bloc1s2	Snapin
Blood group antigens		Ache	A4galt	Bcam	Art4	Abcb6	Bsg	Gypc	Abcg2	Ermap	Rhag	Abo	Icam4	Rhd	Aqp1	Sema7a	Rhd	Aqp3	Slc4a1	B3galnt1	Slc14a1	C4a	Slc29a1	C4b	Smim1	C4a	C4b	Cd44	Cd55	Daf2	Cd59b	Cd151	Fut1	Gbgt1	Gcnt2	Kel	Xk
Bombesin receptors		Brs3	Grpr	Nmbr
Bone morphogenetic proteins		Bmp1	Bmp2	Bmp3	Bmp4	Bmp5	Bmp6	Bmp7	Bmp8a	Bmp10	Bmp15
BPI fold containing		Bpi	Bpifa1	Bpifa2	Bpifa3	Bpifb1	Bpifb2	Bpifb3	Bpifb4	Bpifb6	Bpifc	Lbp	Pltp
Bradykinin receptors		Bdkrb1	Bdkrb2
Brain expressed X-linked family		Bex2	Bex4
BRCA1 A complex		Uimc1	Babam1	Brca1	Brcc3
BRCA1 B complex		Topbp1	Bard1	Brca1	Brip1
BRCA1 C complex		Nbn	Brca1	Rad50	Rbbp8
BRICHOS domain containing		Bricd5	Gkn1	Gkn2	Itm2a	Itm2b	Itm2c	Sftpc	Tnmd
BRISC complex		Babam1	Brcc3
Bromodomain containing		Brd7	Atad2	Baz2a	Ash1l	Brd8	Atad2b	Baz2b	Kmt2a	Brd9	Baz1a	Cecr2	Baz1b	Kat2a	Bptf	Kat2b	Brd1	Pbrm1	Brpf1	Smarca2	Brpf3	Smarca4	Brwd1	Brwd3	Crebbp	Ep300	Phip	LOC102638047	Sp110	Gm15753	LOC677525	LOC546061	LOC101056250	Sp140	Taf1	Trim24	Trim28	Trim33	Trim66	Zmynd8	Zmynd11
Bromodomain containing, BET		Brd2	Brd3	Brdt
BTB domain containing		Abtb1	Abtb2	Ankfy1	Bach1	Bach2	Bcl6	Bcl6b	Btbd1	Btbd2	Btbd3	Btbd6	Btbd7	Btbd8	Btbd9	Btbd10	Btbd11	Btbd16	Btbd17	Gm13718	Ccin	Enc1	Gan	Gmcl1	Gzf1	Hic1	Hic2	Ibtk	Ipp	Ivns1abp	Kbtbd2	Kbtbd3	Kbtbd4	Zbtbd6	Kbtbd7	Kbtbd8	Kbtbd11	Kbtbd12	Kbtbd13	Kctd9	Kctd10	Keap1	Klhl1	Klhl2	Klhl3	Klhl4	Klhl5	Klhl6	Klhl7
BTG/Tob family		Btg1	Btg2	Btg3	Btg4	Tob1	Tob2
Butyrophilins		Btnl9	Btn1a1	Ermap	Btn2a2	Mog	Btnl2
C-C motif chemokine receptors		Ccr1	Ccr2	Ccr3	Ccr4	Ccr5	Ccr6	Ccr7	Ccr8	Ccr9	Ccr10
C-type lectin domain containing		Asgr1	Cd207	Colec12	Bcan	Ncan	Asgr2	Cd209e	Ly75	Vcan	Atrn	Clec7a	Sele	Atrnl1	Clec18a	Sell	Cd69	Colec10	Selp	Cd72	Colec11	Cd93	Klrb1b	Cd248	Klrb1c	Cd302	Klrb1a	Chodl	Klrc1	Clec1a	Klrd1	Clec1b	Klrg1	Clec2f	Klrg2	Clec2l	Mrc1	Clec3a	Olr1	Clec3b	Sftpa1	Clec4a2	Sftpd	Clec4b1	Clec4d	Clec4e	Clec4f	Clec4g	Clec5a
C-X-3-C motif chemokine receptors		Cx3cr1
C-X-C motif chemokine receptors		Cxcr1	Cxcr2	Cxcr3	Cxcr4	Cxcr5	Cxcr6
C1-set domain containing		Azgp1	Sirpa	B2m	Cd1d1	Fcgrt	Hfe	H2-K1	H2-D1	Gm8909	H2-Bl	Gm10499	H2-Q4	H2-Q6	H2-Q7	H2-Q10	H2-Q1	H2-Q2	H2-DMa	H2-DMb2	H2-DMb1	H2-Oa	H2-Ob	H2-Aa	H2-Ab1	H2-Ea-ps	H2-Eb1	H2-T23	C920025E04Rik	Gm11127	Gm7030	H2-M3	Igll1	Igll1	Mill2	Mr1	Sirpb1a	LOC100038947	Sirpb1b	Tapbp	Tapbpl
C1q and TNF related		Adipoq	C1ql1	C1ql2	C1ql3	C1ql4	C1qtnf1	C1qtnf2	C1qtnf3	C1qtnf4	C1qtnf5	C1qtnf6	C1qtnf7	C1qtnf9	Otol1
C1q domain containing		Caprin2	C1qa	Cbln1	C1qb	Cbln2	C1qc	Cbln3	Col8a1	Cbln4	Col8a2	Col10a1	Emilin1	Emilin2	Mmrn1	Mmrn2
C2 and RasGAP domain containing		Dab2ip	Rasa1	Rasa2	Rasa3	Rasa4	Rasal1	Rasal2	Rasal3	Syngap1
C2 and WW domain containing		Wwp1	Wwc2	Wwc1	Wwp2
C2 domain containing		Abr	Capn5	Aida	Capn6	Baiap3	Pclo	Bcr	Rgs3	C2cd2	Rpgrip1l	C2cd3	C2cd4a	C2cd4b	C2cd4c	C2cd4d	C2cd5	Cadps2	Cc2d1a	Cc2d1b	Ccdc33	Hecw1	Hecw2	Inpp4a	Inpp4b	Itch	Itsn1	Itsn2	Nedd4l	Prf1	Rab11fip1	Rab11fip2	Rab11fip5	Rpgrip1	Smurf2	Syde2	Tollip	Uvrag
C2 domain containing phospholipases		Plcl2	Pla2g4a	Plcg1	Pla2g4b	Plcg2	Pla2g4d	Pla2g4e	Pla2g4f	Plcb1	Plcb2	Plcb3	Plcb4	Plcd1	Plcd3	Plcd4	Plce1	Plch1	Plcl1	Plcz1
C2 domain containing protein kinases		Pkn1	Pkn3	Pkn2	Prkca	Prkcb	Prkcd	Prkce	Prkcg	Prkch	Prkcq
C2 tensin-type domain containing		Dnajc6	Tns1	Gak	Pten	Tns3	Tpte
C2-set domain containing		Btn1a1	Ager	Vcam1	Btn2a2	Alcam	Btnl2	Bcam	Cadm1	Cd2	Cadm2	Cd274	Cadm3	Icosl	Cadm4	Mcam	Cd4	Nphs1	Cd22	Cd80	Cd200r1	Cd200r4	Cd200r2	Cd276	Crtam	Kirrel2	Kirrel3	Mag	Siglec1	Siglecg	Tmem25
C3 and PZP like, alpha-2-macroglobulin domain containing		A2m	C3	C4a	Hc	C4b	C4a	C4b	Cd109
Cadherin related		Cdhr1	Cdh23	Cdhr2	Pcdh15	Cdhr3	Cdhr4	Cdhr5	Clstn1	Clstn2	Clstn3	Dchs1	Fat1	Fat2	Fat3	Fat4	Ret
Calcitonin receptors		Calcr	Calcrl
Calcium channel auxiliary gamma subunits		Cacng1	Cacng2	Cacng3	Cacng4	Cacng5	Cacng6	Cacng7	Cacng8
Calcium homeostasis modulators		Calhm1	Calhm2
Calcium sensing receptors		Casr	Gprc6a
Calcium voltage-gated channel alpha1 subunits		Cacna1a	Cacna1b	Cacna1c	Cacna1d	Cacna1e	Cacna1f	Cacna1g	Cacna1h	Cacna1i	Cacna1s
Calcium voltage-gated channel auxiliary alpha2delta subunits		Cacna2d1	Cacna2d2	Cacna2d3	Cacna2d4
Calcium voltage-gated channel auxiliary beta subunits		Cacnb1	Cacnb2	Cacnb3	Cacnb4
Calmodulin binding transcription activators		Camta1	Camta2
Calmodulin dependent protein kinases		Camk1	Camk1d	Camk1g	Camk2a	Camk2b	Camk2d	Camk2g	Camk4	Camkv	Eef2k	Pnck
Calpains		Adgb	Capn1	Capn2	Capn3	Capn5	Capn6	Capn7	Capn8	Capn9	Capn10	Capn11	Capn12	Capn13	Capn15
CAMSAP family		Camsap1	Camsap3	Camsap2
Cannabinoid receptors		Cnr1	Cnr2
Canonical high mobility group		Hmga1-rs1	Hmga1	Hmgb2	Hmgb4	Hmgn1
CAP and C-type lectin domain containing		Clec18a
CAP superfamily		Crispld1	Crispld2	Glipr2	Pi15	Pi16	R3hdml
Carbonic anhydrases		Car1	Car2	Car3	Car4	Car5a	Car5b	Car6	Car7	Car8	Car9	Car10	Car11	Car12	Car13	Car14
Carboxylesterases		Ces1d	Ces2h	Ces3b	Ces3a	Ces4a	Ces5a
Cas scaffold proteins		Bcar1	Cass4	Efs	Nedd9
Caspase recruitment domain containing		Card6	Bcl10	Apaf1	Card11	Card9	Card10	Birc2	Casp9	Cradd	Casp1	Birc3	Mavs	Casp4	Card14	Nol3	Ddx58	Casp2	Qrich1	Ifih1	Nlrp1b	Ripk2	Nlrc4	Nod1	Nod2	Pycard
Caspases		Casp1	Casp2	Casp3	Casp9	Casp4	Casp6	Casp7	Casp8	Casp14
Cathepsins		Ctsa	Ctsb	Ctsc	Ctsd	Ctse	Ctsf	Ctsg	Ctsh	Ctsk	Ctso	Ctss	Ctsl	Ctsw	Ctsz
Cation channels sperm associated		Catsper1	Catsper2	Catsper3	Catsper4	Catsperb	Catsperd	Catsperg1	Catsperg2
Caveolins		Cav1	Cav2	Cav3
CBM complex		Bcl10	Malt1	Card11
CCAAT/enhancer binding proteins		Cebpa	Cebpb	Cebpd	Cebpe	Cebpg	Cebpz
CCC complex		Ccdc22	Commd1	Ccdc93	Commd3	Commd4	Commd7	Commd8	Commd9	Commd10
CCM adhesion complex		Ccm2	Pdcd10	Krit1
CCR4-NOT transcription complex		Cnot2	Cnot10	Cnot1	Cnot3	Cnot4	Cnot6	Cnot6l	Cnot7	Cnot8	Cnot11	Tnks1bp1
CD molecules		Ace	Abcb1a	Abcg2	Alcam	Cd274	Art1	Adam8	C5ar1	Bcam	Icosl	Bst1	Adam10	Cd4	Bsg	Il18rap	Cd3d	Adam17	Cd19	Cd2	Mcam	Cd3e	Alk	Cd28	Cd22	Sema7a	Cd3g	Anpep	Cd44	Cd55	Siglec1	Cd34	Art4	Cd46	Daf2	Sirpa	Cd38	Atp1b3	Cd47	Cd59b	Vcam1	Cd74	B3gat1	Cd68	Cd80	Cd180	Bmpr1a	Cd84	Cd276
CDC like kinases		Clk1	Clk2	Clk3	Clk4
CDC14 phosphatases		Cdc14a	Cdc14b	Cdkn3	Ptpdc1
CDC42 effector proteins		Cdc42ep1	Cdc42ep2	Cdc42ep3	Cdc42ep4	Cdc42ep5
CDGSH iron sulfur domain containing		Cisd1	Cisd2	Cisd3	Gm20267
CDK activating kinase complex		Ccnh	Mnat1	Cdk7
CEA cell adhesion molecule family		Ceacam1	Ceacam16	Ceacam2	Ceacam18	Ceacam19	Ceacam20
CELSR cadherins		Celsr1	Celsr2	Celsr3
CERS class homeoboxes		Cers1	Cers2	Cers3	Cers4	Cers5	Cers6
Chaperonins		Cct2	Bbs10	Cct3	Bbs12	Cct4	Clpb	Cct5	Mkks	Cct6a	Cct6b	Cct7	Cct8	Hspd1	Hspe1	Tcp1
Charged multivesicular body proteins		Chmp1a	Chmp1b	Chmp2a	Chmp2b	Chmp3	Chmp4b	Chmp4c	Chmp5	Chmp6	Chmp7
Checkpoint clamp complex		Hus1	Rad1	Rad9a
Chemerin receptor		Cmklr1
Chemokine ligands		Ccl1	Ccl12	Ccl3	Ccl4	Ccl5	Ccl11	Ccl2	Ccl17	Gm2023	Ccl19	LOC100043918	Gm13309	LOC100043921	LOC100861618	Gm12407	Gm2564	Gm2457	Gm21104	Ccl20	Ccl21b	Gm13304	LOC100041504	Gm21541	LOC100041593	Gm10591	Ccl21c	Gm1987	Ccl21a	Ccl22	Ccl24	Ccl25	Gm13306	LOC100861978	Gm2506	Ccl27b	Ccl28	Cx3cl1	Cxcl1	Cxcl2	Cxcl5	Cxcl10	Cxcl12	Cxcl13	Cxcl14	Cxcl16	Cxcl17	Xcl1
Chitinases		Chil1	Chia1	Chid1	Chit1	Ctbs	Ovgp1
Chloride channel accessory		Clca3	Clca5	AI747448	Clca6
Chloride channels, ATP-gated CFTR		Cftr
Chloride intracellular channels		Clic1	Clic3	Clic4	Clic5	Clic6
Chloride voltage-gated channels		Clcn1	Bsnd	Clcn2	Clcn7	Clcn3	Clcn4-2	Clcn5	Clcn6	Clcnkb	Clcnka
Cholecystokinin receptors		Cckar	Cckbr
Cholinergic receptors muscarinic		Chrm1	Chrm2	Chrm3	Chrm4	Chrm5
Cholinergic receptors nicotinic subunits		Chrna1	Chrna2	Chrna3	Chrna4	Chrna5	Chrna6	Chrna7	Chrna9	Chrna10	Chrnb1	Chrnb2	Chrnb3	Chrnb4	Chrnd	Chrne	Chrng
Chordin family		Chrd	Chrdl1	Chrdl2	Vwc2	Vwc2l
Chromatin accessibility complex		Chrac1	Pole3	Baz1a	Smarca5
Chromobox family		Cbx1	Cbx2	Cbx3	Cbx4	Cbx5	Cbx6	Cbx7	Cbx8
Chromosomal passenger complex		Cdca8	Aurkb	Incenp	Birc5
Chymotrypsin like elastases		Cela1	Cela2a	Gm13011	Cela3b
Cilia and flagella associated		Atp2b3	Ccdc65	Cluap1	Cdkl5	Dlec1	Cep104	Edf1	Efcab2	Efhb	Fbxl13	Enkur	Ift46	Lrguk	Iqcd	Mmab	Iqcg	Nme7	Itpr2	Nphp3	Tomt	Ppip5k2	Ppp1r11	Ppp4r4	Ptrh2	Uba1	Wdr5
Ciliogenesis and planar polarity effector complex subunits		Fuz	Intu	Wdpcp
CKLF like MARVEL transmembrane domain containing		Cmtm2b	Cmtm3	Cmtm4	Cmtm5	Cmtm6	Cmtm7	Cmtm8
Clarins		Clrn1	Clrn2	Clrn3
Class II Cys-based phosphatases		Acp1
Class III Cys-based CDC25 phosphatases		Cdc25a	Cdc25c	Cdc25b
Classical arrestins		Arr3	Arrb1	Arrb2	Sag
Clathrin subunits		Clta	Cltb	Cltc
Clathrin/coatomer adaptor, adaptin-like, N-terminal domain containing		Copb1	Ap1g2	Ap1b1	Copg1	Ap2a1	Ap1g1	Copg2	Ap2a2	Ap3b1	Ap3b2	Ap3d1	Ap4b1	Ap4e1
Claudins		Cldn1	Cldn14	Cldn2	Cldn3	Cldn4	Cldn5	Cldn6	Cldn7	Cldn8	Cldn9	Cldn10	Cldn11	Cldn12	Cldn15	Cldn16	Cldn17	Cldn18	Cldn19	Cldn20	Cldn22	Cldn23	Cldn24
Cleavage stimulation factor subunits		Cstf1	Cstf2	Cstf3	Cstf2t
Clustered protocadherins		Pcdha1	Pcdha2	Pcdha3	Pcdha4	Pcdha5	Pcdha6	Pcdha7	Pcdha8	Pcdha9	Pcdha11	Pcdha10	Pcdha12	Pcdhac1	Pcdhac2	Pcdhb1	Pcdhb2	Pcdhb3	Pcdhb5	Pcdhb10	Pcdhb13	Pcdhb15	Pcdhb16	Pcdhb21	Pcdhb19	Pcdhb20	Pcdhb22	Pcdhb17	Pcdhga1	Pcdhga2	Pcdhga3	Pcdhga4	Pcdhga5	Pcdhga6	Pcdhga7	Pcdhga8	Pcdhga9	Pcdhga10	Pcdhga11	Pcdhga12	Pcdhgb1	Pcdhgb2	Pcdhgb8	Pcdhgb4	Pcdhgb5	Pcdhgb6	Pcdhgb7	Pcdhgc3	Pcdhgc4
Cohesin complex		Rad21	Smc3	Rec8	Smc1a	Smc1b	Stag1	Stag2	Stag3
Coiled-coil-helix-coiled-coil-helix domain containing proteins		Chchd1	Gm13202	Chchd2	Chchd3	Chchd4	Chchd5	Chchd6	Chchd7	Chchd10	Coa4
Collagen beta(1-O)galactosyltransferases		Glt25d1	Colgalt2
Collagen proteoglycans		Col9a1	Col9a2	Col9a3	Col12a1	Col15a1
Collagens		Col1a1	Col11a2	Col1a2	Col2a1	Col3a1	Col4a1	Col4a2	Col4a3	Col4a4	Col4a5	Col4a6	Col5a1	Col5a2	Col5a3	Col6a1	Col6a2	Col6a3	Col6a5	Col6a6	Col7a1	Col8a1	Col8a2	Col9a1	Col9a2	Col9a3	Col10a1	Col11a1	Col12a1	Col13a1	Col14a1	Col15a1	Col16a1	Col18a1	Col19a1	Col20a1	Col22a1	Col23a1	Col24a1	Col25a1	Col26a1	Col27a1	Col28a1
Collectins		Colec10	Colec12	Colec11	Mbl2	Sftpa1	Sftpd
COMM domain containing		Commd1	Commd2	Commd3	Commd4	Commd5	Commd7	Commd8	Commd9	Commd10
Complement component GPCRs		C3ar1	C5ar1	C5ar2
Complement system activation components		C1qa	C1ra	C3	C1qb	C1rb	C4a	C1qc	C1s	C4b	C8a	Gm5077	C4a	C8b	C2	C4b	C9	C6	Hc	Cfp	C7	Colec10	C8g	Colec11	Cfb	Cfd	Fcnb	Masp2	Mbl2
Complement system regulators and receptors		Clu	C3ar1	Cd55	C5ar1	Daf2	Cd46	Cd59b	Cd93	Csmd1	Cfh	F2	Cfhr1	Cfi	Cr2	Csmd2	Csmd3	Elane	Itgam	Itgax	Itgb2	Serping1	Vsig4	Vtn
Components of oligomeric golgi complex		Cog1	Cog2	Cog3	Cog4	Cog5	Cog6	Cog7	Cog8
Condensin I subunits		Ncapd2	Ncapg	Ncaph	Smc2	Smc4
Condensin II subunits		Ncaph2	Ncapd3	Smc2	Ncapg2	Smc4
Constitutive centromere associated network		Cenpa	Cenpc1	Cenph	Cenpi	Cenpk	Cenpl	Cenpm	Cenpn	Cenpo	Cenpp	Cenpq	Cenpt	Cenpu	Cenpw	Itgb3bp
Contactin associated protein family		Cntnap1	Cntnap2	Cntnap3	Cntnap4	Cntnap5a
Contactins		Cntn1	Cntn2	Cntn3	Cntn4	Cntn5	Cntn6
COP9 signalosome		Cops3	Cops4	Cops5	Cops6	Cops7a	Cops7b	Cops8	Gps1
COPI coat complex		Arcn1	Copb1	Copa	Cope	Copb2	Copg1	Copg2	Copz1	Copz2
COPII coat complex		Sec23a	Sar1a	Sec13	Sec23b	Sar1b	Sec24a	Sec24b	Sec24c	Sec31a	Sec24d	Sec31b
Copines		Cpne1	Cpne2	Cpne3	Cpne4	Cpne5	Cpne6	Cpne7	Cpne8	Cpne9
Coronins		Coro1a	Coro1b	Coro1c	Coro2a	Coro2b	Coro6	Coro7
Corticotropin releasing hormone receptors		Crhr1	Crhr2
CORVET complex		Tgfbrap1	Vps8	Vps11	Vps16	Vps18	Vps33a
CREB3 transcription factor family		Creb3	Creb3l1	Creb3l2	Creb3l3	Creb3l4
Crumbs complex		Crb1	Crb2	Lin7a	Lin7b	Lin7c	Mpdz	Mpp5
Csk family tyrosine kinases		Csk	Matk
CST complex		Ctc1	Ten1
CTAGE family		Mia2	Mia3
CTD family phosphatases		Ctdnep1	Ctdp1	Ctdsp1	Ctdsp2	Ctdspl	Ctdspl2	Timm50	Ublcp1
CTLH complex		Gid8	Armc8	Maea	Mkln1	Ranbp9	Rmnd5a	Swsap1
Cullins		Cul1	Cul2	Cul3	Cul4a	Cul4b	Cul5	Cul7	Cul9
CUT class homeoboxes and pseudogenes		Cux2	Onecut1	Onecut2	Satb1	Satb2
Cyclic nucleotide gated channels		Cnga1	Cnga2	Cnga3	Cnga4	Cngb3	Hcn1	Hcn2	Hcn3	Hcn4
Cyclin and CBS domain divalent metal cation transport mediators		Cnnm1	Cnnm2	Cnnm3	Cnnm4
Cyclin dependent kinases		Cdk1	Cdk2	Cdk4	Cdk5	Cdk6	Cdk7	Cdk8	Cdk9	Cdk10	Cdk11b	Cdk12	Cdk13	Cdk14	Cdk15	Cdk16	Cdk17	Cdk18	Cdk19	Cdk20	Cdkl1	Cdkl2	Cdkl3	Cdkl4	Cdkl5
Cyclins		Ccna1	Ccnf	Ccna2	Ccnb1	Gm5593	Ccnb2	Ccnb3	Ccnc	Ccnd1	Ccnd2	Ccnd3	Ccne1	Ccne2	Ccng1	Ccng2	Ccnh	Ccni	Ccnj	Ccnk	Ccnl1	Ccnl2	Ccno	Ccnt1	Ccnt2	Ccny	Ccnyl1
Cyclophilin peptidylprolyl isomerases		Lrr1	Ppid	Ppil2	Cwc27	Ppie	Nktr	Ppig	Ppil1	Ppia	Ppih	Ppib	Ppil3	Ppic	Ppil4	Ppif	Ppwd1	Ppil6
Cystatins, type 1		Csta	Gm5483	2010005H15Rik	Cstb
Cystatins, type 2		Cst3	Cst10	Cst6	Cst7	Cst8	Cst9	Cst11	Cstl1
Cystatins, type 3		Kng1	Kng2
Cystatins, type 4		Ahsg	Fetub
Cysteine rich secretory protein family		Crisp4	Crisp2
Cysteine rich transmembrane BMP regulators		Bmper	Crim1	Kcp	Vwce
Cytochrome b561		Cyb561	Cyb561a3	Cyb561d1	Cyb561d2	Cybrd1
Cytochrome P450 family 1		Cyp1a1	Cyp1a2	Cyp1b1
Cytochrome P450 family 11		Cyp11a1	Cyp11b2	Cyp11b1
Cytochrome P450 family 17		Cyp17a1
Cytochrome P450 family 19		Cyp19a1
Cytochrome P450 family 2		Cyp2a4	Cyp2a5	Cyp2a4	Cyp2a5	Cyp2a4	Cyp2a5	Cyp2b10	Cyp2c38	Cyp2c29	Cyp2c39	Cyp2c66	Cyp2c65	Cyp2c55	Cyp2e1	Cyp2f2	Cyp2j6	Cyp2r1	Cyp2s1	Cyp2u1	Cyp2w1
Cytochrome P450 family 20		Cyp20a1
Cytochrome P450 family 21		Cyp21a1
Cytochrome P450 family 24		Cyp24a1
Cytochrome P450 family 26		Cyp26a1	Cyp26b1	Cyp26c1
Cytochrome P450 family 27		Cyp27a1	Cyp27b1
Cytochrome P450 family 3		Cyp3a41b	Cyp3a11	Cyp3a41a	Cyp3a44	Cyp3a16	Cyp3a13
Cytochrome P450 family 39		Cyp39a1
Cytochrome P450 family 4		Cyp4a31	Cyp4a32	Cyp4a10	Cyp4a12a	Cyp4a12b	Cyp4b1	Cyp4f18	Cyp4f13	Cyp4f15	Cyp4f40	Cyp4f14	Cyp4f39	Cyp4v3	Cyp4x1
Cytochrome P450 family 46		Cyp46a1
Cytochrome P450 family 5		Tbxas1
Cytochrome P450 family 51		Cyp51
Cytochrome P450 family 7		Cyp7a1	Cyp7b1
Cytochrome P450 family 8		Cyp8b1	Ptgis
Cytohesins		Cyth1	Cyth2	Cyth3	Cyth4
Cytosolic iron-sulfur assembly components		Ndor1	Ciao1	Mms19	Nubp1	Ciapin1	Nubp2
DAN family		Cer1	Dand5	Grem1	Grem2	Nbl1	Sost	Sostdc1
DASH family		Dpp4	Dpp6	Dpp7	Dpp10	Dpp8	Dpp9	Fap
DAZ RNA binding protein family		Boll	Dazl
Dbl family Rho GEFs		Arhgef1	Abr	Akap13	Obscn	Arhgef2	Als2	Bcr	Arhgef3	Als2cl	Farp1	Arhgef4	Arhgef6	Itsn1	Arhgef5	Arhgef11	Itsn2	Arhgef7	Arhgef12	Kalrn	Arhgef9	Arhgef37	Prex2	Arhgef10	Dnmbp	Arhgef10l	Ect2l	Arhgef15	Farp2	Arhgef16	Fgd1	Arhgef17	Fgd2	Arhgef18	Fgd3	Arhgef19	Fgd4	Arhgef25	Fgd5	Arhgef26	Fgd6	Arhgef28	Prex1	Arhgef33	Tiam1	Arhgef39	Tiam2	Arhgef40	Trio
DDB1 and CUL4 associated factors		Ambra1	Brwd1	Dcaf4	Dcaf5	Dcaf6	Dcaf7	Dcaf8	Dcaf10	Dcaf11	Dcaf12	Dcaf13	Dcaf15	Dcaf17	Dtl	Phip	Wdtc1
DEAD-box helicases		Ddx3x	Ddx1	Eif4a3	Ddx4	Ddx3y	Ddx5	Ddx20	Ddx6	Ddx31	Ddx10	Ddx39b	Ddx11	Ddx41	Ddx17	Ddx18	Ddx19a	Ddx19b	Ddx21	Ddx23	Ddx24	Ddx25	Ddx27	Ddx28	Ddx39	Ddx42	Ddx43	Ddx46	Ddx47	Ddx49	Ddx50	Ddx51	Ddx52	Ddx54	Ddx55	Ddx56	Ddx58	Ddx59	Ddx60	Eif4a1	Eif4a2
Deafness associated genes		Actg1	Adcy1	Bsnd	Clic5	Cd164	Esrrb	Cdh23	Gjb2	Ceacam16	Gjb3	Cib2	Gjb6	Cldn14	Kcnq4	Coch	Myo3a	Col11a2	Myo6	Dcdc2a	Myo7a	Diablo	Myo15	Diap1	Nars2	Dmxl2	P2rx2	Elmod3	Ptprq	Espn	S1pr2	Eya4	Syne4	Gipc3	Tmprss3	Gpsm2	Tnc	Grhl2	Grxcr2	Hgf	Homer2	Ildr1	Kitl	Lhfpl5	Tomt	Marveld2	Mcm2	Met	Msrb3
DEAH-box helicases		Dhx9	Dhx8	Dhx16	Dhx29	Dhx15	Dhx30	Dhx34	Dhx32	Dhx40	Dhx33	Dhx35	Dhx36	Dhx37	Dhx38	Dhx57	Dhx58
Death associated protein kinases		Dapk1	Dapk2	Dapk3	Stk17b
Death effector domain containing		Dedd	Casp8	Dedd2	Cflar	Fadd	Pea15a
Death inducing signaling complex		Fadd	Casp8	Fas	Cflar	Fasl
DECID complex		Upf2	Smg1	Dhx34	Upf3b	Upf1
Defensins, beta		Defb12	Defb12	Defb18	Defb29	Defb19	Defb23
Dehydrodolichyl diphosphate synthase		Dhdds	Nus1
DENN domain containing		Avl9	3110043O21Rik	Dennd1b	Dennd1a	Dennd1c	Dennd3	Dennd2a	Dennd4a	Dennd2c	Npr2	Dennd2d	Sbf1	Dennd4b	Sbf2	Dennd4c	Smcr8	Dennd5a	Dennd5b	Dennd6a	Dennd6b	Flcn	Fnip1	Fnip2	Madd	Npr3
Deoxyribonucleoside kinases		Dck	Dguok	Tk1	Tk2
Depalmitoylases		Lypla1	Abhd17a	Lypla2	Abhd17b	Ppt1	Abhd17c
Desmosomal cadherins		Dsc1	Dsc2	Dsc3	Dsg1a	Dsg1b	Dsg2	Dsg3	Dsg4
Desumoylating isopeptidases		Desi1	Desi2
Diacylglycerol kinases		Dgka	Dgkb	Dgkd	Dgke	Dgkg	Dgkh	Dgki	Dgkk	Dgkq	Dgkz
Diacylglycerol O-acyltransferase 2 family		Awat1	Awat2	Dgat2	Dgat2l6	Mogat1	Mogat2
Diphthamide biosynthesis pathway genes		Dph2	Dnajc24	Dph3	Dph1	Dph5	Dph6	Dph7
Dishevelled segment polarity proteins		Dixdc1	Dvl1	Dvl2	Dvl3
DNA glycosylases		Mbd4	Mpg	Mutyh	Neil1	Neil2	Neil3	Nthl1	Ogg1	Smug1	Tdg	Gm5806	Ung
DNA helicases		Ascc3	Chd7	Ercc2	Ruvbl1	Brip1	Ddx11	Ercc3	Ruvbl2	Chd2	Ino80	Hells	Ncl	Pif1	Rtel1	Xrcc6
DNA ligases		Lig4	Lig1	Lig3
DNA methyltransferases		Dnmt3l	Dnmt3b	Dnmt1	Dnmt3a
DNA polymerases		Dntt	Mad2l2	Pole3	Pola1	Pold3	Pola2	Polg	Polb	Polh	Pold1	Polm	Pold2	Pold4	Pole	Pole2	Pole4	Polg2	Poli	Polk	Poll	Polq	Primpol	Rev1	Rev3l
DNA transposon derived genes		Cenpb	Pgbd1	Harbi1	Zbed6	Jrk	Jrkl	Pgbd5	Pogk	Pogz	Rag1	Tigd2	Tigd3	Tigd4	Tigd5
DNAJ (HSP40) heat shock proteins		Dnaja1	Dnajc13	Dnaja2	Dnajc19	Dnaja3	Dnajc19-ps	Dnaja4	Dnajb1	Dnajb2	Dnajb4	Dnajb5	Dnajb6	Dnajb7	Dnajb8	Dnajb9	Dnajb11	Dnajb12	Dnajb13	Dnajb14	Dnajc1	Dnajc2	Dnajc3	Dnajc4	Dnajc5	Dnajc5b	Dnajc5g	Dnajc6	Dnajc7	Dnajc8	Dnajc9	Dnajc10	Dnajc11	Dnajc12	Dnajc14	Dnajc15	Dnajc16	Dnajc17	Dnajc18	Dnajc21	Dnajc22	Dnajc24	Dnajc25	Dnajc27	Dnajc28	Dnajc30	Gak	Hscb	Sec63
DOCK family Rho GEFs		Dock4	Dock1	Dock5	Dock2	Dock6	Dock3	Dock7	Dock8	Dock9	Dock10	Dock11
Dolichyl D-mannosyl phosphate dependent mannosyltransferases		Alg3	Alg9	Alg12	Pigb	Pigm	Pigv	Pigz	Pomt1	Pomt2
Dolichyl-phosphate mannosyltransferase subunits		Dpm2	Dpm1	Dpm3
Dopamine receptors		Drd1a	Drd2	Drd3	Drd4	Drd5
Doublecortin superfamily		Dcdc2b	Dcdc2a	Dcdc2c	Dclk1	Dclk2	Dclk3	Dcx	Rp1	Rp1l1
Dynactin subunits		Dctn1	Dctn2	Dctn3	Dctn4	Dctn5	Dctn6
Dynein regulatory complex		Ccdc65	Drc1	Efcab2	Fbxl13	Gas8	Iqca	Iqcd	Iqcg	Tcte1
Dyneins, axonemal		Dnah1	Dnah7c	Dnah2	Dnah7b	Dnah3	Dnah7a	Dnah5	Dnaic1	Dnah6	Dnaic2	Dnah8	Dnah9	Dnah10	Dnah11	Dnah12	Dnah14	Dnah17	Dnal1	Dnal4	Dnali1
Dyneins, cytoplasmic		Dync1h1	Dync1i1	Dync1li1	Dync1li2	Dync2h1	Dync2li1	Dynll1	Dynll2	Dynlrb1	Dynlrb2	Dynlt1f	Dynlt1a	Dynlt1c	Dynlt1b	Dynlt3
E2F transcription factors		E2f1	E2f2	E2f3	E2f4	E2f5	E2f6	E2f7	E2f8
Early B-cell factors		Ebf1	Ebf2	Ebf3	Ebf4
Ectonucleoside triphosphate diphosphohydrolase family		Entpd1	Entpd2	Entpd3	Entpd4	Gm21685	Entpd5	Entpd6	Entpd7	Entpd8
Ectonucleotide pyrophosphatase/phosphodiesterase family		Enpp1	Enpp2	Enpp3	Enpp4	Enpp5	Enpp6	Enpp7
EF-hand domain containing		Aif1	Cacna1b	Cetn2	Plcg1	Aif1l	Cacna1e	Efcab2	Ankef1	Capn1	Plcd1	Cabp2	Capn2	Plcd4	Cabp4	Capn3	Plch1	Cabp5	Capn8	Plcz1	Cabp7	Capn9	Ryr2	Calb1	Capn11	Calb2	Capn12	Calml3	Cib2	Calml4	Crnn	Calm4	Dgka	Caln1	Dgkb	Calu	Dgkg	Capns1	Efhb	Capns2	Efhc2	Caps2	Fkbp7	Capsl	Fkbp9	Cetn1	Fkbp10	Cetn3	Fkbp14
ELMO domain containing		Elmod1	Elmod3	Elmod2
Elongator acetyltransferase complex		Elp2	Elp3	Elp4	Elp5	Elp6
EMAP like		Eml1	Eml2	Eml3	Eml4	Eml5	Eml6
EMI domain containing		Emid1	Col26a1	Emilin1	Emilin2	Emilin3	Mmrn1	Mmrn2
EMSY complex		Morf4l1	Gatad1	Hdac1	Kdm5a	Morf4l2	Phf12	Hdac2	Sin3a	Rbbp4	Sin3b	Rbbp7
ENAH/VASPs		Enah	Evl	Vasp
Endoribonucleases		Cpsf3	Aldoc	Ago2	Drosha	Ang	Dicer1	Elac1	Apex1	Ppp1r8	Elac2	Dis3	Ern1	Endou	Fcf1	G3bp1	Nob1	Rnasel	Smg6	Swt1	Tsnax
Endosome-associated recycling protein (EARP) complex		Vps51	Vps52	Vps53
Endothelin receptors		Ednra	Ednrb
Endothelins		Edn1	Edn2	Edn3
Engulfment and cell motility proteins		Elmo1	Elmo2	Elmo3
Enolases		Gm5506	Eno1	Eno2	Eno3	Eno4
eNoSC complex		Rrp8	Sirt1	Suv39h1
EPH receptors		Epha1	Epha2	Epha3	Epha4	Epha5	Epha6	Epha7	Epha8	Epha10	Ephb1	Ephb2	Ephb3	Ephb4	Ephb6
Ephrins		Efna1	Efna2	Efna3	Efna4	Efna5	Efnb1	Efnb2	Efnb3
ER membrane protein complex subunits		Emc1	Emc2	Emc3	Emc4	Emc6	Emc7	Emc8	Emc9	Emc10	Mmgt1
Erb-b2 receptor tyrosine kinases		Egfr	Erbb2	Erbb3	Erbb4
ERCC excision repair associated		Ercc1	Ercc2	Ercc6	Ercc3	Ercc8	Ercc4	Ercc5
Erythrocyte membrane protein band 4.1		Epb4.1	Epb4.1l1	Epb4.1l2	Epb4.1l3
ESCRT-0		Hgs	Stam	Stam2
ESCRT-I		Mvb12a	Mvb12b	Tsg101	Ubap1	Vps28	Vps37a	Vps37b	Vps37c	Vps37d
ESCRT-II		Snf8	Vps25	Vps36
ESCRT-III		Chmp2a	Chmp2b	Chmp3	Chmp4b	Chmp4c	Chmp6
ESCRT-III associated factors		Ist1	Chmp1a	Chmp1b	Chmp5	Chmp7
ESCRT-IV		Vta1	Vps4a	Vps4b
ETS transcription factor family		Ehf	Elf1	Elf2	Elf3	Elf4	Elk1	Elk3	Elk4	Erf	Erg	Ets1	Ets2	Etv1	Etv2	Etv3	Etv3l	Etv4	Etv5	Etv6	Fev	Fli1	Gabpa	Spdef	Spi1	Spib	Spic
Eukaryotic translation initiation factor 3		Eif3c	Eif3a	Eif3b	Eif3e	Eif3d	Eif3f	Eif3g	Eif3h	Eif3m	Eif3i	Eif3j1	Eif3j2	Eif3k	Eif3l
Exocyst complex		Exoc1	Exoc2	Exoc3	Exoc4	Exoc5	Exoc6	Exoc6b	Exoc7	Exoc8
Exon junction complex		Casc3	Magoh	Rbm8a	Eif4a3	Magohb
Exonucleases		Aen	Eri1	Eri2	Eri3	Exo1	Exo5	Isg20	Isg20l2	Mgme1	Pan2	Rexo1	Rexo2	Rexo4	Trex1	Trex2	Wrn
Exosome complex		Dis3	Dis3l	Exosc1	Exosc2	Exosc3	Exosc4	Exosc5	Exosc6	Exosc7	Exosc8	Exosc9	Exosc10
Exostosin glycosyltransferase family		Ext1	Ext2	Extl1	Extl2	Extl3
Exportins		Cse1l	Xpo1	Xpo4	Xpo5	Xpo6	Xpo7	Xpot
Extended synaptotagmins		Esyt1	Esyt2	Esyt3
EYA transcriptional coactivator and phosphatases		Eya1	Eya4	Eya2	Eya3
F-BAR domain containing		Arhgap4	Srgap2	Fes	Fert2	Fcho1	Trip10	Fcho2	Fchsd1	Fchsd2	Fnbp1	Gas7	Nostrin	Pacsin1	Pacsin2	Pacsin3	Pstpip1	Pstpip2	Srgap1	Srgap3
F-box and leucine rich repeat proteins		Fbxl2	Fbxl19	Fbxl13	Fbxl3	Kdm2a	Fbxl4	Kdm2b	Fbxl5	Fbxl6	Fbxl7	Fbxl8	Fbxl12	Fbxl14	Fbxl15	Fbxl16	Fbxl17	Fbxl18	Fbxl20	Skp2
F-box and WD repeat domain containing		Btrc	Fbxw2	Fbxw4	Fbxw5	Fbxw7	Fbxw8	Fbxw9	Fbxw10	Fbxw11
F-boxes other		Ccnf	Ect2l	Fbxo2	Fbxo3	Fbxo4	Fbxo5	Fbxo6	Fbxo7	Fbxo8	Fbxo9	Fbxo10	Fbxo11	Fbxo15	Fbxo16	Fbxo17	Fbxo21	Fbxo22	Fbxo24	Fbxo25	Fbxo27	Fbxo28	Fbxo30	Fbxo31	Fbxo32	Fbxo33	Fbxo34	Fbxo36	Fbxo39	Fbxo40	Fbxo41	Fbxo42	Fbxo43	Fbxo44	Fbxo45	Fbxo46	Fbxo47	Fbxo48
F2R receptors		F2r	F2rl1	F2rl2	F2rl3
FA complementation groups		Brca2	Fancd2	Brip1	Brca1	Fanca	Fancl	Ercc4	Fancb	Fancm	Fancc	Slx4	Fance	Ube2t	Fancf	Fancg	Fanci	Mad2l2	Palb2	Rad51	Rad51c	Rfwd3	Xrcc2
FA Core Complex		Fanca	Fancl	Fancb	Fancm	Fancc	Fance	Fancf	Fancg
Family with sequence similarity 83		Fam83a	Fam83h	Fam83b	Fam83c	Fam83d	Fam83e	Fam83f	Fam83g
Fascins		Fscn1	Fscn2	Fscn3
FASTK mitochondrial RNA binding family		Fastk	Tbrg4	Fastkd1	Fastkd2	Fastkd3	Fastkd5
Fatty acid binding protein family		Crabp1	Crabp2	Fabp1	Fabp2	Fabp3	Fabp4	Fabp5	Fabp6	Fabp7	Fabp9	Fabp12	Pmp2	Rbp1	Rbp2	Rbp7
Fatty acid desaturases		Degs1	Degs2	Fads1	Fads2	Fads3	Fads6	Scd1
Fatty acid hydroxylase domain containing		Agmo	Ch25h	Fa2h	Sc4mol	Sc5d
Ferlin family		Dysf	Otof	Fer1l5	Fer1l6	Myof
FERM domain containing		Epb4.1l4a	Epb4.1	Jak2	Epb4.1l4b	Epb4.1l1	Myo7a	Epb4.1l5	Epb4.1l2	Myo15	Ezr	Epb4.1l3	Ptpn3	Farp2	Farp1	Ptpn4	Frmd3	Fermt1	Ptpn13	Frmd4a	Fermt2	Frmd4b	Fermt3	Frmd5	Frmpd1	Frmd6	Gm626	Frmd7	LOC101055948	Frmd8	Frmpd4	Krit1	Jak1	Msn	Mylip	Nf2	Myo7b	Plekhh1	Myo10	Plekhh2	Ptk2	Plekhh3	Ptk2b	Tln1	Ptpn14	Tln2	Ptpn21	Rdx	Tyk2
Fermitins		Fermt1	Fermt2	Fermt3
Ferritin subunits		Fth1	Ftl1	Gm20746	Ftmt
Fes family tyrosine kinases		Fes	Fert2
Fibrillins		Fbn1	Fbn2
Fibrinogen C domain containing		Angptl2	Angpt1	Tnc	Angptl4	Angpt2	Angptl6	Angpt4	Fcnb	Angptl1	Fgl1	Angptl3	Fgl2	Angptl7	Fibcd1	Fga	Mfap4	Fgb	Fgg	Tnn	Tnr	Tnxb
Fibroblast growth factor family		Fgf1	Fgf2	Fgf3	Fgf4	Fgf5	Fgf6	Fgf7	Fgf8	Fgf9	Fgf10	Fgf11	Fgf12	Fgf13	Fgf14	Fgf16	Fgf17	Fgf18	Fgf15	Fgf20	Fgf21	Fgf22	Fgf23
Fibronectin type III domain containing		Ankfn1	Axl	Boc	Astn1	Cdon	Chl1	Astn2	Cntfr	Col12a1	Atf7ip	Cntn1	Dscam	Atf7ip2	Cntn2	Dscaml1	LOC102635068	Cntn3	Igsf9b	Crlf1	Cntn4	L1cam	Crlf2	Cntn5	Lrfn1	Crlf3	Cntn6	Lrfn2	Csf2rb	Col7a1	Lrfn3	Csf2rb2	Col14a1	Lrfn4	Csf3r	Col20a1	Lrfn5	Egflam	Dcc	Mybpc1	Epor	Ebi3	Mybpc2	Fank1	Elfn1	Mybpc3	Flrt1	Elfn2	Mybph
Fibulins		Efemp1	Fbln7	Efemp2	Fbln1	Fbln2	Fbln5	Hmcn1	Hmcn2
Filamins		Flna	Flnb	Flnc
FKBP prolyl isomerases		Aip	Aipl1	Fkbp1a	Fkbp1b	Fkbp2	Fkbp3	Fkbp4	Fkbp5	Fkbp6	Fkbp7	Fkbp8	Fkbp9	Fkbp10	Fkbp11	Fkbp14	Fkbp15	Fkbpl
Flavin containing monooxygenases		Fmo1	Fmo2	Fmo3	Fmo4	Fmo5
Flotillins		Flot1	Flot2
Forkhead boxes		Foxa1	Foxa2	Foxa3	Foxb1	Foxc1	Foxc2	Foxd1	Foxd2	Foxd3	Foxd4	Foxe1	Foxf1	Foxf2	Foxg1	Foxh1	Foxi1	Foxi2	Foxi3	Foxj1	Foxj2	Foxj3	Foxk1	Foxk2	Foxl1	Foxl2	Foxm1	Foxn1	Foxn2	Foxn4	Foxo1	Foxo3	Foxo4	Foxo6	Foxp3	Foxp4	Foxq1	Foxr1	Foxr2	Foxs1
Formyl peptide receptors		Fpr1	Fpr2
Fos transcription factor family		Fos	Fosb	Fosl1	Fosl2
Free fatty acid receptors		Ffar1	Ffar2	Ffar3	Ffar4
Fructose-1,6-bisphosphatases		Fbp1	Fbp2
Fucosyltransferases		Fut1	Fut2	Fut4	Fut7	Fut8	Fut9	Fut10	Fut11	Pofut1	Pofut2
G protein subunits alpha, group i		Gnai1	Gnai2	Gnai3	Gnao1	Gnat1	Gnat2	Gnat3	Gnaz
G protein subunits alpha, group q		Gna11	Gna14	Gna15	Gnaq
G protein subunits alpha, group s		Gnal	Gnas
G protein subunits beta		Gnb1	Gnb2	Gnb3	Gnb4	Gnb5
G protein subunits gamma		Gng2	Gng3	Gng4	Gng5	Gm15776	Gng7	Gng8	Gng10	Gng11	Gng12	Gng13	Gngt1	Gngt2
G protein-coupled bile acid receptor		Gpbar1
G protein-coupled estrogen receptor		Gper1
G protein-coupled receptors, Class A orphans		Gpr1	Gpr12	Gpr3	Gpr4	Gpr6	Gpr15	Gpr17	Gpr18	Gpr19	Gpr20	Gpr21	Gpr22	Gpr25	Gpr26	Gpr27	Gpr31b	Gpr33	Gpr34	Gpr35	Gpr37	Gpr37l1	Gpr39	Gpr45	Gpr50	Gpr52	Gpr55	Gpr61	Gpr62	Gpr63	Gpr65	Gpr68	Gpr75	Gpr82	Gpr83	Gpr84	Gpr85	Gpr87	Gpr88	Gpr101	Gpr119	Gpr132	Gpr135	Gpr139	Gpr141	Gpr142	Gpr146	Gpr149	Gpr150
G protein-coupled receptors, Class C orphans		Gpr156	Gpr158	Gpr179	Gprc5a	Gprc5b	Gprc5c	Gprc5d
G protein-coupled receptors, Class F frizzled		Fzd1	Fzd2	Fzd3	Fzd4	Fzd5	Fzd6	Fzd7	Fzd8	Fzd9	Fzd10	Smo
G-patch domain containing		Aggf1	Gpatch1	Rbm5	Gpkow	Cherp	Gpatch2	Rbm10	Cmtr1	Rbm6	Gpank1	Rbm17	Gpatch3	Son	Gpatch4	Tfip11	Gpatch8	Gpatch11	Nkrf	Pinx1	Sugp1	Sugp2	Zgpat
Gag like LTR retrotransposon derived genes		Arc	Asprv1
Galactosidases alpha		Gla	Naga
Galactosidases beta		Glb1	Glb1l	Glb1l2	Glb1l3
Galanin receptors		Galr1	Galr2	Galr3
Galectins		Lgals2	Lgals1	Lgals4	Lgals3	Lgals7	Lgals7	Lgals8	Lgals9	Lgals12
Gamma-aminobutyric acid type A receptor subunits		Gabra1	Gabra2	Gabra3	Gabra4	Gabra5	Gabra6	Gabrb1	Gabrb2	Gabrb3	Gabrd	Gabrg1	Gabrg2	Gabrg3	Gabrp	Gabrq	Gabrr1	Gabrr2	Gabrr3
Gamma-aminobutyric acid type B receptor subunits		Gabbr1	Gabbr2
Gamma-glutamyltransferases		Ggt1	Ggt5	Ggt6	Ggt7
Gap junction proteins		Gja1	Gja3	Gja4	Gja5	Gja8	Gja10	Gjb1	Gjb2	Gjb3	Gjb4	Gjb5	Gjb6	Gjc1	Gjc2	Gjc3	Gjd2	Gjd3	Gjd4
Gasdermins		Gsdma	Gsdmc4	Gsdmc	Gsdmc3	Gsdmc2	Gsdmd
GATA zinc finger domain containing		Gata1	Gata2	Gata3	Gata4	Gata5	Gata6	Gatad1	Gatad2a	Gatad2b	Mta1	Mta2	Mta3	Rere	Trps1	Zglp1
GATOR1 subcomplex		Depdc5	Nprl2	Nprl3
GATOR2 subcomplex		Mios	Sec13	Seh1l	Wdr24	Wdr59
GBAF complex		Ss18	Actb	Actl6b	Actl6a	Brd9	Smarca4	Smarca2	Smarcc1	Smarcd1	Smarcd2	Smarcd3
GCN5 related N-acetyltransferases		Aanat	Elp3	Gnpnat1	Kat2a	Naa10	Kat2b	Naa11	Naa20	Naa30	Naa40	Naa50	Naa60	Nags	Nat8	Nat8l	Nat9	Nat10	Nat14	Sat1	Sat2	Satl1
GDNF family ligands		Artn	Gdnf	Nrtn	Pspn
Gelsolin/villins		Avil	Capg	Flii	Gsn	Scin	Svil	Vil1	Vill
Gemins		Ddx20	Gemin2	Gemin4	Gemin5	Gm6253	Gemin6	Gemin7	Gemin8
General transcription factor IIA complex subunits		Gtf2a1l	Gtf2a1	Gtf2a2
General transcription factor IID complex subunits		Taf1	Taf3	Taf2	Taf4a	Taf5	Taf6	Taf7	Taf8	Taf9	Taf10	Taf11	Taf12	Taf13	Tbp
General transcription factor IIE complex subunits		Gtf2e1	Gtf2e2
General transcription factor IIF complex subunits		Gtf2f2	Gtf2f1
General transcription factor IIH complex subunits		Gtf2h1	Ercc2	Gtf2h2	Ercc3	Gtf2h3	Gtf2h4	Gtf2h5
General transcription factor IIIB complex subunits		Bdp1	Tbp	Brf1
General transcription factor IIIC complex subunits		Gtf3c1	Gtf3c2	Gtf3c6	Gtf3c3	Gtf3c4	Gtf3c5
General transcription factors		Gtf2b	Brf1	Tbp	Gtf2i	Gtf3a	Tcea1
GET4-GET5 transmembrane domain recognition complex subunits		Get4	Sgta	Slc10a3-ubl4	Ubl4
GINS complex		Gins1	Gins2	Gins3	Gins4
Gla domain containing		Bglap2	F2	Bglap	Proc	Bglap3	F7	F9	F10	Gas6	Itih2	Mgp	Postn	Pros1	Proz	Ttr
GLIPR family		Glipr1	Glipr1l1	Glipr1l3	Glipr1l2
Glucagon receptor family		Gcgr	Ghrhr	Gipr	Glp1r	Glp2r	Sctr
Glucosaminyl (N-acetyl) transferases/xylosyltransferases		Gcnt1	Gcnt2	Gcnt3	Gcnt4	Gcnt7	Xylt1	Xylt2
Glucose 6-phosphatases, catalytic		G6pc	G6pc2	G6pc3
Glutamate ionotropic receptor AMPA type subunits		Gria1	Gria2	Gria3	Gria4
Glutamate ionotropic receptor delta type subunits		Grid1	Grid2
Glutamate ionotropic receptor kainate type subunits		Grik1	Grik2	Grik3	Grik4	Grik5
Glutamate ionotropic receptor NMDA type subunits		Grin1	Grin2a	Grin2b	Grin2c	Grin2d	Grin3a	Grin3b
Glutamate metabotropic receptors		Grm1	Grm2	Grm3	Grm4	Grm5	Grm6	Grm7	Grm8
Glutamine amidotransferase like class 1 domain containing		Cad	Ddost	Ctps	Park7	Gmps	Pfas
Glutamyl-tRNA amidotransferase subunits		Gatc	Qrsl1
Glutaredoxin domain containing		Glrx	Grxcr1	Glrx2	Grxcr2	Glrx3	Txnrd1	Glrx5	Txnrd3	Ptges2
Glycerol kinases		Gykl1	Gk2	Gk5
Glycerol-3-phosphate acyltransferases		Gpam	Gpat2
Glycine receptors		Glra1	Glra2	Glra3	Glra4	Glrb
Glycogen phosphorylases		Pygb	Pygl	Pygm
Glycoprotein hormone receptors		Fshr	Lhcgr	Tshr
Glycoprotein hormone subunits		Gpha2	Cga	Gphb5	Fshb	Lhb	Tshb
Glycoside hydrolase family 1		Kl	Klb	Lct	Lctl
Glycoside hydrolase family 31		Gaa	Ganab	Ganc	Mgam	Sis
Glycoside hydrolases		Engase	Galc	Gba	Gba2	Gusb	Idua	Mogs	Naglu	Treh
Glycosyl transferases group 1 domain containing		Alg1	Alg2	Alg11	Glt1d1	Gtdc1	Gys1	Gys2	Piga
Glycosylphosphatidylinositol transamidase complex		Gpaa1	Pigk	Pigt	Pigs	Pigu
Glycosyltransferase family 2		Alg5	B3gntl1	Dpm1	Has1	Has2	Has3
Glycosyltransferase family 6		A3galt2	Abo	Gbgt1	Glt6d1
Glycosyltransferase family 8		Glt8d1	Glt8d2	Gxylt1	Gxylt2	Gyg	Xxylt1
Glycosyltransferase family 90		Poglut1
Glypicans		Gpc1	Gpc2	Gpc3	Gpc4	Gpc5	Gpc6
GOLD domain containing		Tmed8	Abcd3	Fyco1
Golgi associated kinase family		Fam20a	Fam20b	Fam20c	Fjx1
Golgi associated retrograde protein (GARP) complex		Vps51	Vps54	Vps52	Vps53
Golgi associated, gamma adaptin ear containing, ARF binding proteins		Gga1	Gga2	Gga3
Golgins		Gcc1	Gcc2	Golga1	Golga2	Golga3	Golga4	Golga5	Golgb1	Tmf1	Trip11
Gonadotropin releasing hormone receptors		Gnrhr
GPN-loop GTPases		Gpn1	Gpn2	Gpn3
GRAM domain containing		Gramd1a	Nsmaf	Gramd1b	Gramd4	Tbc1d8	Tbc1d8b	Tbc1d9	Tbc1d9b	Wbp2	Wbp2nl
Granins		Chga	Gnas	Chgb	Pcsk1n	Scg2	Scg3	Scg5	Vgf
Granule associated serine proteases of immune defence		Cfd	Prss57	Ctsg	Cma1	Elane	Gzma	Gzmd	Gzme	Gzmg	Gzmf	Gzmk	Gzmm	Prtn3
Growth hormone family		Gh	Prl
GTPases, IMAP		Gimap1	Gimap4	Gimap6	Gimap7	Gimap8
Guanylate binding proteins		Gbp2	Gbp2b	Gbp3	Gbp5	Gbp11	Gbp10	Gbp6	Gbp9	Gbp4	Gbp7
Guanylate cyclase receptors		Gucy2c	Gucy2e	Gucy2f	Npr1	Npr2
Guanylate cyclases, soluble		Gucy1a2
guided entry of tail-anchored proteins complex subunits		Caml
H/ACA ribonucleoprotein complex		Dkc1	Nhp2	Nop10
HAD Asp-based non-protein phosphatases		Enoph1	Ephx2	Lhpp	Nanp	Phospho1	Phospho2	Pmm1	Pmm2	Pnkp	Psph
HAD Asp-based protein phosphatases		Mdp1	Pdxp
Haloacid dehalogenase like hydrolase domain containing		Hdhd2	Lhpp	Hdhd3	Nanp
HAUS augmin like complex		Haus1	Haus2	Haus3	Haus4	Haus5	Haus6	Haus7	Haus8
Heat shock 70kDa proteins		Hspa2	Hspa1a	Hspa4	Hspa1a	Hspa4l	Hspa1l	Hspa5	Hspa8	Hspa9	Hspa12a	Hspa12b	Hspa13	Hspa14	Hsph1	Hyou1
Heat shock 90kDa proteins		Hsp90aa1	Hsp90ab1	Hsp90b1	Trap1
HECT and RLD domain containing E3 ubiquitin protein ligases		Herc3	Herc1	Herc4	Herc2	Herc6
HECT domain containing		Arel1	G2e3	Hecw1	Hace1	Hectd1	Huwe1	Hectd2	Gm15800	Itch	Hectd3	Hecw2	Wwp2	Smurf1	Nedd4l	Ube3a	Smurf2	Ube3b	Trip12	Ube3c	Ubr5	Wwp1
Hedgehog signaling molecule family		Dhh	Ihh	Shh
Helix-turn-helix CENPB type domain containing		Cenpb	Jrk	Jrkl	Pogk	Pogz	Tigd2	Tigd3	Tigd4	Tigd5
Hemoglobin subunits		Hba-a2	Hba-a1	Hba-a2	Hba-a1	Hbb-bs	Hbb-bt	Hbb-bh1	Hbb-y	Hbq1b	Hba-x
Heparanases		Hpse	Hpse2
Heparin binding growth factor family		Hdgf	Psip1
Heterogeneous nuclear ribonucleoproteins		Hnrnpu	Hnrnpa0	Hnrnpab	Hnrnpc	Pcbp1	Gm5803	Ptbp1	Pcbp2	Hnrnpa2b1	Rbmx	Hnrnpd	Hnrnpdl	Hnrnpf	Hnrnph1	Hnrnph2	Hnrnph3	Hnrnpk	Hnrnpl	Hnrnpll	Hnrnpm	Hnrnpr	Ptbp2	Syncrip
Hexosaminidases		Hexa	Hexb
Histamine receptors		Hrh1	Hrh2	Hrh3	Hrh4
Histidine triad superfamily		Aptx	Fhit	Dcps	Galt	Hint1	Hint2	Hint3
Histocompatibility complex		H2-K1	H2-D1	Gm8909	H2-Bl	Gm10499	H2-Q4	H2-Q6	H2-Q7	H2-Q10	H2-Q1	H2-Q2	H2-DMa	H2-DMb2	H2-DMb1	H2-Oa	H2-Ob	H2-Aa	H2-Ab1	H2-Ea-ps	H2-Eb1	H2-T23	C920025E04Rik	Gm11127	Gm7030	H2-M3
Histone deacetylases, class I		Hdac3	Hdac1	Hdac2	Hdac8
Histone deacetylases, class IIA		Hdac4	Hdac5	Hdac7	Hdac9
Histone deacetylases, class IIB		Hdac6	Hdac10
Histone deacetylases, class IV		Hdac11
HNF class homeoboxes		Hmbox1	Hnf1a	Hnf1b
Homer scaffold proteins		Homer1	Homer2	Homer3
HOPS complex		Vps39	Vps11	Vps41	Vps16	Vps18	Vps33a
HOXL subclass homeoboxes		Cdx1	Cdx2	Cdx4	Evx1	Evx2	Gbx1	Gbx2	Gsx1	Gsx2	Hoxa1	Hoxa2	Hoxa3	Hoxa4	Hoxa5	Hoxa6	Hoxa7	Hoxa9	Hoxa10	Hoxa11	Hoxa13	Hoxb1	Hoxb2	Hoxb3	Hoxb4	Hoxb5	Hoxb6	Hoxb7	Hoxb8	Hoxb9	Hoxb13	Hoxc4	Hoxc5	Hoxc6	Hoxc8	Hoxc9	Hoxc10	Hoxc11	Hoxc12	Hoxc13	Hoxd1	Hoxd3	Hoxd4	Hoxd8	Hoxd9	Hoxd10	Hoxd11	Hoxd12	Hoxd13
Hyalectan proteoglycans		Bcan	Ncan	Vcan
Hyaluronidases		9930013L23Rik	Hyal1	Hyal2	Hyal3	Hyal4	Hyal5
Hydrogen voltage gated channels		Hvcn1
Hydroxy-carboxylic acid receptors		Gpr81	Niacr1
Hypocretin receptors		Hcrtr1	Hcrtr2
I kappa B kinases		Chuk	Ikbkb	Ikbke	Tbk1
I-BAR domain containing		Baiap2	Baiap2l1	Baiap2l2	Mtss1
I-set domain containing		Adamtsl1	Adamtsl3	Lrrc4b	Vcam1	Alpk2	Boc	Ncam1	Alpk3	Bsg	Ncam2	Cd101	Cadm2	Neo1	Cdon	Chl1	Nfasc	Ceacam20	Clmp	Nrcam	Cntn1	Dscam	Obscn	Cntn2	Dscaml1	Ptprm	Cntn3	Emb	Robo1	Cntn4	Fgfrl1	Robo2	Cntn5	Hmcn1	Sdk1	Cntn6	Hmcn2	Ttn	Dcc	Igsf5	Fgfr1	Igsf11	Fgfr2	Il1rapl1	Fgfr3	Jam2	Fgfr4	Kirrel2	Flt1
IFT-A complex		Ift43	Ift122	Ttc21a	Ift140	Ttc21b	Wdr19	Wdr35
IFT-B1 complex		Hspb11	Rabl5	Ift27	Ift46	Ift52	Ift74	Ift81	Ift88	Ttc26	Ttc30a1	Ttc30b
IFT-B2 complex		Ift20	Cluap1	Ift172	Ift57	Ift80	Traf3ip1
Ig-like cell adhesion molecule family		Alcam	Ncam1	Bcam	Ncam2	Boc	Neo1	Cd2	Nfasc	Cd28	Nrcam	Cd47	Pecam1	Cd84	Ptprm	Cd96	Robo1	Cd244	Robo2	Chl1	Sdk1	Dscam	Slamf1	Dscaml1	Thy1	F11r	Fgfrl1	Gp6	Hepacam	Icam1	Icam2	Icam4	Icam5	Igsf5	Izumo1	Jam2	Jam3	L1cam	Lrfn1	Lrfn2	Lrfn3	Lrfn4	Lrfn5	Lrrc4	Lrrc4b	Lrrc4c	Mcam	Mpz	Mpzl2
IgCAM CXADR-related subfamily		Clmp	Gpa33	Cxadr	Esam	Igsf11	Vsig1	Vsig2	Vsig8
IGF like family		Igfl3
IgLON cell adhesion molecules		Iglon5	Lsamp	Negr1	Ntm	Opcml
IKK complex		Chuk	Ikbkb	Ikbkg
Immunoglobulin like domain containing		A1bg	Cd47	Adamtsl3	Cd84	Amigo2	Cd96	Amigo3	Cd244	Btla	Gp6	Ccdc141	Icam1	Cd19	Icam2	Cd160	Icam4	Cd200	Icam5	Cilp	Ptprk	Cilp2	Ptprt	Cntfr	Tek	Csf1r	Tie1	Fcer1a	Fcgr1	Fcgr3	Fcgr2b	Fcgr4	Fcgr4	Fcrl1	Fcrl5	Fcrl6	Fcrla	Fcrlb	Flt3	Gpa33	Igsf1	Igsf23	Il1r2	Il1rap	Il1rapl2	Il1rl2	Il6ra	Il11ra1	Gm13305
Importins		Ipo7	Ipo4	Ipo8	Ipo5	Ipo9	Ipo11	Ipo13	Kpna1	Kpna2	Kpna3	Kpna4	Kpna6	Kpna7	Kpnb1	Tnpo1	Tnpo2	Tnpo3
INHAT complex		Set
Inhibin subunits		Inha	Inhba	Inhbb	Inhbc	Inhbe
Inhibitory leukocyte immunoglobulin like receptors		Pirb	Gm14548	Pira2	Pira1	Gm15448	Lilra6	Pira6	Lilrb4	Gp49a
INO80 complex		Ino80	Actl6a	Ruvbl1	Ino80b	Actr5	Ruvbl2	Ino80c	Actr8	Ino80d	Uchl5	Ino80e	Mcrs1	Nfrkb	Tfpt	Yy1
Inositol 1,4,5-triphosphate receptors		Itpr1	Itpr2	Itpr3
Insulin like growth factor binding proteins		Igfbp1	Igfbp2	Igfbp3	Igfbp4	Igfbp5	Igfbp6
Integrator complex		Ints2	Ints1	Ints3	Ints4	Ints6	Ints5	Ints8	Ints7	Ints9	Ints12	Ints10
Integrin alpha subunits		Itga1	Itga2	Itga2b	Itga3	Itga4	Itga5	Itga6	Itga7	Itga8	Itga9	Itga10	Itga11	Itgad	Itgae	Itgal	Itgam	Itgav	Itgax
Integrin beta subunits		Itgb1	Itgb2	Itgb3	Itgb4	Itgb5	Itgb6	Itgb7	Itgb8	Itgbl1
Inter-alpha-trypsin inhibitor heavy chains		Itih1	Itih2	Itih3	Itih4	Itih5	Itih5l-ps
interferon induced transmembrane protein domain containing		Prrt2	Syndig1	Syndig1l	Tmem91	Tmem233
Interferon induced transmembrane proteins		Ifitm2	Ifitm3	Ifitm5
Interferon receptors		Ifnar1	Ifnar2	Ifngr1	Ifngr2	Ifnlr1
Interferon regulatory factors		Irf1	Irf2	Irf3	Irf4	Irf5	Irf6	Irf7	Irf8	Irf9
Interferons		Ifna11	Il6	Ifna2	Ifna1	Ifna9	Ifna6	Ifnab	Ifna5	Gm12597	Ifna14	Ifna12	Ifna7	Ifna13	Gm13280	Ifnb1	Ifng	Ifnk	Ifnl2	Ifnl3
Interleukin 6 type cytokine family		Clcf1	Il11	Il6	Cntf	Lif	Ctf1	Osm
Interleukin receptors		Il2rb	Cxcr1	Il1rapl1	Il4ra	Cxcr2	Il5ra	Il1r1	Il10ra	Il1r2	Il10rb	Il1rap	Il13ra1	Il1rapl2	Il13ra2	Il1rl1	Il17ra	Il1rl2	Il17rb	Il1rn	Il17rc	Il2ra	Il17rd	Il2rg	Il17re	Il3ra	Il20ra	Il6ra	Il21r	Il6st	Il22ra1	Il7r	Il22ra2	Il9r	Il11ra1	Gm13305	LOC100861969	Gm2002	Il11ra2	Il12rb1	Il12rb2	Il15ra	Il18r1	Il18rap	Il20rb	Il27ra	Il31ra
Interleukins		Il1a	Il12b	Il1b	Il1f10	Il1rn	Il2	Il4	Il5	Il6	Il7	Il9	Il10	Il11	Il12a	Il13	Il15	Il16	Il17a	Il17b	Il17c	Il17d	Il17f	Il18	Il19	Il20	Il21	Il22	Iltifb	Il23a	Il24	Il25	Il27	Il33	Il34	Il1f6	Il1f8	Il1f9	Il1f5
Intermediate filament family orphans		Iffo1	Iffo2
Intermediate filaments Type III		Des	Gfap	Prph	Sync	Vim
Intermediate filaments Type IV		Ina	Nefh	Nefl	Synm
IPT domain containing		Camta1	Camta2	Ebf3	Pkhd1	Ebf1	Met	Pkhd1l1	Ebf2	Nfatc2	Ebf4	Exoc2	Mst1r	Nfat5	Nfatc1	Nfatc3	Nfatc4	Nfkb1	Nfkb2	Plxna1	Plxna2	Plxna3	Plxna4	Plxnb1	Plxnb2	Plxnb3	Plxnc1	Plxnd1	Rbpj	Rel	Rela	Relb
IQSEC ArfGEF family		Iqsec1	Iqsec2	Iqsec3
Iron (II) and 2-oxoglutarate dependent oxygenases		Hspbap1	Jarid2	Jmjd6	Jmjd7
Isocitrate dehydrogenases		Idh1	Idh2	Idh3a	Idh3b	Idh3g
IZUMO family		Izumo3	Izumo1	Izumo4
Jak family tyrosine kinases		Jak1	Jak2	Jak3	Tyk2
Jun transcription factor family		Jun	Junb	Jund
Junctophilins		Jph1	Jph3	Jph2	Jph4
Kallikreins		Klk1b8	Klk1b16	Klk1	Klk1b5	Klk1b1	Klk1b9	Klk1b3	Klk1b11	Klk1b24	Klk1b26	Klk1b21	Klk1b27	Klk1b22	Klk1b4	Klk4	Klk5	Klk6	Klk7	Klk8	Klk9	Klk10	Klk11	Klk12	Klk13	Klk14	Klk15	Klkb1
KCTD family		Kctd2	Kctd1	Kctd4	Kctd3	Kctd5	Kctd9	Kctd6	Kctd10	Kctd7	Kctd8	Kctd11	Kctd12	Kctd13	Kctd14	Kctd15	Kctd16	Kctd17	Kctd18	Kctd19	Kctd20	Kctd21
KDEL endoplasmic reticulum protein retention receptors		Kdelr1	Kdelr2	Kdelr3
Kelch like		Klhl33	Enc1	Klhl42	Gan	Ipp	Ivns1abp	Keap1	Klhl1	Klhl2	Klhl3	Klhl4	Klhl5	Klhl6	Klhl7	Klhl8	Klhl9	Klhl10	Klhl11	Klhl12	Klhl13	Klhl14	Klhl15	Klhl17	Klhl18	Klhl20	Klhl21	Klhl22	Klhl23	Klhl24	Klhl25	Klhl26	Klhl28	Klhl29	Klhl30	Klhl31	Klhl32	Klhl34	Klhl35	Klhl36	Klhl38	Klhl40	Klhl41
KEOPS complex		Osgep	2810408M09Rik	Trp53rk	Tprkb
Keratin associated proteins		Krtap1-3	Krtap9-3	Krtap1-4	Gm11562	Gm11938	Gm11937	Krtap2-4	Gm11938	Gm11937	Krtap2-4	Krtap3-1	Krtap3-3	Krtap3-2	Krtap4-16	Gm11563	Gm11596	Krtap4-6	Gm11595	Gm11569	Gm11554	Krtap4-13	Krtap7-1	Krtap9-5	Krtap10-10	Krtap10-4	LOC102640500	Gm9508	Gm3238	Gm3233	Gm7137	Gm3250	Gm9639	Gm19668	Gm19402	Gm9507	Gm2696	Gm10318	Gm3285	Krtap11-1	LOC101056229	Gm10024	Gm10100	Gm10142	Krtap13-1	2310034C09Rik	Krtap13	2310057N15Rik	Krtap15
Keratins, type I		Krt12	Krt13	Krt14	Krt15	Krt16	Krt17	Krt18	Krt19	Krt20	Krt23	Krt24	Krt25	Krt26	Krt27	Krt28	Krt31	Krt33a	Krt33b	Krt32	Krt34	Krt35	Krt36	Krt39	Krt40
Keratins, type II		Krt1	Krt4	Krt5	Krt6a	Krt6b	Krt7	Krt8	Krt71	Krt72	Krt73	Krt75	Krt76	Krt77	Krt78	Krt79	Krt80	Krt81	Krt82	5430421N21Rik	Krt84	Krt86	Krt222
KICSTOR complex		BC048403	Itfg2	Kptn	Szt2
Killer cell immunoglobulin like receptors		Kir3dl1	Kir3dl2
Killer cell lectin like receptors		Klrb1b	Klrb1c	Klrb1a	Klrc1	Klrd1	Klrg1	Klrg2
Kinesins		Kif1a	Cenpe	Kif1b	Kif4	Kif1c	Kif18a	Kif2a	Kif24	Kif2b	Stard9	Kif2c	Kif3a	Kif3b	Kif3c	Kif5a	Kif5b	Kif5c	Kif6	Kif7	Kif9	Kif11	Kif12	Kif13a	Kif13b	Kif14	Kif15	Kif16b	Kif17	Kif18b	Kif19a	Kif20a	Kif20b	Kif21a	Kif21b	Kif22	Kif23	Kif26a	Kif26b	Kif27	Gm1305	Kifc1	Kifc5b	Kifc2	Kifc3
Kleisins		Ncaph	Rad21	Rad21l	Rec8
KN motif and ankyrin repeat domain containing		Kank1	Kank2	Kank3	Kank4
KNL1 complex		Zwint
Kruppel like factors		Klf1	Klf2	Klf3	Klf4	Klf5	Klf6	Klf7	Klf8	Klf9	Klf10	Klf11	Klf12	Klf13	Klf14	Klf15	Klf17
L ribosomal proteins		Rpl3	Rpl3l	Rpl4	Rpl5	Rpl6	Gm5428	Rpl7	Rpl7a	Rpl7l1	Rpl8	Rpl9	Rpl10	Rpl10a	Rpl10l	Rpl11	Rpl12	Rpl13a	Rpl14	Rpl15	Rpl17	LOC102632403	LOC101056140	Rpl18a	Rpl19	Rpl21	Rpl22	Rpl23	Rpl24	Rpl26	Rpl27	Rpl27a	Rpl28	Rpl30	Rpl31	Gm6251	Gm6404	Rpl35	Rpl35a	Gm4604	Rpl36al	Rpl37	Rpl37a	Rpl38	Rpl39	Rplp0	Rplp2	Gm7866
La ribonucleoproteins		Larp1	Larp7	Larp4	Ssb	Larp4b	Larp6
Laminin subunits		Lama1	Lama2	Lama3	Lama4	Lama5	Lamb1	Lamb2	Lamb3	Lamc1	Lamc2	Lamc3
Lamins		Lmna	Lmnb1	Lmnb2
Late cornified envelope proteins		2310050C09Rik	Crnn	Kprp
Latent transforming growth factor beta binding proteins		Ltbp1	Ltbp2	Ltbp3	Ltbp4
LEM domain containing		Ankle1	Ankle2	Emd	Lemd2	Lemd3	Tmpo
Leucine zipper tumor suppressor family		Lzts1	Lzts2	Lzts3	N4bp3
Leukotriene receptors		Cysltr1	Fpr2	Cysltr2	Ltb4r1	Ltb4r2
LGI family		Lgi1	Lgi2	Lgi3	Lgi4
LHFPL tetraspan proteins		Lhfpl1	Lhfpl5	Lhfpl2	Lhfpl3
LIM class homeoboxes		Isl1	Isl2	Lhx1	Lhx2	Lhx3	Lhx4	Lhx5	Lhx6	Lhx8	Lhx9	Lmx1a	Lmx1b
LIM domain containing		Ablim1	Ablim2	Ablim3	Crip1	Crip3	Csrp1	Csrp2	Csrp3	Fblim1	Fhl1	Fhl2	Fhl3	Fhl5	Lasp1	Ldb3	Lima1	Limch1	Limd2	Limk1	Limk2	Lims1	Lmcd1	Lmo1	Lmo2	Lmo4	Lmo7	Lpxn	Mical1	Mical2	Mical3	Micall1	Micall2	Nrap	Pdlim1	Pdlim2	Pdlim4	Pdlim5	Pdlim7	Prickle1	Prickle2	Prickle3	Prickle4	Pxn	Scel	Tes	Tgfb1i1	Xirp2
LIM zinc finger domain containing		Lims2	Lims1
LIMK/TESK kinase family		Tesk1	Limk1	Tesk2	Limk2
Linear ubiquitin chain assembly complex		Sharpin	Rbck1	Rnf31
Lipases		Cel	Aadac	Dagla	Pnpla2	Daglb	Pnpla3	Lipa	Lipc	Lipe	Lipf	Lipg	Liph	Lipi	Lipk	Lipm	Lipn	Lpl	Mgll	Pnlip	Pnliprp2
Lipid phosphatases		Dolpp1
Lipins		Lpin1	Lpin2	Lpin3
Lipocalins		Ambp	Apod	C8g	Apom	Lcn2	Lcn6	Lcn8	Lcn9	Lcn10	Lcn12	LOC102636769	Obp2b	Obp2a	Ptgds	Rbp4
Long pentraxins		Nptx1	Nptx2	Nptxr	Ptx3	Ptx4
Low density lipoprotein receptors		Ldlr	Lrp1	Lrp1b	Lrp2	Lrp3	Lrp4	Lrp5	Lrp6	Lrp8	Lrp10	Lrp11	Lrp12	Vldlr
LRAT domain containing family		Lrat
LSm proteins		Lsm1	Lsm2	Lsm3	Lsm4	Lsm5	Lsm6	Lsm7	Lsm8	Lsm10	Lsm11	Lsm12	Lsm14a	Lsm14b	Naa38
LY6/PLAUR domain containing		Cd59b	Ly6g6f	Cd177	Gm17252	Gml	Pate2	Hemt1	Gm17365	Ly6d	Ly6e	Ly6g5b	Ly6g5c	Ly6g6c	Ly6g6d	Ly6h	Lynx1	Lypd1	Lypd3	Lypd4	Lypd5	Lypd6	Lypd6b	Lypd8	Plaur	Psca	Slurp1	Spaca4	Tex101
LYR motif containing		Lyrm1	Ndufa6	Lyrm2	Ndufb9	Lyrm4	Lyrm7	Lyrm9	Sdhaf1
Lysine acetyltransferases		Atat1	Clock	Crebbp	Kat2a	Esco1	Mcm3ap	Elp3	Kat2b	Esco2	Ncoa1	Ep300	Gtf3c4	Ncoa2	Ncoa3	Hat1	Taf1
Lysine demethylases		Jmjd1c	Kdm2a	Kdm5c	Kdm1a	Kdm2b	Kdm3a	Kdm5a	Kdm3b	Kdm5b	Kdm4a	Kdm5d	Kdm4b	Kdm7a	Kdm4c	Phf2	Kdm4d	Phf8	Kdm6a	Kdm6b	Kdm8
Lysine methyltransferases		Dot1l	Ehmt1	Ash1l	Mecom	Ehmt2	Ezh1	Prdm2	Nsd1	Ezh2	Prdm6	Setd1a	Kmt2a	Prdm8	Setd2	Kmt2b	Prdm9	Setd7	Kmt2c	Prdm16	Smyd1	Kmt2d	Smyd2	Kmt2e	Smyd3	Setdb1	Suv39h2	Setdb2	Suv39h1
Lysophosphatidic acid receptors		Lpar1	Lpar2	Lpar3	Lpar4	Lpar5	Lpar6
Lysosome associated membrane proteins		Lamp1	Cd68	Lamp2	Lamp3	Lamp5
Lysozymes, c-type		Lalba	Lyz2	Lyz1	Lyzl1	Lyzl4	Lyzl6	Spaca3	Spaca5	Spaca5
Lysozymes, g-type		Lyg1	Lyg2
M1 metallopeptidases		Anpep	Erap1	Enpep	Taf2	Lnpep	Lta4h	Npepps	Rnpep	Rnpepl1	Trhde
M10 matrix metallopeptidases		Mmp2	Mmp1a	Mmp3	Mmp13	Mmp7	Mmp23	Mmp8	Mmp9	Mmp10	Mmp11	Mmp12	Mmp14	Mmp15	Mmp16	Mmp17	Mmp19	Mmp20	Mmp21	Mmp24	Mmp25	Mmp27	Mmp28
M13 metallopeptidases		Ece1	Ece2	Ecel1	Kel	Mme	Mmel1	Phex
M14 carboxypeptidases		Aebp1	Agbl1	Agbl2	Agtpbp1	Agbl3	Prcp	Agbl4	Agbl5	Cpa1	Cpa2	Cpa3	Cpa4	Cpa5	Cpa6	Cpb1	Cpb2	Cpd	Cpe	Cpm	Cpn1	Cpn2	Cpq	Cpvl	Cpxm1	Cpxm2	Cpz	Scpep1
M16 metallopeptidases		Ide	Pitrm1	Pmpca	Pmpcb	Uqcrc1	Uqcrc2
M3 metallopeptidases		Mipep	Nln	Thop1
m6A methyltransferase complex		Mettl3	Mettl14	Wtap
MAB21 family		Mab21l1	Mab21l2	Mab21l3
Macro domain containing		Chd1l	Parp9	Gdap2	Parp14	Macrod1	Macrod2	Oard1
MADS box family		Srf	Mef2a	Mef2b	Mef2c	Mef2d
Maestro heat like repeat containing		Mro	Mroh1	Mroh2a	Mroh2b	Mroh6	Mroh7	Mroh8	Mroh9
MAGE family		Magea10	Magea4	Mageb3	Mageb2	Mageb1	Mageb4	Mageb5	Gm14781	Mageb17-ps	Mageb16	Gm5072	Gm5071	Mageb18	Maged1	Maged2	Magee1	Magee2	Mageh1	Magel2	Ndn	Tro
Major cadherins		Cdh13	Cdh26
Mannosidases alpha class 1		Edem1	Edem2	Edem3	Man1a	Man1a2	Man1b1	Man1c1
Mannosidases alpha class 2		Man2a1	Man2a2	Man2b1	Man2b2	Man2c1
Mannosidases endo-alpha		Manea	Maneal
Mannosidases type beta		Manba	Manbal
Mannosyl-glycoprotein N-acetylglucosaminyltransferases		Mgat1	Mgat4b	Mgat2	Mgat5	Mgat3	Mgat4a	Mgat4c	Mgat5b
MAP kinase phosphatases		Dusp1	Dusp2	Dusp4	Dusp5	Dusp6	Dusp7	Dusp8	Dusp9	Dusp10	Dusp16	Styxl1
MAPK activated protein kinases		Mapkapk2	Mapkapk3	Mapkapk5	Mknk1	Mknk2	Rps6ka1	Rps6ka2	Rps6ka3	Rps6ka4	Rps6ka5	Rps6ka6
MARVEL domain containing		Mal	Marveld2	Ocln	Mal2	Pllp	Syp	Mall	Synpr	Marveld1	Sypl	Marveld3	Sypl2	Myadm	Myadml2	Plp2
Matrilins		Matn1	Matn2	Matn3	Matn4
MAX dimerization proteins		Mga	Mlx	Mnt	Mxd1	Mxd3	Mxd4	Mxi1
MBT domain containing		L3mbtl2	L3mbtl1	Mbtd1	L3mbtl3	L3mbtl4	Scmh1	Sfmbt1	Sfmbt2
MCM family		Mcm3	Mcm2	Mcm4	Mcm7	Mcm5	Mcm6	Mcm8	Mcm9	Mcmdc2
Mediator complex		Med1	Ccnc	Med4	Cdk8	Med6	Cdk19	Med7	Med12	Med8	Med9	Med10	Med11	Med12l	Med13	Med13l	Med14	Med16	Med17	Med18	Med19	Med20	Med21	Med22	Med23	Med24	Med25	Med26	Med27	Med28	Med29	Med30	Med31
Melanin concentrating hormone receptors		Mchr1
Melanocortin receptors		Mc1r	Mc2r	Mc3r	Mc4r	Mc5r
Melatonin receptors		Mtnr1a	Mtnr1b
Membrane associated guanylate kinases		Cacnb1	Card11	Dlg3	Cacnb2	Cask	Cacnb3	Dlg1	Cacnb4	Dlg2	Card10	Magi1	Card14	Mpp5	Dlg4	Tjp2	Dlg5	Magi2	Magi3	Mpp1	Mpp2	Mpp3	Mpp4	Mpp6	Mpp7	Tjp1	Tjp3
Membrane associated progesterone receptor family		Cyb5d2	Nenf	Pgrmc1	Pgrmc2
Membrane bound O-acyltransferases		Hhat	Hhatl	Lpcat3	Mboat1	Mboat2	Mboat4	Mboat7	Porcn
Membrane spanning 4-domains		Ms4a1	Ms4a2	Ms4a3	Ms4a4a	Ms4a5	Ms4a6d	Ms4a7	Ms4a8a	Ms4a10	Ms4a12	Ms4a13	Ms4a15	Tmem176a	Tmem176b
Metaxins		Mtx1	Mtx2	Mtx3
Methyl-CpG binding domain containing		Mbd1	Baz2a	Mbd5	Baz2b	Mbd6	Mbd2	Setdb1	Mbd3	Setdb2	Mbd4	Mecp2
Methyltransferase like		Mettl1	Mettl3	Mettl2	Mettl14	Mettl4	Mettl5	Mettl6	Mettl7a1	Mettl7b	Mettl8	Mettl9	Mettl11b	Mettl15	Mettl16	Mettl17	Mettl18	Mettl21a	Mettl21c	Mettl22	Mettl23	Mettl25	Ntmt1	Rrnad1	Trmt44	Vcpkmt
MIA family		Mia	Mia2	Mia3	Otor
MicroRNA protein coding host genes		Aatf	Abca6	Aatk	Akap13	Ash1l	Kat2b	Abhd16a	Abcc10	Abr	Ap1b1	Cadm2	Ruvbl2	Acbd6	Abcf1	Adamtsl1	Cdc5l	Ezh1	Trim28	Acmsd	Ablim2	Ambra1	Dicer1	Il1rapl1	Acss3	Acap3	Amh	Dkc1	Kdm2b	Aftph	Adamtsl4	Ankrd28	Dlg1	Kdm5c	Amot	Adcy6	Ap2a1	Dscam	Plcg1	Amotl2	Adcy7	Arf1	Ephb2	Tns1	Ank1	Aebp1	Arhgef11	Farp1	Ankrd54
Microsomal glutathione S-transferases		Mgst1	Mgst2	Mgst3
Microtubule associated protein RP/EB family		Mapre1	Mapre3
Minor histocompatibility antigens		Akap13	Apobec3	Kdm5d	Bcat2	Arhgdib	LOC102638047	Bcl2a1a	Cd19	Sp110	Bcl2a1b	Cenpm	Gm15753	Bcl2a1d	Ctsh	LOC677525	Ddx3y	Gemin4	LOC546061	Dph1	Heatr1	LOC101056250	Ebi3	Ly75	Usp9y	Erap1	Mr1	Erbb2	P2rx5	Mthfd1	Rps4x	Myo1g	Trim42	Nup133	Ugt2b1	Pdcd11	Wnk1	Pi4k2b	Pkn3	Prcp	Ptk2b	Slc1a5	Slc19a1	Son	Ssr1	Swap70	Tor3a	Trip10	Tymp
Miro like atypical Rho GTPases		Rhot1	Rhot2
MIS12 kinetochore complex		Dsn1	Mis12	Nsl1	Pmf1
Mitochondrial complex I assembly complex		Ecsit	Acad9	Ndufaf1	Timmdc1	Tmem126b
Mitochondrial complex II: succinate dehydrogenase subunits		Sdha	Sdhb	Sdhc	Sdhd
Mitochondrial complex III: ubiquinol-cytochrome c reductase complex subunits		Uqcr10	Cyc1	Uqcr11	Uqcrc1	Uqcrb	Uqcrc2	Uqcrfs1	Gm9763	Uqcrq
Mitochondrial complex IV: cytochrome c oxidase subunits		Cox4i1	Cox4i2	Cox5a	Cox6a1	Cox6a2	Cox6b1	Cox6b2	LOC102640946	Cox7a1	Cox7a2	Cox7b	Cox8a
Mitochondrial contact site and cristae organizing system subunits		Apool	Apoo	Chchd6	Chchd3	Immt
Mitochondrial iron-sulfur assembly components		Bola3	Glrx5	Fdxr	Lyrm4	Fxn	Iba57	Isca1	Isca2	Iscu	Nfs1	Nfu1	Nubpl
Mitochondrial respiratory chain complex assembly factors		Atpaf1	Bcs1l	Atpaf2	Chchd7	Cmc1	Coa4	Cmc2	Fdxr	Coa3	Lyrm7	Coa5	Ndufaf1	Coa7	Ndufaf5	Cox7a2l	Ndufaf7	Cox10	Nubpl	Cox11	Sdhaf1	Cox14	Ttc19	Cox15	Cox16	Cox17	Cox18	Cox19	Cox20	Foxred1	Hccs	Higd1a	Higd2a	Lrpprc	Ndufaf3	Ndufaf4	Ndufaf6	Oxa1l	Pet100	Pet117	Pnkd	Sco1	Sco2	Sdhaf2	Smim20	Surf1	Taco1	Tmem70	Tmem177
Mitochondrial ribosomal proteins		Dap3	Mrpl1	Mrpl2	Mrpl3	Mrpl4	Mrpl9	Mrpl10	Mrpl11	Mrpl12	Mrpl13	Mrpl14	Mrpl15	Mrpl16	Mrpl17	Mrpl18	Mrpl19	Mrpl20	Mrpl21	Mrpl22	Mrpl23	Mrpl24	Mrpl27	Mrpl28	Mrpl30	Mrpl32	Mrpl33	Mrpl34	Mrpl35	Mrpl36	Mrpl37	Mrpl38	Mrpl39	Mrpl40	Mrpl41	Mrpl42	Mrpl43	Mrpl44	Mrpl45	Mrpl46	Mrpl47	Mrpl48	Mrpl49	Mrpl50	Mrpl51	Mrpl52	Mrpl53	Mrpl54	Mrpl55
mitochondrial RNase P complex		Trmt10c	Hsd17b10
Mitochondrial sorting and assembly machinery complex		Samm50
Mitogen-activated protein kinase kinase kinase kinases		Map4k1	Map4k2	Map4k3	Map4k4	Map4k5
Mitogen-activated protein kinase kinase kinases		Map3k2	Araf	Map3k3	Braf	Map3k4	Map3k1	Map3k5	Raf1	Map3k6	Map3k8	Map3k9	Map3k10	Map3k11	Map3k12	Map3k13	Map3k14	Map3k15	Map3k19	Taok1	Taok2	Taok3
Mitogen-activated protein kinase kinases		Map2k1	Map2k2	Map2k3	Map2k4	Map2k5	Map2k6	Map2k7
Mitogen-activated protein kinases		Mapk1	Mapk3	Mapk4	Mapk6	Mapk7	Mapk8	Mapk9	Mapk10	Mapk11	Mapk12	Mapk13	Mapk14	Mapk15
MJD deubiquinating enzymes		Josd2	Atxn3
MKS complex		Cc2d2a	B9d1	Mks1	Tmem67	B9d2	Tmem231	Cep290	Tctn1	Tctn2
MOB kinase activators		Mob1a	Mob4	Mob1b	Mob2	Mob3a	Mob3b	Mob3c
MPP10 subcomplex		Imp3	Mphosph10	Imp4
MRH domain containing		Erlec1	Gnptg	Igf2r	M6pr	Os9	Prkcsh
MRN complex		Nbn	Rad50
MSL histone acetyltransferase complex		Kat8	Msl1	Msl2	Msl3
MTOR complex 1		Akt1s1	Mlst8	Mtor	Rptor
MTOR complex 2		Mapkap1	Mlst8	Prr5	Mtor	Rictor
Mucins		Emcn	Ovgp1	Muc2	A630081J09Rik	Muc5ac	Muc5b	Muc6	Muc13	Muc15	Muc20
Multiple C2 and transmembrane domain containing		Mctp1	Mctp2
MutL homologs		Mlh1	Mlh3	Pms1	Pms2
MutS homologs		Msh2	Msh3	Msh4	Msh5	Msh6
My-T-BRC complex		Bcr	Myd88	Tlr9
Myb/SANT domain containing		0610010K14Rik	Bdp1	Mta1	Ezh1	Chd6	Cdc5l	Mta2	Ezh2	Chd7	Dnajc1	Mta3	Dmap1	Dnajc2	Dmtf1	Rere	Ep400	Tada2b	Gon4l	Terf1	Mier1	Terf2	Mier2	Zkscan2	Mier3	Zscan20	Mis18bp1	Zzz3	Msantd1	Msantd3	Msantd4	Myb	Mybl1	Mybl2	Mypop	Mysm1	Ncor1	Ncor2	Rcor1	Rcor2	Smarca1	Smarca5	Smarcc1	Smarcc2	Snapc4	Tada2a	Trerf1	Zfp541
Myocardin family		Mamstr	Myocd
Myocyte enhancer factor 2 proteins		Mef2a	Mef2b	Mef2c	Mef2d
Myogenic regulatory family		Myf5	Myf6	Myod1	Myog
Myosin binding proteins		Mybpc1	Myom2	Mybpc2	Myom3	Mybpc3	Mybph	Mybphl	Myom1
Myosin heavy chains		Myh1	Myh9	Myh2	Myh14	Myh3	Myh4	Myh6	Myh7	Myh7b	Myh8	Myh10	Myh11	Myh13	Myh15
Myosin light chain kinase family		Mylk	Obscn	Mylk2	Ttn	Mylk3	Mylk4	Speg
Myosin light chains		Myl1	Myl2	Myl3	Myl4	Myl6	Myl6b	Myl7	Myl9	Myl10	Myl12b	Myl12a	Mylpf
Myosin phosphatase targeting family		Ppp1r12a	Ppp1r12c	Ppp1r16a	Ppp1r16b
Myosins, class I		Myo1a	Myo1d	Myo1b	Myo1g	Myo1c	Myo1e	Myo1f	Myo1h
Myosins, class III		Myo3a	Myo3b
Myosins, class IX		Myo9a	Myo9b
Myosins, class V		Myo5a	Myo5b	Myo5c
Myosins, class VI		Myo6
Myosins, class VII		Myo7a	Myo7b
Myosins, class X		Myo10
Myosins, class XIX		Myo19
Myosins, class XV		Myo15
Myosins, class XVI		Myo16
Myosins, class XVIII		Myo18a	Myo18b
Myotubularins		Mtm1	Mtmr1	Mtmr2	Mtmr3	Mtmr4	Mtmr6	Mtmr7	Mtmr9	Mtmr10	Mtmr11	Mtmr12	Mtmr14	Sbf1	Sbf2
Myozenins		Myoz1	Myoz2	Myoz3
MYST type domain containing lysine acetyltransferases		Kat5	Kat6a	Kat8	Kat7
N-BAR domain containing		Amph	Arhgap17	Arhgap44	Bin1	Bin2	Bin3	Sh3bp1	Sh3gl1	Sh3gl2	Sh3gl3	Sh3glb1	Sh3glb2
N-terminal EF-hand calcium binding proteins		Necab1	Necab2	Necab3
N(alpha)-acetyltransferase subunits		Naa25	Naa10	Naa16	Naa35	Naa11	Naa15	Naa20	Naa30	Naa38	Naa40	Naa50	Naa60
Na+/K+ transporting ATPase interacting		Nkain1	Nkain2	Nkain3	Nkain4
NADH:ubiquinone oxidoreductase core subunits		Ndufs1	Ndufs2	Ndufs3	Ndufs7	Ndufs8	Ndufv1	Ndufv2
NADH:ubiquinone oxidoreductase supernumerary subunits		Ndufa1	Ndufa9	Ndufa2	Ndufa3	Ndufa5	Ndufa6	Ndufa7	Ndufa8	Ndufa10	Ndufa11	Gm4943	Ndufa12	Ndufa13	Ndufab1	LOC102634451	LOC102631912	Ndufb2	Ndufb3	Ndufb4	Gm3244	Gm3873	Ndufb5	Ndufb6	Ndufb7	Ndufb8	Ndufb9	Ndufb10	Ndufb11	Ndufc1	Ndufc2	Ndufs4	Ndufs6	Gm6415	Ndufv3
NCoR/SMRT transcriptional repression complex subunits		Gps2	Hdac3	Ncor1	Tbl1x	Ncor2	Tbl1xr1
NDC80 kinetochore complex		Ndc80	Nuf2	Spc24	Spc25
NDRG family		Ndrg1	Ndrg2	Ndrg3	Ndrg4
Nectins and nectin-like molecules		Cadm1	Cadm2	Cadm3	Cadm4	Crtam
Negative elongation factor complex members		Nelfb	Nelfa	Nelfe	Nelfcd
Netrins		Ntn1	Ntn3	Ntn4	Ntn5	Ntng1	Ntng2
Neuraminidases		Neu1	Neu2	Neu3	Neu4
Neuregulins		Nrg3	Nrg2	Nrg4
Neurexins		Nrxn1	Nrxn2
Neuroligins		Nlgn1	Nlgn2	Nlgn3
Neuromedin U receptors		Nmur1	Nmur2
Neuropeptide receptors		Npbwr1	Npffr1	Npffr2	Npsr1	Npy1r	Npy2r	Npy5r
Neuropeptides		Adcyap1	Agt	Adm	Chga	Adm2	Igf2	Agrp	Kng1	Apln	Kng2	Avp	Prl	Calca	Pthlh	Cck	Trh	Crh	Uts2	Gal	Galp	Gast	Ghrh	Ghrl	Gip	Gnrh1	Grp	Hcrt	Iapp	Igf1	Ins2	Kiss1	Lep	Nms	Nmu	Npb	Npff	Nppa	Nppc	Nps	Npvf	Npw	Npy	Nts	Oxt	Pdyn	Penk	Pmch	Pnoc
Neurotensin receptors		Ntsr1	Ntsr2
Neurotrophins		Bdnf	Ngf	Ntf3	Ntf5
NF-kappa B complex subunits		Nfkb1	Nfkb2	Rel	Rela	Relb
NineTeen complex		Bcas2	Cwc15	Cdc5l	Plrg1	Ctnnbl1	Prpf19
NKL subclass homeoboxes and pseudogenes		Barhl1	Barhl2	Barx1	Barx2	Bsx	Dbx1	Dbx2	Dlx1	Dlx2	Dlx3	Dlx4	Dlx5	Dlx6	Emx1	Emx2	En1	En2	Hhex	Hlx	Hmx1	Hmx2	Hmx3	Lbx1	Lbx2	Msx1	Msx2	Nanog	Nkx1-2	Nkx2-1	Nkx2-2	Nkx2-3	Nkx2-4	Nkx2-5	Nkx2-6	Nkx2-9	Nkx3-1	Nkx3-2	Nkx6-1	Nkx6-2	Noto	Tlx1	Tlx2	Tlx3	Vax1	Vax2
NLR family		Ciita	Naip2	Nlrc3	Nlrc4	Nlrc5	Nlrp1b	Nlrp2	Nlrp3	Nlrp4e	Nlrp4c	Nlrp5	Nlrp6	Nlrp9b	Nlrp10	Nlrp12	Nlrp14	Nlrx1	Nod1	Nod2
NME/NM23 family		Nme1	Nme7	Nme2	Nme3	Nme4	Nme5	Nme6	Nme8	Nme9
Non-canonical high mobility group		Hmg20a	Hmg20b	Hmgxb3	Hmgxb4
Non-canonical poly(A) polymerases		Mtpap	Tut1
Non-clustered protocadherins		Pcdh1	Pcdh7	Pcdh8	Pcdh9	Pcdh10	Pcdh11x	Pcdh12	Pcdh17	Pcdh18	Pcdh19	Pcdh20
NOP2/Sun RNA methyltransferase family		Nop2	Nsun2	Nsun3	Nsun4	Nsun5	Nsun6	Nsun7
Notch receptors		Notch1	Notch2	Notch3	Notch4
NPHP complex		Nphp1	Nphp4
NRZ tethering complex		Nbas	Zw10	Rint1
NSL histone acetyltransferase complex		Kansl1	Kat8	Ogt	Hcfc1	Kansl2	Mcrs1	Phf20	Wdr5	Kansl3
NSP adaptor proteins		Bcar3	Sh2d3c
NT-C2 domain containing		Ehbp1	Fam102a	Fam102b
NTC associated proteins		Bud13	Ccdc130	Cdc40	Cwc15	Cwc22	Cwc25	Cwc27	Dhx40	Gpkow	Plrg1	Rbm22	Rnf113a2	Slu7	Snw1
Nuclear exosome targeting complex		Rbm7	Zcchc8
Nuclear factors of activated T-cells		Nfat5	Nfatc1	Nfatc2	Nfatc3	Nfatc4
Nuclear hormone receptors		Ar	Esr1	Esr2	Esrrb	Esrrg	Hnf4a	Hnf4g	Nr1d1	Nr1d2	Nr1h2	Nr1h3	Nr1h4	Nr1i2	Nr1i3	Nr2c1	Nr2c2	Nr2e1	Nr2e3	Nr2f1	Nr2f2	Nr2f6	Nr3c1	Nr3c2	Nr4a1	Nr4a2	Nr4a3	Nr5a1	Nr5a2	Nr6a1	Nr0b1	Nr0b2	Pgr	Ppara	Ppard	Pparg	Rara	Rarb	Rarg	Rora	Rorb	Rorc	Rxra	Rxrb	Rxrg	Thra	Thrb	Vdr
Nucleoporins		Ahctf1	Aaas	Sec13	Gle1	Nup37	Seh1l	Ndc1	Nup43	Nup35	Nup133	Nup50	Nup153	Nup54	Nup188	Nup62	Nup205	Nup85	Rae1	Nup88	Nup93	Nup98	Nup107	Nup155	Nup160	Nup210	Nup214	Pom121	Tpr
Nucleoredoxin family		Nxn	Nxnl1	Nxnl2
Nucleotide excision repair		Cetn2	Ddb2	Ddb1	Gtf2h1	Gtf2h2	Gtf2h3	Gtf2h4	Gtf2h5	Lig1	Mms19	Mnat1	Rad23a	Rad23b	Rpa1	Rpa2	Rpa3	Xab2
NudC family		Nudc	Nudcd1	Nudcd2	Nudcd3
Nudix hydrolase family		Dcp2	Nudt1	Nudt2	Nudt3	Nudt4	Nudt5	Nudt6	Nudt7	Nudt8	Nudt9	Nudt10	Nudt11	Nudt12	Nudt13	Nudt14	Nudt15	Nudt16	Nudt16l1	Nudt17	Nudt18	Nudt19	Nudt21	Nudt22	Trpm2
NuRD complex		Chd3	Mta1	Chd4	Mta2	Chd5	Mta3	Hdac1	Hdac2	Mbd2	Mbd3	Rbbp4	Rbbp7
NURF complex		Smarca1	Bptf	Rbbp4	Rbbp7
O-linked N-acetylglucosaminyltransferases		Eogt	Ogt	Pomgnt1	Pomgnt2
Olfactory receptors, family 1		Olfr403	Olfr43	Olfr362	Olfr412	Olfr20	Olfr1357	Olfr3	Olfr348	Olfr350	Olfr365	Olfr355	Olfr24	Olfr351	Olfr354	Olfr357	Olfr1496
Olfactory receptors, family 10		Olfr714	Olfr518	Olfr17	Olfr713	Olfr519	Olfr287	Olfr288	Olfr1123	Olfr95	Olfr1510	Olfr1511	Olfr1512	Olfr980	Olfr978	Olfr979	Olfr55	Olfr239	Olfr63	Gm4461	Olfr418-ps1	Olfr218	Olfr16	Olfr370	Olfr796	Olfr1494	Olfr982	Olfr1420	Olfr1490	Olfr417	Olfr419
Olfactory receptors, family 11		Olfr96	Olfr744	Olfr747	Olfr749	Olfr745	Olfr323
Olfactory receptors, family 12		Olfr102	Olfr101	Olfr109
Olfactory receptors, family 13		Olfr211	Olfr273	Olfr272	Olfr270	Olfr275	Olfr309	Olfr71
Olfactory receptors, family 14		Olfr301	Olfr125
Olfactory receptors, family 2		Olfr435	Olfr13	Olfr448	Olfr13	Olfr446	Olfr237-ps1	Olfr441	Olfr444	Olfr447	Olfr435	Olfr705	Olfr701	Olfr318	Olfr316	Olfr320	Olfr765	Olfr767	Olfr520	Olfr1359	Olfr1360	Olfr11	Olfr222	Olfr15	Olfr715	Gm10081	Olfr716	Olfr453	Olfr452	Olfr1383	Olfr91	Olfr90	Olfr267	Olfr167	Olfr166	Olfr164	Olfr165	Olfr155	Olfr31	Olfr331	Olfr329-ps	Olfr330	Olfr325	Olfr328	Olfr224	Olfr720	Olfr314	Olfr56	Olfr1396
Olfactory receptors, family 3		Olfr402	Olfr410	Olfr411
Olfactory receptors, family 4		Olfr1238	Olfr1234	Olfr1240	Olfr1256	Olfr32	Olfr140	Olfr1230	Olfr1206	Olfr1205	Olfr1201	Olfr1255	Olfr1257	Olfr1211	Olfr1209	Olfr1263	Olfr1258	Olfr464	Olfr462	Olfr463	Olfr984	Olfr1428	Olfr1425	Olfr1424	Olfr1423	Olfr1509	Olfr1303	Olfr1310	Olfr1309	Olfr1303	Olfr1303	Olfr1303	Olfr728	Olfr730	Olfr729	Olfr727	Olfr723	Olfr724	Olfr734	Olfr733	Olfr732	Olfr722	Olfr735	Olfr1193
Olfactory receptors, family 5		Olfr76	Olfr198	Olfr993	Olfr1433	Olfr1020	Olfr1019	Olfr1111	Olfr221	Olfr1463	Olfr1445	Olfr1467	Olfr1444	Olfr368	Olfr1162	Olfr73	Olfr1155	Olfr196	Olfr187	Olfr193	Olfr191	Olfr183	Olfr152	Olfr1052	Olfr173	Olfr172	Olfr177	Olfr195	Olfr180	Olfr1157	Olfr1156	Olfr1023	Olfr1032	Olfr1031	Olfr1034	Olfr1022	Olfr1028	Olfr1029	Olfr502	Olfr480	Olfr508	Olfr1038-ps	Olfr1086	Olfr1093	Olfr111	Olfr110	Olfr1151
Olfactory receptors, family 51		Olfr576	Olfr64	Olfr66	Olfr65	Olfr557	Olfr558	Olfr78	Olfr568	Olfr578	Olfr577	Olfr640	Olfr641	Olfr631	Olfr571	Olfr574
Olfactory receptors, family 52		Olfr68	Olfr69	Olfr691	Olfr547	Olfr618	Olfr646	Olfr594	Olfr677	Olfr671	Olfr675	Olfr648	Olfr556	Olfr592	Olfr552	Olfr685	Olfr554	Olfr669	Olfr666	Olfr658	Olfr569	Olfr692
Olfactory receptors, family 56		Olfr679	Olfr681	Olfr684	Olfr683	Olfr657	Olfr504	Olfr663
Olfactory receptors, family 6		Olfr2	Olfr449	Olfr1416	Olfr1414	Olfr802	Olfr791	Olfr803	Olfr804	Olfr782	Olfr822	Olfr799	Olfr781	Olfr810	Olfr821	Olfr790	Olfr798	Olfr792	Olfr308	Olfr420	Olfr231	Olfr429	Olfr430	Olfr414	Olfr750	Olfr986	Olfr220
Olfactory receptors, family 7		Olfr57	Olfr19	Olfr1352	Olfr1356	Olfr39	Olfr873	Olfr854	Olfr853	Olfr832	Olfr834
Olfactory receptors, family 8		Olfr151	Olfr160	Olfr147	Olfr147	Olfr878	Olfr145	Olfr874	Olfr26	Olfr933	Olfr926	Olfr924	Olfr985	Olfr967	Olfr935	Olfr1099	Olfr1100	Olfr1104	Olfr1045	Olfr1046	Olfr1054	Olfr1053	Olfr1044
Olfactory receptors, family 9		Olfr459	Olfr460	Olfr1014	Olfr1006	Olfr1502	Olfr1505	Olfr826	Olfr825	Olfr1500	Olfr1497
Oligosaccharyltransferase complex subunits		Dad1	Magt1	Ddost	Krtcap2	Mlec	Ostc	Rpn1	Rpn2	Stt3a	Stt3b	Tusc3
OOSP family		Oosp2	Plac1
Opioid receptors		Oprd1	Oprk1	Oprl1	Oprm1
Opsin receptors		Opn1mw	Opn3	Opn1sw	Opn4	Opn5	Rgr	Rho	Rrh
ORAI calcium release-activated calcium modulators		Orai1	Orai2	Orai3
Origin recognition complex		Orc2	Orc1	Orc3	Orc4	Orc6	Orc5
OTU domain containing		Otub2	Otud1	Otud3	Otud4	Otud6a	Otud6b	Otud7a	Otud7b	Tnfaip3	Vcpip1	Yod1	Zranb1
oxoglutarate dehydrogenase family		Dhtkd1	Ogdh	Ogdhl
Oxoglutarate receptor		Oxgr1
Oxysterol binding proteins		Osbp	Osbpl2	Osbp2	Osbpl1a	Osbpl3	Osbpl5	Osbpl6	Osbpl7	Osbpl8	Osbpl9	Osbpl10	Osbpl11
P-TEFb complex subunits		Hexim1	Ccnk	Hexim2	Ccnt1	Ccnt2	Cdk9
p120 catenin family		Ctnnd1	Arvcf	Ctnnd2	Pkp4
P2Y receptors		P2ry1	P2ry2	P2ry4	P2ry6	P2ry12	P2ry13	P2ry14
Paf1/RNA polymerase II complex		Cdc73	Ctr9	Leo1	Paf1	Rtf1	Wdr61
Paired boxes		Pax1	Pax2	Pax3	Pax4	Pax5	Pax6	Pax7	Pax8	Pax9
Pannexins		Panx1	Panx2	Panx3
Pantothenate kinases		Pank4	Pank1	Pank2	Pank3
Pappalysins		Pappa	Pappa2
PAR bZIP family		Dbp	Hlf	Tef
Paralemmins		Palm	Palm2	Palm3	Palmd
Paraneoplastic Ma antigens		Moap1	Pnma1	Pnma2	Pnma3	Pnma5	Zcchc12	Zcchc18
Paraoxonases		Pon1	Pon2	Pon3
Parathyroid hormone receptors		Pth1r	Pth2r
Parkinson disease associated genes		Atp13a2	Fbxo7	Pla2g6	Eif4g1	Uchl1	Htra2	Lrrk2	Park7	Pink1	Snca	Vps35
Parvins		Parva	Parvb	Parvg
Parvulins		Pin1	Pin4
Patatin like phospholipase domain containing		Pla2g6	Pnpla1	Pnpla2	Pnpla3	Pnpla5	Pnpla6	Pnpla7	Pnpla8
PATE family		Gm17252	Pate2	Gm17365
PBAF complex		Actb	Actl6b	Actl6a	Smarcd1	Brd7	Arid2	Smarcd2	Pbrm1	Smarcd3	Phf10	Smarce1	Smarca4	Smarcb1	Smarcc1	Smarcc2
PDZ domain containing		Ahnak	Card14	Card11	Dlg3	Ahnak2	Cnksr1	Cask	Apba1	Cnksr2	Dlg1	Apba2	Cnksr3	Dlg2	Apba3	Dlg4	Htra2	Arhgap21	Dlg5	Magi1	Arhgap23	Dvl1	Mpp5	Arhgef11	Dvl2	Pclo	Arhgef12	Dvl3	Pdzd7	Cytip	Gipc3	Ppp1r9a	Deptor	Htra1	Rgs3	Frmpd1	Il16	Tjp2	Gm626	Ldb3	LOC101055948	Limk1	Frmpd4	Limk2	Gipc1	Lin7a	Gipc2	Lin7b	Gopc
Pellino E3 ubiquitin protein ligases		Peli1	Peli2	Peli3
Pentatricopeptide repeat containing		Polrmt	Lrpprc	Ptcd2	Mrps27	Ptcd3
Pepsinogens		Pgc
Peptide receptors		Aplnr	Ghsr	Kiss1r	Prlhr	Qrfpr	Trhr
Peptidoglycan recognition proteins		Pglyrp1	Pglyrp2	Pglyrp3	Pglyrp4
Peptidyl arginine deiminases		Padi1	Padi2	Padi3	Padi4	Padi6
Perilipins		Plin1	Plin2	Plin3	Plin4	Plin5
Peroxins		Pex2	Pex1	Pex3	Pex5	Pex7	Pex6	Pex10	Pex11a	Pex11b	Pex11g	Pex12	Pex13	Pex14	Pex16	Pex19	Pex26
Peroxiredoxins		Prdx1	Prdx2	Prdx3	Prdx4	Prdx5	Prdx6
PHD finger proteins		Aire	Chd3	Ash1l	Chd4	Ash2l	Chd5	Baz1a	Kdm5c	Baz1b	Baz2a	Baz2b	Bptf	Brd1	Brpf1	Brpf3	Cxxc1	Dido1	Dpf1	Dpf2	Dpf3	Fancl	Fbxl19	G2e3	Ing1	Ing2	Ing3	Ing4	Ing5	Ints12	Jade1	Jade2	Jade3	Kat6a	Kdm2a	Kdm2b	Kdm5a	Kdm5b	Kdm5d	Kdm7a	Kmt2a	Kmt2b	Kmt2c	Kmt2d	Kmt2e	Mllt6	Mllt10	Mtf2	Nfx1
Phosphatase and actin regulators		Phactr1	Phactr2	Phactr3	Phactr4
Phosphatidylinositol 3-kinase subunits		Pik3c2a	Pik3c2b	Pik3c2g	Pik3c3	Pik3ca	Pik3cb	Pik3cd	Pik3cg
Phosphatidylinositol glycan anchor biosynthesis		Pigc	Piga	Pigf	Pigb	Pigg	Pigm	Pigh	Pigv	Pigk	Pigz	Pigl	Pign	Pigo	Pigp	Pigq	Pigs	Pigt	Pigu	Pigw	Pigx	Pigyl
Phosphatidylinositol transfer proteins		Pitpna	Pitpnb	Pitpnm1	Pitpnm2	Pitpnm3
Phosphodiesterases		Pde1a	Pde1b	Pde1c	Pde2a	Pde3a	Pde3b	Pde4a	Pde4b	Pde4c	Pde5a	Pde6a	Pde6b	Pde6c	Pde6d	Pde6g	Pde6h	Pde7a	Pde7b	Pde8a	Pde8b	Pde9a	Pde10a	Pde11a
Phosphoglycerate mutases		Bpgm	Pgam1	Pgam2	Pgam5
Phosphoinositide phosphatases		Bpnt1	Inpp4b	Inppl1	Fig4	Inpp5d	Mtmr3	Impa1	Mtm1	Mtmr4	Impa2	Mtmr1	Pten	Inpp1	Mtmr2	Inpp5a	Mtmr6	Inpp5b	Mtmr7	Inpp5e	Mtmr14	Inpp5f	Ptpmt1	Inpp5j	Inpp5k	Minpp1	Ocrl	Sacm1l	Synj1	Synj2
Phospholipases		Pla1a	Pla2g6	Pla2g1b	Pla2g2c	Pla2g2d	Pla2g2e	Pla2g2f	Pla2g3	Pla2g4a	Pla2g4b	Pla2g4c	Pla2g4d	Pla2g4e	Pla2g4f	Pla2g5	Pla2g7	Pla2g10	Pla2g12a	Pla2g12b	Pla2g15	Plb1	Plcb1	Plcb2	Plcb3	Plcb4	Plcd1	Plcd3	Plcd4	Plce1	Plcg1	Plcg2	Plch1	Plch2	Plcz1	Pld1	Pld2	Pld3	Pld4	Pld5
Phospholipid scramblases		Plscr1	Plscr3	Plscr4	Plscr5
PI4KA lipid kinase complex		Fam126a	Pi4ka	Fam126b	Ttc7	Ttc7b
PIK3C3 complex subunits		Nrbf2	Atg14	Becn1	Pik3c3	Pik3r4	Uvrag
Plakins		Dsp	Eppk1	Evpl	Plec	Ppl
Plakophilins		Pkp1	Pkp2	Pkp3
Platelet activating factor receptor		Ptafr
Pleckstrin and Sec7 domain containing		Psd	Psd2	Psd3	Psd4
Pleckstrin homology domain containing		Afap1	Adap1	Akt2	Abr	Akap13	Plcg1	Afap1l1	Adap2	Arap1	Bcr	Farp1	Afap1l2	Akt1	Arap2	Dock10	Anln	Akt3	Arap3	Farp2	Apbb1ip	Arhgap21	Arhgef2	Itsn1	Arhgap9	Arhgap23	Arhgef6	Vav3	Arhgap12	Arhgap24	Bmx	Arhgap15	Arhgef4	Btk	Arhgap22	Arhgef7	Cnksr1	Arhgap25	Arhgef9	Cnksr2	Arhgap27	Arhgef16	Dgkd	Cadps	Arhgef18	Dgkh	Cyth1	Arhgef26	Dock9
Plexins		Plxna1	Plxna2	Plxna3	Plxna4	Plxnb1	Plxnb2	Plxnb3	Plxnc1	Plxnd1
Poly(ADP-ribose) polymerases		Parp2	Parp1	Parp3	Parp4	Parp6	Parp8	Parp9	Parp10	Parp11	Parp12	Parp14	Parp16	Tiparp	Tnks	Tnks2	Zc3hav1
Polycomb group ring fingers		Pcgf1	Pcgf2	Pcgf3	Pcgf5	Pcgf6
Polycomb repressive complex 2		Eed	Ezh1	Suz12	Ezh2	Rbbp4	Rbbp7
Polypeptide N-acetylgalactosaminyltransferases		Galnt1	Galnt2	Galnt3	Galnt4	Galnt5	Galnt6	Galnt7	Galnt9	Galnt10	Galnt11	Galnt12	Galnt13	Galnt14	Galnt15	Galnt16	Galnt18	Galntl5	Galntl6
Potassium calcium-activated channel subfamily M regulatory beta subunits		Kcnmb1	Kcnmb2	Kcnmb3	Kcnmb4
Potassium calcium-activated channels		Kcnma1	Kcnn1	Kcnn3	Kcnn4	Kcnu1
Potassium inwardly rectifying channel subfamily J		Kcnj1	Kcnj2	Kcnj3	Kcnj4	Kcnj5	Kcnj6	Kcnj8	Kcnj9	Kcnj10	Kcnj11	Kcnj12	Kcnj13	Kcnj14	Kcnj15	Kcnj16
Potassium sodium-activated channel subfamily T		Kcnt1	Kcnt2
Potassium two pore domain channel subfamily K		Kcnk1	Kcnk2	Kcnk3	Kcnk4	Kcnk5	Kcnk6	Kcnk7	Kcnk9	Kcnk10	Kcnk12	Kcnk13	Kcnk15	Kcnk16	Kcnk18
Potassium voltage-gated channel regulatory subunits		Dpp6	Dpp10	Kcnab1	Kcnab2	Kcnab3	Kcne2	Kcne3	Kcne4	Kcnip1	Kcnip2	Kcnip3	Kcnip4
Potassium voltage-gated channels		Kcna1	Kcna2	Kcna3	Kcna4	Kcna5	Kcna6	Kcna7	Kcna10	Kcnb1	Kcnb2	Kcnc1	Kcnc2	Kcnc3	Kcnc4	Kcnd1	Kcnd2	Kcnd3	Kcnf1	Kcng1	Kcng2	Kcng3	Kcng4	Kcnh1	Kcnh2	Kcnh3	Kcnh4	Kcnh5	Kcnh6	Kcnh7	Kcnh8	Kcnq1	Kcnq2	Kcnq3	Kcnq4	Kcnq5	Kcns1	Kcns2	Kcns3	Kcnv1	Kcnv2
POU class homeoboxes and pseudogenes		Hdx	Pou3f4	Pou1f1	Pou4f3	Pou2f1	Pou2f2	Pou2f3	Pou3f2	Pou3f3	Pou4f1	Pou4f2	Pou5f1	Pou5f2	Pou6f1
PR/SET domain family		Prdm1	Mecom	Prdm4	Prdm2	Prdm5	Prdm6	Prdm10	Prdm8	Prdm11	Prdm9	Prdm12	Prdm16	Prdm13	Prdm14	Prdm15	Zfp408
PRAME family		Pramef8	Pramef8	Pramef12	Gm13125
PRD class homeoboxes and pseudogenes		Alx1	Arx	Alx3	Pax2	Alx4	Pax3	Crx	Pax4	Dmbx1	Pax5	Gsc	Pax6	Gsc2	Pax7	Hesx1	Pax8	Hopx	Isx	Mixl1	Nobox	Otp	Otx1	Otx2	Phox2a	Phox2b	Pitx1	Pitx2	Pitx3	Prop1	Prrx1	Prrx2	Rax	Sebox	Shox2	Uncx	Vsx1	Vsx2
Prefoldin subunits		Pfdn1	Uri1	Pfdn2	Pfdn4	Pfdn5	H2-Ke2	Uxt	Vbp1
PRELI domain containing		Prelid1	Sec14l1	Prelid2	Sec14l5
Prenyltransferase alpha subunit repeat containing		Fnta	Ptar1	Rabggta
Prickle planar cell polarity proteins		Prickle1	Prickle2	Prickle3	Prickle4
Profilins		Pfn1	Pfn2	Pfn3	Pfn4
Progestin and adipoQ receptor family		Mmd	Adipor1	Mmd2	Adipor2	Paqr3	Paqr4	Paqr5	Paqr6	Paqr7	Paqr8	Paqr9
Prokineticin receptors		Prokr1	Prokr2
Proline rich and Gla domain containing		Prrg1	Prrg2	Prrg3	Prrg4
Prolyl 3-hydroxylase family		Crtap
Proprotein convertase subtilisin/kexin family		Furin	Mbtps1	Pcsk1	Pcsk2	Pcsk4	Pcsk5	Pcsk6	Pcsk7	Pcsk9
PROS class homeoboxes		Prox1	Prox2
Prostaglandin receptors		Ptgdr	Gpr44	Ptger1	Ptger2	Ptger3	Ptger4	Ptgfr	Ptgir	Tbxa2r
Proteasome		Psma1	Psmc1	Psma2	Psmc2	Psma3	Psmc3	Psma4	Psmc4	Psma5	Psmc5	Psma6	Psmc6	Psma7	Psma8	Psmb1	Psmb2	Psmb3	Psmb4	Psmb5	Psmb6	Psmb7	Psmb8	Psmb9	Psmb10	Psmd1	Psmd2	Psmd3	Psmd4	Psmd5	Psmd6	Psmd7	Psmd8	Psmd9	Psmd10	Psmd11	Psmd12	Psmd13	Psmd14	Psme1	Psme2	Psme3	Psme4	Psmf1
Protein arginine methyltransferases		Carm1	Prmt1	Prmt2	Prmt3	Prmt5	Prmt6	Prmt7	Prmt8	Prmt10
Protein disulfide isomerases		Agr2	Dnajc10	Agr3	Casq1	Casq2	Erp27	Erp29	Erp44	P4hb	Pdia2	Pdia3	Pdia4	Pdia5	Pdia6	Pdilt	Tmx1	Tmx2	Tmx3	Tmx4	Txndc5	Txndc12
Protein phosphatase 1 regulatory subunits		Aatk	Chchd3	Tns1	Ahcyl1	Chchd6	Trim28	Akap1	Csmd1	Trim42	Akap11	Dlg3	Tsc2	Ankrd28	Fert2	Wdr81	Ankrd42	Fkbp15	Wnk1	Apc	Grm1	Aurka	Grm5	Aurkb	Grm7	Axin1	Hcfc1	Bcl2	Hdac6	Bcl2l1	Hspb6	Bcl2l2	Itga2b	Brca1	Itpr1	Camsap3	Itpr3	Casc1	Kcna6	Casp2	Kcnk10	Casp9	Myo16	Ccdc8	Ncor1	Cd2bp2	Nefl	Cdc25c	Noc2l
Protein phosphatase 2 modulatory subunits		Igbp1	Lcmt1	Ppme1	Tiprl
Protein phosphatase 2 regulatory subunits		Ppp2r2a	Strn	Ppp2r2b	Strn3	Ppp2r2c	Strn4	Ppp2r2d	Ppp2r3a	Ppp2r3c	Ppp2r5a	Ppp2r5b	Ppp2r5d	Ppp2r5e
Protein phosphatase 2 scaffold subunits		Ppp2r1a	Ppp2r1b
Protein phosphatase 3 regulatory subunits		Ppp3r1	Ppp3r2
Protein phosphatase 4 regulatory subunits		Ppp4r2	Ppp4r1	Ppp4r4
Protein phosphatase 6 regulatory subunits		Ankrd44	Ankrd28	Ankrd52	Ppp6r2	Ppp6r1	Ppp6r3
Protein phosphatase catalytic subunits		Ppef1	Ppp2ca	Ppef2	Ppp2cb	Ppp1ca	Ppp1cb	Gm5601	Ppp3ca	Ppp3cb	Ppp3cc	Ppp4c	Ppp5c	Ppp6c
Protein phosphatases		Phpt1	Ubash3b
Protein phosphatases, Mg2+/Mn2+ dependent		Ilkap	Phlpp2	Pdp1	Pdp2	Phlpp1	Ppm1a	Ppm1b	Ppm1d	Ppm1e	Ppm1f	Ppm1g	Ppm1h	Ppm1j	Ppm1k	Ppm1l	Ppm1m	Ppm1n
Protein tyrosine phosphatase 4A family		Ptp4a1	Ptp4a2	Ptp4a3
Protein tyrosine phosphatases non-receptor type		Ptpn1	Ptpn2	Ptpn3	Ptpn4	Ptpn5	Ptpn6	Ptpn7	Ptpn9	Ptpn11	Ptpn12	Ptpn13	Ptpn14	Ptpn18	Ptpn21	Ptpn22	Ptpn23
Protein tyrosine phosphatases receptor type		Ptpra	Ptprb	Ptprf	Ptprm	Ptpre	Ptprc	Ptprk	Ptprn	Ptprg	Ptprq	Ptprn2	Ptprh	Ptprs	Ptprr	Ptprj	Ptprt	Ptpro	Ptpru	Ptprz1
Proteoglycans		Agrn	Hspg2	Cd44	Cspg4	Smc3	Tgfbr3
Pseudoautosomal region 1		Csf2ra	Crlf2	Dhrsx	Gtpbp6	Il3ra
Pseudoautosomal region 2		Il9r	Spry3	Vamp7
Pseudouridine synthases		Pus1	Rpusd1	Dkc1	Pus3	Rpusd2	Pus7	Rpusd3	Pus7l	Rpusd4	Pus10	Pusl1	Trub1	Trub2
PTEN protein phosphatases		Pten	Tns1	Tpte
PTF1 complex		Rbpj	Ptf1a	Rbpjl
PTK2 family tyrosine kinases		Ptk2	Ptk2b
PTK6 family tyrosine kinases		Ptk6	Srms
Pumilio homology domain containing		Pum1	Pum2
Purinergic receptors P2X		P2rx1	P2rx2	P2rx3	P2rx4	P2rx5	P2rx6	P2rx7
Purinosome		Adsl	Atic	Gart	Paics	Pfas	Ppat
PWWP domain containing		Dnmt3a	Hdgf	Brd1	Zmynd8	Dnmt3b	Mbd5	Brpf1	Zmynd11	Glyr1	Msh6	Brpf3	Pwwp2a	Psip1	Nsd1	Pwwp2b	Zcwpw1	Zcwpw2
PX-BAR domain containing		Snx33	Snx1	Snx4	Snx2	Snx5	Snx6	Snx30	Snx7	Snx8	Snx9	Snx18	Snx32
Pyrin and HIN domain family		Aim2	Ifi204	BC094916	Pyhin1	Ifi203	Gm16340	Mndal	Ifi205	Mnda	AI607873	LOC102639543	Pydc3	Pydc4
Pyrin domain containing		Pycard	Aim2	Ifi204	BC094916	Pyhin1	Ifi203	Gm16340	Mndal	Ifi205	Mnda	AI607873	LOC102639543	Pydc3	Pydc4	Mefv	Nlrp1b	Nlrp2	Nlrp3	Nlrp4e	Nlrp4c	Nlrp5	Nlrp6	Nlrp9b	Nlrp10	Nlrp12	Nlrp14
Pyruvate dehydrogenase complex		Dlat	Dld	Pdha1	Pdhb	Pdhx
R-spondins		Rspo1	Rspo2	Rspo3	Rspo4
R2TP complex		Pih1d1	Ruvbl1	Rpap3	Ruvbl2
RAB like GTPases		Rabl2	Rabl5	Rabl3	Rabl6
RAB, member RAS oncogene GTPases		Rab1	Rab39b	Ift27	Rab1b	Rab2a	Rab2b	Rab3a	Rab3b	Rab3c	Rab3d	Rab4a	Rab4b	Rab5a	Rab5b	Rab5c	Rab6a	Rab6b	Rab7	5430435G22Rik	Rab8a	Rab8b	Rab9	Rab9b	Rab10	Rab11a	Rab11b	Rab12	Rab13	Rab14	Rab17	Rab18	Rab19	Rab20	Rab21	Rab22a	Rab23	Rab24	Rab25	Rab26	Rab27a	Rab27b	Rab28	Rab30	Rab31	Rab32	Rab33a	Rab33b	Rab34
RAB11 binding domain containing		Rab11fip1	Rab11fip2	Rab11fip3	Rab11fip4	Rab11fip5
RAF family		Araf	Braf	Ksr1	Ksr2	Raf1
Ragulator complex		Lamtor1	Lamtor2	Lamtor3	Lamtor4	Lamtor5
RAN family GTPases		Ran
Ras association domain family		Rassf1	Rassf2	Rassf3	Rassf4	Rassf5	Rassf6	Rassf7	Rassf8	Rassf9	Rassf10
RAS type GTPase family		Diras1	Diras2	Eras	Hras	Kras	Mras	Nkiras1	Nkiras2	Nras	Rala	Ralb	Rap1a	Rap1b	Rap2a	Rap2b	Rap2c	Rasd2	Rasl10a	Rasl10b	Rasl11a	Rasl11b	Rasl12	Rerg	Rergl	Rheb	Rhebl1	Rit1	Rit2	Rras	Rras2
RBR E3 ubiquitin ligases		Ankib1	Rbck1	Cul9	Arih1	Rnf31	Arih2	Rnf14	Rnf19a	Rnf19b	Rnf144a	Rnf144b	Rnf216	Rnf217
Receptor (G protein-coupled) activity modifying proteins		Ramp1	Ramp2	Ramp3
Receptor accessory proteins		Reep1	Reep2	Reep3	Reep4	Reep5	Reep6
Receptor ligands		Angpt1	Amh	Icam1	Angpt2	Anxa1	Icam2	Angpt4	Arf1	Lgals3bp	Angptl1	Ctsg	Angptl3	Fgf1	Angptl7	Fgf2	App	Fgf3	Areg	Fgf4	Arhgdib	Fgf5	Bid	Fgf6	C3	Fgf7	Hc	Fgf8	Camp	Fgf9	Cd274	Fgf10	Cflar	Fgf23	Cga	Lrrc4b	Copa	Ncan	Cort	Pdcd1lg2	Csf3	Rac1	Epo	Rac2	F2	Rac3	Fga	Vcam1	Fgb
Receptor transporter proteins		Rtp1	Rtp2	Rtp4
Receptor tyrosine kinases		Alk	Aatk	Axl	Ddr1	Csf1r	Kdr	Ddr2	Fgfr1	Mertk	Ltk	Fgfr2	Musk	Mst1r	Fgfr3	Tek	Ryk	Fgfr4	Tie1	Styk1	Flt1	Tyro3	Flt3	Flt4	Igf1r	Insr	Insrr	Kit	Lmtk2	Lmtk3	Met	Ntrk1	Ntrk2	Ntrk3	Pdgfra	Pdgfrb	Ptk7	Ret	Ror1	Ror2	Ros1
RecQ like helicases		Blm	Wrn	Recql	Recql4	Recql5
Regulating synaptic membrane exocytosis family		Rims1	Rims2	Rims3	Rims4
Regulators of G-protein signaling		Rgs1	Rgs2	Rgs3	Rgs4	Rgs5	Rgs6	Rgs7	Rgs8	Rgs9	Rgs10	Rgs11	Rgs12	Rgs13	Rgs14	Rgs16	Rgs17	Rgs18	Rgs19	Rgs20	Rgs21	Rgs22
Regulatory factor X family		Rfx1	Rfx2	Rfx3	Rfx4	Rfx6	Rfx7	Rfx8
Relaxin family peptide receptors		Rxfp1	Rxfp2	Rxfp3	Rxfp4
RELT family		Rell1	Rell2	Relt
Repulsive guidance molecule family		Rgma	Rgmb
Retriever complex		Vps29
Retrotransposon Gag like		Ldoc1	Peg10	Rtl1
RGK type GTPase family		Gem	Rem1	Rem2	Rrad
Rho family GTPases		Rac1	Rhobtb1	Rac2	Rhobtb2	Rac3	Rhoa	Rhob	Rhoc	Rhod	Rhof	Rhog	Rhoh	Rhoj	Rhoq	Rhou	Rhov	Rnd1	Rnd2	Rnd3
Rho GTPase activating proteins		Arhgap5	Arhgap1	Arhgap21	Arhgap11a	Arhgap6	Arhgap23	Arhgap18	Arhgap8	Arhgap24	Arhgap19	Arhgap9	Arhgap20	Arhgap12	Arhgap28	Arhgap15	Arhgap30	Arhgap22	Arhgap31	Arhgap25	Arhgap32	Arhgap27	Arhgap33	Chn1	Grlf1	Chn2	Arhgap36	Dlc1	Arhgap39	Stard8	Arhgap40	Stard13	Fam13b	Tagap
Rhomboid family		Derl1	Derl2	Derl3	Parl	Rhbdd1	Rhbdd2	Rhbdd3	Rhbdf1	Rhbdf2	Rhbdl1	Rhbdl2	Rhbdl3	Ubac2
Ribonuclease A family		Ang	Rnase1	Ear11	Ear5	Rnase4	Rnase6	Rnase9	Rnase10	Rnase11	Rnase12	Rnase13
Ring finger proteins		Amfr	Anapc11	Mid2	Rbck1	Rnf113a2	Bard1	Bfar	Phrf1	Rnf31	Brap	Birc2	Traf3	Trim28	Cbl	Birc3	Trim24	Trim42	Cblb	Birc7	Trim33	Cblc	Brca1	Uhrf1	Ccnb1ip1	Cbll1	Uhrf2	Cgrrf1	Cnot4	Vps11	Chfr	Dzip3	Zswim2	Cnbp	Lrsam1	Cyhr1	Ltn1	Dcst1	Mdm2	Dtx1	Mib1	Dtx2	Mib2	Dtx3	Mid1	Dtx3l	Mnat1	Dtx4	Msl2
Ripoptosome		Ripk1	Fadd	Casp8	Cflar
RISC loading complex		Tarbp2	Ago2	Dicer1
RNA binding motif containing		A1cf	Alkbh8	Setd1a	Ppie	Rbm22	Boll	Dnajc17	Srsf10	Celf2	Eif3b	Celf3	Elmod3	Celf4	Hnrnpc	Celf5	Nono	Cirbp	Rbm5	Cnot4	Rbm7	Cpeb2	Rbm8a	Cpeb3	Rbm10	Cpeb4	Rbm26	Cpsf6	Rnps1	Cpsf7	Sfpq	Cstf2	Srsf1	Cstf2t	Srsf2	Dazl	Srsf3	Dnd1	Srsf4	Eif3g	Srsf6	Eif4b	Srsf7	Eif4h	Srsf9	Elavl1	Srsf11	Elavl2	Taf15
RNA helicases		Dicer1	Ascc3	Snrnp200	Fancm	Atrx	Helq	Skiv2l	Hfm1	Ifih1	Supv3l1
RNA polymerase subunits		Polr1a	Polr1b	Polr1c	Polr1d	Polr1e	Polr2a	Polr2b	Polr2c	Polr2d	Polr2e	Polr2f	Polr2g	Polr2h	Polr2i	Polr2j	Polr2k	Polr2l	Polr2m	Polr3a	Polr3b	Polr3c	Polr3d	Polr3e	Polr3f	Polr3g	Polr3h	Polr3k
RNA pseudouridylate synthase domain containing		Rpusd1	Rpusd2	Rpusd3	Rpusd4
Roco domain containing		Lrrk1	Dapk1	Lrrk2	Mfhas1
Runt-related transcription factors		Runx1	Runx2	Runx3
Ryanodine receptors		Ryr1	Ryr2	Ryr3
RZZ complex		Kntc1	Zw10	Zwilch
S ribosomal proteins		Fau	Rps2	Rps3	Rps4x	Rps5	Rps6	Rps7	Rps8	Rps9	Rps10	Rps11	Rps12	Rps13	Rps14	Rps15	Rps15a	Rps16	Rps17	Rps18	Rps19	Rps20	Rps21	Rps23	Rps24	Rps25	Rps26	Rps27a	Rps27l	Rps28	Rps29
S100 calcium binding proteins		S100a3	S100a1	S100a10	S100a4	S100a13	S100a5	S100a14	S100a6	S100a8	S100a9	Gm5068	S100a16	S100b	S100g	S100z
S100 fused type protein family		Crnn	Rptn	Tchhl1
Sad1 and UNC84 domain containing		Spag4	Sun1	Sun2	Sun3	Sun5
SAGA complex		Atxn7l3	Atxn7	Tada2b	Kat2a	Supt3	Eny2	Kat2b	Supt7l	Tada3	Tada1	Taf10	Taf6l	Taf12	Trrap	Usp22
SAM and SH3 domain containing		Samsn1	Sash1	Sash3
SCAN domain containing		Mzf1	Peg3	Scand1	Zfp69	Zkscan1	Zkscan2	Zkscan3	Zkscan5	Zkscan7	Zkscan8	Zkscan6	Zfp191	Zfp174	Zfp202	Zfp213	Zfp263	Zfp110	Zfp369	Zfp287	Zkscan14	Zfp397	Zfp444	Zfp445	Zfp446	Zfp449	Zkscan16	Zkscan17	Zscan2	Zscan5b	Zscan10	Zscan12	Zscan18	Zscan20	Zscan21	Zscan22	Zscan25	Zscan26	Zscan29	Zscan30
SCAR/WAVE complex		Abi2	Wasf1	Brk1	Cyfip1	Cyfip2	Nckap1
Scavenger receptor cysteine rich domain containing		Cd5	Cd163	Cd5l	Lgals3bp	Cd6	Marco	Cfi	Msr1	Corin	Scara5	Dmbt1	Ssc5d	Hhipl1	Hpn	Loxl2	Loxl3	Loxl4	Pgbd1	Prss12	Tmprss2	Tmprss3	Tmprss4	Tmprss5	Tmprss13	Tmprss15
Scavenger receptors		Ager	Cxcl16	Cd14	Cd36	Cd68	Cd163	Cd207	Cd209e	Clec7a	Colec12	Ly75	Marco	Megf10	Mrc1	Msr1	Olr1	Scara3	Scara5	Scarb1	Scarb2	Scarf1	Scarf2	Ssc5d	Stab1	Stab2
SCF complex		Gm9840	Cul1	Skp1a
Schlafen family		Slfn5	Slfn4	Slfn3	Slfn9	Slfn8	Slfn14	Slfnl1
Scribble complex		Dlg1	Llgl1	Llgl2	Scrib
SCY1 like pseudokinases		Scyl3	Scyl1	Scyl2
SEC14 family		Sec14l1	Sec14l2	Sec14l3	Sec14l4	Sec14l5
Sec7 family		Gbf1	Fbxo8
Secreted frizzled-related proteins		Frzb	Sfrp1	Sfrp2	Sfrp4	Sfrp5
Secretoglobins		Scgb1a1	Scgb3a1	Scgb3a2
Secretory carrier membrane proteins		Scamp1	Scamp2	Scamp3	Scamp4	Scamp5
Selectins		Sele	Sell	Selp
Selenoproteins		Dio1	Dio2	Dio3	Gpx1	Gpx2	Gpx3	Gpx4	Gpx6	Msrb1	Sephs2	Txnrd1	Txnrd2	Txnrd3
Semaphorins		Sema4a	Sema3a	Sema4b	Sema3b	Sema4f	Sema3c	Sema5a	Sema3d	Sema5b	Sema3e	Sema6a	Sema3f	Sema6b	Sema3g	Sema6c	Sema4c	Sema6d	Sema4d	Sema4g	Sema7a
Serine and arginine rich splicing factors		Srsf1	Srsf2	Srsf3	Srsf4	Srsf6	Srsf7	Srsf9	Srsf10	Srsf11
Serine beta lactamase family		Lactb	Lactbl1
Serine peptidase inhibitors, Kazal type		Spink3	Spink4	Spink5	Spink7	Spink8	Spink13	Spink14
Serine proteases		Endou	Corin	Tmprss3	Htra1	Hpn	Try10	Htra2	Prss2	Klk4	Try5	Klk6	Try4	Klk7	Prss8	Klk8	Prss16	Klk11	Prss21	Lonp1	Prss22	Prss12	Prss23	Tmprss2	Prss27	Tmprss4	Prss33	Tmprss5	Prss35	Tmprss13	Prss36	Tmprss15	Prss37	Prss38	Prss41	Prss50	Prss53	Prss54	Prss55	Prss56	Prss57	Prss58	St14	Steap1	Tmprss6	Tmprss7	Tmprss9	Tmprss11a	Tmprss11d
Serine/threonine phosphatases		Ssu72	Pgam5
Serpin peptidase inhibitors		Agt	Serpinb6a	Serpina1e	Serpina1a	Serpina1c	Serpina1b	Serpina1d	Serpina3n	Serpina3c	Serpina3m	Serpina3k	Serpina5	Serpina6	Serpina7	Serpina9	Serpina10	Serpina11	Serpina12	Serpinb1a	Serpinb2	Serpinb3d	Serpinb3a	Serpinb5	Serpinb7	Serpinb8	Serpinb9	Serpinb10	Serpinb11	Serpinb12	Serpinb13	Serpinc1	Serpind1	Serpine1	Serpine2	Serpine3	Serpinf1	Serpinf2	Serping1	Serpinh1	Serpini1	Serpini2
SET complex		Apex1	Hmgb2	Nme1	Set	Trex1
SET domain containing		Ehmt1	Ash1l	Ehmt2	Kmt2a	Ezh1	Kmt2b	Ezh2	Kmt2c	Setd1a	Kmt2d	Setd2	Kmt2e	Setd3	Setdb1	Setd4	Setdb2	Setd5	Suv39h1	Setd6	Setd7	Smyd1	Smyd2	Smyd3	Smyd4	Smyd5	Suv39h2	Zfpm1	Zfpm2
Seven-beta-strand methyltransferase motif containing		As3mt	Cmtr1	Bcdin3d	Dnmt1	Camkmt	Dot1l	Ciapin1	Fasn	Cmtr2	Ftsj1	Comt	Ftsj3	Comtd1	Lcmt1	Coq3	Rrp8	Coq5	Zcchc4	Dimt1	Fbl	Gamt	Gnmt	Gstcd	Hemk1	Henmt1	Hnmt	Inmt	Lcmt2	Mepce	N6amt1	Ndufaf5	Ndufaf7	Nnmt	Pcmtd1	Pcmtd2	Pnmt	Rnmt	Tfb1m	Tfb2m	Tgs1	Thumpd2	Thumpd3	Tpmt	Trdmt1
SF3a complex		Sf3a1	Sf3a3
SF3b complex		Sf3b5	Phf5a	0610009D07Rik	Sf3b1	Sf3b2	Sf3b3	Sf3b4
SH2 domain containing		Abl1	Bmx	Abl2	Btk	Bcar3	Cish	Blk	Inppl1	Blnk	Itk	Chn1	Jak2	Chn2	Plcg1	Clnk	Plcg2	Crk	Ptk6	Crkl	Ptpn6	Csk	Ptpn11	Dapp1	Socs1	Fert2	Socs2	Fes	Socs3	Fgr	Socs4	Frk	Socs5	Fyn	Socs6	Grap	Socs7	Grap2	Srms	Grb2	Tec	Grb7	Tns1	Grb10	Txk	Grb14	Hck	Hsh2d	Inpp5d
Shelterin complex		Acd	Pot1a	Terf1	Terf2	Terf2ip	Tinf2
Shisa family members		Shisa2	Shisa3	Shisa4	Shisa5	Shisa6	Shisa7	AI848285	Shisa9
Short chain dehydrogenase/reductase superfamily		Bdh1	Hsd17b10	Bdh2	Blvrb	Cbr1	Cbr3	Cbr4	Dcxr	Decr1	Decr2	Dhrs1	Dhrs3	Dhrs4	Dhrs7	Dhrs7b	Dhrs7c	Dhrs9	Dhrs11	Dhrs13	Far1	Far2	Fasn	Gale	Gmds	Hpgd	Hsd3b2	Hsd3b3	Hsd3b6	Hsd3b1	Hsd3b7	Hsd11b1	Hsd11b2	Hsd17b1	Hsd17b2	Hsd17b3	Hsd17b4	Hsd17b6	Hsd17b7	H2-Ke6	Hsd17b11	Hsd17b12	Hsd17b13	Hsd17b14	Hsdl1	Htatip2	Kdsr	Mat2b	Ndufa9
Short pentraxins		Apcs	Crp
Shroom family		Shroom1	Shroom2	Shroom3	Shroom4
Sialic acid binding Ig like lectins		Siglec5	Cd22	Mag	Siglece	Siglecg	Siglec1	Siglec15
Sialyltransferases		St3gal1	St3gal2	St3gal3	St3gal4	St3gal5	St3gal6	St6gal1	St6gal2	St6galnac1	St6galnac2	St6galnac3	St6galnac4	St6galnac5	St6galnac6	St8sia1	St8sia2	St8sia3	St8sia4	St8sia5	St8sia6
SIBLING family		Dmp1	Spp1	Ibsp	Mepe
Sideroflexins		Sfxn1	Sfxn2	Sfxn3	Sfxn4	Sfxn5
Signal recognition particle		Srp9	Srp14	Srp19	Srp54a	Srp54b	Srp68	Srp72
Signal regulatory proteins		Sirpb1a	Sirpa	LOC100038947	Sirpb1b
Signal transduction and activation of RNA metabolism family		Khdrbs1	Khdrbs2	Khdrbs3
SIN3 histone deacetylase complex subunits		Sap30	Sin3a	Hdac1	Rbbp4	Suds3	Sin3b	Hdac2	Rbbp7	Sap18	Gm10094
SINE class homeoboxes		Six2	Six1	Six3	Six4	Six5	Six6
Sirtuins		Sirt2	Sirt1	Sirt3	Sirt4	Sirt5	Sirt6	Sirt7
SKI transcriptional corepressors		Ski	Skil	Skor2
Ski2 like RNA helicases		Skiv2l	Ddx60
Slingshot protein phosphatases		Ssh1	Ssh2	Ssh3
SLIT and NTRK like family		Slitrk1	Slitrk2	Slitrk3	Slitrk4	Slitrk5	Slitrk6
Sm spliceosomal proteins		Snrpd1	Snrpb	Snrpd2	Snrpd3	LOC102632439	Snrpf	Snrpn
SMAD family		Smad1	Smad2	Smad3	Smad4	Smad5	Smad6	Smad7	Smad9
Small G protein signaling modulators		Sgsm1	Sgsm2	Sgsm3
Small heat shock proteins		Cryaa	Hspb11	Cryab	Hspb1	Hspb2	Hspb3	Hspb6	Hspb7	Hspb8	Hspb9	Odf1
Small leucine rich repeat proteoglycans		Aspn	Bgn	Chad	Dcn	Epyc	Fmod	Kera	Lum	Ogn	Omd	Podn	Prelp
Small nucleolar RNA protein coding host genes		Aak1	Ankrd27	Chd3	Smarcc1	Aimp2	Ap1b1	Chd4	Ammecr1	Ap1g1	Ddx39b	Ccar1	Astn2	Eif3a	Chd8	Atp2b4	Ep400	Cobll1	Atp6v0e	Jam3	Cwf19l1	Casp3	Kif24	Eef1b2	Ccnb1ip1	Mbd2	Eef1e1	Cct6a	Ncl	Eef2	Ckap5	Pkn2	Eif1a	Cnot1	Ppp2r5a	Eif4g2	Ddx55	Rpl5	Eif5	Dkc1	Tnpo2	Erlin1	Eif4a1	Usp34	Gnl3	Eif4a2	Gtf2a1	Eif4g1	Matr3
Small proline rich proteins		Sprr1a	Sprr3
SMC5-6 protein complex		Nsmce1	Smc5	Nsmce2	Smc6	Nsmce4a
SMG1 complex		Smg8	Smg1	Smg9
SMN complex		Smn1	Smn1	Strap
SNAG transcriptional repressors		Gfi1	Gfi1b	Insm1	Insm2	Ovol1	Scrt1	Scrt2	Snai1	Snai2	Snai3
SNAP complex		Snapc1	Snapc4	Snapc2	Snapc3	Snapc5
SNAREs		Bet1	Bet1l	Bnip1	Gosr1	Gosr2	Sec22a	Sec22b	Sec22c	Snap23	Snap25	Snap29	Use1	Vti1a	Vti1b	Ykt6
Sodium channels epithelial		Scnn1a	Scnn1b	Scnn1g
Sodium leak channels, non selective		Nalcn
Sodium voltage-gated channel alpha subunits		Scn1a	Scn2a1	Scn3a	Scn4a	Scn5a	Scn8a	Scn9a	Scn10a	Scn11a
Sodium voltage-gated channel beta subunits		Scn1b	Scn2b	Scn3b	Scn4b
Soluble glutathione S-transferases		Gsta3	Gsta2	Gm10639	Gsta1	Gm3776	Gstk1	Gstm2	Gstm7	Gstm5	Gstm4	Gstm1	Gsto1	Gsto2	Gstp1	Gstp2	Gm3934	Gstt2	Gstt2	Gstz1	Hpgds
Solute carriers		Ank	Letm1	Magt1	Ctns	Letm2	Mfsd7b	Rhag	Mfsd7c	Sfxn1	Letmd1	Sfxn2	Mpc1	Sfxn3	Mpc2	Sfxn4	Mpdu1	Sfxn5	Mtch1	Slc1a5	Mtch2	Slc4a1	Nipa1	Slc7a14	Nipa2	Slc9a1	Npc1	Slc12a2	Npc1l1	Slc14a1	Rhbg	Slc16a2	Rhcg	Slc17a8	Slc1a1	Slc19a1	Slc1a2	Slc22a4	Slc1a3	Slc25a3	Slc1a4	Slc25a12	Slc1a6	Slc25a13	Slc1a7	Slc25a23	Slc2a1	Slc25a24	Slc2a2
Somatostatin receptors		Sstr1	Sstr2	Sstr3	Sstr4	Sstr5
Sorting nexins		Snx1	Snx2	Snx3	Snx4	Snx5	Snx6	Snx7	Snx8	Snx9	Snx10	Snx11	Snx12	Snx13	Snx14	Snx15	Snx16	Snx17	Snx18	Snx19	Snx20	Snx21	Snx22	Snx24	Snx25	Snx27	Snx29	Snx30	Snx31	Snx32
Sp transcription factors		Sp1	Sp2	Sp3	Sp4	Sp5	Sp6	Sp7	Sp8	Sp9
SPARC family		Fstl1	Smoc1	Smoc2	Sparc	Sparcl1	Spock1	Spock2	Spock3
Spectrin repeat containing nuclear envelope family		Syne1	Syne2	Syne3	Syne4
Spectrins		Spta1	Sptan1	Sptb	Sptbn1	Sptbn2	Sptbn4	Sptbn5
Speedy/RINGO cell cycle regulator family		Spdya
Sphingosine 1-phosphate receptors		S1pr1	S1pr2	S1pr3	S1pr4	S1pr5
Sphingosine-1-phosphate phosphatases		Sgpp1	Sgpp2
Spindlin family		Spin1	Spin2-ps2	Spin2d	Spin2-ps1	Gm5926	Gm3757	Gm2854	Spin2f	Gm21637	Spin2e	Gm21466	Gm5923	LOC100862179	Spin2-ps4	Spin2-ps3	Spin2-ps2	Spin2d	Spin2-ps1	Gm5926	Gm3757	Gm2854	Spin2f	Gm21637	Spin2e	Gm21466	Gm5923	LOC100862179	Spin2-ps4	Spin2-ps3	Spin4
Spliceosomal A complex		Prpf40a	Ccar1	Dhx15	Rbm5	Cherp	Rbm17	Rbm10	Ddx46	U2af2	Hnrnpab	Puf60	Smndc1	Sugp1	Thrap3	U2surp
Spliceosomal B complex		Aqr	Pqbp1	Crnkl1	Rbm22	Dhx15	Snw1	Ik	Xab2	Mfap1b	Mfap1a	Ppie	Ppil1	Prpf38a	Smu1	Tfip11	Wbp4	Wbp11	Zmat2
Spliceosomal Bact complex		Ccdc12	Aqr	Rbm22	Dhx16	Cdc40	Snw1	Eftud2	Crnkl1	Xab2	Eif4a3	Cwc22	Gpatch1	Cwc25	Ppil2	Cwc27	Prcc	Gpkow	Prpf8	Ppie	Sap18	Ppil1	Gm10094	Rnf113a2	Snrnp40	Snrnp200	Zfp830
Spliceosomal C complex		Fra10ac1	Bcas2	Ccdc12	Cdc40	Aqr	Ppie	Prpf18	Cactin	Cdc5l	Crnkl1	Cwc27	Rbm22	C330007P06Rik	Cdk10	Cwc22	Gpkow	Dhx35	Ctnnbl1	Dhx16	Ppil1	Fam32a	Cwc15	Rnf113a2	Snw1	Fam50a	Ddx41	Snrnp200	Xab2	Leng1	Dhx8	Nosip	Eftud2	Sde2	Gpatch1	Syf2	Hnrnpc	Wdr83	Hspa8	Plrg1	Ppig	Ppil3	Ppwd1	Prpf8	Prpf19	Sap18	Gm10094	Slu7	Snrnp40
Spliceosomal E complex		Ddx39b	U2af2
Spliceosomal P complex		BC005624	Bud13	Aqr	Rbm22	Cactin	Ccdc12	Cdc40	Snw1	C330007P06Rik	Cdk10	Crnkl1	Xab2	Ddx41	Dhx16	Cwc22	Dhx8	Eftud2	Cwc27	Fam32a	Eif4a3	Gpkow	Fam50a	Prpf8	Ppie	Hnrnpc	Slu7	Ppil1	Hspa8	Snrnp40	Rnf113a2	Leng1	Snrnp200	Magoh	Zfp830	Nosip	Ppig	Ppil3	Ppwd1	Rbm8a	Sde2	Snip1	Syf2	Wdr83
SPOUT methyltransferase domain containing		Emg1	Gm17296	Mrm1	Trmt10c	Trmt10a	Trmt10b
Src family tyrosine kinases		Blk	Fgr	Frk	Fyn	Hck	Lck	Lyn	Src	Yes1
SRCAP complex		Srcap	Actr6	Ruvbl1	Actl6a	Vps72	Dmap1	Ruvbl2	Yeats4	Znhit1
SRY-box transcription factors		Sox1	Sox2	Sox3	Sox4	Sox5	Sox6	Sox7	Sox8	Sox9	Sox10	Sox11	Sox12	Sox13	Sox14	Sox15	Sox17	Sox18	Sox21	Sox30
SSX family		Ssxb2	Ssxb2
StAR related lipid transfer domain containing		Dlc1	Acot11	Pctp	Acot12	Star	Stard3	Stard4	Stard5	Stard6	Stard7	Stard8	Stard9	Stard10	Stard13
Stathmins		Stmn1	Stmn2	Stmn3	Stmn4
STEAP family		Steap2	Steap1	Steap3	Steap4
Sterile alpha motif domain containing		Anks1	Dgkd	Anks1b	Dgkh	Anks3	Samd4	Anks4b	Samd4b	Anks6	Samsn1	Arap1	Sarm1	Arap2	Sash1	Arap3	Sash3	Asz1	Tnks	Bfar	Tnks2	Bicc1	Caskin1	Caskin2	Cnksr1	Cnksr2	Cnksr3	Ddhd2	Epha1	Epha2	Epha3	Epha4	Epha5	Epha6	Epha7	Epha8	Epha10	Ephb1	Ephb2	Ephb3	Ephb4	Ephb6	Inppl1	Kazn	Kif24	L3mbtl1	L3mbtl3	L3mbtl4	Lrsam1
Steroid 5-alpha reductase family		Srd5a1	Srd5a2	Srd5a3	Tecr	Tecrl
Stomatin family		Nphs2	Stom	Stoml1	Stoml2	Stoml3
STRIPAK complex		Cttnbp2	Cttnbp2nl	Fgfr1op2	Mink1	Mob4	Pdcd10	Ppp2ca	Ppp2cb	Ppp2r1a	Ppp2r1b	Sike1	Slmap	Stk24	Stk25	Strip1	Strip2	Strn	Strn3	Strn4
Structural maintenance of chromosomes proteins		Smc1a	Smc3	Smc1b	Smc2	Smc4	Smc5	Smc6
STT3 oligosaccharyltransferase catalytic subunits		Stt3a	Stt3b
Subcortical maternal complex		Khdc3	Nlrp5	Ooep	Tle6
Succinate receptor		Sucnr1
Sugar phosphatases		Adprm
Sulfatases		Arsa	Arsb	Arsg	Arsi	Arsj	Arsk	Galns	Gns	Ids	Sgsh	Sulf1	Sulf2
Sulfotransferases, cytosolic		Sult1b1	Sult1c2	Sult1c1	Sult1e1	Sult2a1	Sult2a6	Sult2a5	Sult2a3	Sult2a4	Sult2b1	Sult4a1	Sult6b1
Sulfotransferases, membrane bound		Chst1	Chst2	Chst3	Chst4	Chst5	Chst7	Chst8	Chst9	Chst10	Chst11	Chst12	Chst13	Chst14	Chst15	Gal3st1	Gm6086	Gm9994	Gal3st2	Gal3st3	Gal3st4	Hs2st1	Hs3st1	Hs3st2	Hs3st3a1	Hs3st3b1	Hs3st4	Hs3st5	Hs3st6	Hs6st1	Hs6st2	Hs6st3	Ndst1	Ndst2	Ndst3	Ndst4	Tpst1	Tpst2	Ust
SUMO specific peptidases		Senp1	Senp3	Senp2	Senp5	Senp6	Senp7	Senp8
Super elongation complex		Ell2	Aff1	Ell3	Aff3	Mllt1	Aff4	Mllt3	Ell
Superoxide dismutases		Sod1	Sod2	Sod3
Suppressors of cytokine signaling		Cish	Socs1	Socs2	Socs3	Socs4	Socs5	Socs6	Socs7
SURF complex		Dhx34	Etf1	Gspt1	Gspt2	Upf1
Sushi domain containing		Apoh	Gabbr1	Bcan	Sned1	C1ra	C1rb	C1rl	C1s	Gm5077	C2	C6	C7	Cd46	Cd55	Daf2	Cfb	Cfh	Cfhr1	Cr1l	Cr2	Csmd1	Csmd2	Csmd3	F13b	Fbln7	Hp	Il2ra	Il15ra	Masp2	Ncan	Pamr1	Pappa	Pappa2	Sele	Sell	Selp	Sez6	Sez6l	Sez6l2	Srpx	Srpx2	Susd1	Susd2	Susd3	Susd4	Susd5	Svep1	Tpo
SWC tripartite complex		3110043O21Rik	Smcr8	Wdr41
Syk family tyrosine kinases		Syk	Zap70
Synapsins		Syn1	Syn2	Syn3
Synaptogyrins		Syngr1	Syngr2	Syngr3	Syngr4
Synaptophysins		Synpr	Syp	Sypl	Sypl2
Synaptotagmin like tandem C2 proteins		Doc2a	Doc2b	Rph3a	Sytl1	Sytl2	Sytl3	Sytl4	Sytl5	Tc2n
Synaptotagmins		Syt1	Syt2	Syt3	Syt4	Syt5	Syt6	Syt7	Syt8	Syt9	Syt10	Syt11	Syt12	Syt13	Syt14	Syt15	Syt16	Syt17
Syndecans		Sdc1	Sdc2	Sdc3	Sdc4
Syntaxins		Stx1a	Stx1b	Stx2	Stx3	Stx4a	Stx5a	Stx6	Stx7	Stx8	Stx11	Stx12	Stx16	Stx17	Stx18	Stx19
T-box transcription factors		Eomes	Mga	Tbr1	Tbx1	Tbx2	Tbx3	Tbx4	Tbx5	Tbx6	Tbx10	Tbx15	Tbx18	Tbx19	Tbx20	Tbx21	Tbx22
TACC family		Tacc1	Tacc2	Tacc3
Tachykinin precursors		Tac1	Tac2
Tachykinin receptors		Tacr1	Tacr2	Tacr3
TALE class homeoboxes and pseudogenes		Irx1	Irx2	Irx3	Irx4	Irx6	Meis2	Meis3	Mkx	Pbx1	Pbx2	Pbx3	Pbx4	Pknox1	Pknox2	Tgif1	Tgif2	Tgif2lx2	Tgif2lx1
Taste 1 receptors		Tas1r1	Tas1r2	Tas1r3
Taste 2 receptors		Tas2r119	Tas2r137	Tas2r108	Tas2r130	Tas2r114	Tas2r121	Tas2r140	Tas2r118	Tas2r136	Tas2r138	Tas2r139	Tas2r144	Tas2r126	Tas2r131	Tas2r120	Tas2r135
TCF/LEF transcription factor family		Lef1	Tcf7l1	Tcf7l2
TEA domain transcription factors		Tead1	Tead2	Tead3	Tead4
Tec family tyrosine kinases		Bmx	Btk	Itk	Tec	Txk
Tectonic proteins		Tctn1	Tctn2	Tctn3
Tektins		Tekt1	Tekt2	Tekt3	Tekt4	Tekt5
Terminal nucleotidyltransferases		Mtpap	Tut1
Tetraspan junctional complex superfamily		Clcc1	Ocln	Pllp
Tetraspanins		Cd9	Tspan7	Cd37	Cd53	Cd63	Cd81	Cd82	Cd151	Prph2	Rom1	Tspan1	Tspan2	Tspan3	Tspan4	Tspan5	Tspan6	Tspan8	Tspan9	Tspan10	Tspan11	Tspan12	Tspan13	Tspan14	Tspan15	Tspan17	Tspan18	Tspan31	Tspan32	Tspan33	Upk1a	Upk1b
Tetratricopeptide repeat domain containing		Cnot10	Anapc7	Emc2	Bbs4	Fis1	Cdc16	Gpsm1	Cdc23	Gtf3c3	Cdc27	Gm14446	Ctr9	2010002M12Rik	Dnajc3	Ifit1	Dnajc7	Ifit2	Fkbp4	I830012O16Rik	Fkbp5	Ifit3	Fkbp8	Klc1	Fkbpl	Klc2	Gpsm2	Klc3	Ift88	Klc4	Kdm6a	Nasp	Naa16	Ncf2	Nphp3	Pex5	Ogt	Pex5l	Ppp5c	Ppid	Rpap3	Ranbp2	Snx21	Ranbp2	Srp72	Ranbp2	Ttc8	Ranbp2	Ttc12
THAP domain containing		Thap1	Thap2	Thap3	Thap4	Thap7	Thap11
Thioesterase superfamily		Them4	Them5	Them6
Thioredoxin domain containing		Txndc2	Erp44	Txndc8	Nme8	Txndc9	Nme9	Txndc11	Pdia6	Txndc15	Tmx1	Txndc16	Tmx2	Txndc17	Tmx3	Tmx4	Txndc5	Txndc12
THO complex		Thoc1	Thoc2	Thoc5	Thoc3	Thoc7	Thoc6
Tim17 family		Pxmp4	Ndufa11	Timm23	Romo1	Gm4943	Tmem135	Timm17a	Timm17b	Timm22	Timmdc1
TIM22 complex		Timm9	Timm10	Timm10b	Timm22
TIM23 complex		Dnajc19	Dnajc19-ps	Grpel1	Hspa1a	Hspa1a	Hspa1l	Pam16	Timm17a	Timm17b	Timm21	Timm23	Timm44
TIR domain containing		Myd88	Il17rd	Il1r1	Il1rapl1	Ticam1	Sigirr	Il1rap	Ticam2	Il1rapl2	Tirap	Il1rl1	Il1rl2	Il18r1	Il18rap	Sarm1
Tissue inhibitor of metallopeptidases		Timp1	Timp2	Timp3	Timp4
TLC domain containing		Cln8	Tlcd1	Tlcd2	Tram1	Tram1l1	Tram2
TLE family		Tle1	Tle2	Tle3	Tle4	Tle6
TMEM8 family		Tmem88
TNF receptor associated factors		Traf1	Traf3	Traf2	Traf4	Traf5	Traf6	Traf7
TNK family tyrosine kinases		Tnk1	Tnk2
TOG domain containing		Cep104	Ckap5	Clasp1	Clasp2	Ipo4	Ipo5
Toll like receptors		Tlr1	Tlr2	Tlr3	Tlr4	Tlr5	Tlr6	Tlr7	Tlr8	Tlr9
Topoisomerases		Top1	Top1mt	Top2a	Top2b	Top3a	Top3b
Torsins		Tor1a	Tor3a	Tor1b	Tor2a	Tor4a
Trace amine receptors		Taar1	Taar2	Taar5	Taar6	Taar8a	Taar8c	Taar8b	Taar9
Trafficking protein particle complex		Trappc1	Trappc12	Trappc2	Trappc2l	Trappc3	Trappc4	Trappc5	Trappc6a	Trappc6b	Trappc8	Trappc9	Trappc10	Trappc11	Trappc13
Transcription and export complex 2		Eny2	Cetn2	Mcm3ap	Pcid2
Transcription elongation factor A like family		Tceal1	Tceal5	Tceal6	Tceal3	Tceal7	Tceal8
Transcription factor Dp family		Tfdp1	Tfdp2
Transferrins		Ltf	Trf
Transforming growth factor beta family		Tgfb1	Tgfb2	Tgfb3
Transforming growth factor beta superfamily		Amh	Gdf1	Gdf2	Gdf3	Gdf5	Gdf6	Gdf7	Gdf9	Gdf10	Gdf11	Gdf15	Lefty1	Lefty2	Mstn	Nodal
Transglutaminases		Epb4.2	F13a1	Tgm1	Tgm2	Tgm3	Tgm4	Tgm5	Tgm6	Tgm7
Transient receptor potential cation channels		Mcoln1	Trpc5	Mcoln2	Trpm2	Mcoln3	Pkd2	Pkd2l1	Pkd2l2	Trpa1	Trpc1	Trpc3	Trpc4	Trpc6	Trpc7	Trpm1	Trpm3	Trpm4	Trpm5	Trpm6	Trpm7	Trpm8	Trpv1	Trpv2	Trpv3	Trpv4	Trpv5	Trpv6
Translocase of outer mitochondrial membrane complex		Tomm6	Tomm7	Tomm20	Tomm22	Tomm40
Transmembrane 9 superfamily members		Tm9sf1	Tm9sf2	Tm9sf3	Tm9sf4
Transmembrane and coiled-coil domain containing		Tmcc1	Tmcc2	Tmcc3
Transmembrane and tetratricopeptide repeat containing		Tmtc1	Tmtc2	Tmtc3	Tmtc4
Transmembrane BAX inhibitor motif containing		Faim2	Ghitm	Grina	Tmbim1	Tmbim4	Tmbim6
Transmembrane channel like family		Tmc2	Tmc1	Tmc3	Tmc4	Tmc5	Tmc6	Tmc7	Tmc8
Transmembrane p24 trafficking proteins		Tmed1	Tmed2	Gm21540	Tmed3	Tmed4	Tmed5	Tmed6	Tmed7	Tmed9	Tmed10	Gm4024
tri-snRP complex		Sart1	Usp39
Trinucleotide repeat containing		Cask	Atxn2	Kmt2d	Cnpy3	Bhlhe22	Gigyf2	Celf3	Jph3	Ep400	Magi1	Ncoa3	Maml3	Ncor2	Med12	Tnrc6b	Numbl	Tnrc6a	Tnrc6c	Tnrc18	Tox3	Zfp384
Tripartite motif containing		Mefv	Pml	Mid1	Mid2	Trim28	Trim14	Trim2	Trim9	Trim24	Trim42	Trim16	Trim3	Trim23	Trim33	Trim29	Trim5	Trim32	Trim12c	Trim36	Trim6	Trim66	Trim7	Trim67	Trim8	Trim10	Trim11	Trim13	Trim15	Trim17	Trim21	Trim25	Trim26	Trim27	Trim31	Trim35	Trim37	Trim38	Trim39	Trim40	Trim41	Trim44	Trim45	Trim46	Trim47	Trim50	Trim54	Trim55	Trim56
tRNA methyltransferases		Trmt1	Trmt10a	Alkbh8	Trmt1l	Trmt10b	Trmt10c	Trmt2a	Trmt44	Trmt2b	Trmt5	Trmt6	Trmt11	Trmt12	Trmt13	Trmt61a	Trmt112
tRNA splicing ligase complex		AI597479	Ddx1	Fam98a	Fam98b	Rtcb	Zbtb8os
tRNA-splicing endonuclease subunits		Tsen2	Tsen15	Tsen34	Tsen54
Tropomodulins		Tmod1	Tmod2	Tmod3	Tmod4
Tropomyosins		Tpm3
Troponin complex subunits		Tnnc1	Tnnc2	Tnni1	Tnni2	Tnni3	Tnnt1	Tnnt2	Tnnt3
TSC complex		Tbc1d7	Tsc1	Tsc2
TTT complex		Telo2	Tti1	Tti2
Tubulin polymerization promoting proteins		Tppp	Tppp2	Tppp3
Tubulin tyrosine ligase family		Ttl	Ttll1	Ttll2	Ttll3	Ttll4	Ttll5	Ttll6	Ttll7	Ttll8	Ttll9	Ttll10	Ttll11	Ttll12
Tubulins		Tuba1a	Tuba1b	Tuba1c	Tuba3a	Tuba3b	Tuba4a	Tuba8	Tubal3	Tubb5	Tubb1	Tubb2a	Tubb2b	Tubb3	Tubb4a	Tubb4b	Tubb6	Tubd1	Tube1	Tubg1	Tubg2
Tudor domain containing		Lbr	Akap1	Setdb1	Rnf17	Kdm4a	Smndc1	Kdm4b	Snd1	Kdm4c	Spin1	Mtf2	Spin2-ps2	Phf1	Spin2d	Phf19	Spin2-ps1	Phf20	Gm5926	Phf20l1	Gm3757	Smn1	Gm2854	Smn1	Spin2f	Uhrf1	Gm21637	Uhrf2	Spin2e	Gm21466	Gm5923	LOC100862179	Spin2-ps4	Spin2-ps3	Spin2-ps2	Spin2d	Spin2-ps1	Gm5926	Gm3757	Gm2854	Spin2f	Gm21637	Spin2e	Gm21466	Gm5923	LOC100862179	Spin2-ps4	Spin2-ps3	Spin4
Tumor necrosis factor receptor superfamily		Cd27	Relt	Cd40	Eda2r	Edar	Fas	Ltbr	Ngfr	Tnfrsf1a	Tnfrsf1b	Tnfrsf4	Tnfrsf8	Tnfrsf9	Tnfrsf10b	Tnfrsf11a	Tnfrsf11b	Tnfrsf12a	Tnfrsf13b	Tnfrsf13c	Tnfrsf14	Tnfrsf17	Tnfrsf18	Tnfrsf19	Tnfrsf21	Tnfrsf25
Tumor necrosis factor superfamily		Cd40lg	Cd70	Fasl	Lta	Ltb	Tnf	Tnfsf4	Tnfsf8	Tnfsf10	Tnfsf11	Tnfsf12	Tnfsf13	Tnfsf13b	Tnfsf14	Tnfsf15	Tnfsf18
Tweety family		Ttyh1	Ttyh2	Ttyh3
Two pore segment channels		Tpcn1	Tpcn2
Type 1 receptor serine/threonine kinases		Acvr1	Acvr1b	Acvr1c	Acvrl1	Bmpr1a	Bmpr1b	Tgfbr1
Type 2 receptor serine/threonine kinases		Acvr2a	Acvr2b	Amhr2	Bmpr2	Tgfbr2
Type I classical cadherins		Cdh1	Cdh2	Cdh3	Cdh4	Cdh15
Type II classical cadherins		Cdh5	Cdh6	Cdh7	Cdh8	Cdh9	Cdh10	Cdh11	Cdh12	Cdh18	Cdh19	Cdh20	Cdh22	Cdh24
U-box domain containing		Ube4b	Ppil2	Ubox5	Prpf19	Stub1	Ube4a	Wdsub1
U1 small nuclear ribonucleoprotein		Snrnp70
U11/U12 di-snRNP		Pdcd7	Rnpc3	Zmat5	Dhx15	Snrnp25	Snrnp35	Zrsr2	Snrnp48	Ybx1	Zcrb1
U2 small nuclear ribonucleoprotein		Snrpa1	Sf3a1	Sf3a3	Snrpb2
U4/U6 small nuclear ribonucleoprotein		Ppih	Prpf3	Prpf4	Prpf31
U5 small nuclear ribonucleoprotein		Prpf6	Cd2bp2	Eftud2	Snrnp200	Txnl4a	Ddx23	Prpf8	Snrnp40
Ubiquilin family		Ubqln1	Ubqln2	Ubqln3	Ubqln4	Ubqlnl
Ubiquitin C-terminal hydrolases		Bap1	Uchl1	Uchl3	Uchl5
Ubiquitin conjugating enzymes E2		Aktip	Birc6	Cdc34	Ube2a	Ube2b	Ube2c	Ube2d1	Ube2d2a	Ube2d3	Ube2d2b	Ube2e1	Ube2e2	Ube2e3	Ube2f	Ube2g1	Ube2g2	Ube2h	Ube2i	Ube2j1	Ube2j2	Ube2k	Ube2l3	Ube2l6	Ube2m	Ube2n	Ube2q1	Ube2q2	Ube2r2	Ube2s	Ube2t	Ube2u	Ube2v1	Ube2v2	Ube2w	Ube2z
Ubiquitin like modifier activating enzymes		Atg7	Uba1	Mocs3	Nae1	Sae1	Uba2	Uba3	Uba5	Uba6	Uba7
Ubiquitin protein ligase E3 component n-recognins		Ubr1	Fbxo11	Ubr2	Ubr4	Ubr3	Ubr5	Ubr7
Ubiquitin specific peptidase like		Uspl1
Ubiquitin specific peptidases		Cyld	Pan2	Usp1	Usp9x	Usp2	Uspl1	Usp3	Usp4	Usp5	Usp7	Usp8	Usp9y	Usp10	Usp11	Usp12	Usp13	Usp14	Usp15	Usp16	Usp18	Usp19	Usp20	Usp21	Usp22	Usp24	Usp25	Usp26	Usp27x	Usp28	Usp29	Usp30	Usp31	Usp32	Usp33	Usp34	Usp35	Usp36	Usp37	Usp38	Usp39	Usp40	Usp42	Usp43	Usp44	Usp45	Usp46	Usp47	Usp48
UBX domain containing		Aspscr1	Faf1	Faf2	Nsfl1c	Ubxn1	Ubxn2a	Ubxn2b	Ubxn4	Ubxn6	Ubxn7	Ubxn8	Ubxn10	Ubxn11
UDP glucuronosyltransferases		Ugt1a1	Ugt1a2	Ugt1a5	Ugt1a6a	Ugt1a6b	Ugt1a9	Ugt1a10	Ugt1a9	Ugt1a10	Ugt1a9	Ugt1a10	Ugt1a9	Ugt1a10	Ugt2a1	Ugt2a2	Ugt2a3	Ugt2b35	Ugt2b36	Ugt2b34	Ugt2b1	Ugt2b5	Ugt2b37	Ugt2b38	Ugt3a2	Ugt3a1	Ugt8a
UDP-glucose ceramide glucosyltransferases		Ugcg
UDP-glucose glycoprotein glucosyltransferases		Uggt1	Uggt2
UDP-N-acetylglucosaminyltransferase subunits		Alg14
UNC13 homologs		Unc13a	Baiap3	Unc13b	Unc13c	Unc13d
UPF1 like RNA helicases		Dna2	Upf1	Aqr	Helz	4930422G04Rik	Helz2	Ighmbp2	Mov10	Mov10l1	Setx	Znfx1
USH2 complex		Pdzd7	Ush2a
UTPa subcomplex		Nol11	Heatr1	Utp15	Wdr43	Wdr75
UTPb subcomplex		Tbl3	Utp6	Utp18	Wdr3	Wdr36
UTPc subcomplex		Nol6	Rrp7a
V-set domain containing		Amigo1	Adora3	Alcam	Ncan	Axl	Btn1a1	Bcan	Siglec1	Btnl9	Btn2a2	Cadm2	Sirpa	Cd7	Btnl2	Cd2	Cd8a	Cadm1	Cd274	Cd8b1	Cadm3	Gpa33	Cd48	Cadm4	Icosl	Cd79a	Cd4	Jam2	Cd79b	Cd28	Mcam	Cd83	Cd80	Nphs1	Cd86	Cd101	Siglecg	Cd226	Cd276	Sirpb1a	Cd300a	Ceacam16	LOC100038947	Cd300c	Crtam	Sirpb1b	AF251705	Cxadr	Vcan
V-type ATPases		Atp6v1a	Atp6v1b1	Atp6v1b2	Atp6v1c1	Atp6v1c2	Atp6v1d	Atp6v1e1	Atp6v1e2	Atp6v1f	Atp6v1g1	Atp6v1g2	Atp6v1g3	Atp6v1h	Atp6v0a1	Atp6v0a2	Atp6v0a4	Atp6v0b	Atp6v0c	Atp6v0d1	Atp6v0d2	Atp6v0e	Atp6v0e2	Tcirg1
Vanins		Btd	Vnn1
Vasoactive intestinal peptide receptor family		Adcyap1r1	Vipr1	Vipr2
VEGF family		Pgf	Vegfa	Vegfb	Vegfc
Vesicle associated membrane proteins		Vamp1	Vamp7	Vamp2	Vamp3	Vamp4	Vamp5	Vamp8
Vestigial like family		Vgll1	Vgll2	Vgll3	Vgll4
Voltage dependent anion channels		Vdac1	Vdac2	Vdac3
Volume regulated anion channel subunits		Lrrc8a	Lrrc8b	Lrrc8c	Lrrc8d	Lrrc8e
Vomeronasal receptors		Vmn1r224	Vmn1r237
VPS9 domain containing		Als2	Als2cl	Ankrd27	Gapvd1	Rabgef1	Rin1	Rin2	Rin3	Rinl	Vps9d1
WAP four-disulfide core domain containing		Wfdc6a	Slpi	Wfdc1	Wfdc2	Wfdc5	Wfdc8	Wfdc9	Wfikkn1	Wfikkn2
WBP1/VOPP1 family		Vopp1	Wbp1	Wbp1l
WD repeat domain containing		Aaas	Ambra1	Brwd1	Plrg1	Cdc40	Rbbp4	Aamp	Apaf1	Brwd3	Ppwd1	Snrnp40	Rbbp7	Ahi1	Arpc1a	Ddb2	Prpf19	Wdr5	Bcas3	Arpc1b	Lrba	Wdfy3	Bop1	Atg16l1	Mlst8	Wdr81	Bub3	Atg16l2	Nbea	Cdc20	Btrc	Nbeal1	Cdc20b	Copa	Nbeal2	Chaf1b	Coro1a	Nsmaf	Ciao1	Coro1b	Pan2	Copb2	Coro1c	Phip	Dcaf12l2	Coro2a	Rfwd3	Dennd3	Coro2b
WIPI family		Wdr45	Wdr45b	Wipi1	Wipi2
Wiskott-Aldrich Syndrome protein family		Jmy	Was	Wasf1	Wasf2	Wasf3	Whamm
WNK lysine deficient protein kinases		Wnk1	Wnk2	Wnk3	Wnk4
Wnt enhanceosome complex		Bcl9	Lef1	Ctnnb1	Bcl9l	Pygo1	Tle1	Ldb1	Pygo2	Tle2	Ldb2	Tcf7l1	Tle3	Ssbp2	Tcf7l2	Tle4	Ssbp3	Ssbp4
Wnt family		Wnt1	Wnt2	Wnt2b	Wnt3	Wnt3a	Wnt4	Wnt5a	Wnt5b	Wnt6	Wnt7a	Wnt7b	Wnt8a	Wnt8b	Wnt9a	Wnt9b	Wnt10a	Wnt10b	Wnt11	Wnt16
WRAD complex		Dpy30	Ash2l	Rbbp5	Wdr5
WTAP complex		Bclaf1	Rbm15	Cbll1	Wtap	Thrap3
WWC family		Wwc1	Wwc2
X-C motif chemokine receptors		Xcr1
X-linked mental retardation		Acsl4	Agtr2	Ap1s2	Dmd	Arhgef6	Gria3	Arx	Rps6ka3	Atrx	Syp	Brwd3	Zdhhc15	Dlg3	Efhc2	Ftsj1	Gdi1	Hcfc1	Hdac8	Hsd17b10	Il1rapl1	Iqsec2	Kdm5c	Kif4	Magt1	Mecp2	Mid2	Ophn1	Pak3	Pqbp1	Rab39b	Slc16a2	Thoc2	Tspan7	Upf3b	Usp9x	Zfp711
Xeroderma pigmentosum complementation groups		Ddb2	Ercc2	Ercc3	Ercc4	Ercc5	Polh	Xpa	Xpc
XK related family		Xk	Xkr4	Xkr5	Xkr6	Xkr7	Xkr8	Xkr9	Xkrx
Y box binding proteins		Ybx1	Ybx2	Ybx3
YEATS domain containing		Mllt1	Mllt3	Yeats2	Yeats4
YIP family		Arl6ip5	Praf2	Rabac1	Yif1a	Yif1b
Yip1 domain containing		Yipf1	Yipf2	Yipf3	Yipf4	Yipf5	Yipf6	Yipf7
Yippee like family		Ypel1	Ypel2	Ypel3	Ypel4	Ypel5
ZF class homeoboxes and pseudogenes		Adnp	Adnp2	Homez	Tshz1	Tshz2	Tshz3	Zeb1	Zeb2	Zfhx2	Zfhx3	Zfhx4	Zhx1	Zhx2	Zhx3
Zinc fingers		Aplf	Lig3	Bsn	Parp1	Dnlz	Flywch1	Lyar	Nploc4	Pclo	Traf3	Trip4	Zc3hc1	Zc4h2	Zfc3h1	Zfp259
Zinc fingers 3CxxC-type		Rtp1	Rtp2	Rtp4	Zar1	Zar1l	Zcchc24
Zinc fingers AN1-type		Zfand1	Ighmbp2	Zfand2a	Zfand2b	Zfand3	Zfand4	Zfand5	Zfand6
Zinc fingers BED-type		Zbed3	2410018M08Rik	Zbed6
Zinc fingers C2H2-type		Ankzf1	Adnp2	Mecom	Atmin	Bcl6	Prdm6	Bnc1	Bcl6b	Prdm9	Bnc2	Bcl11a	Prdm16	Casz1	Bcl11b	Zfpm1	Champ1	Gfi1	Zfpm2	Ctcf	Gfi1b	Zkscan2	Ctcfl	Gzf1	Zscan20	E4f1	Hic1	Egr1	Hic2	Egr2	Ikzf1	Egr3	Insm2	Egr4	Klf1	Fezf1	Klf2	Fezf2	Klf3	Fiz1	Klf4	Gli1	Klf5	Gli2	Klf6	Gli3	Klf7	Glis1	Klf8
Zinc fingers C2H2C-type		Myt1	Myt1l	St18
Zinc fingers C2HC-type		Ikbkg	Kat6a	Kat8	Kat5	Lyar	L3mbtl1	Kat7	Zfpm1	Nanos1	Zfpm2	Nanos2	Nanos3	Zc2hc1a	Zc2hc1b	Zc2hc1c
Zinc fingers CCCH-type		Mbnl1	Helz	Rbm26	Rbm22	Mbnl2	Parp12	Rc3h2	Mbnl3	Rbm27	Prr3	Rc3h1	Unk	Unkl	Zc3h3	Zc3h4	Zc3h6	Zc3h7a	Zc3h8	Zc3h7b	Zc3h10	Zc3hav1	Zc3h11a	Zgpat	Zc3h12a	Zmat5	Zc3h12b	Zrsr2	Zc3h12c	Zc3h12d	Zc3h14	Zc3h18	Zc3hav1l	Zfp36	Zfp36l1	Zfp36l2
Zinc fingers CCHC-type		Lin28a	Cnbp	Srsf7	Zcrb1	Zcchc2	Rbm4	Zcchc4	Zcchc3	Rbm4b	Zcchc7	Zcchc8	Zcchc17	Zcchc9	Zcchc12	Zcchc14	Zcchc18	Zcchc24
Zinc fingers CW-type		Morc1	Zcwpw1	Morc2a	Zcwpw2	Morc3	Morc4
Zinc fingers CXXC-type		Cxxc4	Cxxc1	Fbxl19	Kdm2a	Kmt2a	Cxxc5	Mbd1	Kdm2b	Dnmt1	Kmt2b	Tet1	Tet3
Zinc fingers DBF-type		Dbf4	Zdbf2
Zinc fingers DHHC-type		Zdhhc1	Zdhhc2	Zdhhc3	Zdhhc4	Zdhhc5	Zdhhc6	Zdhhc7	Zdhhc8	Zdhhc9	Zdhhc11	Zdhhc12	Zdhhc13	Zdhhc14	Zdhhc15	Zdhhc16	Zdhhc17	Zdhhc18	Zdhhc19	Zdhhc20	Zdhhc21	Zdhhc22	Zdhhc23	Zdhhc24
Zinc fingers FYVE-type		Eea1	Ankfy1	Wdfy3	Fgd1	Hgs	Fgd2	Mtmr3	Fgd3	Mtmr4	Fgd4	Zfyve16	Fgd5	Fgd6	Fyco1	Pikfyve	Plekhf1	Plekhf2	Rufy1	Rufy2	Rufy3	Rufy4	Wdfy1	Wdfy2	Zfyve1	Zfyve9	Zfyve19	Zfyve21	Zfyve26	Zfyve27	Zfyve28
Zinc fingers GRF-type		Apex2	Eri2	Neil3	Ttf2	Top3a	Zcchc4	4930422G04Rik
Zinc fingers HIT-type		Znhit1	Ddx59	Znhit2	Ino80b	Znhit3	Znhit6
Zinc fingers matrin-type		Zmat1	Zmat2	Zmat3	Zmat4	Zmat5
Zinc fingers MIZ-type		Pias1	Nsmce2	Pias2	Pias3	Pias4	Zmiz1	Zmiz2
Zinc fingers MYM-type		Zmym1	Zmym2	Zmym3	Zmym4	Zmym5	Zmym6
Zinc fingers MYND-type		Ankmy1	Smyd4	Smyd1	Ankmy2	Smyd5	Smyd2	Cbfa2t2	Usp19	Smyd3	Cbfa2t3	Zmynd8	Deaf1	Zmynd11	Egln1	Mss51	Pdcd2	Runx1t1	Zmynd10	Zmynd12	Zmynd15	Zmynd19
Zinc fingers PARP-type		Lig3	Parp1
Zinc fingers RANBP2-type		Mdm2	Capn15	Nup153	Neil3	Rbck1	Zranb1	Rbm5	Rbm10	Rnf31	Rybp	Gm6910	Sharpin	Tab2	Tab3	Taf15	Tex13a	Zranb3
Zinc fingers SWIM-type		Zswim1	Zswim2	Map3k1	Zswim3	Zswim4	Zswim5	Zswim6	Zswim7	Zswim8
Zinc fingers ZZ-type		Crebbp	Dmd	Drp2	Dtna	Dtnb	Dytn	Ep300	Herc2	Kcmf1	Mib1	Mib2	Nbr1	Sqstm1	Tada2b	Utrn	Zswim2	Zzef1	Zzz3
Zona pellucida glycoproteins		Zp1	Zp2	Zp3
ZYG11 cell cycle regulator family		Zer1	Zyg11a	Zyg11b
Zyxin family		Lpp	Trip6	Zyx
[truncated: 735 more columns]

## Sheet: Human_Enrichment
	hs_Labonte														hs_Ramaker
	Male							Female							Male					Female
	DLFPC		OFC		NAc			DLFPC		OFC		NAc			DLPFC		ACC			DLPFC		ACC
Gene_Families	Up	Down	Up	Down	Up	Down		Up	Down	Up	Down	Up	Down		Up	Down	Up	Down		Up	Down	Up	Down
L ribosomal proteins	-	13.6517	-	1.51991	-	-		-	-	-	1.41426	1.72216	-		-	8.5867	-	19.6253		-	-	-	-
S ribosomal proteins	-	12.1952	-	1.36147	-	-		-	-	-	3.70436	-	-		-	9.12033	-	17.3036		-	1.5864	-	-
Small nucleolar RNA protein coding host genes	-	10.1221	-	-	-	-		-	-	-	-	-	-		-	4.73283	-	5.97062		-	-	-	-
MicroRNA protein coding host genes	-	8.56067	-	-	2.19455	-		1.4775	-	-	-	6.63827	-		4.61979	3.11652	-	2.14629		-	-	-	2.6069
Spliceosomal A complex	-	4.20761	-	-	-	-		-	-	6.42022	-	-	-		-	-	-	-		-	-	-	-
NADH:ubiquinone oxidoreductase supernumerary subunits	-	3.89537	-	1.50072	-	-		-	-	-	-	-	-		-	4.49894	-	1.54262		-	-	-	-
Trinucleotide repeat containing	-	3.48031	-	-	-	-		-	-	-	-	-	-		-	-	-	-		-	-	-	-
Mitochondrially encoded ribosomal RNAs	-	2.81485	-	-	-	-		-	-	-	-	-	-		-	-	-	-		-	-	-	-
Protein phosphatase 1 regulatory subunits	-	2.68332	-	-	-	-		-	-	-	-	-	-		-	-	-	-		2.81031	-	-	-
PBAF complex	-	2.6469	-	-	-	-		-	-	-	-	2.01462	-		-	-	-	-		-	-	1.52516	-
C2 tensin-type domain containing	-	2.53909	-	-	-	-		-	-	-	-	-	-		-	-	-	-		-	-	-	-
BAF complex	-	2.52068	-	-	-	-		-	-	-	-	2.12987	-		-	-	-	-		-	-	-	-
Zinc fingers CCCH-type	-	2.47531	-	-	-	-		-	-	-	-	-	-		1.57145	-	1.46663	-		-	-	-	-
ASAP complex	-	2.34919	-	-	-	-		-	-	2.3128	-	2.56713	-		-	-	-	-		-	-	-	-
Filamins	-	2.34919	-	-	-	-		-	-	-	-	-	-		-	-	-	-		-	-	-	-
Hemoglobin subunits	-	2.23361	-	-	-	-		-	-	-	-	-	-		-	-	-	-		-	-	-	-
PHD finger proteins	-	2.06306	-	-	1.48857	-		-	-	-	-	-	-		-	-	2.9134	-		1.67771	-	-	-
MTOR complex 1	-	2.05959	-	-	-	-		-	-	-	-	-	-		-	-	-	-		-	-	-	-
Spliceosomal E complex	-	2.05959	-	-	-	-		-	-	2.02369	-	-	-		-	-	-	-		-	-	-	-
GBAF complex	-	1.89449	-	-	-	-		-	-	-	-	2.19666	-		-	-	-	-		-	-	-	-
DECID complex	-	1.84912	-	-	-	-		-	-	-	-	-	-		-	-	-	-		-	1.64541	-	-
Yippee like family	-	1.84912	-	-	-	-		-	-	-	-	-	-		-	-	-	2.73729		-	1.64541	-	-
PTEN protein phosphatases	-	1.84912	-	-	-	-		-	-	-	-	-	-		-	-	-	-		-	-	-	-
Adaptor related protein complex 2	-	1.84912	-	-	-	-		-	-	-	-	-	-		-	-	-	-		-	-	-	-
ANP32 acidic nuclear phosphoproteins	-	1.84912	-	-	-	-		-	-	3.19457	-	-	-		-	-	-	-		-	-	-	-
Glycosylphosphatidylinositol transamidase complex	-	1.84912	-	-	-	-		-	-	-	-	-	-		-	-	-	-		-	-	-	-
SURF complex	-	1.84912	-	-	-	-		-	-	-	-	-	-		-	-	-	-		-	-	-	-
Clathrin/coatomer adaptor, adaptin-like, N-terminal domain containing	-	1.80239	-	-	-	-		-	-	2.70016	-	-	-		-	-	-	-		-	-	-	-
RBR E3 ubiquitin ligases	-	1.80239	-	-	-	-		-	-	-	-	-	-		-	-	-	-		-	-	-	-
Armadillo-like helical domain containing	-	1.79579	-	-	-	-		1.62455	-	-	-	2.10083	-		-	3.34162	2.13949	-		-	-	-	-
Intermediate filaments Type IV	-	1.68438	-	-	-	-		-	-	-	-	3.28289	-		-	-	-	-		-	-	-	-
Dynactin subunits	-	1.68438	-	-	-	-		-	-	-	-	-	-		-	1.59548	-	-		-	-	-	-
THO complex	-	1.54956	-	-	-	-		-	-	-	-	-	-		-	-	-	-		-	-	-	-
U4/U6 small nuclear ribonucleoprotein	-	1.54956	-	-	-	-		-	-	1.51514	-	-	-		-	-	-	-		-	-	-	-
Adaptor related protein complex 3	-	1.54956	-	-	-	-		-	-	1.51514	-	-	-		-	1.46195	-	-		-	-	-	-
Zinc fingers MIZ-type	-	1.54956	-	-	-	-		-	-	-	-	1.75724	-		-	-	-	-		-	1.35217	-	-
Zinc fingers ZZ-type	-	1.50206	-	-	-	-		-	-	-	-	-	-		-	1.38258	-	-		-	-	-	-
Nucleotide excision repair	-	1.50206	-	-	-	-		1.5772	-	-	-	-	-		-	-	-	-		-	-	-	-
Chromobox family	-	1.43588	-	-	-	-		-	-	-	-	-	-		-	-	-	2.04692		-	-	-	-
Prefoldin subunits	-	1.43588	-	-	-	-		-	-	2.48653	-	-	-		-	-	-	-		-	-	-	-
Tetratricopeptide repeat domain containing	-	1.43443	-	-	-	-		-	-	-	-	-	-		-	-	-	-		-	-	-	-
Cytochrome P450 family 20	-	1.40718	-	-	-	1.67208		-	-	-	-	-	-		-	-	-	-		-	-	-	-
ESCRT-I	-	1.33797	-	-	-	-		-	-	-	-	-	-		-	-	-	-		-	-	-	-
Transcription elongation factor A like family	-	1.33797	-	-	-	-		-	-	6.46092	-	-	-		-	-	-	-		-	-	-	-
Transglutaminases	-	1.33797	-	-	-	-		-	-	-	-	-	-		-	-	-	-		-	-	-	-
Small nucleolar RNA non-coding host genes	-	-	-	-	-	-		-	-	-	2.01525	-	-		-	-	-	-		-	-	-	-
G-patch domain containing	-	-	-	-	-	-		-	-	-	-	-	-		-	-	-	-		-	-	-	-
Spliceosomal C complex	-	-	-	-	-	-		-	-	3.57229	-	-	-		-	-	-	-		-	-	-	-
Patatin like phospholipase domain containing	-	-	-	-	-	-		-	-	-	-	-	-		-	-	-	-		-	-	-	-
Glutamine amidotransferase like class 1 domain containing	-	-	-	-	-	-		-	-	-	-	-	-		-	-	-	-		-	-	-	-
Synaptotagmin like tandem C2 proteins	-	-	-	-	-	-		-	-	-	-	-	-		-	-	-	-		-	-	-	-
Calcium voltage-gated channel alpha1 subunits	-	-	-	-	-	-		-	-	-	-	-	-		-	3.21279	-	-		-	-	-	-
LYR motif containing	-	-	-	-	-	-		-	-	-	1.30278	-	-		-	-	-	-		-	-	-	-
VPS9 domain containing	-	-	-	-	-	-		-	-	-	-	-	-		-	-	-	-		-	-	-	-
Dbl family Rho GEFs	-	-	-	-	-	-		-	-	-	-	-	-		-	-	-	-		1.32228	-	-	1.86968
Maestro heat like repeat containing	-	-	-	-	-	-		-	-	-	-	-	-		-	-	-	-		-	-	-	-
UPF1 like RNA helicases	-	-	-	-	-	-		-	-	-	-	-	-		-	-	-	-		-	-	-	-
MAPK activated protein kinases	-	-	-	-	-	-		-	-	-	-	-	-		-	-	-	-		-	-	-	1.47377
Small heat shock proteins	-	-	-	-	-	-		-	-	-	-	-	-		1.58262	-	-	-		-	-	-	1.47377
Pseudoautosomal region 1	-	-	-	-	-	-		-	-	-	-	-	-		-	-	-	-		-	-	-	-
Blood group antigens	-	-	-	-	-	-		-	-	-	-	-	-		1.9398	-	-	-		-	-	-	-
RNA binding motif containing	-	-	-	-	-	-		1.48258	-	10.3706	-	-	-		-	-	-	-		3.95413	-	-	-
Serine/threonine phosphatases	-	-	-	-	-	-		-	-	-	-	-	-		-	-	-	-		-	-	-	-
Protein phosphatases	-	-	-	-	-	-		-	-	-	-	-	-		-	-	-	-		-	-	-	-
Beta catenins	-	-	-	-	-	-		-	-	-	-	-	-		-	-	-	-		-	-	-	-
Biogenesis of lysosomal organelles complex 3	-	-	-	1.33919	-	-		-	-	-	-	-	-		-	-	-	-		-	-	-	-
General transcription factor IIF complex subunits	-	-	-	-	-	1.37568		-	-	-	-	-	-		-	-	-	-		-	-	-	-
INHAT complex	-	-	-	-	-	-		-	-	-	-	-	-		-	-	-	-		-	-	-	-
Myosins, class XVIII	-	-	-	-	-	-		-	-	-	-	-	-		-	-	-	-		-	-	-	-
TNK family tyrosine kinases	-	-	-	-	-	-		-	-	-	-	-	-		-	-	-	-		-	-	-	-
Mitochondrial iron-sulfur assembly components	-	-	-	-	-	-		-	-	-	-	-	-		-	1.86774	-	-		-	-	-	-
Membrane associated guanylate kinases	-	-	-	-	-	-		-	-	-	-	-	-		-	-	-	-		-	-	-	-
Armadillo repeat containing	-	-	-	-	-	-		-	-	-	-	-	-		-	-	-	-		-	1.71211	-	-
UBX domain containing	-	-	-	-	-	-		-	-	-	-	-	-		-	-	-	-		-	-	-	-
Eukaryotic translation initiation factor 3	-	-	-	-	-	-		-	-	-	-	-	-		-	-	-	2.26295		-	-	-	-
Dyneins, cytoplasmic	-	-	-	-	-	1.52035		-	-	-	-	-	-		-	-	-	-		-	-	-	-
LSm proteins	-	-	-	-	-	-		-	-	-	-	-	-		-	-	-	-		-	-	-	-
Anaphase promoting complex	-	-	-	-	-	-		-	-	-	-	-	-		-	-	-	-		-	-	1.58212	-
Trafficking protein particle complex	-	-	-	-	-	1.45946		-	-	-	-	-	-		-	-	-	-		-	-	-	-
Spliceosomal Bact complex	-	-	-	-	-	-		-	-	4.82391	-	-	-		-	-	-	-		-	-	-	-
RNA polymerase subunits	-	-	-	-	-	1.63432		-	-	-	-	-	-		-	-	-	-		-	-	-	-
Complement system regulators and receptors	-	-	-	-	-	-		-	-	-	-	-	-		-	-	-	-		-	-	-	1.37929
Inositol 1,4,5-triphosphate receptors	-	-	-	-	-	-		-	-	-	-	-	-		-	-	-	-		-	-	-	-
Glycogen phosphorylases	-	-	-	-	-	-		1.37673	-	-	-	-	-		-	-	-	-		-	-	-	-
Adhesion G protein-coupled receptors, subfamily C	-	-	-	-	-	-		-	-	-	-	-	-		-	-	-	-		-	-	-	-
CELSR cadherins	-	-	-	-	-	-		-	-	-	-	-	-		-	-	-	-		-	-	-	-
Linear ubiquitin chain assembly complex	-	-	-	-	-	-		-	-	-	-	-	-		-	-	-	-		-	-	-	-
TSC complex	-	-	-	-	-	-		-	-	-	-	-	-		-	-	-	-		-	-	-	-
Transmembrane and coiled-coil domain containing	-	-	-	-	-	-		-	-	-	-	-	-		-	-	-	-		-	-	-	-
CST complex	-	-	-	-	-	-		-	-	-	-	-	-		-	-	-	-		-	-	-	-
ENAH/VASPs	-	-	-	-	-	-		-	-	-	-	-	-		-	-	-	-		-	-	-	-
Glucose 6-phosphatases, catalytic	-	-	-	-	-	-		-	-	-	-	-	-		-	-	-	-		-	-	-	-
MPP10 subcomplex	-	-	-	-	-	-		-	-	-	-	-	-		-	-	-	-		-	-	-	-
Pellino E3 ubiquitin protein ligases	-	-	-	-	-	-		-	-	-	-	-	-		-	-	-	-		-	-	-	-
Myosin heavy chains	-	-	-	-	-	-		-	-	-	-	-	-		-	-	-	-		-	-	-	-
Spliceosomal P complex	-	-	-	-	-	-		-	-	3.11582	-	-	-		-	-	-	-		-	-	-	-
DNAJ (HSP40) heat shock proteins	-	-	-	-	-	-		-	-	1.31103	-	-	-		-	-	-	-		-	3.19284	-	-
BAR-PH domain containing	-	-	-	-	-	-		-	-	-	-	-	1.5257		-	-	-	-		-	-	-	-
Exonucleases	-	-	-	-	-	-		-	-	-	1.71446	-	-		-	-	-	-		-	-	-	-
Autophagy related	-	-	1.62919	-	-	-		-	1.98191	-	-	-	-		-	-	-	-		-	-	1.65797	-
ArfGAPs	-	-	-	-	-	-		-	-	-	-	-	2.63539		-	-	-	-		-	-	-	-
Mediator complex	-	-	-	-	-	-		-	-	-	-	-	-		-	-	-	-		-	-	-	-
OTU domain containing	-	-	1.40302	-	-	-		-	-	-	-	-	-		-	-	-	-		-	-	-	-
PDZ domain containing	-	-	-	-	2.1293	-		-	-	-	-	-	-		4.74473	-	-	-		-	-	-	-
Lysine methyltransferases	-	-	-	-	-	-		-	-	1.31328	-	-	-		-	-	-	-		-	-	-	-
Cytohesins	-	-	-	-	-	-		-	-	-	-	-	-		-	-	-	-		-	-	-	-
Stathmins	-	-	-	-	-	-		-	-	-	-	-	-		-	-	-	-		-	-	-	-
Histamine receptors	-	-	-	-	-	-		-	-	-	-	-	-		-	-	-	-		-	-	-	-
NT-C2 domain containing	-	-	-	-	-	-		-	-	-	-	-	-		-	-	-	-		-	-	-	-
H/ACA ribonucleoprotein complex	-	-	-	-	-	-		-	-	2.02369	-	-	-		-	-	-	-		-	-	-	-
Golgi associated retrograde protein (GARP) complex	-	-	-	-	-	-		-	-	-	-	-	-		-	-	-	-		1.93414	-	-	-
NudC family	-	-	-	-	-	-		-	-	-	-	-	-		-	-	-	-		-	-	-	-
Endosome-associated recycling protein (EARP) complex	-	-	-	-	-	-		-	-	-	-	-	-		-	-	-	-		-	-	-	-
Erb-b2 receptor tyrosine kinases	-	-	-	-	-	-		-	-	-	-	-	-		1.68353	-	-	-		-	-	-	-
R-spondins	-	-	-	-	-	-		-	-	-	-	-	-		-	-	-	-		-	-	-	-
WRAD complex	-	-	-	-	-	-		-	-	-	-	-	-		-	-	-	-		-	-	-	-
C2 and WW domain containing	-	-	-	-	-	-		-	-	-	-	-	-		-	-	-	-		-	-	-	-
Deoxyribonucleoside kinases	-	-	-	-	-	-		-	-	-	-	-	-		-	-	-	-		-	-	-	-
KN motif and ankyrin repeat domain containing	-	-	-	-	-	-		-	-	-	-	-	-		-	-	-	-		1.93414	-	-	-
DNA methyltransferases	-	-	-	-	-	-		-	-	-	-	-	-		-	-	-	-		-	-	-	-
Latent transforming growth factor beta binding proteins	-	-	-	-	-	-		-	-	-	-	-	-		-	-	-	-		-	-	-	-
Actinins	-	-	-	-	-	-		-	-	-	-	-	-		-	-	-	-		-	-	-	-
Adaptor related protein complex 5	-	-	-	-	-	-		-	-	-	-	-	-		-	-	-	-		-	-	-	-
Bestrophins	-	-	-	-	-	-		-	-	-	-	-	-		-	-	-	-		-	-	-	-
Early B-cell factors	-	-	-	-	-	-		-	-	-	-	-	-		-	-	-	-		-	-	-	-
Ferritin subunits	-	-	-	-	-	-		-	-	-	-	-	-		-	-	-	-		-	-	-	-
GET4-GET5 transmembrane domain recognition complex subunits	-	-	-	-	-	-		-	-	-	-	-	-		-	-	-	-		-	-	-	-
Glycerol-3-phosphate acyltransferases	-	-	-	-	-	-		-	-	-	-	-	-		-	-	-	-		-	-	-	-
KICSTOR complex	-	-	-	-	-	-		-	-	-	-	-	-		-	-	-	-		1.93414	-	-	-
MicroRNA MIR1244 family	-	-	-	-	-	-		-	-	-	-	-	-		-	-	-	-		-	-	-	-
Mitochondrial complex II: succinate dehydrogenase subunits	-	-	-	-	-	-		-	-	-	-	-	-		-	-	-	-		-	-	-	-
Neuregulins	-	-	-	-	-	-		-	-	-	-	-	-		-	-	-	-		-	-	-	-
Pleckstrin and Sec7 domain containing	-	-	-	-	-	-		-	-	-	-	-	-		-	-	-	-		-	-	-	-
RNA pseudouridylate synthase domain containing	-	-	-	-	-	-		-	-	-	-	-	-		-	-	-	-		-	-	-	-
Shroom family	-	-	-	-	-	-		-	-	-	-	-	-		-	-	-	-		-	-	-	-
Spectrin repeat containing nuclear envelope family	-	-	-	-	-	-		-	-	-	-	-	-		-	-	-	-		-	-	-	-
U1 small nuclear ribonucleoprotein	-	-	-	-	-	-		-	-	-	-	-	-		-	-	-	-		-	-	-	-
LIM domain containing	-	-	-	-	-	-		-	-	-	1.89585	-	-		2.34065	-	-	-		1.49014	-	-	1.8686
Myb/SANT domain containing	-	-	-	-	-	-		-	-	-	-	1.6565	-		-	-	-	-		-	-	-	-
FKBP prolyl isomerases	-	-	-	-	-	-		-	-	-	-	-	-		-	-	-	1.73291		-	-	-	-
Rho GTPase activating proteins	-	-	-	-	-	-		-	-	-	-	-	-		-	-	-	-		-	-	-	-
Spliceosomal B complex	-	-	-	-	-	-		-	-	2.1828	-	-	-		-	-	-	-		-	-	-	-
Short chain dehydrogenase/reductase superfamily	-	-	-	-	-	-		-	-	-	-	-	2.01286		-	-	-	-		-	-	2.57527	-
Phospholipid phosphatase related	-	-	-	-	-	-		-	-	-	-	-	-		-	-	-	-		-	-	-	-
ATPase orphan transporters	-	-	-	-	-	-		-	-	-	-	-	-		-	-	-	-		-	-	-	-
GATOR2 subcomplex	-	-	-	-	-	-		-	-	-	-	-	-		-	-	1.67956	-		-	-	-	-
Exon junction complex	-	-	-	-	-	-		-	-	1.81373	-	2.0619	-		-	-	-	-		-	-	-	-
PI4KA lipid kinase complex	-	-	-	-	-	-		-	-	-	-	2.0619	-		-	-	-	-		-	-	-	-
Protein phosphatase 2 modulatory subunits	-	-	-	-	-	-		-	-	-	-	-	-		-	-	-	-		-	-	-	-
Steroid 5-alpha reductase family	-	-	-	-	-	-		-	-	-	-	-	-		-	-	-	-		-	-	-	-
CREB3 transcription factor family	-	-	-	-	-	-		-	-	-	-	-	-		-	-	-	-		-	-	-	-
divergent protein kinase domain family	-	-	-	-	-	-		-	-	-	-	-	-		-	-	-	-		-	-	-	-
I-BAR domain containing	-	-	-	-	-	-		-	-	-	-	-	-		-	-	-	-		1.72552	-	-	-
Mitogen-activated protein kinase kinase kinase kinases	-	-	-	-	-	-		-	-	-	-	-	-		-	-	-	-		-	-	-	-
MTOR complex 2	-	-	-	-	-	-		-	-	-	-	-	-		-	-	-	-		-	-	-	-
Neuroligins	-	-	-	-	-	-		-	-	-	-	-	-		-	-	-	-		-	-	-	-
Nuclear factors of activated T-cells	-	-	-	-	-	-		-	-	-	-	-	-		-	-	-	-		-	-	-	-
phospholipase A and acyltransferase family	-	-	-	-	-	-		-	-	-	-	-	-		-	-	-	-		-	-	-	-
Profilins	-	-	-	-	-	-		-	-	-	-	-	-		-	-	-	-		-	-	-	-
Prolyl 3-hydroxylase family	-	-	-	-	-	-		-	-	-	-	-	-		-	-	-	-		-	-	-	-
RAB like GTPases	-	-	-	-	-	-		-	-	1.81373	-	-	-		-	1.75892	-	-		-	-	-	-
Ragulator complex	-	-	-	-	-	-		-	-	-	-	-	-		-	-	-	-		-	-	-	-
Sad1 and UNC84 domain containing	-	-	-	-	-	-		-	-	-	-	-	-		-	-	-	-		-	-	-	-
Ubiquilin family	-	-	-	-	-	-		-	-	-	-	-	-		-	-	-	-		-	-	-	-
Bromodomain containing	-	-	-	-	-	-		-	-	-	-	1.56003	-		-	-	-	-		4.4045	-	-	-
Mitochondrial ribosomal proteins	-	-	-	-	-	-		-	-	-	2.11033	-	-		-	-	-	-		-	-	3.25491	-
Seven-beta-strand methyltransferase motif containing	-	-	-	-	-	-		-	-	-	-	-	-		-	-	-	-		-	-	-	-
Regulators of G-protein signaling	-	-	-	-	-	-		1.45173	-	-	-	-	-		1.4387	-	-	-		-	-	-	-
Protein tyrosine phosphatases receptor type	2.34375	-	-	-	2.68959	-		-	-	-	-	-	-		-	-	-	-		-	-	-	-
PWWP domain containing	-	-	-	-	-	-		-	-	-	-	-	-		-	-	-	-		-	-	-	-
5FMC ribosome biogenesis complex	-	-	-	-	-	-		-	-	-	-	-	-		-	-	-	-		1.5626	-	-	-
NCoR/SMRT transcriptional repression complex subunits	-	-	-	-	-	-		-	-	-	-	-	-		-	-	-	-		-	-	-	-
Paf1/RNA polymerase II complex	-	-	-	-	-	-		-	-	2.90695	-	-	-		-	-	-	-		-	-	-	-
MRH domain containing	-	-	-	-	-	-		-	-	-	-	-	-		-	-	-	-		-	-	-	-
Ataxins	-	-	-	-	-	-		-	-	-	-	-	-		-	-	-	-		-	-	-	-
EMAP like	-	-	-	-	-	-		-	-	-	-	-	-		-	-	-	-		-	-	-	-
Alpha arrestins	-	-	-	-	-	-		-	-	-	-	-	-		-	-	-	-		-	-	-	-
FASTK mitochondrial RNA binding family	-	-	-	-	-	-		-	-	-	-	-	-		-	-	1.5174	-		-	-	-	-
SET complex	-	-	-	-	-	-		-	-	-	-	-	-		-	-	-	-		-	-	-	-
Topoisomerases	-	-	-	-	-	-		-	-	-	-	-	-		-	-	-	-		-	-	-	-
Zinc fingers HIT-type	-	-	-	-	-	-		-	-	-	-	-	-		-	-	-	-		-	-	-	-
Mitochondrial respiratory chain complex assembly factors	-	-	-	-	-	-		-	-	-	2.16633	-	-		-	1.30598	-	-		-	-	3.92201	-
DEAD-box helicases	-	-	-	-	-	-		-	-	2.16581	-	-	-		1.38174	-	1.30485	-		-	-	-	-
F-BAR domain containing	-	-	-	-	1.65491	-		-	-	-	-	-	-		-	-	-	-		-	-	-	-
NBPF members	-	-	-	3.80772	-	-		-	-	-	-	-	-		-	-	-	-		2.48774	-	-	-
Proteasome	-	-	-	-	-	-		-	-	3.51482	-	-	-		-	-	-	-		-	-	-	-
Lysine demethylases	-	-	-	-	-	-		-	-	-	-	-	-		-	-	4.9914	-		-	-	-	-
Zinc fingers CCHC-type	-	-	-	-	-	-		-	-	-	-	-	-		-	-	-	-		-	-	-	-
Phospholipid phosphatases	-	-	-	-	-	-		-	-	-	-	-	-		2.17597	-	-	-		-	-	-	-
14-3-3 phospho-serine/phospho-threonine binding proteins	-	-	-	-	-	-		-	-	-	-	-	-		-	2.59505	-	-		-	-	-	-
Cation channels sperm associated	-	-	-	-	-	-		-	-	-	-	-	-		-	-	-	-		-	-	-	-
Mitogen-activated protein kinase kinases	-	-	-	-	-	-		-	-	-	-	-	-		-	-	-	-		-	2.42475	-	-
NOP2/Sun RNA methyltransferase family	-	-	-	-	-	-		-	-	-	-	-	-		-	-	-	-		-	-	-	-
DAN family	-	-	-	-	-	-		-	-	-	-	-	-		-	-	-	-		-	-	-	-
ADAMTS like	-	-	-	-	-	-		-	-	-	-	-	-		2.17597	-	-	-		-	-	-	-
DASH family	-	-	-	-	-	-		-	-	-	-	-	-		-	-	-	-		-	-	-	-
M13 metallopeptidases	-	-	-	-	-	-		-	-	-	-	1.75724	-		-	-	-	-		-	-	-	-
Spectrins	-	-	-	-	-	-		-	-	-	-	1.75724	-		-	-	-	-		-	-	-	-
ESCRT-III	-	-	-	-	-	-		-	-	-	-	-	-		-	-	-	-		-	-	-	-
MAX dimerization proteins	-	-	-	-	-	-		-	-	-	-	-	-		-	-	1.38514	-		-	1.35217	-	-
TNF receptor associated factors	-	-	-	-	-	-		-	-	-	-	-	-		-	-	1.38514	-		-	-	-	-
Glycoside hydrolase family 31	-	-	-	-	-	-		-	-	-	-	-	-		-	-	-	-		-	-	-	-
Proteoglycans	-	-	-	-	-	-		-	-	-	-	-	-		2.17597	-	-	-		-	-	-	1.86117
Purinergic receptors P2X	-	-	-	-	-	-		-	-	-	-	-	-		-	-	-	-		-	-	-	-
Transmembrane BAX inhibitor motif containing	-	-	-	-	-	-		-	-	-	-	-	-		-	-	-	-		-	-	-	-
WASH complex	-	-	-	-	-	-		-	-	-	-	-	-		-	-	-	-		-	-	-	-
Zinc fingers GRF-type	-	-	-	-	-	-		-	-	-	-	-	-		-	-	-	-		-	-	-	-
Selenoproteins	-	-	-	-	-	-		-	-	-	1.90921	-	-		-	-	-	-		-	-	1.9867	-
Basic helix-loop-helix proteins	-	-	-	-	-	-		-	-	-	-	-	-		-	-	-	-		-	-	-	-
Abhydrolase domain containing	-	-	-	-	-	1.76184		-	-	-	-	-	-		-	-	-	-		-	1.41141	-	-
Heterogeneous nuclear ribonucleoproteins	-	-	-	2.5471	-	-		-	-	8.65956	-	-	-		-	-	-	-		-	-	-	-
Calcium channel auxiliary gamma subunits	-	-	-	-	-	-		-	-	-	-	-	-		-	1.34956	-	-		-	-	-	-
Zinc fingers AN1-type	-	-	-	-	-	-		-	-	-	-	-	-		-	-	-	-		-	-	-	-
Membrane bound O-acyltransferases	-	-	-	-	-	-		-	-	-	-	-	-		-	-	-	-		-	-	-	-
SPOUT methyltransferase domain containing	-	-	-	-	-	-		-	-	-	-	-	-		-	-	-	-		-	-	-	-
Cullins	-	-	-	-	-	-		-	-	-	-	-	-		-	-	-	-		-	-	-	-
Gelsolin/villins	-	-	-	-	-	-		-	-	-	-	-	-		-	-	-	-		-	-	-	-
Plakins	-	-	-	-	-	-		-	-	-	-	-	-		-	-	-	-		2.35569	-	-	1.74394
B-WICH chromatin-remodelling complex subunits	-	-	-	-	-	-		-	-	-	-	-	-		-	-	-	-		2.35569	-	-	-
FA Core Complex	-	-	-	-	-	1.93484		-	-	-	-	-	-		-	-	-	-		-	-	-	-
Interferon induced transmembrane proteins	-	-	-	-	-	-		-	-	-	-	-	-		-	-	-	-		-	-	-	3.0135
Myosin binding proteins	-	-	-	1.86425	-	-		-	-	-	-	-	-		-	-	-	-		-	-	-	-
Fibronectin type III domain containing	-	-	-	1.47917	4.01773	-		2.67973	-	-	-	-	-		-	-	-	-		-	-	-	-
Proprotein convertase subtilisin/kexin family	-	-	1.93753	-	1.65115	-		-	-	-	-	-	-		-	-	-	-		-	-	-	-
Interferon regulatory factors	-	-	-	-	-	-		-	-	-	-	-	-		-	-	-	-		-	-	-	-
Sp transcription factors	-	-	-	-	-	-		-	-	-	-	-	-		-	-	-	-		-	-	-	-
Crumbs complex	-	-	-	-	-	-		-	-	-	-	-	-		-	-	-	-		-	-	-	-
Integrin beta subunits	-	-	-	-	-	-		-	-	-	-	-	-		-	-	-	-		-	-	-	-
U5 small nuclear ribonucleoprotein	-	-	-	-	-	-		-	-	1.30453	-	1.54063	-		-	-	-	-		-	-	-	-
SIN3 histone deacetylase complex subunits	-	-	-	-	-	-		-	-	-	-	-	-		-	-	-	-		-	-	-	-
Coiled-coil-helix-coiled-coil-helix domain containing proteins	-	-	-	-	-	-		-	-	-	1.3892	-	-		-	-	-	-		-	-	-	-
Signal recognition particle	-	-	-	-	-	-		-	-	2.32377	-	-	-		-	-	-	-		-	-	-	-
Actin related protein 2/3 complex subunits	-	-	-	-	-	-		-	-	-	-	-	-		-	2.24336	-	-		-	-	-	-
Exocyst complex	-	-	-	-	-	-		-	-	-	-	-	-		-	-	-	-		-	-	-	-
C3 and PZP like, alpha-2-macroglobulin domain containing	-	-	-	-	-	-		-	-	-	-	-	-		1.83593	-	-	-		2.19443	-	-	-
interferon induced transmembrane protein domain containing	-	-	-	-	-	-		-	-	-	-	-	-		-	-	-	-		-	-	-	-
MCM family	-	-	-	-	-	-		-	-	-	-	-	-		-	-	-	-		-	-	-	-
Glycoside hydrolases	-	-	-	-	-	-		-	-	-	-	-	-		-	-	-	-		-	-	-	-
Cyclic nucleotide gated channels	-	-	-	1.67149	-	-		-	-	-	-	-	-		-	-	-	-		-	-	-	-
TOG domain containing	-	-	-	-	-	-		-	-	-	-	-	-		-	-	-	-		-	-	-	-
Chloride voltage-gated channels	-	-	-	-	-	-		-	-	-	-	-	-		-	-	-	-		-	-	-	-
ARF GTPase family	-	-	2.59236	-	-	-		-	1.33095	-	-	-	-		-	-	-	-		-	-	-	-
A-kinase anchoring proteins	-	-	-	-	-	-		-	-	-	-	-	-		-	3.51025	-	-		-	-	-	-
IPT domain containing	-	-	-	-	-	-		-	-	-	-	-	-		1.98814	-	-	-		-	-	-	1.30621
Progestin and adipoQ receptor family	-	-	-	-	-	-		-	-	-	-	-	-		1.58262	-	-	-		-	-	-	-
HAD Asp-based non-protein phosphatases	-	-	-	-	-	-		-	-	-	-	-	-		-	-	-	-		-	-	-	-
Golgins	-	-	1.7642	-	-	-		-	-	-	-	1.37394	-		-	-	-	-		1.93078	-	-	-
Acyl-CoA dehydrogenase family	-	-	-	-	-	-		-	-	-	-	-	-		-	-	-	-		-	-	-	-
Charged multivesicular body proteins	-	-	-	-	-	-		-	-	-	-	-	-		-	-	-	-		-	-	1.78516	-
Methyl-CpG binding domain containing	-	-	-	-	-	-		-	-	-	-	1.37394	-		-	-	-	-		-	-	-	-
RNA helicases	-	-	-	-	-	-		-	-	-	-	-	-		-	-	-	-		-	-	-	-
Canonical high mobility group	-	-	-	-	-	1.65994		-	-	-	-	-	-		-	-	-	-		1.93078	-	-	-
Flavin containing monooxygenases	-	-	-	-	-	-		-	-	-	-	-	-		-	-	-	-		-	-	-	-
Caspase recruitment domain containing	-	-	-	-	-	-		-	-	-	-	-	-		-	-	-	-		-	-	-	1.99474
THAP domain containing	-	-	-	-	-	-		-	-	-	2.07289	-	-		-	-	-	-		-	-	-	-
EMSY complex	-	-	-	-	-	-		-	-	-	-	-	-		-	-	-	-		-	-	-	-
NuRD complex	-	-	-	-	1.41065	-		-	-	-	-	-	-		-	-	-	1.52891		-	-	-	-
Zinc fingers CXXC-type	-	-	-	-	-	-		-	-	-	-	-	-		-	-	-	-		-	-	-	-
Retrotransposon Gag like	-	-	-	-	-	-		-	-	-	-	-	-		-	-	-	-		-	-	-	-
Exosome complex	-	-	-	-	-	-		-	-	-	-	-	-		-	-	-	-		-	-	-	-
Small leucine rich repeat proteoglycans	-	-	-	1.5184	-	-		-	-	-	-	2.30078	-		-	-	-	1.52891		-	-	-	-
Serine and arginine rich splicing factors	-	-	-	-	-	-		-	-	-	-	-	-		-	-	-	-		-	-	1.7112	-
Sushi domain containing	-	-	-	-	-	-		-	-	-	-	-	-		-	-	-	-		-	-	-	2.386
SET domain containing	-	-	-	-	-	-		-	-	-	-	1.67843	-		-	-	-	-		-	-	-	-
Helix-turn-helix CENPB type domain containing	-	-	-	-	-	-		-	-	-	-	-	-		-	-	-	-		-	-	-	-
GRAM domain containing	-	-	-	-	1.34564	1.52035		-	-	-	-	-	-		-	-	-	-		-	-	-	-
Gla domain containing	-	-	-	-	-	-		-	-	-	-	-	-		-	-	-	-		-	-	-	-
Mitogen-activated protein kinases	-	-	-	-	-	-		-	-	-	-	-	-		-	-	-	-		-	1.61016	-	1.3373
Mitochondrially encoded protein coding genes	-	-	-	-	-	-		-	-	-	-	-	-		-	-	-	-		9.31695	-	-	-
Pseudouridine synthases	-	-	-	-	-	-		-	-	-	-	-	-		-	-	-	-		-	-	-	1.3373
Gamma-glutamyltransferases	-	-	-	-	-	-		-	-	-	-	-	-		-	-	-	-		-	-	-	-
Tubulin tyrosine ligase family	-	-	-	-	-	-		-	-	-	-	-	-		-	-	-	-		-	-	-	-
Annexins	-	-	-	-	-	3.76722		-	-	-	-	-	-		-	-	-	-		-	-	-	-
AH/BAR family Rho GTPase activating proteins	-	-	-	-	-	-		-	-	-	-	-	-		-	-	-	-		1.63121	-	-	-
Myosin light chains	-	-	-	-	-	-		-	-	-	-	-	-		-	-	-	-		-	-	-	-
Aquaporins	-	-	-	-	-	-		-	-	-	-	-	-		-	-	-	-		-	-	-	-
BCL2 family	-	-	-	-	-	-		-	-	-	-	-	-		-	-	1.56816	-		-	-	-	-
EPH receptors	-	-	-	-	-	-		-	-	-	-	-	-		-	-	-	-		-	2.37949	-	-
NADH:ubiquinone oxidoreductase core subunits	-	-	-	-	-	-		-	-	-	-	-	-		-	-	-	-		3.56541	-	-	-
StAR related lipid transfer domain containing	-	-	-	-	-	-		-	-	-	-	-	-		-	-	-	-		-	-	-	-
Cathepsins	-	-	-	-	-	-		-	-	-	-	-	-		-	-	-	-		-	-	-	-
Integrator complex	1.91452	-	1.50474	-	-	-		-	-	-	-	-	-		-	-	5.57675	-		-	-	-	-
ZF class homeoboxes and pseudogenes	-	-	-	-	-	-		-	-	-	-	-	-		-	-	-	-		-	-	-	-
TIR domain containing	-	-	-	-	-	-		-	-	-	-	-	-		-	-	-	-		-	-	-	-
ATPase phospholipid transporting	-	-	-	-	-	-		-	-	-	-	-	-		-	-	-	-		-	-	-	-
Calpains	-	-	-	-	-	-		-	-	-	-	-	-		-	-	-	-		-	-	-	-
Potassium voltage-gated channels	-	-	-	-	2.40488	-		-	-	-	-	-	-		-	1.53603	-	2.71301		-	-	-	-
MAGE family	-	-	-	-	-	-		-	-	-	-	-	-		-	-	-	-		-	-	-	-
Pleckstrin homology domain containing	-	-	-	-	-	-		-	-	-	-	-	-		3.2138	1.70597	-	-		-	-	-	-
Fatty acid binding protein family	-	-	-	-	-	-		-	-	-	-	-	-		-	-	-	-		-	1.36657	-	-
DEAH-box helicases	-	-	-	-	-	-		-	-	-	-	-	-		-	-	-	-		-	-	-	-
Peroxins	-	-	-	-	-	-		-	-	-	1.71446	-	-		-	-	-	-		-	-	-	-
Ubiquitin conjugating enzymes E2	-	-	-	-	-	-		-	-	-	-	1.45333	-		-	-	-	-		-	1.80786	-	-
Synaptotagmins	-	-	-	-	-	-		-	-	-	-	-	-		-	-	-	1.82187		-	-	-	-
DNA helicases	-	-	-	-	-	-		1.62432	-	1.52109	-	-	-		-	-	-	-		2.2027	-	-	-
SAGA complex	-	-	-	-	2.01973	-		-	-	-	-	-	-		-	-	-	-		-	-	-	-
Lysine acetyltransferases	-	-	-	-	-	1.30306		-	-	-	-	-	-		-	-	-	-		-	-	-	-
PR/SET domain family	-	-	-	-	-	-		-	-	-	-	-	-		-	2.26452	-	-		-	-	-	-
Parkinson disease associated genes	-	-	-	-	-	-		-	-	-	-	-	-		-	-	-	-		-	-	-	-
Interleukin receptors	-	-	-	-	-	-		-	-	-	-	-	-		-	-	-	-		-	-	-	1.5588
tRNA methyltransferases	1.6927	-	1.35717	-	-	-		-	-	-	-	-	-		-	-	-	-		-	-	-	-
Integrin alpha subunits	-	-	-	-	-	-		-	-	-	-	-	-		-	-	-	-		-	-	-	-
Basic leucine zipper proteins	-	-	-	-	1.54103	-		1.61146	-	-	-	-	-		4.28819	-	5.27654	-		-	-	-	2.20566
Protein tyrosine phosphatases non-receptor type	-	-	-	2.04178	-	-		-	-	-	-	-	-		-	-	-	-		-	-	-	-
Aminoacyl tRNA synthetases, Class II	-	-	-	-	-	-		-	-	-	-	-	-		-	-	-	-		-	-	-	-
Metallothioneins	-	-	-	3.07774	-	-		-	-	-	-	4.82681	-		-	-	-	-		-	-	-	2.84303
Mitochondrial complex IV: cytochrome c oxidase subunits	-	-	-	-	-	-		-	-	-	-	-	-		-	-	-	-		-	-	-	-
Lipocalins	-	-	-	-	-	-		-	-	-	-	-	-		-	-	-	-		-	-	-	-
Kinesins	-	-	-	-	1.47887	-		-	-	-	-	-	-		-	-	-	-		3.00469	-	-	-
Rho family GTPases	-	-	-	-	-	-		-	-	-	-	-	-		3.0163	-	-	-		-	-	-	-
Semaphorins	-	-	-	-	-	-		-	-	-	-	-	-		3.0163	-	-	-		-	-	-	-
Polypeptide N-acetylgalactosaminyltransferases	-	-	-	-	-	-		-	-	-	-	-	-		-	-	-	4.03858		-	-	-	-
Endoribonucleases	-	-	-	-	-	-		1.49118	-	-	-	-	-		-	-	-	-		-	-	-	-
Actin related proteins	-	-	-	-	-	-		-	-	-	-	-	-		-	-	-	-		-	-	-	-
Mitochondrial complex V: ATP synthase subunits	-	-	-	-	-	-		-	-	-	-	-	-		-	-	-	3.12076		-	-	-	-
DNA transposon derived genes	-	-	-	-	-	-		-	-	-	-	-	-		-	-	-	-		-	-	-	-
Protein disulfide isomerases	-	-	-	-	-	-		-	-	-	-	-	-		-	-	-	-		-	-	-	-
Zinc fingers RANBP2-type	-	-	-	-	-	-		-	-	-	1.39741	1.60719	-		-	-	-	-		-	-	-	-
KCTD family	-	-	-	-	-	-		-	-	-	-	-	-		-	1.92411	-	-		-	-	-	-
F-box and leucine rich repeat proteins	-	-	-	-	-	-		-	-	-	-	-	1.30682		-	-	-	-		-	-	-	-
Phosphatidylinositol glycan anchor biosynthesis	-	-	-	-	-	-		-	-	-	-	-	-		-	-	-	-		-	-	-	-
Apolipoproteins	-	-	-	-	-	-		-	-	-	-	-	-		-	-	-	-		-	-	-	-
Mucins	-	-	-	-	-	-		-	-	-	-	-	-		-	-	-	-		-	-	-	-
Forkhead boxes	-	-	-	-	-	-		-	-	-	-	-	-		-	-	-	2.1466		-	-	-	1.37789
FA complementation groups	-	-	-	-	-	-		-	-	-	-	-	-		-	-	-	-		2.57785	-	-	-
HECT domain containing	-	-	-	-	-	-		-	-	-	-	-	-		-	2.65422	-	-		-	-	-	-
Mitochondrially encoded transfer RNAs	-	-	-	1.86283	-	-		1.41435	-	-	-	-	-		-	-	-	-		1.79316	-	-	-
FERM domain containing	-	-	-	-	-	-		-	-	-	-	-	-		3.10745	1.67667	-	-		2.14919	-	-	-
V-type ATPases	-	-	-	-	-	-		-	-	-	-	-	-		-	-	-	-		-	-	-	-
Zinc fingers DHHC-type	-	-	-	-	-	-		-	-	-	-	-	-		-	1.71958	-	-		-	-	-	-
Mitogen-activated protein kinase kinase kinases	-	-	-	-	-	-		1.34507	-	-	-	-	-		-	-	-	-		-	-	-	-
GCN5 related N-acetyltransferases	-	-	-	-	-	-		-	-	-	-	-	-		-	-	-	-		-	-	-	-
AAA ATPases	-	-	-	-	-	-		-	-	-	-	-	-		-	-	-	-		-	-	-	-
EF-hand domain containing	-	-	-	-	-	-		-	-	-	-	-	-		-	-	-	-		-	-	-	-
DNA polymerases	-	-	-	-	-	-		-	-	-	-	-	-		-	-	-	-		-	-	-	-
Fibrinogen C domain containing	-	-	-	-	-	-		-	-	-	-	-	-		-	-	-	-		-	-	-	-
WD repeat domain containing	-	-	-	-	-	-		1.37054	-	-	-	-	-		-	2.34192	-	-		-	-	-	-
AGC family kinases	-	-	-	-	-	-		-	-	-	-	-	-		-	-	-	-		-	-	-	-
Ubiquitin specific peptidases	-	-	-	-	-	-		-	-	1.58173	-	1.56414	-		-	-	1.76381	-		-	1.6755	-	-
C-type lectin domain containing	-	-	-	-	-	-		-	-	-	-	-	-		-	-	-	-		-	-	-	-
Acyl-CoA synthetase family	-	-	-	-	-	-		-	-	-	-	-	-		-	-	-	-		-	-	-	1.459
ADAM metallopeptidase domain containing	-	-	-	-	-	-		-	-	-	-	-	-		-	-	-	-		-	-	-	-
DENN domain containing	-	-	-	-	-	-		-	-	-	-	-	-		-	-	-	-		-	-	-	1.41825
Variant U1 small nuclear RNAs	-	-	-	5.57512	-	-		-	-	-	-	-	-		-	-	-	-		-	-	-	-
Sorting nexins	-	-	1.77954	-	-	-		-	2.18253	-	-	-	-		-	-	-	-		-	-	-	-
Nucleoporins	1.78464	-	-	-	-	-		-	-	-	-	-	-		-	-	5.12321	-		-	-	-	-
TALE class homeoboxes and pseudogenes	-	-	-	-	-	-		-	-	-	-	-	-		-	-	-	-		-	-	-	-
RAB, member RAS oncogene GTPases	-	-	-	-	-	-		-	2.1537	-	1.49855	-	-		-	-	-	-		-	-	-	-
Methyltransferase like	-	-	-	-	-	-		-	-	-	-	-	-		-	-	-	-		-	-	-	-
SH2 domain containing	-	-	-	-	-	-		-	-	-	-	-	-		-	-	-	-		-	-	-	-
Sulfotransferases, membrane bound	-	-	-	-	-	-		-	-	-	-	-	-		-	-	-	-		-	1.44441	-	-
Tudor domain containing	-	-	-	-	-	-		-	-	-	-	-	-		-	-	1.511	-		-	-	-	-
Serpin peptidase inhibitors	-	-	-	-	-	-		-	-	-	-	-	-		-	-	-	-		-	-	-	1.77613
C2 domain containing	-	-	-	-	-	-		-	-	-	-	-	-		-	-	-	-		-	-	-	-
Cytochrome P450 family 4	-	-	-	-	-	-		-	-	-	-	-	-		-	-	-	-		-	-	-	-
Histones	-	-	-	-	-	-		-	-	-	-	-	-		-	-	-	-		-	-	-	-
Phospholipases	-	-	-	-	-	-		-	-	-	-	-	-		-	-	-	-		-	-	-	-
C1-set domain containing	-	-	-	-	-	-		-	-	-	-	-	-		1.38174	-	-	-		-	-	-	-
Histocompatibility complex	-	-	-	-	-	-		-	-	-	-	-	-		-	-	-	-		-	-	-	-
Ring finger proteins	-	-	-	-	-	-		-	-	-	-	-	-		-	-	-	-		-	1.97712	-	1.75313
Nuclear hormone receptors	-	-	-	-	-	-		-	-	-	-	-	-		-	-	-	-		1.63982	-	-	-
Minor histocompatibility antigens	-	-	-	-	-	-		-	-	-	-	-	-		-	-	2.55412	-		-	1.88434	1.85616	-
I-set domain containing	-	-	-	-	1.5518	-		-	-	-	-	-	-		3.06583	-	-	-		-	-	-	-
SCAN domain containing	-	-	3.13092	-	-	-		-	-	-	-	-	-		-	-	1.6866	-		-	-	-	-
Cilia and flagella associated	-	-	-	-	-	5.39362		-	-	-	-	-	-		-	-	-	-		-	-	-	-
Receptor ligands	-	-	-	-	-	-		-	-	-	-	-	-		-	-	-	-		-	-	-	-
Ig-like cell adhesion molecule family	-	-	-	-	-	-		-	1.63785	-	-	-	-		1.45817	-	-	-		-	-	-	-
Neuropeptides	-	-	-	-	-	-		-	-	-	-	-	-		-	-	-	-		-	-	-	-
Zinc fingers C2H2-type	2.48573	-	2.31156	-	-	-		3.97846	-	-	-	-	-		1.85099	-	27.58	-		-	-	-	-
CD molecules	-	-	-	-	-	-		-	-	-	-	-	-		1.74855	-	-	-		-	-	-	2.98534
MicroRNA non-coding host genes	-	-	-	-	-	-		-	-	-	-	-	-		-	-	-	-		-	-	-	-
X-linked mental retardation	-	-	-	-	-	-		-	-	-	-	-	-		-	-	-	-		-	-	-	-
Sterile alpha motif domain containing	-	-	-	-	-	-		-	-	-	-	-	-		-	-	-	-		1.33212	-	-	-
Ankyrin repeat domain containing	-	-	-	-	-	-		-	-	-	-	-	-		-	-	-	-		-	-	-	-
V-set domain containing	-	-	-	-	-	-		-	-	-	-	-	-		-	-	-	-		-	-	-	-
Solute carriers	-	-	-	-	-	-		-	-	-	-	-	-		3.36476	1.49676	-	-		-	-	-	-
BTB domain containing	-	-	-	-	-	-		-	-	-	-	-	-		-	-	4.12378	-		-	-	-	-
Deafness associated genes	-	-	-	-	-	-		-	-	-	-	-	-		-	-	-	-		-	-	-	-
Small nucleolar RNAs, H/ACA box	-	-	-	-	-	-		-	-	5.25885	-	-	-		-	-	-	-		-	-	-	-
Long non-coding RNAs (published)	-	-	-	-	-	-		-	-	-	-	-	-		-	-	-	-		-	-	-	-
Small nucleolar RNAs, C/D box	-	-	-	1.6991	-	-		-	-	11.8386	-	-	-		-	-	-	-		-	-	-	-
RAS type GTPase family	-	-	-	-	-	-		-	2.93221	-	-	-	-		-	1.35169	-	2.75396		-	-	-	-
Type I classical cadherins	-	-	-	-	-	-		-	2.1875	-	-	-	-		-	-	-	-		-	-	-	-
Fatty acid hydroxylase domain containing	-	-	-	-	-	-		-	2.01898	-	-	-	-		2.39882	-	-	-		-	1.48384	-	-
Src family tyrosine kinases	-	-	-	-	-	-		-	1.66138	-	-	-	-		-	-	-	-		-	-	-	-
Phosphodiesterases	1.36135	-	-	-	1.60535	-		-	1.61947	-	-	-	-		-	-	-	-		-	-	-	-
G protein-coupled estrogen receptor	-	-	-	-	-	-		-	1.58196	-	1.43527	-	1.76755		-	-	-	-		-	-	-	-
Myosins, class VI	-	-	-	-	-	-		-	1.58196	-	-	-	1.76755		-	-	-	-		-	-	-	-
Myosins, class XVI	-	-	-	-	-	-		-	1.58196	-	-	-	-		-	-	-	-		-	-	-	-
C2 domain containing protein kinases	-	-	-	-	-	-		-	1.57197	-	-	-	-		-	-	-	-		-	-	-	-
BCL2 homology region 3 (BH3) only	-	-	-	-	-	-		-	1.4923	-	-	-	-		-	-	-	-		-	-	-	-
N-BAR domain containing	-	-	-	-	-	-		-	1.42059	-	-	1.30341	-		-	1.86774	-	-		-	-	-	-
PX-BAR domain containing	-	-	1.69038	-	-	-		-	1.42059	-	-	-	-		-	-	-	-		-	-	-	-
Glutamate ionotropic receptor delta type subunits	-	-	-	-	-	-		-	-	-	-	-	-		-	-	-	-		-	-	-	-
Sugar phosphatases	-	-	-	-	-	-		-	-	-	-	-	-		-	-	-	-		-	-	-	-
G protein subunits alpha, group s	-	-	-	-	-	-		-	-	-	-	-	-		-	-	-	-		-	-	-	-
Mannosidases endo-alpha	-	-	-	-	-	-		-	-	-	-	-	-		-	-	-	-		-	-	-	-
MARVEL domain containing	-	-	-	-	-	-		-	-	-	-	-	-		-	-	-	-		1.4733	-	-	-
Protein phosphatase 4 regulatory subunits	-	-	-	-	-	-		-	-	-	-	-	-		-	-	-	-		-	-	-	-
Zinc fingers DBF-type	-	-	-	-	-	-		-	-	-	-	-	-		-	-	-	-		-	-	-	-
SWC tripartite complex	-	-	-	-	-	-		-	-	-	-	-	-		-	-	-	-		-	-	-	-
Beta-gamma crystallin domain containing	-	-	-	-	-	-		-	-	-	-	-	-		-	-	-	-		-	-	-	-
LRAT domain containing family	-	-	-	-	-	-		-	-	-	-	-	-		-	-	-	-		-	-	-	-
Metaxins	-	-	-	-	-	-		-	-	-	-	-	-		-	-	-	-		-	-	-	-
PAR bZIP family	-	-	-	-	-	-		-	-	-	2.4047	-	-		-	-	-	-		-	2.13906	-	-
Runt-related transcription factors	-	-	-	-	-	-		-	-	-	-	-	-		-	-	-	-		-	-	-	2.67524
SAM and SH3 domain containing	-	-	-	-	-	-		-	-	-	-	-	-		-	-	-	-		-	-	-	-
Tweety family	-	-	-	-	-	-		-	-	-	-	-	-		-	-	-	-		-	-	-	-
Receptor tyrosine kinases	-	-	-	-	-	-		1.72081	-	-	-	-	-		2.58867	-	-	-		-	-	-	-
Pepsinogens	-	-	-	-	-	-		-	-	-	-	-	-		-	-	-	-		-	-	-	-
Ripoptosome	-	-	-	-	-	-		-	-	-	-	-	-		-	-	-	-		-	-	-	-
Galactosidases beta	-	-	-	-	-	-		-	-	-	-	-	-		-	-	-	-		-	-	-	-
Guanylate cyclases, soluble	-	-	-	-	-	-		-	-	-	-	-	-		-	-	-	-		-	-	-	-
LIM zinc finger domain containing	-	-	-	-	-	-		-	-	-	-	-	2.76801		-	-	-	-		-	-	-	-
MSL histone acetyltransferase complex	-	-	-	-	-	-		-	-	-	-	-	-		-	-	-	-		-	-	-	-
Negative elongation factor complex members	-	-	-	-	-	-		-	-	-	-	-	-		-	-	-	-		-	-	-	-
Notch receptors	-	-	-	-	-	-		-	-	-	-	-	-		1.68353	-	-	-		-	-	-	-
Synaptophysins	-	-	-	-	-	-		-	-	-	-	-	-		-	-	-	-		-	-	-	-
Transferrins	-	-	-	-	-	-		-	-	-	-	-	-		-	-	-	-		-	-	-	-
WIPI family	-	-	-	-	-	-		-	-	-	-	-	-		-	-	-	-		-	-	-	-
Zona pellucida glycoproteins	-	-	-	-	-	-		-	-	-	-	-	-		-	-	-	-		-	-	-	-
Pyruvate dehydrogenase complex	-	-	-	-	-	-		-	-	-	-	-	-		-	-	-	-		-	-	-	-
Adhesion G protein-coupled receptors, subfamily E	-	-	-	-	-	-		-	-	-	-	-	-		-	-	-	-		-	-	-	-
CDC42 effector proteins	-	-	-	-	-	-		-	-	-	-	-	-		2.67959	-	-	-		-	-	-	-
Interferon receptors	-	-	-	-	-	-		-	-	-	-	-	-		-	-	-	-		-	1.64541	-	2.16791
Spindlin family	-	-	-	-	-	-		-	-	-	-	-	-		-	1.75892	-	-		-	-	-	-
Zinc fingers matrin-type	-	-	-	-	-	-		-	-	-	-	-	-		-	-	-	-		-	-	-	-
Purinosome	-	-	-	-	-	-		-	-	-	-	-	-		-	-	-	-		-	1.48384	-	-
Depalmitoylases	-	-	-	-	-	-		-	-	-	1.73772	-	-		-	-	-	-		-	-	-	-
Ferlin family	-	-	-	-	-	-		-	-	-	-	-	-		-	-	-	-		-	-	-	-
Death inducing signaling complex	-	-	-	-	-	-		-	-	-	-	-	-		-	-	-	-		-	-	-	-
Adenosine deaminase family	-	-	-	-	-	-		-	-	-	-	-	-		1.32128	-	-	-		-	-	-	-
Elongator acetyltransferase complex	-	-	-	-	-	2.19365		-	-	-	-	-	-		-	1.59548	-	-		-	-	-	-
Proline rich proteins	-	-	-	-	-	-		-	-	-	-	-	-		-	-	-	-		-	-	-	-
Mannosidases alpha class 1	-	-	-	-	-	-		-	-	-	-	-	-		-	-	-	-		-	-	-	-
Myosin light chain kinase family	-	-	-	-	-	-		-	-	-	-	-	-		-	-	-	-		1.42959	-	-	-
Exportins	-	-	-	-	-	-		-	-	-	-	-	-		-	-	-	-		-	-	-	-
Death effector domain containing	-	-	-	-	-	-		-	-	-	-	-	-		-	-	-	-		-	-	-	-
Desmosomal cadherins	-	-	-	-	-	-		-	-	-	-	-	-		-	-	-	-		-	-	-	-
Yip1 domain containing	-	-	-	-	-	-		-	-	-	-	-	-		-	-	-	-		-	-	-	-
Phosphatidylinositol 3-kinase subunits	1.57204	-	-	-	-	-		-	-	-	-	-	-		-	-	-	-		-	-	-	-
IgCAM CXADR-related subfamily	-	-	-	-	-	-		-	-	-	-	-	-		-	-	-	-		-	-	-	-
Shisa family members	-	-	-	-	-	-		-	-	-	-	-	-		-	-	-	-		-	-	-	-
Transmembrane channel like family	-	-	-	-	-	-		-	-	-	-	-	-		-	-	-	-		-	-	-	-
BEN domain containing	-	-	-	-	-	-		-	-	-	-	-	-		-	-	-	-		-	-	-	-
Adrenoceptors	-	-	-	-	-	-		-	-	-	-	-	-		-	-	-	1.88998		-	-	-	-
NSL histone acetyltransferase complex	-	-	-	-	-	-		-	-	-	1.3892	-	-		-	-	-	-		-	-	-	-
BRICHOS domain containing	-	-	-	-	-	-		-	-	-	-	-	-		-	-	-	-		-	-	-	-
C2 and RasGAP domain containing	-	-	-	-	-	-		-	-	-	-	-	-		-	-	-	-		-	-	-	-
ER membrane protein complex subunits	-	-	-	-	-	-		-	-	-	-	-	-		-	-	-	-		-	-	-	-
Adenylate cyclases	-	-	-	-	-	-		-	-	-	-	-	-		-	-	-	2.73365		-	-	-	-
Anoctamins	-	-	-	-	-	-		-	-	-	-	-	-		-	-	-	-		-	-	-	2.69992
Dynein regulatory complex	-	-	-	-	-	1.65994		-	-	-	-	-	-		-	-	-	-		-	-	-	-
Oxysterol binding proteins	-	-	-	-	-	-		-	-	-	-	-	-		-	-	-	-		1.82056	-	-	-
Killer cell lectin like receptors	-	-	-	-	-	-		-	-	-	-	-	-		-	-	-	-		-	-	-	-
Oligosaccharyltransferase complex subunits	-	-	-	-	-	-		-	-	-	-	-	-		-	-	-	-		-	-	-	-
C2-set domain containing	-	-	-	-	-	-		-	-	-	-	-	-		-	-	-	-		-	-	-	-
ATAC complex	-	-	-	-	-	-		-	-	-	-	-	-		-	-	-	-		-	-	-	-
Myotubularins	-	-	-	-	-	-		-	-	-	-	-	-		-	-	1.48668	-		-	-	-	-
Butyrophilins	-	-	-	-	-	-		-	-	-	-	-	-		-	-	-	-		-	-	-	-
Protein phosphatase 2 regulatory subunits	-	-	-	-	-	-		-	-	-	-	-	-		-	1.59436	-	-		-	-	-	-
Potassium voltage-gated channel regulatory subunits	-	-	-	-	-	-		-	-	-	-	-	-		-	-	-	-		-	-	-	-
Potassium inwardly rectifying channel subfamily J	-	-	1.45207	-	-	-		-	-	-	-	-	-		-	-	-	-		-	-	-	-
Cholinergic receptors nicotinic subunits	-	-	-	-	-	-		-	-	-	-	-	-		-	-	-	-		-	-	-	-
Kallikreins	-	-	-	-	-	-		-	-	-	-	-	-		-	-	-	-		-	-	-	-
Heat shock 70kDa proteins	-	-	2.43797	-	-	-		-	-	-	-	-	-		-	-	-	-		-	2.05535	-	5.45967
DDB1 and CUL4 associated factors	-	-	-	-	-	-		-	-	-	-	-	-		-	-	-	-		-	-	-	-
C2 domain containing phospholipases	-	-	-	-	-	-		-	-	-	-	-	-		-	-	-	-		-	-	-	1.87054
Bardet-Biedl syndrome associated	-	-	-	-	-	-		-	-	-	1.39741	-	-		-	-	-	-		-	-	-	-
Transcribed pseudogenes with published function	-	-	-	-	-	-		-	-	-	-	-	-		-	-	-	-		-	-	-	-
S100 calcium binding proteins	-	-	-	-	-	-		-	-	-	-	-	-		-	-	-	-		-	-	-	-
NLR family	-	-	-	-	-	-		-	-	-	-	-	-		-	-	-	-		-	-	-	-
Serine proteases	-	-	-	-	-	-		-	-	-	-	-	-		-	-	-	-		-	-	-	-
Tubulins	-	-	-	-	-	-		-	-	-	-	-	-		-	-	-	-		-	-	-	-
Sialic acid binding Ig like lectins	-	-	-	-	-	-		-	-	-	-	-	-		-	-	-	-		-	-	-	-
Tumor necrosis factor receptor superfamily	-	-	-	-	-	-		-	-	-	-	-	-		2.13322	-	-	-		-	-	-	1.37929
Cyclins	1.78464	-	-	-	-	-		-	-	-	-	-	-		-	-	2.57456	-		1.34299	-	-	-
Zinc fingers FYVE-type	-	-	-	-	-	-		-	-	-	-	1.85843	-		-	-	-	-		-	-	-	-
UDP glucuronosyltransferases	-	-	-	-	-	-		-	-	-	-	-	-		-	-	-	-		-	-	-	-
Cytochrome P450 family 2	-	-	-	-	-	-		-	-	-	-	-	-		-	-	-	-		-	-	-	-
F-boxes other	-	-	-	-	-	-		-	-	-	-	-	-		-	-	-	-		-	-	-	-
Collagens	-	-	-	-	-	-		-	-	-	-	-	1.35937		-	-	-	-		-	-	-	1.46443
Immunoglobulin like domain containing	-	-	-	-	-	-		-	-	-	-	-	-		-	-	-	-		-	-	-	2.26328
G protein-coupled receptors, Class A orphans	-	-	-	-	-	-		-	-	-	-	-	-		-	-	-	-		-	-	-	-
Tripartite motif containing	-	-	-	-	-	-		-	-	-	-	-	-		-	-	-	-		-	-	-	4.32422
Vomeronasal receptors	-	-	-	-	-	-		-	-	-	-	-	-		-	-	-	-		-	-	-	-
mitochondrial RNase P complex	2.49421	-	-	-	-	-		-	-	-	-	-	-		1.96657	-	-	-		-	-	-	-
ATP binding cassette subfamily D	2.2028	-	-	-	-	-		-	-	-	-	-	-		-	-	1.88742	-		-	-	-	-
P-TEFb complex subunits	1.82404	-	-	-	-	-		-	-	-	-	-	-		-	-	2.70325	-		-	-	-	-
Adhesion G protein-coupled receptors, subfamily V	1.48054	-	-	-	-	-		-	-	-	-	-	-		-	-	-	-		1.34263	-	-	-
UDP-glucose ceramide glucosyltransferases	1.48054	-	-	-	-	-		-	-	-	-	-	-		-	-	-	-		-	-	-	-
ATPases Ca2+ transporting	1.47238	-	-	-	-	-		-	-	-	-	-	-		-	2.24336	-	-		-	-	-	-
Desumoylating isopeptidases	-	-	-	-	-	-		-	-	-	-	-	-		-	-	-	-		-	-	-	-
Cannabinoid receptors	-	-	-	-	-	-		-	-	-	-	-	-		-	-	-	-		-	-	-	-
PROS class homeoboxes	-	-	-	-	-	-		-	-	-	-	-	-		-	-	-	-		-	-	-	-
Tectonic proteins	-	-	-	-	-	-		1.37673	-	-	-	-	-		-	-	-	-		-	-	-	-
Homer scaffold proteins	-	-	-	-	-	-		-	-	-	-	-	-		-	-	-	-		-	-	-	-
Glycosyltransferase family 90	-	-	-	-	-	-		-	-	-	-	-	-		-	-	-	-		-	-	-	-
ARFGEF family	-	-	-	-	-	-		-	-	-	-	-	-		-	2.25635	-	-		-	-	-	-
CCM adhesion complex	-	-	-	-	-	-		-	-	-	-	-	-		-	-	-	-		-	-	-	-
NRZ tethering complex	-	-	-	-	-	-		-	-	-	-	-	-		-	-	2.1744	-		-	-	-	-
Paraoxonases	-	-	-	-	-	-		-	-	-	-	-	-		-	-	-	-		-	-	-	-
Atlastins	-	-	-	-	-	-		-	-	-	-	-	-		-	-	-	-		-	-	-	-
DNA ligases	-	-	-	-	-	-		-	-	-	-	-	-		-	-	-	-		-	-	-	-
GOLD domain containing	-	-	-	-	-	-		-	-	-	-	-	-		-	-	-	-		-	-	-	-
IKK complex	-	-	-	-	-	-		-	-	-	-	-	-		-	-	-	-		-	-	-	-
RZZ complex	-	-	-	-	-	-		-	-	-	-	-	-		-	-	-	-		-	-	-	-
Sulfatases	-	-	-	-	-	-		-	-	-	-	-	-		-	-	-	-		-	-	-	-
BRCA1 B complex	-	-	-	-	-	-		-	-	-	-	-	-		-	-	-	-		-	-	-	-
Adhesion G protein-coupled receptors, subfamily L	-	-	-	-	-	-		-	-	-	-	-	-		-	-	-	-		-	-	-	-
LGI family	-	-	-	-	-	-		-	-	-	-	-	-		-	-	-	-		-	-	-	-
Glutamate ionotropic receptor AMPA type subunits	-	-	-	-	-	-		-	-	-	-	-	-		-	3.49403	-	-		-	-	-	-
I kappa B kinases	-	-	-	-	-	-		-	-	-	-	-	-		-	-	-	-		-	-	-	-
MicroRNA MIR95 family	-	-	-	-	-	-		-	-	-	-	-	-		-	-	-	-		-	-	-	-
Pantothenate kinases	-	-	-	-	-	-		-	-	-	-	-	-		-	-	-	-		-	-	-	-
Potassium calcium-activated channel subfamily M regulatory beta subunits	-	-	-	-	-	-		-	-	-	-	-	-		-	-	-	-		-	-	-	-
Transmembrane and tetratricopeptide repeat containing	-	-	-	-	-	-		-	-	-	-	-	-		-	-	-	-		-	1.85268	-	-
USH2 complex	-	-	-	-	-	-		-	-	-	-	-	-		-	-	-	-		-	-	-	-
Gamma-aminobutyric acid type A receptor subunits	-	-	-	-	-	-		-	-	-	-	-	-		-	1.32185	-	-		-	-	-	-
TAFA chemokine like family	-	-	-	-	2.17689	-		-	-	-	-	-	-		-	-	-	-		-	-	-	-
Ciliogenesis and planar polarity effector complex subunits	-	-	-	-	-	-		-	-	-	-	-	-		-	-	-	-		-	-	-	-
Death associated protein kinases	-	-	2.47227	-	-	-		-	-	-	-	-	-		-	-	-	-		-	-	-	-
Volume regulated anion channel subunits	-	-	-	-	-	-		-	-	-	-	-	-		-	-	-	-		-	-	-	-
MINDY deubiquitinases	-	-	-	-	-	-		-	-	-	-	-	-		-	-	-	-		-	-	-	-
UTPa subcomplex	-	-	-	-	-	-		2.5371	-	-	-	-	-		-	-	2.70325	-		-	-	-	-
Protein phosphatase 6 regulatory subunits	-	-	-	-	-	-		-	-	-	-	-	-		-	-	-	-		-	-	-	-
Zinc fingers MYM-type	-	-	-	-	-	-		-	-	-	-	-	-		-	-	1.5174	-		-	-	-	-
SCAR/WAVE complex	-	-	-	-	-	-		-	-	-	-	-	-		-	-	-	1.35773		-	1.48384	-	-
Gasdermins	-	-	-	-	-	-		-	-	-	-	-	-		-	-	-	-		-	-	-	-
Glycerol kinases	-	-	-	-	-	-		-	-	-	-	-	-		-	-	1.5174	-		-	-	-	-
Glycosyltransferase family 2	-	-	-	-	-	-		-	-	-	-	-	-		-	-	-	-		-	-	-	-
Nudix hydrolase family	-	-	-	-	-	-		-	-	-	-	-	-		-	-	-	-		-	1.52568	-	-
Non-canonical poly(A) polymerases	-	-	-	-	-	-		-	-	2.6773	-	1.75724	-		-	-	-	-		1.42959	-	-	-
SUMO specific peptidases	-	-	-	-	-	-		-	-	-	-	-	-		-	-	-	-		-	-	-	-
5'-nucleotidases	-	-	-	-	-	-		-	-	-	-	-	-		-	-	-	-		-	-	-	-
Neurotrophins	-	-	-	-	-	-		-	-	-	-	-	-		-	-	-	-		-	-	-	-
Diphthamide biosynthesis pathway genes	-	-	-	-	-	-		-	-	-	-	-	-		-	-	-	-		-	1.35217	-	-
Glucosaminyl (N-acetyl) transferases/xylosyltransferases	-	-	-	-	-	-		-	-	-	-	-	-		-	1.46195	-	-		-	-	-	-
Adhesion G protein-coupled receptors, subfamily G	-	-	-	-	-	-		-	-	-	-	-	-		-	-	-	-		-	-	-	-
Contactin associated protein family	-	-	-	-	-	-		-	-	-	-	-	-		-	-	-	-		-	-	-	1.86117
Pentatricopeptide repeat containing	-	-	-	-	-	-		-	-	-	-	-	-		-	-	-	-		-	1.35217	-	-
Cyclin dependent kinases	-	-	-	-	-	-		-	-	-	-	-	-		-	-	-	-		-	-	-	-
Components of oligomeric golgi complex	-	-	-	-	-	-		-	-	-	-	-	-		-	-	2.28759	-		-	-	-	-
Baculoviral IAP repeat containing	-	-	-	-	-	-		-	-	-	-	-	-		-	-	-	-		-	-	-	-
G protein subunits alpha, group i	-	-	-	-	-	-		-	-	-	-	-	-		-	-	-	-		-	-	-	-
Glutamate metabotropic receptors	-	-	-	-	-	-		-	-	-	-	-	-		-	3.65938	-	-		-	-	-	-
Granins	-	-	-	-	-	-		-	-	-	-	-	-		-	2.4052	-	-		-	-	-	-
Troponin complex subunits	-	-	-	-	-	-		-	-	-	-	-	-		-	-	-	-		-	-	-	-
COPI coat complex	-	-	-	-	-	-		-	-	1.30453	1.3892	-	-		-	-	-	-		-	-	-	-
BEACH domain containing	-	-	-	-	-	-		-	-	-	-	-	-		-	-	-	-		-	-	-	-
Sodium voltage-gated channel alpha subunits	-	-	-	-	-	-		-	-	-	-	-	-		-	-	-	-		-	-	-	-
MKS complex	-	-	-	-	-	3.13632		-	-	-	1.3892	-	-		-	-	-	-		-	-	-	-
NME/NM23 family	-	-	-	-	-	-		-	-	-	-	-	-		-	-	-	-		-	-	-	-
B7 family	-	-	-	-	-	-		-	-	-	-	-	-		-	-	-	-		-	-	-	-
Doublecortin superfamily	-	-	-	-	-	1.741		-	-	-	-	-	-		-	-	-	-		-	-	-	-
Ubiquitin like modifier activating enzymes	-	-	-	-	-	-		-	-	-	-	-	-		-	-	-	-		-	-	-	-
G protein-coupled receptors, Class F frizzled	-	-	-	-	-	-		1.9932	-	-	-	-	-		-	-	-	-		2.96615	-	-	-
Terminal nucleotidyltransferases	-	-	-	-	-	-		-	-	2.05713	-	2.41588	-		-	-	-	-		1.93078	-	-	-
1-acylglycerol-3-phosphate O-acyltransferases	-	-	1.7642	-	-	-		-	-	-	-	-	-		-	-	-	-		-	-	-	-
DNA glycosylases	-	-	-	-	-	-		-	-	-	-	-	-		-	-	-	-		-	-	-	-
DOCK family Rho GEFs	-	-	-	-	-	-		-	-	-	-	-	-		-	-	-	-		-	-	-	-
Mannosyl-glycoprotein N-acetylglucosaminyltransferases	-	-	-	-	-	-		-	-	-	-	-	-		-	-	-	-		-	-	-	-
Non-clustered protocadherins	-	-	-	-	-	-		-	-	-	-	-	-		-	-	-	-		1.82056	-	-	-
Apolipoprotein B mRNA editing enzyme catalytic subunits	-	-	-	-	-	-		-	-	-	-	-	-		-	-	-	-		-	-	-	-
LIM class homeoboxes	-	-	-	-	-	-		-	-	-	-	-	-		-	-	-	-		-	-	-	-
5-hydroxytryptamine receptors, G protein-coupled	-	-	-	-	1.34564	-		-	-	-	-	-	-		-	-	-	-		-	1.61016	-	-
G protein subunits gamma	-	-	-	-	1.34564	-		-	-	-	-	-	-		-	-	-	-		-	-	-	-
Type II classical cadherins	-	-	-	-	-	-		-	-	-	-	-	-		-	-	-	1.43386		-	-	-	-
N(alpha)-acetyltransferase subunits	-	-	-	-	-	-		-	-	-	-	-	-		-	-	-	-		-	-	-	-
Caspases	-	-	-	-	-	-		-	-	-	-	-	-		-	-	-	-		-	-	-	2.34877
ATP binding cassette subfamily C	-	-	-	1.45245	-	-		-	-	-	-	-	-		-	-	-	-		-	-	-	2.34877
Golgin related	-	-	-	-	-	-		-	-	-	-	-	-		-	-	-	-		1.43044	-	-	-
GATA zinc finger domain containing	-	-	-	-	-	-		-	-	-	-	-	-		-	-	-	-		1.54891	-	-	-
AT-rich interaction domain containing	-	-	-	-	-	-		-	-	2.57962	-	-	-		-	-	2.32621	-		-	1.44071	-	-
Kelch like	-	-	-	-	-	-		-	-	-	-	-	-		-	-	1.30485	-		-	-	-	-
NTC associated proteins	-	-	-	-	-	-		1.67464	-	1.59232	-	-	-		-	-	-	-		2.30351	-	-	-
Protein phosphatases, Mg2+/Mn2+ dependent	-	-	1.40302	-	2.01973	-		-	-	-	-	-	-		-	-	-	-		-	-	-	-
Beta 4-glycosyltransferases	-	-	-	-	-	-		-	-	-	-	-	-		-	-	-	-		-	-	-	2.00716
Thioredoxin domain containing	-	-	-	-	-	-		-	-	-	-	-	-		-	-	-	-		-	-	1.42318	-
Kruppel like factors	-	-	-	-	-	-		-	-	-	-	-	-		-	-	-	-		-	-	-	-
Dyneins, axonemal	-	-	-	-	-	-		-	-	-	-	-	2.4773		-	-	-	-		-	-	-	-
Importins	-	-	-	-	-	-		-	-	-	-	-	-		-	-	-	-		-	3.76652	-	-
ADAM metallopeptidases with thrombospondin type 1 motif	-	-	-	-	-	-		-	-	-	-	-	-		-	-	-	-		-	-	-	1.87054
Cyclophilin peptidylprolyl isomerases	-	-	-	-	-	-		-	-	-	-	-	-		-	-	-	-		-	-	-	-
STRIPAK complex	-	-	-	-	-	-		-	-	-	-	-	-		-	-	-	-		-	-	-	-
Claudins	-	-	-	-	-	-		-	-	-	-	-	-		-	-	-	-		-	-	-	-
Beta 3-glycosyltransferases	-	-	-	-	-	-		-	-	-	-	-	-		-	-	-	-		-	-	-	-
POU class homeoboxes and pseudogenes	-	-	-	-	-	-		-	-	-	-	-	-		-	-	-	-		-	-	-	-
ETS transcription factor family	-	-	-	-	-	-		-	-	-	-	-	-		-	-	-	-		-	-	-	-
Clustered protocadherins	-	-	-	-	-	-		-	-	-	-	-	-		-	-	-	-		-	-	-	-
Tetraspanins	-	-	-	-	-	-		-	-	-	-	-	-		-	-	-	-		-	-	-	-
LY6/PLAUR domain containing	-	-	-	-	-	-		-	-	-	-	-	-		-	-	-	-		-	-	-	-
Chemokine ligands	-	-	-	-	-	-		-	-	-	-	-	-		-	-	-	-		-	-	-	-
PRD class homeoboxes and pseudogenes	-	-	-	-	-	-		-	-	-	-	-	-		-	-	-	-		-	-	-	-
Laminin subunits	-	-	-	-	-	-		3.24625	-	1.94543	-	-	-		-	-	-	-		2.8059	-	-	1.40223
Fos transcription factor family	-	-	-	-	-	-		2.92685	-	2.02369	-	-	-		3.05721	-	3.37056	-		-	-	-	-
Cellular communication network factors	-	-	-	-	-	-		2.5371	-	1.64948	-	1.8946	-		-	-	-	-		-	-	-	-
MAP kinase phosphatases	-	-	-	-	-	-		1.9932	-	-	-	1.37394	-		-	-	2.87601	-		-	-	-	-
UTPc subcomplex	-	-	1.43051	-	-	-		1.54974	-	-	-	-	-		-	-	-	-		-	-	-	-
Gag like LTR retrotransposon derived genes	-	-	-	-	-	-		1.54974	-	-	-	-	-		-	-	-	-		-	-	-	-
Aldehyde dehydrogenases	-	-	-	-	-	-		1.53292	-	-	-	-	-		1.58542	-	-	-		-	-	-	-
BAR and Dbl domain containing	-	-	-	-	-	-		1.37673	-	-	-	-	-		-	-	-	-		-	-	-	-
CDK activating kinase complex	-	-	-	-	-	-		1.37673	-	-	-	-	-		-	-	-	-		-	-	-	-
Jun transcription factor family	-	-	-	-	-	-		1.37673	-	-	-	-	-		-	-	2.1744	-		-	-	-	-
Extended synaptotagmins	-	-	-	-	-	-		1.37673	-	-	-	-	-		-	-	-	-		-	-	-	-
Receptor (G protein-coupled) activity modifying proteins	-	-	-	-	-	-		1.37673	-	-	-	-	-		-	-	-	-		-	-	-	-
Small G protein signaling modulators	-	-	-	-	-	-		1.37673	-	-	-	-	-		-	-	-	-		-	-	-	-
G protein subunits alpha, group q	-	-	-	-	-	-		-	-	-	-	-	-		-	-	-	-		-	-	-	-
WNK lysine deficient protein kinases	-	-	-	-	-	-		-	-	-	-	-	-		-	-	-	-		-	-	-	-
Cas scaffold proteins	-	-	-	-	-	-		-	-	-	-	-	-		1.68353	-	-	-		-	-	-	-
Cavins	-	-	-	-	-	-		-	-	-	-	-	-		-	-	-	1.72158		3.44213	-	-	-
Transient receptor potential cation channels	-	-	-	-	-	-		-	-	-	-	-	-		-	-	-	-		-	-	-	-
Perilipins	-	-	-	-	-	-		-	-	-	-	2.0619	-		1.47958	-	-	-		-	-	-	-
Collagen proteoglycans	-	-	-	-	-	-		-	-	-	-	-	-		-	-	-	-		-	-	-	-
Glycoside hydrolase family 1	-	-	-	-	-	-		-	-	-	-	-	-		-	-	-	1.51682		-	-	-	-
Intermediate filaments Type III	-	-	-	-	-	-		-	-	-	-	-	-		1.47958	-	-	-		-	-	-	-
KEOPS complex	-	-	-	-	-	-		-	-	-	-	-	-		-	-	-	-		-	-	-	-
HOPS complex	-	-	-	-	-	-		-	-	-	-	-	-		-	-	-	-		-	-	-	-
NineTeen complex	-	-	-	-	-	-		-	-	-	-	-	-		-	-	-	-		-	-	-	-
Glypicans	-	-	-	-	-	-		-	-	-	-	-	-		-	-	-	-		-	-	-	-
BTG/Tob family	-	-	-	-	-	-		-	-	-	-	-	-		3.71986	-	2.70325	-		-	-	-	-
CAP superfamily	-	-	-	-	-	-		-	-	-	-	-	-		-	-	1.5174	-		-	-	-	3.4432
CORVET complex	-	-	-	-	-	-		-	-	-	-	-	-		-	-	-	-		-	-	-	-
General transcription factor IIH complex subunits	-	-	-	-	-	-		-	-	-	-	-	-		-	-	-	-		-	-	-	-
Argonaute/PIWI family	-	-	-	-	-	-		-	-	-	-	-	-		-	-	-	-		1.31772	-	-	-
PIK3C3 complex subunits	-	-	-	-	-	-		-	-	-	-	-	-		-	-	-	-		-	-	-	-
Cohesin complex	-	-	-	-	-	-		-	-	1.40196	-	-	-		-	-	-	-		-	-	-	-
Cytosolic iron-sulfur assembly components	-	-	-	-	1.65115	-		-	-	-	-	-	-		-	-	-	-		-	-	-	-
Protein arginine methyltransferases	-	-	-	-	-	-		-	-	-	-	2.68935	-		-	-	-	-		-	-	-	-
Diacylglycerol kinases	-	-	-	-	2.71313	-		-	-	-	-	-	-		-	-	-	-		-	-	-	-
COPII coat complex	-	-	-	-	-	-		-	-	-	-	-	-		-	-	-	-		-	-	-	1.47377
M1 metallopeptidases	-	-	-	-	-	1.52035		-	-	-	-	-	-		-	-	-	-		-	-	-	-
Galectins	-	-	-	-	-	-		-	-	-	-	-	-		-	-	-	-		-	-	-	-
Cadherin related	-	-	-	-	-	-		-	-	-	-	-	-		-	-	-	-		-	-	-	-
Poly(ADP-ribose) polymerases	-	-	-	-	-	-		-	-	-	-	-	-		-	-	-	-		-	-	-	2.00716
Aminopeptidases	-	-	-	-	-	1.30306		-	-	-	-	-	-		-	-	-	-		-	-	-	-
Carbonic anhydrases	-	-	-	-	-	-		-	-	-	-	-	-		-	-	-	-		-	-	-	-
Lipases	-	-	-	-	-	-		-	-	-	-	-	-		-	-	-	-		-	-	-	-
Fibroblast growth factor family	-	-	-	-	-	-		-	-	-	-	-	-		-	-	-	-		-	-	-	-
Scavenger receptors	-	-	-	-	-	-		-	-	-	-	-	-		-	-	-	-		-	-	-	-
Small Cajal body-specific RNAs	-	-	-	-	-	-		-	-	3.18881	-	-	-		-	-	-	-		-	-	-	-
Phosphoinositide phosphatases	-	-	-	-	-	-		-	-	-	-	-	-		-	-	-	-		-	-	-	-
IQSEC ArfGEF family	-	-	-	-	2.68439	-		-	-	-	-	-	-		-	-	-	-		-	-	-	-
Relaxin family peptide receptors	-	-	-	-	2.39106	-		-	-	-	-	-	-		-	-	-	-		-	-	-	-
Glutamate ionotropic receptor kainate type subunits	-	-	-	-	2.17689	-		-	-	-	-	-	-		-	-	-	-		-	-	-	-
Acid sensing ion channel subunits	-	-	-	-	2.17689	-		-	-	-	-	-	-		-	-	-	-		-	-	-	-
SLIT and NTRK like family	-	-	-	-	2.00847	-		-	-	-	-	-	-		-	2.82378	-	-		-	-	-	-
BCH domain containing	-	-	-	-	1.86999	-		-	-	-	-	-	-		-	-	1.38514	-		-	-	-	-
Fucosyltransferases	-	-	-	-	1.34564	-		-	-	-	-	-	-		-	-	-	-		-	-	-	-
Gamma-aminobutyric acid type B receptor subunits	-	-	-	-	-	-		-	-	-	-	-	-		-	-	-	-		-	-	-	-
Major cadherins	-	-	1.43051	-	-	-		-	-	-	-	-	-		-	-	-	-		-	-	-	-
Melanin concentrating hormone receptors	-	-	-	-	-	-		-	-	-	-	-	-		-	-	-	-		-	-	-	-
Syntaxins	-	-	-	-	-	-		-	-	-	-	-	-		-	-	-	-		-	-	-	-
Beta-1,3-glucuronyltransferases	-	-	-	-	-	-		-	-	-	-	-	-		-	-	-	-		-	-	-	-
Lamins	-	-	-	-	-	-		-	-	-	-	-	-		-	-	-	-		-	-	-	-
Adhesion G protein-coupled receptors, subfamily B	-	-	-	-	-	-		-	-	-	-	-	-		-	-	-	-		-	-	-	-
CDGSH iron sulfur domain containing	-	-	-	-	-	-		-	-	-	-	-	-		-	-	-	-		-	-	-	-
SMG1 complex	-	-	-	-	-	-		-	-	-	-	-	-		-	-	2.1744	-		-	-	-	-
Transcription factor Dp family	-	-	-	-	-	-		-	-	-	-	-	-		-	-	-	-		-	-	-	-
Cytochrome P450 family 26	-	-	-	-	-	-		-	-	-	-	-	-		-	-	-	-		-	-	-	-
Neurexins	-	-	-	-	-	-		-	-	-	-	-	-		-	-	-	-		-	-	-	-
Pannexins	-	-	-	-	-	-		-	-	-	-	-	-		-	-	-	-		-	-	-	-
Repulsive guidance molecule family	-	-	-	-	-	-		-	-	-	-	-	-		-	-	-	-		-	-	-	-
Signal transduction and activation of RNA metabolism family	-	-	-	-	-	-		-	-	-	-	-	-		-	-	-	-		-	-	-	-
Aminoacyl tRNA synthetases, Class I	-	-	-	-	-	-		-	-	-	-	-	-		-	-	-	-		-	1.87804	-	-
Wnt family	-	-	-	-	-	-		-	-	-	-	-	-		-	-	-	-		-	-	-	-
Sialyltransferases	-	-	-	-	-	-		-	-	-	-	-	1.34547		-	-	-	2.2964		-	-	-	-
Prickle planar cell polarity proteins	-	-	-	-	-	-		-	-	-	-	-	-		-	-	-	-		-	-	-	-
SKI transcriptional corepressors	-	-	-	-	-	-		-	-	-	-	-	-		-	-	-	-		-	-	-	-
AF4/FMR2 family	-	-	-	-	-	-		-	-	-	-	-	-		-	-	-	-		-	-	-	-
Hyalectan proteoglycans	-	-	-	-	-	-		-	-	-	-	-	-		-	-	-	-		-	-	-	-
Na+/K+ transporting ATPase interacting	-	-	-	-	-	-		-	-	-	-	-	-		-	-	-	-		-	-	-	-
Cysteine rich transmembrane BMP regulators	-	-	-	-	-	-		-	-	-	-	-	-		-	-	-	-		-	-	-	-
Dishevelled segment polarity proteins	-	-	-	-	-	-		-	-	-	-	-	-		-	-	-	-		-	-	-	-
Histone deacetylases, class IIA	-	-	-	-	-	-		-	-	-	-	-	-		-	-	-	-		-	-	-	-
LIMK/TESK kinase family	-	-	-	-	-	-		-	-	-	-	-	-		1.68353	-	-	-		-	-	-	-
Phosphatase and actin regulators	-	-	-	-	-	-		-	-	-	-	-	-		-	-	-	-		-	-	-	-
Synaptogyrins	-	-	-	-	-	-		-	-	-	-	-	-		-	-	-	-		-	-	-	-
Long pentraxins	-	-	-	-	-	-		-	-	-	-	-	-		-	-	-	-		-	-	-	-
Chordin family	-	-	-	-	-	-		-	-	-	-	-	-		-	-	-	-		-	-	-	-
ESCRT-III associated factors	-	-	-	-	-	-		-	-	-	-	-	-		-	-	-	-		-	-	-	-
UNC13 homologs	-	-	-	-	-	-		-	-	-	-	-	-		-	-	-	-		-	-	-	-
Cholinergic receptors muscarinic	-	-	-	-	-	-		-	-	-	-	-	-		-	-	-	-		-	-	-	-
Cytochrome b561	-	-	-	-	-	-		-	-	-	-	-	-		-	-	-	-		-	-	-	-
Exostosin glycosyltransferase family	-	-	-	-	-	-		-	-	-	-	-	-		-	-	-	-		-	-	-	-
G protein subunits beta	-	-	-	-	-	-		-	-	-	-	-	-		-	1.75892	-	-		-	-	-	-
IgLON cell adhesion molecules	-	-	-	-	-	-		-	-	-	-	-	-		-	1.75892	-	-		-	-	-	-
Isocitrate dehydrogenases	-	-	-	-	-	-		-	-	-	-	-	-		-	-	1.67956	-		-	-	-	-
Myosin phosphatase targeting family	-	-	-	-	-	-		-	-	-	-	-	-		-	-	-	-		-	-	-	-
Stomatin family	-	-	-	-	-	-		-	-	-	-	-	-		-	-	-	-		-	-	-	-
Transcription and export complex 2	-	-	-	-	-	-		-	-	-	-	-	-		-	-	-	-		-	-	-	-
VEGF family	-	-	-	-	-	-		-	-	-	-	-	-		-	-	-	-		-	-	-	-
HECT and RLD domain containing E3 ubiquitin protein ligases	-	-	-	-	-	-		-	-	-	-	-	-		-	1.59548	-	-		-	-	-	-
Astacins	-	-	-	-	-	-		-	-	-	-	-	-		-	-	-	-		-	-	-	-
Contactins	-	-	-	-	-	-		-	-	-	-	-	-		-	-	-	-		-	-	-	-
Netrins	-	-	-	-	-	-		-	-	-	-	-	-		-	-	-	-		1.5626	-	-	-
Phosphatidylinositol transfer proteins	-	-	-	-	-	-		-	-	-	-	-	-		-	-	-	-		-	-	-	-
Potassium calcium-activated channels	-	-	-	-	-	-		-	-	-	-	-	-		-	-	-	1.35773		-	-	-	-
Receptor accessory proteins	-	-	-	-	-	-		-	-	-	-	-	-		-	-	-	-		-	-	-	-
Ubiquitin protein ligase E3 component n-recognins	-	-	-	-	-	-		-	-	-	-	-	-		-	-	1.38514	-		-	-	-	-
SF3b complex	-	-	-	-	-	-		-	-	-	-	-	-		-	-	1.38514	-		-	-	-	-
Peptide receptors	-	-	-	-	-	-		-	-	-	-	-	-		-	-	-	-		-	-	-	-
ATPase Na+/K+ transporting subunits	-	-	-	-	-	-		-	-	-	-	-	-		-	-	-	-		-	-	-	-
CTLH complex	-	-	-	-	-	-		-	-	-	-	-	-		-	1.46195	-	-		-	1.35217	-	-
Ectonucleotide pyrophosphatase/phosphodiesterase family	-	-	-	-	-	-		-	-	-	-	-	-		-	-	-	-		-	-	-	-
Schlafen family	-	-	-	-	-	-		-	-	-	-	-	-		-	-	-	-		-	-	-	-
Ectonucleoside triphosphate diphosphohydrolase family	-	-	-	-	-	-		-	-	-	-	-	-		-	-	-	-		-	-	-	-
Super elongation complex	-	-	-	-	-	-		-	-	-	-	-	-		-	-	-	-		-	-	-	-
Dolichyl D-mannosyl phosphate dependent mannosyltransferases	-	-	-	-	-	-		-	-	-	-	-	-		-	-	-	-		-	-	-	-
T cell receptor beta (TRB) orphons	-	-	-	-	-	-		-	-	-	-	-	-		-	-	-	-		-	-	-	-
CUT class homeoboxes and pseudogenes	-	-	-	-	-	-		-	-	-	-	-	-		-	-	-	-		-	-	-	-
Nectins and nectin-like molecules	-	-	-	-	-	-		-	-	-	-	-	-		-	-	-	-		-	-	-	-
Ras association domain family	-	-	-	-	-	-		-	-	-	-	-	-		-	-	-	-		-	-	-	-
Bone morphogenetic proteins	-	-	-	-	-	-		-	-	-	-	-	-		-	-	-	-		-	-	-	-
Pregnancy specific glycoproteins	-	-	-	-	-	-		-	-	-	-	-	1.84017		-	-	-	-		-	-	-	-
XK related family	-	-	-	-	-	-		-	-	-	-	-	-		-	-	-	-		-	-	-	-
Low density lipoprotein receptors	-	-	-	-	-	-		-	-	-	-	-	-		1.38335	-	-	-		-	-	-	-
ATP binding cassette subfamily A	-	-	-	-	-	-		-	-	-	-	-	-		-	-	-	-		-	-	-	-
General transcription factor IID complex subunits	-	-	-	-	-	-		-	-	-	-	-	-		-	-	-	-		-	-	-	-
Paraneoplastic Ma antigens	-	-	-	-	-	-		-	-	-	-	-	-		-	-	-	-		-	-	-	-
Zinc fingers	-	-	-	-	-	-		-	-	-	-	-	-		-	-	-	-		-	-	-	-
C1q domain containing	-	-	-	-	-	-		-	-	-	-	-	-		-	-	-	-		-	-	-	-
C1q and TNF related	-	-	-	-	-	-		-	-	-	-	-	-		-	-	-	-		-	-	-	-
Atypical dual specificity phosphatases	-	-	-	-	-	-		-	-	-	1.57448	-	-		-	-	-	-		-	-	-	-
SRY-box transcription factors	-	-	-	-	-	-		-	-	-	-	-	-		-	-	-	-		1.94092	-	-	-
Zinc fingers MYND-type	-	-	-	-	-	-		-	-	-	-	-	-		-	-	-	-		-	-	-	-
M10 matrix metallopeptidases	-	-	-	-	-	-		-	-	-	-	-	-		-	-	-	-		-	-	-	-
Keratins, type II	-	-	-	-	-	-		-	-	-	-	-	-		-	-	-	-		-	-	-	-
Complement system activation components	-	-	-	-	-	-		-	-	-	-	-	-		-	-	-	-		-	-	-	2.26064
NKL subclass homeoboxes and pseudogenes	-	-	-	-	-	-		-	-	-	-	-	-		-	-	-	-		-	-	-	-
Acid phosphatases	-	-	-	-	-	-		-	-	-	-	1.64105	-		-	-	-	-		-	-	-	-
COP9 signalosome	-	-	-	-	-	-		-	-	-	-	1.54063	-		-	-	-	-		-	2.07729	-	-
Mitochondrial sorting and assembly machinery complex	-	-	-	-	-	-		-	-	-	-	1.51737	-		-	-	-	-		-	-	-	-
Calmodulin dependent protein kinases	-	-	-	-	-	-		-	-	-	-	1.37394	-		-	-	-	-		-	-	-	-
Flotillins	-	-	-	-	-	-		-	-	-	-	-	-		-	-	-	-		-	-	-	-
Mannosidases type beta	-	-	-	-	-	-		-	-	-	-	-	-		-	-	-	-		-	-	-	-
MicroRNA MIR138 family	-	-	-	-	-	-		-	-	-	-	-	-		-	-	-	-		-	-	-	-
PTK2 family tyrosine kinases	-	-	-	-	-	-		-	-	-	-	-	-		-	-	-	-		-	-	-	-
tri-snRP complex	-	-	-	-	-	-		-	-	-	-	-	-		-	-	-	-		-	-	-	-
Zinc fingers C2HC-type	-	-	-	-	-	-		-	-	-	-	-	-		-	-	-	-		-	-	-	-
ESCRT-0	-	-	-	-	-	-		-	-	-	-	-	-		-	-	-	-		-	-	-	-
Prenyltransferase alpha subunit repeat containing	-	-	-	-	-	-		-	-	-	-	-	-		-	-	-	-		-	-	-	-
Zinc fingers C2H2C-type	-	-	-	-	-	-		-	-	-	-	-	-		-	-	-	-		-	-	-	-
Adhesion G protein-coupled receptors, subfamily A	-	-	-	-	-	-		-	-	-	-	-	-		-	-	-	-		-	-	-	-
Ajuba family	-	-	-	-	-	-		-	-	-	-	-	-		-	-	-	-		2.2219	-	-	-
Aldolases	-	-	-	-	-	-		-	-	-	-	-	-		-	-	-	-		-	-	-	-
BAG6 complex	-	-	-	-	-	-		-	-	-	-	-	-		-	-	-	-		-	-	-	-
ESCRT-II	-	-	-	-	-	-		-	-	-	-	-	-		-	-	-	-		-	-	-	-
GATOR1 subcomplex	-	-	-	-	-	-		-	-	-	-	-	-		-	-	-	-		-	-	-	-
GPN-loop GTPases	-	-	-	-	-	-		-	-	-	-	-	-		-	-	-	-		-	-	-	-
Microtubule associated protein RP/EB family	-	-	-	-	-	-		-	-	-	-	-	-		-	2.25635	-	-		-	-	-	-
Myosins, class V	-	-	-	-	-	-		-	-	-	-	-	-		-	-	-	-		-	-	-	-
Slingshot protein phosphatases	-	-	-	-	-	-		-	-	-	-	-	-		-	-	-	-		-	-	-	-
Transforming growth factor beta family	-	-	-	-	-	-		-	-	-	-	-	-		-	-	-	-		-	-	-	-
Regulating synaptic membrane exocytosis family	-	-	-	-	-	-		-	-	-	-	-	-		-	-	-	-		-	-	-	-
Tissue inhibitor of metallopeptidases	-	-	-	-	-	-		-	-	-	-	-	-		-	-	-	-		-	-	-	-
Classical arrestins	-	-	-	-	-	-		-	-	-	-	-	-		-	-	-	-		-	-	-	-
BRISC complex	-	-	-	-	-	-		-	-	-	-	-	-		-	-	-	-		-	-	-	-
Cleavage stimulation factor subunits	-	-	-	-	-	-		-	-	-	-	-	-		-	-	-	-		-	-	-	-
Erythrocyte membrane protein band 4.1	-	-	-	-	-	-		-	-	-	-	-	-		-	-	-	-		-	-	-	-
Membrane associated progesterone receptor family	-	-	-	-	-	-		-	-	-	-	-	-		-	-	-	3.11583		-	1.85268	-	-
Condensin II subunits	-	-	-	-	-	-		-	-	-	-	-	-		-	-	-	-		-	-	-	-
Carboxylesterases	-	-	-	-	-	-		-	-	-	-	-	-		-	-	-	-		-	-	-	-
Mannosidases alpha class 2	-	-	-	-	-	-		-	-	-	-	-	-		-	-	-	-		-	-	-	-
MYST type domain containing lysine acetyltransferases	-	-	-	-	-	-		-	-	-	-	-	-		-	-	-	-		-	-	-	-
NF-kappa B complex subunits	-	-	-	-	-	-		-	-	-	-	-	-		1.47958	-	-	-		-	-	-	2.16791
Secretory carrier membrane proteins	-	-	-	-	-	-		-	-	-	-	-	-		1.47958	-	-	-		-	-	-	-
BAG cochaperones	-	-	-	-	-	-		-	-	-	-	-	-		-	-	1.5174	-		-	-	-	-
7TM orphan receptors	-	-	-	-	-	-		-	-	-	-	-	-		-	-	-	-		-	-	-	-
Arachidonate lipoxygenases	-	-	-	-	-	-		-	-	-	-	-	-		-	-	-	-		-	-	-	-
BRCA1 A complex	-	-	-	-	-	-		-	-	-	-	-	-		-	-	-	-		-	-	-	-
IFT-B2 complex	-	-	-	-	-	-		-	-	-	-	-	-		-	-	-	-		-	-	-	-
Insulin like growth factor binding proteins	-	-	-	-	-	-		-	-	-	-	-	-		-	-	-	-		-	-	-	-
Polycomb repressive complex 2	-	-	-	-	-	-		-	-	-	-	-	-		-	-	-	-		-	-	-	-
SEC14 family	-	-	-	-	-	-		-	-	-	-	-	-		1.32128	-	-	-		-	-	-	-
Shelterin complex	-	-	-	-	-	-		-	-	1.64948	-	-	-		-	-	-	-		-	-	-	-
LEM domain containing	-	-	-	-	-	-		-	-	-	-	-	-		-	-	-	-		-	-	-	-
ERCC excision repair associated	-	-	-	-	-	-		-	-	-	-	-	-		-	-	-	-		-	-	-	-
IFT-A complex	-	-	-	-	-	-		-	-	-	-	-	-		-	-	-	-		-	-	-	-
Mitochondrial contact site and cristae organizing system subunits	-	-	-	-	-	-		-	-	-	-	-	-		-	-	-	-		-	-	2.18235	-
U-box domain containing	-	-	-	-	-	-		-	-	-	-	-	-		-	-	-	-		-	-	-	-
Hyaluronidases	-	-	-	-	-	-		-	-	-	-	-	-		-	-	-	-		-	-	-	-
Adenosine deaminases acting on RNA	-	-	-	-	-	-		-	-	-	-	-	-		-	-	-	-		-	-	-	-
SPARC family	-	-	-	-	-	-		-	-	-	-	-	-		-	-	-	-		-	-	-	-
Xeroderma pigmentosum complementation groups	-	-	-	-	-	-		-	-	-	-	-	-		-	-	-	-		-	-	-	-
Lysozymes, c-type	-	-	-	-	-	-		-	-	-	-	-	-		-	-	-	-		-	-	-	-
CCC complex	-	-	-	-	-	-		-	-	-	1.30278	-	-		-	-	-	-		-	-	3.18124	-
COMM domain containing	-	-	-	-	-	-		-	-	-	2.31232	-	-		-	-	-	-		-	-	4.67572	-
Glycosyltransferase family 8	-	-	-	-	-	-		-	-	-	-	-	-		-	-	-	-		-	-	-	-
Protein phosphatase catalytic subunits	-	-	-	-	-	-		-	-	-	-	-	-		-	-	-	-		-	-	-	-
Sulfotransferases, cytosolic	-	-	-	-	-	-		-	-	-	-	-	-		-	-	-	-		-	-	-	-
INO80 complex	-	-	-	-	-	-		-	-	-	-	-	-		-	-	-	-		-	-	-	-
Constitutive centromere associated network	-	-	-	-	-	-		-	-	-	-	-	-		-	-	-	-		-	-	-	-
Wnt enhanceosome complex	-	-	-	-	-	-		-	-	-	-	-	-		-	-	-	-		1.33882	-	-	-
M14 carboxypeptidases	-	-	-	-	-	-		-	-	-	-	-	-		-	-	-	-		-	-	-	-
Amylases alpha	-	-	-	-	-	-		-	-	-	-	-	-		-	-	-	-		-	-	-	-
Activating signal cointegrator 1 complex	-	-	-	-	-	-		-	-	-	-	-	-		1.68353	-	-	-		-	-	-	-
MutS homologs	-	-	-	-	-	-		-	-	-	-	-	-		-	-	-	-		-	-	-	-
General transcription factors	-	-	-	-	-	-		-	-	-	-	-	-		-	-	-	-		-	-	-	-
Zinc fingers CW-type	-	-	-	-	-	-		-	-	-	-	-	-		-	-	1.38514	-		-	-	-	-
Suppressors of cytokine signaling	-	-	-	-	-	-		-	-	-	-	-	-		-	-	-	-		-	-	-	-
ATP binding cassette subfamily E	-	-	-	-	-	-		-	-	-	-	-	-		-	-	1.31851	-		-	-	-	-
Sodium leak channels, non selective	-	-	-	-	-	-		-	-	-	-	-	-		-	1.36011	-	-		-	-	-	-
Membrane associated ring-CH-type fingers	-	-	-	-	-	-		-	-	-	2.18593	-	-		-	-	-	-		-	-	-	-
Fes family tyrosine kinases	-	-	-	-	-	-		-	-	-	-	-	-		-	-	-	-		-	-	-	-
Miro like atypical Rho GTPases	-	-	-	-	-	-		-	-	-	-	-	-		-	-	-	-		-	-	-	-
Myosins, class IX	-	-	-	-	-	-		-	-	-	-	-	-		-	-	-	-		-	-	-	-
Potassium sodium-activated channel subfamily T	-	-	-	-	-	-		-	-	-	-	-	-		-	-	-	-		-	-	-	-
Apoptosome	-	-	-	-	-	-		-	-	-	-	-	-		-	-	-	-		-	-	-	-
CAMSAP family	-	-	-	-	-	-		-	-	-	-	-	-		-	-	-	-		-	-	-	-
eNoSC complex	-	-	-	-	-	-		-	-	-	-	-	-		1.96657	-	2.1744	-		-	-	-	-
Galanin receptors	-	-	-	-	-	-		-	-	-	-	-	-		-	-	-	-		-	-	-	-
General transcription factor IIIB complex subunits	-	-	-	-	-	-		-	-	-	-	-	-		-	-	-	-		-	-	-	-
GLIPR family	-	-	-	-	-	-		-	-	-	-	-	-		-	-	-	-		-	-	-	-
Nuclear exosome targeting complex	-	-	-	-	-	-		-	-	-	-	-	-		-	-	2.1744	-		-	-	-	-
Pumilio homology domain containing	-	-	-	-	-	-		-	-	-	-	-	-		-	2.25635	-	-		-	-	-	-
Ryanodine receptors	-	-	-	-	-	-		-	-	-	-	-	-		-	-	-	-		-	-	-	-
SMN complex	-	-	-	-	-	-		-	-	2.3128	-	-	-		-	-	-	-		-	-	-	-
ZYG11 cell cycle regulator family	-	-	-	-	-	-		-	-	-	-	-	-		-	-	-	-		-	-	-	-
CTAGE family	-	-	-	-	-	-		-	-	-	-	-	-		-	-	-	-		-	-	-	-
Adaptor related protein complex 4	-	-	-	-	-	-		-	-	-	-	-	-		-	-	-	-		-	-	-	-
Chromatin accessibility complex	-	-	-	-	-	-		-	-	-	-	-	-		-	-	-	-		-	-	-	-
Chromosomal passenger complex	-	-	-	-	-	-		-	-	-	-	-	-		-	-	-	-		-	-	-	-
EYA transcriptional coactivator and phosphatases	-	-	-	-	-	-		-	-	-	-	-	-		-	-	-	-		1.93414	-	-	-
IGF like family	-	-	-	-	-	-		-	-	-	-	-	-		-	-	-	-		-	-	-	-
Kleisins	-	-	-	-	-	-		-	-	-	-	-	-		-	-	-	-		-	-	-	-
MIA family	-	-	-	-	-	-		-	-	-	-	-	-		-	-	-	-		-	-	-	-
MJD deubiquinating enzymes	-	-	-	-	-	-		-	-	-	-	-	-		-	-	-	-		-	-	-	-
MRN complex	-	-	-	-	-	-		-	-	-	-	-	-		-	-	-	-		-	-	-	-
NURF complex	-	-	-	-	-	-		-	-	-	-	-	-		-	-	-	-		-	-	-	-
Ski2 like RNA helicases	-	-	-	-	-	-		-	-	-	-	-	-		-	-	-	-		-	-	-	-
Ubiquitin C-terminal hydrolases	-	-	-	-	-	-		-	-	-	-	-	-		-	-	-	-		-	-	-	-
YEATS domain containing	-	-	-	-	-	-		-	-	-	-	-	-		-	-	-	-		-	-	-	-
BRCA1 C complex	-	-	-	-	-	-		-	-	-	-	-	-		-	-	-	-		-	-	-	-
Condensin I subunits	-	-	-	-	-	-		-	-	-	-	-	-		-	-	-	-		-	-	-	-
Dopamine receptors	-	-	-	-	-	-		-	-	-	-	-	-		-	-	-	1.51682		-	-	-	-
RAB11 binding domain containing	-	-	-	-	-	-		-	-	-	-	-	-		-	-	-	-		-	-	-	-
Sideroflexins	-	-	-	-	-	-		-	-	-	-	-	-		-	-	-	-		-	-	-	-
Somatostatin receptors	-	-	-	-	-	-		-	-	-	-	-	-		-	-	-	-		-	-	-	-
Type 2 receptor serine/threonine kinases	-	-	-	-	-	-		-	-	-	-	-	-		-	-	-	-		-	-	-	-
CCAAT/enhancer binding proteins	-	-	-	-	-	-		-	-	-	-	-	-		-	-	-	-		-	-	-	1.99957
Golgi associated kinase family	-	-	-	-	-	-		-	-	-	-	-	-		1.32128	-	1.5174	-		-	-	-	-
Inter-alpha-trypsin inhibitor heavy chains	-	-	-	-	-	-		-	-	-	-	-	-		-	-	-	1.35773		-	-	-	-
LHFPL tetraspan proteins	-	-	-	-	-	-		-	-	-	-	-	-		-	-	-	-		-	-	-	-
U2 small nuclear ribonucleoprotein	-	-	-	-	-	-		-	-	2.90695	-	-	-		-	-	-	-		-	-	-	-
UTPb subcomplex	-	-	-	-	-	-		-	-	-	-	-	-		-	-	-	-		-	-	-	-
Haloacid dehalogenase like hydrolase domain containing	-	-	-	-	-	-		-	-	-	-	-	-		-	-	-	-		-	-	-	-
Sirtuins	-	-	-	-	-	-		-	-	-	-	-	-		-	-	-	-		-	-	-	-
Structural maintenance of chromosomes proteins	-	-	-	-	-	-		-	-	-	-	-	-		-	-	-	-		1.42959	-	-	-
Type 1 receptor serine/threonine kinases	-	-	-	-	-	-		-	-	-	-	-	-		-	-	-	-		-	1.35217	-	-
Biogenesis of lysosomal organelles complex 1 subunits	-	-	-	-	-	1.93484		-	-	-	-	-	-		-	-	-	-		-	-	-	-
BLOC-1 related complex subunits	-	-	-	-	-	1.93484		-	-	-	-	-	-		-	-	-	-		-	-	-	-
Fibulins	-	-	-	-	-	-		-	-	-	-	-	-		-	-	-	-		-	-	-	-
HAUS augmin like complex	-	-	-	-	-	-		-	-	-	-	-	-		-	-	-	-		-	-	-	-
Regulatory factor X family	-	-	-	-	-	-		-	-	-	-	-	-		-	-	-	-		-	-	-	-
MBT domain containing	-	-	-	-	-	-		-	-	-	-	-	-		-	-	-	-		-	-	-	-
Tim17 family	-	-	-	-	-	-		-	-	-	3.70819	-	-		-	-	-	-		-	-	-	-
Acyl-CoA thioesterases	-	-	-	-	-	-		-	-	-	-	-	-		-	-	-	-		-	-	-	-
Serine peptidase inhibitors, Kazal type	-	-	-	-	-	-		-	-	-	-	-	-		-	-	-	-		-	-	-	-
TIM23 complex	-	-	-	-	-	-		-	-	-	-	-	-		2.33066	-	1.75584	-		-	2.65049	-	3.67203
U11/U12 di-snRNP	-	-	-	-	-	-		-	-	-	-	-	-		-	-	-	-		-	-	-	-
Potassium two pore domain channel subfamily K	-	-	-	-	-	-		-	-	-	-	-	-		-	-	-	-		-	-	-	-
SNAREs	-	-	1.50474	-	-	-		-	-	-	-	-	-		-	-	-	-		-	1.44071	-	-
Transforming growth factor beta superfamily	-	-	-	-	-	-		-	-	-	-	-	-		-	-	-	-		-	-	-	-
T-box transcription factors	-	-	-	-	-	-		-	-	-	-	-	-		-	-	-	-		-	-	-	-
Aldo-keto reductases	-	-	-	-	-	-		-	-	-	-	-	-		-	-	-	-		-	-	-	-
Speedy/RINGO cell cycle regulator family	-	-	-	-	-	-		-	-	-	-	-	-		-	-	2.22022	-		7.20273	-	-	-
Pyrin domain containing	-	-	-	-	-	-		-	-	-	-	-	-		-	-	-	-		-	-	-	-
Olfactory receptors, family 2	-	-	-	-	-	-		-	-	-	-	-	-		-	-	-	-		-	-	-	-
Tetraspan junctional complex superfamily	-	-	-	-	-	-		-	-	-	-	-	-		-	-	-	-		-	-	-	-
RGK type GTPase family	-	-	-	-	-	-		-	-	-	-	-	-		1.68353	-	-	-		-	-	-	-
Inhibin subunits	-	-	-	-	-	-		-	-	-	-	-	-		-	-	-	-		-	-	-	-
MADS box family	-	-	-	-	-	-		-	-	-	-	-	-		-	-	-	-		-	-	-	-
Mitochondrial complex I assembly complex	-	-	-	-	-	-		-	-	-	-	-	-		-	-	-	-		-	-	2.49404	-
Sphingosine 1-phosphate receptors	-	-	-	-	-	-		-	-	-	-	-	-		1.47958	-	-	-		-	-	-	-
Guanylate binding proteins	-	-	-	-	-	-		-	-	-	1.60219	-	-		-	-	-	-		-	-	-	1.86117
WTAP complex	-	-	-	-	-	-		-	-	2.6773	-	-	-		-	-	-	-		-	-	-	-
Membrane spanning 4-domains	-	-	-	-	-	-		-	-	-	-	-	-		-	-	-	-		-	-	-	-
Scavenger receptor cysteine rich domain containing	-	-	-	-	-	-		-	-	-	-	-	-		-	-	-	-		-	-	-	-
18S ribosomal RNAs	-	-	-	-	-	-		-	-	-	-	-	-		-	-	-	-		-	-	-	-
28S ribosomal RNAs	-	-	-	-	-	-		-	-	-	-	-	-		-	-	-	-		-	-	-	-
45S pre-ribosomal RNAs	-	-	-	-	-	-		-	-	-	-	-	-		-	-	-	-		-	-	-	-
5-hydroxytryptamine receptors, ionotropic	-	-	-	-	-	-		-	-	-	-	-	-		-	-	-	-		-	-	-	-
5.8S ribosomal RNAs	-	-	-	-	-	-		-	-	-	-	-	-		-	-	-	-		-	-	-	-
5S ribosomal RNAs	-	-	-	-	-	-		-	-	-	-	-	-		-	-	-	-		-	-	-	-
6-phosphofructo-2-kinases/fructose-2,6-biphosphatases	-	-	-	-	-	-		-	-	-	-	-	-		1.68353	-	-	-		-	-	-	-
7D cadherins	-	-	-	-	-	-		-	-	-	-	-	-		-	-	-	-		-	-	-	-
7SK snRNP complex	-	-	-	-	-	-		-	-	-	-	-	-		-	-	-	-		-	-	-	-
Abl family tyrosine kinases	-	-	-	-	-	-		-	-	-	-	-	-		-	-	-	-		-	-	-	-
Actins	-	-	-	-	-	-		-	-	-	-	-	-		-	-	-	-		-	-	-	-
Activating leukocyte immunoglobulin like receptors	-	-	-	-	-	-		-	-	-	-	-	-		-	-	-	-		-	-	-	-
Adaptor related protein complex 1	-	-	-	-	-	-		-	-	-	-	-	-		-	-	-	-		-	-	-	-
Adenosine receptors	-	-	-	-	-	-		-	-	-	-	-	-		-	-	-	-		-	-	-	-
Adenylate kinases	-	-	-	-	-	1.83181		-	-	-	-	-	-		-	-	-	-		-	-	-	-
Adhesion G protein-coupled receptors, subfamily D	-	-	-	-	-	1.37568		-	-	-	-	-	1.47023		-	-	-	-		-	-	-	-
Adhesion G protein-coupled receptors, subfamily F	-	-	-	-	-	-		-	-	-	-	-	-		-	-	-	-		-	-	-	-
Adiponectin receptors	-	-	-	-	-	-		-	-	-	-	-	-		-	-	-	-		-	-	-	-
AH domain containing	-	-	-	-	-	-		-	-	-	-	-	-		-	-	-	-		-	-	-	-
AKT kinases	-	-	-	-	-	-		-	-	-	-	-	-		-	-	-	-		-	-	-	-
Alcohol dehydrogenases	-	-	-	-	-	-		-	-	-	-	-	-		-	-	-	-		-	-	-	-
Alkaline ceramidases	-	-	-	-	-	-		-	-	-	-	-	-		-	-	-	-		-	-	-	-
Alkaline phosphatases	-	-	-	-	-	-		-	-	-	-	-	-		-	-	-	-		-	-	-	-
Alkylation repair homologs	-	-	-	-	-	-		-	-	-	-	-	-		-	-	-	-		-	-	-	-
Alpha 1,4-glycosyltransferases	-	-	-	-	-	-		-	-	-	-	-	-		-	-	-	-		-	-	-	-
Alpha catenins	-	-	-	-	-	-		-	-	-	-	-	-		-	-	-	-		-	-	-	-
Alpha-1,2-glucosyltransferases	-	-	-	-	-	-		-	-	-	-	-	-		-	-	-	-		-	-	-	-
Alpha-1,3-glucosyltransferases	-	-	-	-	-	-		-	-	-	-	-	-		-	-	-	-		-	-	-	-
Alpha-L-fucosidases	-	-	-	-	-	-		-	-	-	-	-	-		-	-	-	-		-	-	-	-
Angiopoietin like family	-	-	-	-	-	-		-	-	-	-	-	-		-	-	-	-		-	-	-	-
Angiotensin receptors	-	-	-	-	-	-		-	-	-	-	-	-		-	-	-	-		-	-	-	-
Arginine vasopressin and oxytocin receptors	-	-	-	-	-	-		-	-	-	-	-	-		-	-	-	-		-	-	-	-
Arylacetamide deacetylase family	-	-	-	-	-	-		-	-	-	-	-	-		-	-	-	-		-	-	-	-
Arylamine N-acetyltransferases	-	-	-	-	-	-		-	-	-	-	-	-		-	-	-	-		-	-	-	-
ATP binding cassette subfamily B	-	-	-	-	-	-		-	-	-	-	-	-		-	-	-	-		-	-	-	-
ATP binding cassette subfamily F	-	-	-	-	-	-		-	-	2.3128	-	-	-		-	-	-	-		-	-	-	-
ATP binding cassette subfamily G	-	-	-	-	-	-		-	-	-	-	-	-		-	-	-	-		-	-	-	-
ATPase copper transporting	-	-	-	-	-	-		-	-	-	-	-	-		-	-	-	-		-	-	-	-
ATPase H+/K+ transporting	-	-	-	-	-	-		-	-	-	-	-	-		-	-	-	-		-	-	-	-
Atypical chemokine receptors	-	-	-	-	-	-		-	-	-	-	-	-		-	-	-	-		-	-	-	-
Axonemal dynein assembly factors	-	-	-	-	-	-		-	-	-	-	-	-		-	-	-	-		-	-	-	-
B9 domain containing	-	-	-	-	-	-		-	-	-	-	-	-		-	-	-	-		-	-	-	-
BAGE family	-	-	-	-	-	-		-	-	-	-	-	-		-	-	-	-		-	-	-	-
Basigin family	-	-	-	-	-	-		-	-	-	-	-	-		-	-	-	-		-	-	-	-
BBSome	-	-	-	-	-	-		-	-	-	-	-	-		-	-	-	-		-	-	-	-
Beaded filament structural proteins	-	-	-	-	-	-		-	-	-	-	-	-		-	-	-	-		-	-	-	-
Beta-gamma crystallins	-	-	-	-	-	-		-	-	-	-	-	-		-	-	-	-		-	-	-	-
Biogenesis of lysosomal organelles complex 2	-	-	-	-	-	-		-	-	-	-	-	-		-	-	-	-		-	-	-	-
Bisphosphoglycerate phosphatases	-	-	-	-	-	-		-	-	-	-	-	-		-	-	-	-		-	-	-	-
Bombesin receptors	-	-	-	-	-	-		-	-	-	-	-	-		-	-	-	-		-	-	-	-
BPI fold containing	-	-	-	-	-	-		-	-	-	-	-	-		-	-	-	-		-	-	-	-
Bradykinin receptors	-	-	-	-	-	-		-	-	-	-	-	-		-	-	-	-		-	-	-	-
Brain expressed X-linked family	-	-	-	-	-	-		-	-	-	-	-	-		-	3.11047	-	-		-	-	-	-
Bromodomain containing, BET	-	-	-	-	-	-		-	-	-	-	-	-		-	-	-	-		-	-	-	-
C-C motif chemokine receptors	-	-	-	-	-	-		-	-	-	-	-	-		-	-	-	-		-	-	-	-
C-X-3-C motif chemokine receptors	-	-	-	-	-	-		-	-	-	-	-	-		-	-	-	-		-	-	-	-
C-X-C motif chemokine receptors	-	-	-	-	-	-		-	-	-	-	-	-		-	-	-	-		-	-	-	-
Calcitonin receptors	-	-	-	-	-	-		-	-	-	-	-	-		-	-	-	-		-	-	-	-
Calcium homeostasis modulators	-	-	-	-	-	-		-	-	-	-	-	-		-	-	-	1.35773		-	-	-	-
Calcium sensing receptors	-	-	-	-	-	-		-	-	-	-	-	-		-	-	-	-		-	-	-	-
Calcium voltage-gated channel auxiliary alpha2delta subunits	-	-	-	-	-	-		-	-	-	-	-	-		-	-	-	-		-	-	-	-
Calcium voltage-gated channel auxiliary beta subunits	-	-	-	-	-	-		-	-	-	-	-	-		-	-	-	-		-	-	-	-
Calmodulin binding transcription activators	-	-	-	-	-	-		-	-	-	-	-	-		-	-	-	-		-	-	-	-
CAP and C-type lectin domain containing	-	-	-	-	-	-		-	-	-	-	-	-		-	-	-	-		-	-	-	-
Caveolins	-	-	-	-	-	2.87415		-	-	-	-	-	-		-	-	-	-		-	-	3.00636	-
CBM complex	-	-	-	-	-	-		-	-	-	-	-	-		-	-	-	-		-	-	-	-
CCR4-NOT transcription complex	-	-	-	-	-	-		-	-	-	-	-	-		-	-	-	-		-	-	-	-
CDC like kinases	-	-	-	-	-	-		-	-	-	-	-	-		-	-	3.37056	-		-	-	-	-
CDC14 phosphatases	-	-	-	-	-	-		-	-	-	-	-	-		-	-	-	-		-	-	-	-
CEA cell adhesion molecule family	-	-	-	-	-	-		-	-	-	-	-	-		-	-	-	-		-	-	-	-
CERS class homeoboxes	-	-	-	-	-	-		-	-	-	-	-	-		1.32128	-	-	-		-	-	-	-
Chaperonins	-	-	1.50474	-	-	-		-	-	-	-	-	-		-	-	-	-		-	3.21219	-	-
Checkpoint clamp complex	-	-	-	-	-	-		-	-	-	-	-	-		-	-	-	-		-	-	-	-
Chemerin receptor	-	-	-	-	-	-		-	-	-	-	-	-		-	-	-	-		-	-	-	-
Chitinases	-	-	-	-	-	-		-	-	-	-	-	-		-	-	-	-		-	-	-	1.86117
Chloride channel accessory	-	-	-	-	-	-		-	-	-	-	-	-		-	-	-	-		-	-	-	-
Chloride channels, ATP-gated CFTR	-	-	-	-	-	-		-	-	-	-	-	-		-	-	-	-		-	-	-	-
Chloride intracellular channels	-	-	-	-	-	-		-	-	-	-	-	-		1.32128	-	-	-		-	-	-	-
Cholecystokinin receptors	-	-	-	-	-	-		-	-	-	-	-	-		-	-	-	-		-	-	-	-
Chymotrypsin like elastases	-	-	-	-	-	-		-	-	-	-	-	-		-	-	-	-		-	-	-	-
CKLF like MARVEL transmembrane domain containing	-	-	-	-	-	-		-	-	-	-	-	-		-	-	-	-		-	-	-	-
Clarins	-	-	-	-	-	-		-	-	-	-	-	-		-	-	-	-		-	-	-	-
Class II Cys-based phosphatases	-	-	-	-	-	-		-	-	-	-	-	-		-	-	-	-		-	-	-	-
Class III Cys-based CDC25 phosphatases	-	-	-	-	-	-		-	-	-	-	-	-		-	-	-	-		-	-	-	-
Clathrin subunits	-	-	-	-	-	-		-	-	-	-	-	-		-	-	-	-		-	-	-	-
Collagen beta(1-O)galactosyltransferases	-	-	-	-	-	-		-	-	-	-	-	-		-	-	-	-		-	-	-	-
Collectins	-	-	-	-	-	-		-	-	-	-	-	-		-	-	-	-		-	-	-	-
Complement component GPCRs	-	-	-	-	-	-		-	-	-	-	-	-		-	-	-	-		-	-	-	-
Copines	-	-	-	-	-	-		-	-	-	-	-	-		-	-	-	-		-	-	-	-
Cornified envelope precursor family	-	-	-	-	-	-		-	-	-	-	-	-		-	-	-	-		-	-	-	-
Coronins	-	-	-	-	-	-		-	-	-	-	-	-		-	-	-	-		-	-	-	-
Corticotropin releasing hormone receptors	-	-	-	-	-	-		-	-	-	-	-	-		-	-	-	-		-	-	-	-
CSAG family	-	-	-	-	-	-		-	-	-	-	-	-		-	-	-	-		-	-	-	-
Csk family tyrosine kinases	-	-	-	-	-	-		-	-	-	-	-	-		-	-	-	-		-	-	-	-
CT antigen family 45	-	-	-	-	-	-		-	-	-	-	-	-		-	-	-	-		-	-	-	-
CT antigen family 47	-	-	-	-	-	-		-	-	-	-	-	-		-	-	-	-		-	-	-	-
CTD family phosphatases	-	-	-	-	-	-		-	-	-	-	-	-		-	-	-	-		-	-	-	-
Cyclin and CBS domain divalent metal cation transport mediators	-	-	-	-	-	-		-	-	-	-	-	-		-	-	-	-		-	-	-	-
Cystatins, type 1	-	-	-	1.33919	-	-		-	-	-	-	-	-		-	-	-	-		-	-	-	-
Cystatins, type 2	-	-	-	-	-	-		-	-	-	-	-	-		-	-	-	-		-	-	-	-
Cystatins, type 3	-	-	-	-	-	-		-	-	-	-	-	-		-	-	-	-		-	-	-	-
Cystatins, type 4	-	-	-	-	-	-		-	-	-	-	-	-		-	-	-	-		-	-	-	-
Cysteine rich secretory protein family	-	-	-	-	-	-		-	-	-	-	-	-		-	-	-	-		-	-	-	-
Cytochrome P450 family 1	-	-	-	-	-	-		-	-	-	-	-	-		-	-	-	-		-	-	-	-
Cytochrome P450 family 11	-	-	-	-	-	-		-	-	-	-	-	-		-	-	-	-		-	-	-	-
Cytochrome P450 family 17	-	-	-	-	-	-		-	-	-	-	-	-		-	-	-	-		-	-	-	-
Cytochrome P450 family 19	-	-	-	-	-	-		-	-	-	-	-	-		-	-	-	-		-	-	-	-
Cytochrome P450 family 21	-	-	-	-	-	-		-	-	-	-	-	-		-	-	-	-		-	-	-	-
Cytochrome P450 family 24	-	-	-	-	-	-		-	-	-	-	-	-		-	-	-	-		-	-	-	-
Cytochrome P450 family 27	-	-	-	-	-	-		-	-	-	-	-	-		-	-	-	-		-	-	-	-
Cytochrome P450 family 3	-	-	-	-	-	-		-	-	-	-	-	-		-	-	-	-		-	-	-	-
Cytochrome P450 family 39	-	-	-	-	-	1.67208		-	-	-	1.43527	-	-		-	-	-	-		-	-	-	-
Cytochrome P450 family 46	-	-	-	-	-	-		-	-	-	-	-	-		-	-	-	-		-	-	-	-
Cytochrome P450 family 5	-	-	-	-	-	-		-	-	-	-	-	-		-	-	-	-		-	-	-	-
Cytochrome P450 family 51	-	-	-	-	-	-		-	-	-	-	-	-		-	-	-	-		-	1.85268	-	-
Cytochrome P450 family 7	-	-	-	-	-	-		-	-	-	-	-	-		-	-	-	-		-	-	-	-
Cytochrome P450 family 8	-	-	-	-	-	-		-	-	-	-	-	1.47023		-	-	-	-		-	-	-	-
Cytoplasmic transfer RNA pseudogenes	-	-	-	-	-	-		-	-	-	-	-	-		-	-	-	-		-	-	-	-
Cytoplasmic transfer RNAs	-	-	-	-	-	-		-	-	-	-	-	-		-	-	-	-		-	-	-	-
DAZ RNA binding protein family	-	-	-	-	-	-		-	-	-	-	-	-		-	-	-	-		-	-	-	-
Defensins, alpha	-	-	-	-	-	-		-	-	-	-	-	-		-	-	-	-		-	-	-	-
Defensins, beta	-	-	-	-	-	-		-	-	-	-	-	-		-	-	-	-		-	-	-	-
Dehydrodolichyl diphosphate synthase	-	-	-	-	-	-		-	-	-	-	-	-		-	-	-	-		-	-	-	-
Diacylglycerol O-acyltransferase 2 family	-	-	-	-	-	-		-	-	-	-	-	-		-	-	-	-		-	-	-	-
Dolichyl-phosphate mannosyltransferase subunits	-	-	-	-	-	-		-	-	-	-	-	-		-	-	-	-		-	-	-	-
E2F transcription factors	-	-	-	-	-	-		-	-	-	-	-	-		-	-	-	-		-	-	-	-
ELMO domain containing	-	-	-	-	-	-		-	-	-	-	-	-		-	-	-	-		-	-	-	-
Elongin complex	-	-	-	-	-	-		-	-	-	-	-	-		-	-	-	-		-	-	-	-
EMI domain containing	-	-	-	-	-	-		-	-	-	-	-	-		-	-	-	-		-	-	-	-
Endothelin receptors	-	-	-	-	-	-		-	-	-	-	-	-		-	-	-	-		-	-	-	-
Endothelins	-	-	-	-	-	-		-	-	-	-	-	-		-	-	-	-		-	-	-	-
Engulfment and cell motility proteins	-	-	-	-	-	-		-	-	-	-	-	-		-	-	-	-		-	-	-	-
Enolases	-	-	-	-	-	-		-	-	-	-	-	-		-	-	-	-		-	-	-	-
Envelope ERV derived genes	-	-	-	-	-	-		-	-	-	-	-	-		-	-	-	-		-	-	-	-
Ephrins	-	-	-	-	-	-		-	-	-	-	-	-		-	-	-	-		-	-	-	-
ESCRT-IV	-	-	-	-	-	-		-	-	-	-	-	-		-	-	-	-		-	-	-	-
F-box and WD repeat domain containing	-	-	-	-	-	-		-	-	-	-	-	-		-	-	-	-		-	-	-	-
F2R receptors	-	-	-	-	-	-		-	-	-	-	-	-		-	-	-	-		-	-	-	-
Family with sequence similarity 230	-	-	-	-	-	-		-	-	-	-	-	-		-	-	-	-		-	-	-	-
Family with sequence similarity 83	-	-	-	-	-	-		-	-	-	-	-	-		-	-	-	-		-	-	-	-
Fascins	-	-	-	-	-	-		-	-	-	-	-	-		-	-	-	-		-	-	-	-
Fatty acid desaturases	-	-	-	-	-	-		-	-	-	-	-	-		1.99197	-	-	-		-	-	-	-
Fermitins	-	-	-	-	-	-		-	-	-	-	-	-		1.96657	-	-	-		-	-	-	-
Fibrillins	-	-	-	-	-	-		-	-	-	-	-	-		-	-	-	-		-	-	-	-
Formyl peptide receptors	-	-	-	-	-	-		-	-	-	-	-	-		-	-	-	-		-	-	-	-
Free fatty acid receptors	-	-	-	-	-	-		-	-	-	-	-	-		-	-	-	-		-	-	-	-
Fructose-1,6-bisphosphatases	-	-	-	-	-	-		-	-	-	-	-	-		-	-	-	-		-	-	-	-
G protein-coupled bile acid receptor	-	-	-	-	-	-		-	-	-	-	-	-		-	-	-	-		-	-	-	-
G protein-coupled receptors, Class C orphans	-	-	-	-	-	-		-	-	-	-	-	-		-	-	-	-		-	-	-	-
GAGE family	-	-	-	-	-	-		-	-	-	-	-	-		-	-	-	-		-	-	-	-
Galactosidases alpha	-	-	-	-	-	-		-	-	-	-	-	-		2.4256	-	-	-		-	-	-	-
Gap junction proteins	-	-	-	-	-	-		-	-	-	-	-	-		2.02645	-	-	-		-	-	-	-
GDNF family ligands	-	-	-	-	-	-		-	-	-	-	-	-		-	-	-	-		-	-	-	-
Gemins	-	-	-	-	-	-		-	-	-	-	-	-		-	-	2.47598	-		-	-	-	-
General transcription factor IIA complex subunits	-	-	-	-	-	-		-	-	-	-	-	-		-	-	-	-		-	-	-	-
General transcription factor IIE complex subunits	-	-	1.43051	-	-	-		-	-	-	-	-	-		-	-	-	-		-	-	-	-
General transcription factor IIIC complex subunits	-	-	-	-	-	-		-	-	-	-	-	-		-	-	1.5174	-		-	-	-	-
GINS complex	-	-	-	-	-	-		-	-	-	-	-	-		-	-	-	-		-	-	-	-
Glucagon receptor family	-	-	-	-	-	-		-	-	-	-	-	-		-	-	-	-		-	-	-	-
Glutamate ionotropic receptor NMDA type subunits	-	-	-	-	-	-		-	-	-	-	-	-		-	-	-	-		-	-	-	-
Glutamyl-tRNA amidotransferase subunits	-	-	-	-	-	-		-	-	-	-	-	-		-	-	-	-		-	-	-	-
Glutaredoxin domain containing	-	-	-	-	-	-		-	-	-	-	-	-		-	-	-	-		-	-	-	-
Glycine receptors	-	-	-	-	-	-		-	-	-	-	-	-		-	-	-	-		-	-	-	-
Glycoprotein hormone receptors	-	-	-	-	-	-		-	-	-	-	-	-		-	-	-	-		-	-	-	-
Glycoprotein hormone subunits	-	-	-	-	-	-		-	-	-	-	-	-		-	-	-	-		-	-	-	-
Glycosyl transferases group 1 domain containing	-	-	-	-	-	-		-	-	-	-	-	-		-	-	-	-		-	-	-	-
Glycosyltransferase family 6	-	-	-	-	-	-		-	-	-	-	-	-		-	-	-	-		-	-	-	-
Golgi associated, gamma adaptin ear containing, ARF binding proteins	-	-	-	-	-	-		-	-	-	-	-	-		-	-	-	-		-	-	-	-
Gonadotropin releasing hormone receptors	-	-	-	-	-	-		-	-	-	-	-	-		-	-	-	-		-	-	-	-
Granule associated serine proteases of immune defence	-	-	-	-	-	-		-	-	-	-	-	-		-	-	-	-		-	-	-	-
Growth hormone family	-	-	-	-	-	-		-	-	-	-	-	-		-	-	-	-		-	-	-	-
GTPases, IMAP	-	-	-	-	-	-		-	-	-	-	-	-		-	-	-	3.16963		-	-	-	-
Guanylate cyclase receptors	-	-	-	-	-	-		-	-	-	-	-	-		-	-	-	-		-	-	-	-
guided entry of tail-anchored proteins complex subunits	-	-	-	-	-	-		-	-	-	-	-	-		-	-	-	-		-	-	-	-
HAD Asp-based protein phosphatases	-	-	-	-	-	-		-	-	-	-	-	-		-	-	-	-		-	-	-	-
Heat shock 90kDa proteins	-	-	-	-	-	-		-	-	1.81373	-	-	-		-	-	-	-		-	1.64541	-	-
Hedgehog signaling molecule family	-	-	-	-	-	-		-	-	-	-	-	-		-	-	-	-		-	-	-	-
Heparanases	-	-	-	-	-	1.37568		-	-	-	-	-	-		-	-	-	-		-	-	-	-
Heparin binding growth factor family	-	-	-	-	-	-		-	-	-	-	-	-		-	-	-	-		-	-	-	-
Hexosaminidases	-	-	-	-	-	-		-	-	-	-	-	-		-	-	-	-		-	-	-	-
Histatins and statherin	-	-	-	-	-	-		-	-	-	-	-	-		-	-	-	-		-	-	-	-
Histidine triad superfamily	-	-	-	1.98252	-	-		-	-	-	-	-	-		-	-	-	-		-	-	-	-
Histone deacetylases, class I	-	-	-	-	-	-		-	-	-	-	-	-		-	-	-	-		-	-	-	-
Histone deacetylases, class IIB	-	-	-	-	-	-		-	-	-	-	-	-		-	-	-	-		-	-	-	-
Histone deacetylases, class IV	-	-	-	-	-	-		-	-	-	-	-	-		-	-	-	-		-	-	-	-
HNF class homeoboxes	-	-	-	-	-	-		-	-	-	-	-	-		-	-	-	-		-	-	-	-
HOXL subclass homeoboxes	-	-	-	-	-	-		-	-	-	-	-	-		-	-	-	-		-	-	-	-
Hydrogen voltage gated channels	-	-	-	-	-	-		-	-	-	-	-	-		-	-	-	-		-	-	-	-
Hydroxy-carboxylic acid receptors	-	-	-	-	-	-		-	-	-	-	-	-		-	-	-	-		-	-	-	-
Hypocretin receptors	-	-	-	-	-	-		-	-	-	-	-	-		-	-	-	-		-	-	-	-
IFT-B1 complex	-	-	-	-	-	1.65994		-	-	-	-	-	-		-	-	-	-		-	-	-	-
Immunoglobulin heavy (IGH) orphons	-	-	-	-	-	-		-	-	-	-	-	-		-	-	-	-		-	-	-	-
Immunoglobulin heavy locus at 14q32.33	-	-	-	-	-	-		-	-	-	-	-	-		-	-	-	-		-	-	-	-
Immunoglobulin kappa (IGK) orphons	-	-	-	-	-	-		-	-	-	-	-	-		-	-	-	-		-	-	-	-
Immunoglobulin kappa locus at 2p11.2	-	-	-	-	-	-		-	-	-	-	-	-		-	-	-	-		-	-	-	-
Immunoglobulin lambda (IGL) orphons	-	-	-	-	-	-		-	-	-	-	-	-		-	-	-	-		-	-	-	-
Immunoglobulin lambda locus at 22q11.2	-	-	-	-	-	-		-	-	-	-	-	-		-	-	-	-		-	-	-	-
Inhibitory leukocyte immunoglobulin like receptors	-	-	-	-	-	-		-	-	-	-	-	-		-	-	-	-		-	-	-	-
Interferons	-	-	-	-	-	-		-	-	-	-	-	-		-	-	-	-		-	-	-	-
Interleukin 6 type cytokine family	-	-	-	-	-	-		-	-	-	-	-	-		-	-	-	-		-	-	-	-
Interleukins	-	-	-	-	-	-		-	-	-	-	-	-		-	-	-	-		-	-	-	-
Intermediate filament family orphans	-	-	-	-	-	-		-	-	-	-	-	-		-	-	-	-		-	-	-	-
Iron (II) and 2-oxoglutarate dependent oxygenases	-	-	-	-	-	-		-	-	-	-	-	-		-	-	-	-		-	-	-	-
IZUMO family	-	-	-	-	-	-		-	-	-	-	-	-		-	-	-	-		-	-	-	-
Jak family tyrosine kinases	-	-	-	-	-	-		-	-	-	-	-	-		-	-	-	-		-	-	-	-
Junctophilins	-	-	-	-	-	-		-	-	-	-	-	-		-	-	-	-		-	-	-	-
KDEL endoplasmic reticulum protein retention receptors	-	-	-	-	-	-		-	-	-	-	-	-		-	-	-	-		-	-	-	-
Keratin associated proteins	-	-	-	-	-	-		-	-	-	-	-	-		-	-	-	-		-	-	-	-
Keratins, type I	-	-	-	-	-	-		-	-	-	-	-	-		-	-	-	-		-	-	-	-
Killer cell immunoglobulin like receptors	-	-	-	-	-	-		-	-	-	-	-	-		-	-	-	-		-	-	-	-
KNL1 complex	-	-	-	-	-	-		-	-	-	-	-	-		-	-	-	-		-	-	-	-
La ribonucleoproteins	-	-	-	-	-	-		-	-	-	-	-	-		-	-	-	-		-	-	-	-
Late cornified envelope proteins	-	-	-	-	-	-		-	-	-	-	-	-		-	-	-	-		-	-	-	-
Leucine zipper tumor suppressor family	-	-	-	-	-	-		-	-	-	-	-	-		-	-	-	-		-	-	-	-
Leukotriene receptors	-	-	-	-	-	-		-	-	-	-	-	-		-	-	-	-		-	-	-	-
Lipid phosphatases	-	-	-	-	-	-		-	-	-	-	-	-		-	-	-	-		-	-	-	-
Lipins	-	-	-	-	-	-		-	-	-	-	-	-		-	-	-	-		-	-	-	-
Low confidence cytoplasmic transfer RNAs	-	-	-	-	-	-		-	-	-	-	-	-		-	-	-	-		-	-	-	-
Lysophosphatidic acid receptors	-	-	-	-	-	-		-	-	-	-	-	-		-	-	-	-		-	-	-	-
Lysosome associated membrane proteins	-	-	-	-	-	-		-	-	-	-	-	-		-	-	-	-		-	-	-	-
Lysozymes, g-type	-	-	-	-	-	-		-	-	-	-	-	-		-	-	-	-		-	-	-	-
M16 metallopeptidases	-	-	-	-	-	-		-	-	-	-	-	-		-	-	-	-		-	-	-	-
M3 metallopeptidases	-	-	-	-	-	-		-	-	-	-	-	-		-	-	-	-		-	-	-	-
m6A methyltransferase complex	-	-	-	-	-	-		-	-	-	-	-	-		-	-	-	-		-	-	-	-
MAB21 family	-	-	-	-	-	-		-	-	-	-	-	-		-	-	-	-		-	-	-	-
Macro domain containing	-	-	-	-	-	-		-	-	-	-	-	-		-	-	-	-		-	-	-	-
Matrilins	-	-	-	-	-	-		-	-	-	-	-	-		-	-	-	-		-	-	-	-
Melanocortin receptors	-	-	-	-	-	-		-	-	-	-	-	-		-	-	-	-		-	-	-	-
Melatonin receptors	-	-	-	-	-	-		-	-	-	-	-	-		-	-	-	-		-	-	-	-
MicroRNA MIR1/206 family	-	-	-	-	-	-		-	-	-	-	-	-		-	-	-	-		-	-	-	-
MicroRNA MIR10/100 family	-	-	-	-	-	-		-	-	-	-	-	-		-	-	-	-		-	-	-	-
MicroRNA MIR101 family	-	-	-	-	-	-		-	-	-	-	-	-		-	-	-	-		-	-	-	-
MicroRNA MIR103/107 family	-	-	-	-	-	-		-	-	-	-	-	-		-	-	-	-		-	-	-	-
MicroRNA MIR105 family	-	-	-	-	-	-		-	-	-	-	-	-		-	-	-	-		-	-	-	-
MicroRNA MIR1184 family	-	-	-	-	-	-		-	-	-	-	-	-		-	-	-	-		-	-	-	-
MicroRNA MIR1233 family	-	-	-	-	-	-		-	-	-	-	-	-		-	-	-	-		-	-	-	-
MicroRNA MIR124 family	-	-	-	-	-	-		-	-	-	-	-	-		-	-	-	-		-	-	-	-
MicroRNA MIR1255 family	-	-	-	-	-	-		-	-	-	-	-	-		-	-	-	-		-	-	-	-
MicroRNA MIR128 family	-	-	-	-	-	-		-	-	-	-	-	-		-	-	-	-		-	-	-	-
MicroRNA MIR1285 family	-	-	-	-	-	-		-	-	-	-	-	-		-	-	-	-		-	-	-	-
MicroRNA MIR1289 family	-	-	-	-	-	-		-	-	-	-	-	-		-	-	-	-		-	-	-	-
MicroRNA MIR129 family	-	-	-	-	-	-		-	-	-	-	-	-		-	-	-	-		-	-	-	-
MicroRNA MIR130 family	-	-	-	-	-	-		-	-	-	-	-	-		-	-	-	-		-	-	-	-
MicroRNA MIR1302 family	-	-	-	-	-	-		-	-	-	-	-	-		-	-	-	-		-	-	-	-
MicroRNA MIR132/212 family	-	-	-	-	-	-		-	-	-	-	-	-		-	-	-	-		-	-	-	-
MicroRNA MIR133 family	-	-	-	-	-	-		-	-	-	-	-	-		-	-	-	-		-	-	-	-
MicroRNA MIR135 family	-	-	-	-	-	-		-	-	-	-	-	-		-	-	-	-		-	-	-	-
MicroRNA MIR141/200 family	-	-	-	-	-	-		-	-	-	-	-	-		-	-	-	-		-	-	-	-
MicroRNA MIR146 family	-	-	-	-	-	-		-	-	-	-	-	-		-	-	-	-		-	-	-	-
MicroRNA MIR147 family	-	-	-	-	-	-		-	-	-	-	-	-		-	-	-	-		-	-	-	-
MicroRNA MIR148/152 family	-	-	-	-	-	-		-	-	-	-	-	-		-	-	-	-		-	-	-	-
MicroRNA MIR15/16 family	-	-	-	-	-	-		-	-	-	-	-	-		-	-	-	-		-	-	-	-
MicroRNA MIR153 family	-	-	-	-	-	-		-	-	-	-	-	-		-	-	-	-		-	-	-	-
MicroRNA MIR154 family	-	-	-	-	-	-		-	-	-	-	-	-		-	-	-	-		-	-	-	-
MicroRNA MIR17 family	-	-	-	-	-	-		-	-	-	-	-	-		-	-	-	-		-	-	-	-
MicroRNA MIR181 family	-	-	-	-	-	-		-	-	-	-	-	-		-	-	-	-		-	-	-	-
MicroRNA MIR188/532 family	-	-	-	-	-	-		-	-	-	-	-	-		-	-	-	-		-	-	-	-
MicroRNA MIR19 family	-	-	-	-	-	-		-	-	-	-	-	-		-	-	-	-		-	-	-	-
MicroRNA MIR190 family	-	-	-	-	-	-		-	-	-	-	-	-		-	-	-	-		-	-	-	-
MicroRNA MIR192/215 family	-	-	-	-	-	-		-	-	-	-	-	-		-	-	-	-		-	-	-	-
MicroRNA MIR193 family	-	-	-	-	-	-		-	-	-	-	-	-		-	-	-	-		-	-	-	-
MicroRNA MIR194 family	-	-	-	-	-	-		-	-	-	-	-	-		-	-	-	-		-	-	-	-
MicroRNA MIR196 family	-	-	-	-	-	-		-	-	-	-	-	-		-	-	-	-		-	-	-	-
MicroRNA MIR1972 family	-	-	-	-	-	-		-	-	-	-	-	-		-	-	-	-		-	-	-	-
MicroRNA MIR199 family	-	-	-	-	-	-		-	-	-	-	-	-		-	-	-	-		-	-	-	-
MicroRNA MIR203 family	-	-	-	-	-	-		-	-	-	-	-	-		-	-	-	-		-	-	-	-
MicroRNA MIR204/211 family	-	-	-	-	-	-		-	-	-	-	-	-		-	-	-	-		-	-	-	-
MicroRNA MIR208 family	-	-	-	-	-	-		-	-	-	-	-	-		-	-	-	-		-	-	-	-
MicroRNA MIR216 family	-	-	-	-	-	-		-	-	-	-	-	-		-	-	-	-		-	-	-	-
MicroRNA MIR218 family	-	-	-	-	-	-		-	-	-	-	-	-		-	-	-	-		-	-	-	-
MicroRNA MIR219 family	-	-	-	-	-	-		-	-	-	-	-	-		-	-	-	-		-	-	-	-
MicroRNA MIR23 family	-	-	-	-	-	-		-	-	-	-	-	-		-	-	-	-		-	-	-	-
MicroRNA MIR24 family	-	-	-	-	-	-		-	-	-	-	-	-		-	-	-	-		-	-	-	-
MicroRNA MIR25/92 family	-	-	-	-	-	-		-	-	-	-	-	-		-	-	-	-		-	-	-	-
MicroRNA MIR26 family	-	-	-	-	-	-		-	-	-	-	-	-		-	-	-	-		-	-	-	-
MicroRNA MIR27 family	-	-	-	-	-	-		-	-	-	-	-	-		-	-	-	-		-	-	-	-
MicroRNA MIR28/151 family	-	-	-	-	-	-		-	-	-	-	-	-		-	-	-	-		-	-	-	-
MicroRNA MIR29 family	-	-	-	-	-	-		-	-	-	-	-	-		-	-	-	-		-	-	-	-
MicroRNA MIR30 family	-	-	-	-	-	-		-	-	-	-	-	-		-	-	-	-		-	-	-	-
MicroRNA MIR302 family	-	-	-	-	-	-		-	-	-	-	-	-		-	-	-	-		-	-	-	-
MicroRNA MIR3118 family	-	-	-	-	-	-		-	-	-	-	-	-		-	-	-	-		-	-	-	-
MicroRNA MIR3156 family	-	-	-	-	-	-		-	-	-	-	-	-		-	-	-	-		-	-	-	-
MicroRNA MIR3179 family	-	-	-	-	-	-		-	-	-	-	-	-		-	-	-	-		-	-	-	-
MicroRNA MIR3180 family	-	-	-	-	-	-		-	-	-	-	-	-		-	-	-	-		-	-	-	-
MicroRNA MIR3198 family	-	-	-	-	-	-		-	-	-	-	-	-		-	-	-	-		-	-	-	-
MicroRNA MIR320 family	-	-	-	-	-	-		-	-	-	-	-	-		-	-	-	-		-	-	-	-
MicroRNA MIR329 family	-	-	-	-	-	-		-	-	-	-	-	-		-	-	-	-		-	-	-	-
MicroRNA MIR33 family	-	-	-	-	-	-		-	-	-	-	-	-		-	-	-	-		-	-	-	-
MicroRNA MIR34/449 family	-	-	-	-	-	-		-	-	-	-	-	-		-	-	-	-		-	-	-	-
MicroRNA MIR3648 family	-	-	-	-	-	-		-	-	-	-	-	-		-	-	-	-		-	-	-	-
MicroRNA MIR365 family	-	-	-	-	-	-		-	-	-	-	-	-		-	-	-	-		-	-	-	-
MicroRNA MIR3670 family	-	-	-	-	-	-		-	-	-	-	-	-		-	-	-	-		-	-	-	-
MicroRNA MIR3680 family	-	-	-	-	-	-		-	-	-	-	-	-		-	-	-	-		-	-	-	-
MicroRNA MIR371 family	-	-	-	-	-	-		-	-	-	-	-	-		-	-	-	-		-	-	-	-
MicroRNA MIR374 family	-	-	-	-	-	-		-	-	-	-	-	-		-	-	-	-		-	-	-	-
MicroRNA MIR376 family	-	-	-	-	-	-		-	-	-	-	-	-		-	-	-	-		-	-	-	-
MicroRNA MIR378 family	-	-	-	-	-	-		-	-	-	-	-	-		-	-	-	-		-	-	-	-
MicroRNA MIR379 family	-	-	-	-	-	-		-	-	-	-	-	-		-	-	-	-		-	-	-	-
MicroRNA MIR450 family	-	-	-	-	-	-		-	-	-	-	-	-		-	-	-	-		-	-	-	-
MicroRNA MIR451 family	-	-	-	-	-	-		-	-	-	-	-	-		-	-	-	-		-	-	-	-
MicroRNA MIR486 family	-	-	-	-	-	-		-	-	-	-	-	-		-	-	-	-		-	-	-	-
MicroRNA MIR500 family	-	-	-	-	-	-		-	-	-	-	-	-		-	-	-	-		-	-	-	-
MicroRNA MIR506 family	-	-	-	-	-	-		-	-	-	-	-	-		-	-	-	-		-	-	-	-
MicroRNA MIR515 family	-	-	-	-	-	-		-	-	-	-	-	-		-	-	-	-		-	-	-	-
MicroRNA MIR544 family	-	-	-	-	-	-		-	-	-	-	-	-		-	-	-	-		-	-	-	-
MicroRNA MIR548 family	-	-	-	-	-	-		-	-	-	-	-	-		-	-	-	-		-	-	-	-
MicroRNA MIR550 family	-	-	-	-	-	-		-	-	-	-	-	-		-	-	-	-		-	-	-	-
MicroRNA MIR551 family	-	-	-	-	-	-		-	-	-	-	-	-		-	-	-	-		-	-	-	-
MicroRNA MIR663 family	-	-	-	-	-	-		-	-	-	-	-	-		-	-	-	-		-	-	-	-
MicroRNA MIR664 family	-	-	-	-	-	-		-	-	-	-	-	-		-	-	-	-		-	-	-	-
MicroRNA MIR7 family	-	-	-	-	-	-		-	-	-	-	-	-		-	-	-	-		-	-	-	-
MicroRNA MIR888 family	-	-	-	-	-	-		-	-	-	-	-	-		-	-	-	-		-	-	-	-
MicroRNA MIR891 family	-	-	-	-	-	-		-	-	-	-	-	-		-	-	-	-		-	-	-	-
MicroRNA MIR9 family	-	-	-	-	-	-		-	-	-	-	-	-		-	-	-	-		-	-	-	-
MicroRNA MIRLET7 family	-	-	-	-	-	-		-	-	-	-	-	-		-	-	-	-		-	-	-	-
MicroRNAs	-	-	-	-	-	-		-	-	-	-	-	-		-	-	-	-		-	-	-	-
Microsomal glutathione S-transferases	-	-	-	-	-	-		-	-	-	-	-	-		-	-	-	-		-	-	-	-
Minor spliceosome	-	-	-	-	-	-		-	-	2.77795	-	-	-		-	-	-	-		-	-	-	-
MIS12 kinetochore complex	-	-	-	-	-	-		-	-	-	-	-	-		-	-	-	-		-	-	-	-
Mitochondrial complex III: ubiquinol-cytochrome c reductase complex subunits	-	-	-	-	-	-		-	-	-	-	-	-		-	-	-	2.73365		-	-	-	-
Mitochondrially encoded long non-coding RNAs	-	-	-	-	-	-		-	-	-	-	-	-		-	-	-	-		-	-	-	-
Mitochondrially encoded regions	-	-	-	-	-	-		-	-	-	-	-	-		-	-	-	-		-	-	-	-
MOB kinase activators	-	-	-	-	-	-		-	-	-	-	-	-		-	-	-	-		-	-	-	-
Multiple C2 and transmembrane domain containing	-	-	-	-	-	-		-	-	-	-	-	-		-	-	-	-		-	-	-	-
MutL homologs	-	-	-	-	-	-		-	-	-	-	-	-		-	-	-	-		-	-	-	-
My-T-BRC complex	-	-	-	-	-	-		-	-	-	-	-	-		-	-	-	-		-	-	-	-
Myocardin family	-	-	-	-	-	-		-	-	-	-	-	-		-	-	-	-		-	-	-	-
Myocyte enhancer factor 2 proteins	-	-	-	-	-	-		-	-	-	-	-	-		-	-	-	-		-	-	-	-
Myogenic regulatory family	-	-	-	-	-	-		-	-	-	-	-	-		-	-	-	-		-	-	-	-
Myosins, class I	-	-	-	-	-	-		-	-	-	-	-	-		-	-	-	-		1.31772	-	-	-
Myosins, class III	-	-	-	-	-	1.37568		-	-	-	-	-	-		-	-	-	-		-	-	-	-
Myosins, class VII	-	-	-	-	-	-		-	-	-	-	-	-		-	-	-	-		-	-	-	-
Myosins, class X	-	-	-	-	-	-		-	-	-	-	-	-		-	-	-	-		1.34263	-	-	-
Myosins, class XIX	-	-	-	-	-	-		-	-	-	-	-	-		-	-	-	-		-	-	-	-
Myosins, class XV	-	-	-	-	-	-		-	-	-	-	-	-		-	-	-	-		-	-	-	-
Myozenins	-	-	-	-	-	-		-	-	-	-	-	-		-	-	-	-		-	-	-	-
N-terminal EF-hand calcium binding proteins	-	-	-	-	-	-		-	-	-	-	-	-		-	-	-	-		-	-	-	-
NDC80 kinetochore complex	-	-	-	-	-	-		-	-	-	-	-	-		-	-	-	-		-	-	-	-
NDRG family	-	-	-	-	-	-		-	-	-	-	-	-		-	-	-	-		-	-	-	-
Neuraminidases	-	-	-	-	-	-		-	-	-	-	-	-		-	-	-	-		-	-	-	-
Neuromedin U receptors	-	-	-	-	-	1.37568		-	-	-	-	-	-		-	-	-	-		-	-	-	-
Neuropeptide receptors	-	-	1.7642	-	-	-		-	-	-	-	-	-		-	-	-	-		-	-	-	-
Neurotensin receptors	-	-	-	-	-	-		-	-	-	-	-	-		-	-	-	-		-	-	-	-
Non-canonical high mobility group	-	-	-	-	-	-		-	-	-	-	-	-		-	-	-	-		-	-	-	-
NPHP complex	-	-	-	-	-	1.37568		-	-	-	-	-	-		-	-	-	-		-	-	-	-
NSP adaptor proteins	-	-	-	-	-	-		-	-	-	-	-	-		-	-	-	-		-	-	-	-
Nuclear-encoded mitochondrial transfer RNAs	-	-	-	-	-	-		-	-	-	-	-	-		-	-	-	-		-	-	-	-
Nucleoredoxin family	-	-	-	-	-	-		-	-	-	-	-	-		-	-	-	-		-	-	-	-
O-linked N-acetylglucosaminyltransferases	-	-	-	-	-	-		-	-	-	-	-	-		-	-	-	-		-	-	-	-
Olfactory receptors, family 1	-	-	-	-	-	-		-	-	-	-	-	-		-	-	-	-		-	-	-	-
Olfactory receptors, family 10	-	-	-	-	-	-		-	-	-	-	-	-		-	-	-	-		-	-	-	-
Olfactory receptors, family 11	-	-	-	-	-	-		-	-	-	-	-	-		-	-	-	-		-	-	-	-
Olfactory receptors, family 12	-	-	-	-	-	-		-	-	-	-	-	-		-	-	-	-		-	-	-	-
Olfactory receptors, family 13	-	-	-	-	-	-		-	-	-	-	-	-		-	-	-	-		-	-	-	-
Olfactory receptors, family 14	-	-	-	-	-	-		-	-	-	-	-	-		-	-	-	-		-	-	-	-
Olfactory receptors, family 3	-	-	-	-	-	-		-	-	-	-	-	-		-	-	-	-		-	-	-	-
Olfactory receptors, family 4	-	-	-	-	-	-		-	-	-	-	-	-		-	-	-	-		-	-	-	-
Olfactory receptors, family 5	-	-	-	-	-	-		-	-	-	-	-	-		-	-	-	-		-	-	-	-
Olfactory receptors, family 51	-	-	-	-	-	-		-	-	-	-	-	-		-	-	-	-		-	-	-	-
Olfactory receptors, family 52	-	-	-	-	-	-		-	-	-	-	-	-		-	-	-	-		-	-	-	-
Olfactory receptors, family 55	-	-	-	-	-	-		-	-	-	-	-	-		-	-	-	-		-	-	-	-
Olfactory receptors, family 56	-	-	-	-	-	-		-	-	-	-	-	-		-	-	-	-		-	-	-	-
Olfactory receptors, family 6	-	-	-	-	-	-		-	-	-	-	-	-		-	-	-	-		-	-	-	-
Olfactory receptors, family 7	-	-	-	-	-	-		-	-	-	-	-	-		-	-	-	-		-	-	-	-
Olfactory receptors, family 8	-	-	-	-	-	-		-	-	-	-	-	-		-	-	-	-		-	-	-	-
Olfactory receptors, family 9	-	-	-	-	-	-		-	-	-	-	-	-		-	-	-	-		-	-	-	-
OOSP family	-	-	-	-	-	-		-	-	-	-	-	-		-	-	-	-		-	-	-	-
Opioid receptors	-	-	-	-	-	-		-	-	-	-	-	-		-	-	-	-		-	1.85268	-	-
Opsin receptors	-	-	-	-	-	-		-	-	-	-	-	-		-	-	-	-		-	-	-	-
ORAI calcium release-activated calcium modulators	-	-	-	-	-	-		-	-	-	-	-	-		-	-	-	-		-	-	-	-
Origin recognition complex	-	-	-	-	-	-		-	-	-	-	-	-		-	-	-	-		-	-	-	-
oxoglutarate dehydrogenase family	-	-	-	-	-	-		-	-	-	-	-	-		-	-	-	-		-	-	-	-
Oxoglutarate receptor	-	-	-	-	-	-		-	-	-	-	-	-		-	-	-	-		-	-	-	-
p120 catenin family	-	-	-	-	-	-		-	-	-	-	-	-		-	-	-	-		-	-	-	-
P2Y receptors	-	-	-	-	-	-		-	-	-	-	-	-		-	-	-	-		-	-	-	-
PAGE family	-	-	-	-	-	-		-	-	-	-	-	-		-	-	-	-		-	-	-	-
Paired boxes	-	-	-	-	-	-		-	-	-	-	-	-		-	-	-	-		-	-	-	-
Pappalysins	-	-	-	-	-	-		-	-	-	-	-	-		-	-	-	-		-	-	-	-
Paralemmins	-	-	-	-	-	-		-	-	-	-	-	-		-	-	-	-		-	-	-	-
Parathyroid hormone receptors	-	-	-	-	-	-		-	-	-	-	-	-		-	-	-	-		-	-	-	-
Parvins	-	-	-	-	-	-		-	-	-	-	-	-		-	-	-	-		-	-	-	-
Parvulins	-	-	-	-	-	-		-	-	-	-	-	-		-	-	-	-		-	-	-	-
PATE family	-	-	-	-	-	-		-	-	-	-	-	-		-	-	-	-		-	-	-	-
Peptidoglycan recognition proteins	-	-	-	-	-	-		-	-	-	-	-	-		-	-	-	-		-	-	-	-
Peptidyl arginine deiminases	-	-	-	-	-	-		-	-	-	-	-	-		-	-	-	-		-	-	-	-
Peroxiredoxins	-	-	-	-	-	-		-	-	-	-	-	-		1.32128	-	-	-		-	-	-	-
Phosphoglycerate mutases	-	-	-	-	-	-		-	-	-	-	-	-		-	-	-	-		-	1.64541	-	-
Phospholipid scramblases	-	-	-	-	-	-		-	-	-	-	-	-		-	-	-	-		-	-	-	-
Piwi-interacting RNA clusters	-	-	-	-	-	-		-	-	-	-	-	-		-	-	-	-		-	-	-	-
Plakophilins	-	-	-	-	-	-		-	-	-	-	-	-		-	-	-	-		-	-	-	-
Platelet activating factor receptor	-	-	-	-	-	-		-	-	-	-	-	-		-	-	-	-		-	-	-	-
Plexins	-	-	-	-	-	-		-	-	-	-	-	-		-	-	-	-		-	-	-	-
Polycomb group ring fingers	-	-	-	-	-	-		-	-	-	-	-	-		-	-	-	-		-	-	-	-
POTE ankyrin domain containing	-	-	-	-	-	-		-	-	1.75314	-	-	-		-	-	-	3.05784		-	-	-	-
PRAME family	-	-	-	-	-	-		-	-	-	-	-	-		-	-	-	-		-	-	-	-
PRELI domain containing	-	-	-	-	-	-		-	-	-	1.73772	-	-		-	-	-	-		-	-	-	-
Prokineticin receptors	-	-	-	-	-	-		-	-	-	-	-	-		-	-	-	-		-	-	-	-
Proline rich and Gla domain containing	-	-	-	-	-	-		-	-	-	-	-	-		-	-	-	-		-	-	-	-
Prostaglandin receptors	-	-	-	-	-	-		-	-	-	-	-	-		-	-	-	-		-	-	-	-
Protein phosphatase 2 scaffold subunits	-	-	-	-	-	-		-	-	-	-	-	-		-	-	-	-		-	-	-	-
Protein phosphatase 3 regulatory subunits	-	-	-	-	-	-		-	-	-	-	-	-		-	-	-	-		-	-	-	-
Protein tyrosine phosphatase 4A family	-	-	-	-	-	-		-	-	-	-	-	-		-	-	-	-		-	-	-	-
Pseudoautosomal region 2	-	-	-	-	-	-		-	-	-	-	-	-		-	-	-	-		-	-	-	-
PTF1 complex	-	-	-	-	-	-		-	-	-	-	-	-		-	-	-	-		-	-	-	-
PTK6 family tyrosine kinases	-	-	-	-	-	-		-	-	-	-	-	-		-	-	-	-		-	-	-	-
Pyrin and HIN domain family	-	-	-	-	-	-		-	-	-	-	-	-		-	-	-	-		-	-	-	-
R2TP complex	-	-	-	-	-	-		-	-	-	-	-	-		-	-	-	-		-	-	-	-
RAF family	-	-	-	-	-	-		-	-	-	-	-	-		-	-	-	-		-	-	-	-
RAN family GTPases	-	-	-	-	-	-		-	-	-	-	-	-		-	-	-	-		-	-	-	-
Receptor transporter proteins	-	-	-	-	-	-		-	-	-	-	-	-		-	-	-	-		-	-	-	-
RecQ like helicases	-	-	-	-	-	-		-	-	-	-	-	-		-	-	1.67956	-		-	-	-	-
RELT family	-	-	-	-	-	-		-	-	-	-	-	-		-	-	-	-		-	-	-	-
Retriever complex	-	-	-	-	-	-		-	-	-	-	-	-		-	-	-	-		-	-	-	-
Rhomboid family	-	-	-	-	-	-		-	-	-	-	-	-		-	-	-	-		-	-	-	-
Ribonuclease A family	-	-	-	-	-	-		-	-	-	-	-	-		-	-	-	-		-	-	-	-
Ribosomal 45S RNA clusters	-	-	-	-	-	-		-	-	-	-	-	-		-	-	-	-		-	-	-	-
Ribosomal 45S rRNA genes outside of clusters	-	-	-	-	-	-		-	-	-	-	-	-		-	-	-	-		-	-	-	-
RISC loading complex	-	-	-	-	-	-		-	-	-	-	-	-		-	-	-	-		-	-	-	-
RNAs, Ro60-associated Y	-	-	-	-	-	-		-	-	-	-	-	-		-	-	-	-		-	-	-	-
Roco domain containing	-	-	-	-	-	-		-	-	-	-	-	-		-	-	-	-		-	-	-	-
S100 fused type protein family	-	-	-	-	-	-		-	-	-	-	-	-		-	-	-	-		-	-	-	-
SAGE family	-	-	-	-	-	-		-	-	-	-	-	-		-	-	-	-		-	-	-	-
SCF complex	-	-	-	-	-	-		-	-	-	-	-	-		-	-	-	-		-	-	-	-
Scribble complex	-	-	-	-	-	-		-	-	-	-	-	-		-	-	-	-		-	-	-	-
SCY1 like pseudokinases	-	-	-	-	-	-		-	-	-	-	-	-		-	-	-	-		-	-	-	-
Sec7 family	-	-	-	-	-	-		-	-	-	-	-	-		-	-	-	-		-	-	-	-
Secreted frizzled-related proteins	-	-	-	-	-	-		-	-	-	-	-	-		-	-	-	-		-	-	-	-
Secretoglobins	-	-	-	-	-	-		-	-	-	-	-	-		-	-	-	-		-	-	-	-
Selectins	-	-	-	-	-	-		-	-	-	-	-	-		-	-	-	-		-	-	-	-
Septins	-	-	-	-	-	-		-	-	-	-	-	-		-	-	-	-		-	-	-	-
Serine beta lactamase family	-	-	-	-	-	-		-	-	-	-	-	-		-	-	-	-		-	-	-	-
SF3a complex	-	-	-	-	-	-		-	-	2.3128	-	-	-		-	-	-	-		-	-	-	-
Shieldin complex	-	-	-	-	-	-		-	-	-	-	-	-		-	-	-	-		-	-	-	-
Short pentraxins	-	-	-	-	-	-		-	-	-	-	-	-		-	-	-	-		-	-	-	-
SIBLING family	-	-	-	-	-	-		-	-	-	-	-	-		-	-	-	-		-	-	-	-
Signal regulatory proteins	-	-	-	-	-	-		-	-	-	-	-	-		-	-	-	-		-	-	-	-
SINE class homeoboxes	-	-	-	-	-	-		-	-	-	-	-	-		-	-	-	-		-	-	-	-
Sm spliceosomal proteins	-	-	-	-	-	-		-	-	-	-	-	-		-	-	-	-		-	-	-	-
SMAD family	-	-	-	-	-	-		-	-	-	-	-	-		-	-	-	-		-	-	-	-
Small NF90 (ILF3) associated RNAs	-	-	-	-	-	-		-	-	-	-	-	-		-	-	-	-		-	-	-	-
Small nuclear RNAs	-	-	-	6.36351	-	-		-	-	1.94906	-	-	-		-	-	-	-		-	-	-	-
Small proline rich proteins	-	-	-	-	-	-		-	-	-	-	-	-		-	-	-	-		-	-	-	-
SMC5-6 protein complex	-	-	-	-	-	-		-	-	-	-	-	-		-	-	-	-		-	-	-	-
SNAG transcriptional repressors	-	-	-	-	-	-		-	-	-	-	-	-		-	-	-	-		-	-	-	-
SNAP complex	-	-	-	-	-	-		-	-	-	-	-	-		-	-	-	-		-	-	-	-
Sodium channels epithelial	-	-	-	-	-	-		-	-	-	-	-	-		-	-	-	-		-	-	-	-
Sodium voltage-gated channel beta subunits	-	-	-	-	-	-		-	-	-	-	-	-		-	-	-	-		-	-	-	-
Soluble glutathione S-transferases	-	-	-	-	-	-		-	-	-	-	-	-		-	-	-	-		-	-	-	-
SPANX family	-	-	-	-	-	-		-	-	-	-	-	-		-	-	-	-		-	-	-	-
Sphingosine-1-phosphate phosphatases	-	-	-	-	-	-		-	-	-	-	-	-		-	-	-	-		-	-	-	-
SRCAP complex	-	-	-	-	-	-		-	-	-	1.3892	-	-		-	-	-	-		-	-	-	-
SSX family	-	-	-	-	-	-		-	-	-	-	-	-		-	-	-	-		-	-	-	-
STEAP family	-	-	-	-	-	-		-	-	-	-	-	-		-	-	-	-		-	-	-	-
STT3 oligosaccharyltransferase catalytic subunits	-	-	-	-	-	-		-	-	-	-	-	-		-	-	-	-		-	-	-	-
Subcortical maternal complex	-	-	-	-	-	-		-	-	-	-	-	-		-	-	-	-		-	-	-	-
Succinate receptor	-	-	-	-	-	-		-	-	-	-	-	-		-	-	-	-		-	-	-	-
Superoxide dismutases	-	-	-	-	-	-		-	-	-	-	-	-		-	-	-	-		-	-	-	-
Syk family tyrosine kinases	-	-	-	-	-	-		-	-	-	-	-	-		-	-	-	-		-	-	-	-
Synapsins	-	-	-	-	-	-		-	-	-	-	-	-		-	-	-	-		-	-	-	-
Syndecans	-	-	-	-	-	-		-	-	-	-	-	-		-	-	-	-		-	-	-	-
T cell receptor alpha locus at 14q11.2	-	-	-	-	-	-		-	-	-	-	-	-		-	-	-	-		-	-	-	-
T cell receptor beta locus at 7q34	-	-	-	-	-	-		-	-	-	-	-	-		-	-	-	-		-	-	-	-
T cell receptor delta locus at 14q11.2	-	-	-	-	-	-		-	-	-	-	-	-		-	-	-	-		-	-	-	-
T cell receptor gamma locus at 7p14	-	-	-	-	-	-		-	-	-	-	-	-		-	-	-	-		-	-	-	-
TACC family	-	-	-	-	-	-		-	-	-	-	-	-		-	-	-	-		-	-	-	-
Tachykinin precursors	-	-	-	-	-	-		-	-	-	-	-	-		-	-	-	-		-	-	-	-
Tachykinin receptors	-	-	-	-	-	-		-	-	-	-	-	-		-	-	-	-		-	-	-	-
Taste 1 receptors	-	-	-	-	-	-		-	-	-	-	-	-		-	-	-	-		-	-	-	-
Taste 2 receptors	-	-	-	-	-	-		-	-	-	-	-	-		-	-	-	-		-	-	-	-
TCF/LEF transcription factor family	-	-	-	-	-	-		-	-	-	-	-	-		-	-	-	-		1.93414	-	-	-
TEA domain transcription factors	-	-	-	-	-	-		-	-	-	-	-	-		1.68353	-	-	-		-	-	-	2.38199
Tec family tyrosine kinases	-	-	-	-	-	-		-	-	-	-	-	-		-	-	-	-		-	-	-	-
Tektins	-	-	-	-	-	-		-	-	-	-	-	-		-	-	-	-		-	-	-	-
Thioesterase superfamily	-	-	-	-	-	-		-	-	-	-	-	-		-	-	-	-		-	-	-	-
TIM22 complex	-	-	-	-	-	-		-	-	-	-	-	-		-	-	-	-		-	-	-	-
TLC domain containing	-	-	-	-	-	-		-	-	-	-	-	-		-	-	-	-		-	-	1.86708	-
TLE family	-	-	-	-	-	-		-	-	-	-	-	-		-	-	-	-		-	-	-	-
TMEM8 family	-	-	-	-	-	-		-	-	-	-	-	-		-	-	-	-		-	-	-	-
Toll like receptors	-	-	-	-	-	-		-	-	-	-	-	-		-	-	-	-		-	-	-	-
Torsins	-	-	-	-	-	-		-	-	-	-	-	-		-	-	-	-		-	-	-	-
Trace amine receptors	-	-	-	-	-	-		-	-	-	-	-	-		-	-	-	-		-	-	-	-
Translocase of outer mitochondrial membrane complex	-	-	-	-	-	-		-	-	-	-	-	-		-	-	-	-		-	-	-	-
Transmembrane 9 superfamily members	-	-	-	-	-	-		-	-	-	-	-	-		-	-	-	-		-	-	-	-
Transmembrane p24 trafficking proteins	-	-	-	-	-	-		-	-	-	1.30278	-	-		-	-	-	-		-	-	-	-
tRNA splicing ligase complex	-	-	-	-	-	-		-	-	1.51514	-	-	-		-	-	-	-		-	-	-	-
tRNA-splicing endonuclease subunits	-	-	-	-	-	-		-	-	-	-	-	-		-	-	-	-		-	-	-	-
Tropomodulins	-	-	-	-	-	-		-	-	-	-	-	-		-	-	-	-		-	-	-	-
Tropomyosins	-	-	-	-	-	-		-	-	-	-	-	-		-	-	-	-		-	-	-	-
TTT complex	-	-	-	-	-	-		-	-	-	-	-	-		-	-	-	-		-	-	-	-
Tubulin polymerization promoting proteins	-	-	-	-	-	-		-	-	-	-	-	-		-	-	-	-		-	-	-	-
Tumor necrosis factor superfamily	-	-	-	-	-	-		-	-	-	-	-	-		-	-	-	-		-	-	-	-
Two pore segment channels	-	-	-	-	-	-		-	-	-	-	-	-		-	-	-	-		-	-	-	-
Ubiquitin specific peptidase like	-	-	-	-	-	-		-	-	-	-	-	-		-	-	1.31851	-		-	-	-	-
UDP-glucose glycoprotein glucosyltransferases	-	-	-	-	-	-		-	-	-	-	-	-		-	-	-	-		-	-	-	-
UDP-N-acetylglucosaminyltransferase subunits	-	-	-	-	-	-		-	-	-	-	-	-		-	-	-	-		-	-	-	-
Vanins	-	-	-	-	-	-		-	-	-	-	-	-		-	-	-	-		-	-	-	-
Variable charge X/Y family	-	-	-	-	-	-		-	-	-	-	-	-		-	-	-	-		-	-	-	-
Vasoactive intestinal peptide receptor family	-	-	-	-	-	-		-	-	-	-	-	-		-	-	-	-		-	-	-	-
Vault RNAs	-	-	-	-	-	-		-	-	-	-	-	-		-	-	-	-		-	-	-	-
Vesicle associated membrane proteins	-	-	-	-	-	-		-	-	-	-	-	-		-	-	-	-		-	-	-	-
Vestigial like family	-	-	-	-	-	-		-	-	-	-	-	-		-	-	-	-		-	-	-	-
Voltage dependent anion channels	-	-	-	-	-	-		-	-	-	-	-	-		-	-	-	-		-	2.13906	-	-
WAP four-disulfide core domain containing	-	-	-	-	-	-		-	-	-	-	-	-		-	-	-	-		-	-	-	-
WBP1/VOPP1 family	-	-	-	-	-	-		-	-	-	-	-	-		-	-	-	-		-	-	-	-
Wiskott-Aldrich Syndrome protein family	-	-	-	-	-	-		-	-	-	-	-	-		-	-	-	-		-	-	-	-
WWC family	-	-	-	-	-	-		-	-	-	-	-	-		-	-	-	-		-	-	-	-
X-C motif chemokine receptors	-	-	-	-	-	-		-	-	-	-	-	-		-	-	-	-		-	-	-	-
XAGE family	-	-	-	-	-	-		-	-	-	-	-	-		-	-	-	-		-	-	-	-
Y box binding proteins	-	-	-	-	-	-		-	-	-	-	-	-		-	-	-	-		-	-	-	-
YIP family	-	-	-	-	-	-		-	-	-	-	-	-		-	-	-	-		-	-	2.49404	-
Zinc activated channels	-	-	-	-	-	-		-	-	-	-	-	-		-	-	-	-		-	-	-	-
Zinc fingers 3CxxC-type	-	-	-	-	-	-		-	-	-	-	-	-		-	-	-	-		-	-	-	-
Zinc fingers BED-type	-	-	-	-	-	-		-	-	-	-	-	-		-	-	-	-		-	-	-	-
Zinc fingers PARP-type	-	-	-	-	-	-		-	-	-	-	-	-		-	-	-	-		-	-	-	-
Zinc fingers SWIM-type	-	-	-	-	-	-		-	-	-	-	-	-		-	-	-	-		3.14658	-	-	-
ZUP1 deubiquitinase	-	-	-	-	-	-		-	-	-	-	-	-		-	-	-	-		-	-	-	-
Zyxin family	-	-	-	-	-	-		-	-	-	-	-	-		-	-	-	-		-	-	-	-

## Sheet: Mouse_Enrichment
	mm_Labonte_CVS										mm_Weger_mCRS
	Male					Female					Male
	PFC		NAc			PFC		NAc			PFC		NAc
Gene_Families	Up	Down	Up	Down		Up	Down	Up	Down		Up	Down	Up	Down
L ribosomal proteins	-	20.27	-	-		-	19.4921	-	-		4.76195	-	-	-
S ribosomal proteins	-	8.53462	-	-		-	18.5129	-	-		17.8125	-	-	-
Small nucleolar RNA protein coding host genes	-	7.53165	-	-		-	12.9872	-	-		2.81777	-	-	-
Voltage dependent anion channels	-	2.97349	-	-		-	3.05933	-	-		-	-	-	-
Ubiquitin conjugating enzymes E2	-	2.3774	-	-		-	1.65939	-	1.43772		-	-	-	-
Pseudouridine synthases	-	1.61303	-	-		-	-	-	-		-	-	-	-
CTAGE family	-	1.42513	-	-		-	-	-	-		-	-	-	-
Cyclophilin peptidylprolyl isomerases	-	1.39315	-	-		-	1.4718	-	-		-	-	-	-
Alkaline ceramidases	-	-	-	-		-	-	-	-		-	-	-	-
M3 metallopeptidases	-	-	-	-		-	-	-	-		-	-	-	-
Neuregulins	-	-	-	-		-	-	-	-		-	-	-	-
Bisphosphoglycerate phosphatases	-	-	-	-		-	-	-	-		-	-	-	-
ENAH/VASPs	-	-	-	-		-	-	-	-		-	-	-	-
Neuroligins	-	-	-	-		-	-	-	-		-	-	-	-
Slingshot protein phosphatases	-	-	-	-		-	-	-	-		-	-	-	-
Heterogeneous nuclear ribonucleoproteins	-	-	3.31666	-		-	-	-	-		-	-	-	-
Mitochondrial respiratory chain complex assembly factors	-	-	-	-		-	-	-	-		-	-	-	-
ASAP complex	-	-	1.57322	-		-	-	-	-		-	-	-	-
MIA family	-	-	-	-		-	-	-	-		-	-	-	-
Ubiquitin C-terminal hydrolases	-	-	-	-		-	-	-	-		-	-	-	-
Haloacid dehalogenase like hydrolase domain containing	-	-	-	-		-	-	-	-		-	-	-	-
Phosphoglycerate mutases	-	-	-	-		-	-	-	-		-	-	-	-
U4/U6 small nuclear ribonucleoprotein	-	-	-	-		-	-	-	-		-	-	-	-
Opioid receptors	-	-	-	-		-	-	-	-		-	-	-	-
Pyruvate dehydrogenase complex	-	-	1.47777	-		-	-	-	1.91619		-	-	-	-
Ragulator complex	-	-	-	-		-	-	-	-		-	-	-	-
Elongator acetyltransferase complex	-	-	-	-		-	-	-	-		-	-	-	-
Mitochondrial contact site and cristae organizing system subunits	-	-	-	-		-	-	-	-		-	-	-	-
AH domain containing	-	-	-	-		-	-	-	-		-	-	-	-
Condensin II subunits	-	-	-	-		-	-	-	-		-	-	-	-
Glycosylphosphatidylinositol transamidase complex	-	-	-	-		-	-	-	-		-	-	-	-
MTOR complex 2	-	-	-	-		-	-	-	-		-	-	-	-
Pentatricopeptide repeat containing	-	-	-	-		-	-	-	-		-	-	-	-
Tektins	-	-	-	-		-	-	-	-		-	-	-	-
UTPb subcomplex	-	-	-	-		-	-	-	-		-	-	-	-
RNA polymerase subunits	-	-	-	-		-	-	-	-		1.55248	-	-	-
Nucleoporins	-	-	-	-		-	-	-	-		-	-	-	-
Glutamine amidotransferase like class 1 domain containing	-	-	-	-		-	-	-	-		-	-	-	-
General transcription factors	-	-	-	-		-	-	-	-		-	-	-	-
tRNA splicing ligase complex	-	-	-	-		-	-	-	-		-	-	-	-
Autophagy related	-	-	-	-		-	-	-	-		-	-	-	-
Mitogen-activated protein kinase kinases	-	-	-	-		-	-	-	-		-	-	-	-
Neuropeptide receptors	-	-	-	-		-	-	-	-		-	-	-	-
HAUS augmin like complex	-	-	-	-		-	-	-	-		-	-	-	-
BBSome	-	-	-	-		-	-	-	-		-	-	-	-
Chromobox family	-	-	-	-		-	-	-	-		-	1.74976	-	-
LYR motif containing	-	-	-	-		-	-	-	-		3.12016	-	-	-
COPI coat complex	-	-	-	-		-	-	-	-		-	-	-	-
Aminoacyl tRNA synthetases, Class I	-	-	-	-		-	-	-	1.40156		-	-	-	-
Caspases	-	-	-	-		-	-	-	-		-	-	-	-
Cyclic nucleotide gated channels	-	-	-	-		-	-	-	-		-	-	-	-
ESCRT-I	-	-	-	-		-	-	-	-		-	-	-	-
NSL histone acetyltransferase complex	-	-	-	-		-	2.00984	-	-		-	-	-	-
Glutaredoxin domain containing	-	-	-	-		-	2.00984	-	-		-	-	-	-
Mitochondrial complex III: ubiquinol-cytochrome c reductase complex subunits	-	-	-	-		-	-	-	-		1.7115	-	-	-
Dolichyl D-mannosyl phosphate dependent mannosyltransferases	-	-	-	-		-	-	-	-		-	-	-	-
Exocyst complex	-	-	-	-		-	-	-	-		-	-	-	-
M1 metallopeptidases	-	-	-	-		-	-	-	-		-	-	-	-
Armadillo repeat containing	-	-	-	-		-	-	-	-		-	-	-	-
Parkinson disease associated genes	-	-	-	-		-	-	-	-		-	-	-	-
Proteasome	-	-	-	-		-	1.42723	-	-		-	-	-	-
Aldo-keto reductases	-	-	-	-		-	1.76135	-	-		-	-	-	-
PX-BAR domain containing	-	-	-	-		-	-	-	-		-	-	-	-
DNA glycosylases	-	-	-	-		-	-	-	-		-	1.40783	-	-
Clathrin/coatomer adaptor, adaptin-like, N-terminal domain containing	-	-	-	-		-	-	-	-		-	-	-	-
ATPase phospholipid transporting	-	-	-	-		-	-	-	-		-	-	-	-
Nuclear hormone receptors	-	-	1.39689	-		-	-	-	-		-	-	-	-
Eukaryotic translation initiation factor 3	-	-	-	-		-	-	-	-		1.3439	-	-	-
Heat shock 70kDa proteins	-	-	-	-		-	-	-	-		-	-	-	-
Myotubularins	-	-	-	-		-	-	-	-		-	-	-	-
Trafficking protein particle complex	-	-	-	-		-	-	-	-		-	-	-	-
SAGA complex	-	-	-	-		-	-	-	-		-	-	-	-
MARVEL domain containing	-	-	-	-		-	-	-	1.81089		-	-	-	-
Syntaxins	-	-	-	-		-	-	-	-		-	-	-	-
Apolipoproteins	-	-	-	-		-	-	-	-		-	-	-	-
Constitutive centromere associated network	-	-	-	-		-	-	-	-		-	-	-	-
RNA binding motif containing	-	-	2.87529	-		-	-	-	-		-	-	-	-
DDB1 and CUL4 associated factors	-	-	-	-		-	-	-	-		-	-	-	-
Protein phosphatases, Mg2+/Mn2+ dependent	-	-	-	-		-	-	-	1.6596		-	-	-	-
Importins	-	-	-	-		-	-	-	-		-	-	-	-
Thioredoxin domain containing	-	-	-	-		-	-	-	-		-	-	-	-
Atypical dual specificity phosphatases	-	-	-	-		-	-	-	-		-	-	-	-
Polypeptide N-acetylgalactosaminyltransferases	-	-	-	-		-	-	-	-		-	-	-	-
Actin related proteins	-	-	-	-		-	-	-	-		-	-	-	-
Lysine demethylases	-	-	-	-		-	-	-	-		-	-	-	-
Bardet-Biedl syndrome associated	-	-	2.05915	-		-	2.27492	-	-		-	-	-	-
HECT domain containing	-	-	-	-		-	-	-	-		-	-	-	-
Regulators of G-protein signaling	-	-	-	-		-	-	-	-		-	-	-	-
Protein disulfide isomerases	-	-	-	-		-	-	-	-		-	-	-	-
Phosphatidylinositol glycan anchor biosynthesis	-	-	-	-		-	-	-	-		-	-	-	-
Cyclin dependent kinases	-	-	-	-		-	-	-	-		-	-	-	-
Methyltransferase like	-	-	-	-		-	-	-	-		-	-	-	-
Caspase recruitment domain containing	-	-	-	-		-	-	-	-		-	-	-	-
Phosphoinositide phosphatases	-	-	-	-		-	-	-	-		-	-	-	-
Sorting nexins	-	-	-	-		-	-	-	-		-	-	-	-
Mitochondrial ribosomal proteins	-	-	-	-		-	3.41347	-	-		-	-	-	-
Zinc fingers FYVE-type	-	-	-	-		-	-	-	-		2.22206	-	-	-
NADH:ubiquinone oxidoreductase supernumerary subunits	-	-	-	-		-	2.57822	-	-		4.7986	-	-	-
X-linked mental retardation	-	-	-	-		-	-	-	-		-	-	-	-
C2 domain containing	-	-	-	-		-	-	-	-		-	1.7863	-	-
PHD finger proteins	-	-	-	-		-	-	-	-		-	-	-	-
Receptor tyrosine kinases	-	-	-	-		-	-	-	-		-	-	-	-
Serpin peptidase inhibitors	-	-	-	-		-	-	-	-		-	-	-	-
Spliceosomal P complex	-	-	-	-		-	-	-	-		-	-	-	-
Tetratricopeptide repeat domain containing	-	-	-	-		-	-	-	-		-	-	-	-
Seven-beta-strand methyltransferase motif containing	-	-	-	-		-	-	-	-		-	-	-	-
Chemokine ligands	-	-	-	-		-	-	-	-		-	-	-	-
LIM domain containing	-	-	-	-		-	-	-	-		-	-	-	-
DNAJ (HSP40) heat shock proteins	-	-	-	-		-	-	-	-		-	-	-	-
Spliceosomal C complex	-	-	2.35502	-		-	-	-	-		-	-	-	-
Sushi domain containing	-	-	-	-		-	-	-	-		-	-	-	-
Protein phosphatase 1 regulatory subunits	-	-	-	-		-	-	-	-		-	-	-	-
Tripartite motif containing	-	-	-	-		-	-	-	-		-	-	-	-
Ankyrin repeat domain containing	-	-	-	-		-	-	-	-		-	1.76199	-	-
Short chain dehydrogenase/reductase superfamily	-	-	-	-		-	1.43282	-	-		-	-	-	-
Immunoglobulin like domain containing	-	-	-	-		-	-	-	-		-	-	-	-
WD repeat domain containing	-	-	-	-		-	-	-	-		-	-	-	-
Basic helix-loop-helix proteins	-	-	-	-		-	-	-	-		-	-	-	-
Armadillo-like helical domain containing	-	-	-	-		-	-	-	-		-	-	-	-
BTB domain containing	-	-	-	-		-	-	-	-		-	-	-	-
PDZ domain containing	-	-	-	-		-	-	-	-		-	-	-	-
Solute carriers	-	-	-	-		-	-	-	-		-	-	-	-
Fibronectin type III domain containing	-	-	-	-		-	-	-	-		-	-	1.53105	-
Ring finger proteins	-	-	-	-		-	-	-	-		-	-	-	-
Pleckstrin homology domain containing	-	-	-	-		-	-	-	-		-	-	-	-
EF-hand domain containing	-	-	-	-		-	-	-	-		-	-	-	-
CD molecules	-	-	-	-		-	-	-	-		-	-	-	-
MicroRNA protein coding host genes	-	-	-	-		-	-	1.89259	-		-	3.53952	-	-
Fos transcription factor family	-	-	-	-		3.08719	-	-	-		-	-	-	-
Granins	-	-	-	-		2.02005	-	1.68004	-		-	-	-	-
G protein subunits alpha, group s	-	-	-	-		-	-	-	-		-	-	-	-
Hexosaminidases	-	-	-	-		-	-	-	-		1.31292	-	-	-
Protein phosphatases	-	-	-	-		-	-	-	-		-	-	-	-
7SK snRNP complex	-	-	-	-		-	-	-	-		-	-	-	-
Heparin binding growth factor family	-	-	-	-		-	-	-	-		-	-	-	-
Myosins, class VII	-	-	-	-		-	-	-	-		-	-	-	-
Homer scaffold proteins	-	-	-	-		-	-	-	-		-	-	-	-
SAM and SH3 domain containing	-	-	-	-		-	-	-	-		-	-	-	-
Interferon induced transmembrane proteins	-	-	-	-		-	-	-	-		-	-	-	-
A-kinase anchoring proteins	-	-	-	-		-	-	-	-		-	-	-	-
Heat shock 90kDa proteins	-	-	1.57322	-		-	-	-	-		-	-	-	-
Intermediate filaments Type IV	-	-	-	-		-	-	-	-		-	-	-	-
MSL histone acetyltransferase complex	-	-	-	-		-	-	-	-		-	-	-	-
Ferritin subunits	-	-	-	-		-	-	-	-		-	-	-	-
Potassium calcium-activated channel subfamily M regulatory beta subunits	-	-	-	-		-	-	-	-		-	-	-	-
SIBLING family	-	-	-	-		-	-	-	-		-	-	-	-
TIM22 complex	-	-	-	-		-	-	-	-		-	-	-	-
Adaptor related protein complex 4	-	-	-	-		-	-	-	-		-	-	-	1.33562
Neurotrophins	-	-	-	-		-	-	-	-		-	-	-	-
YIP family	-	-	-	-		-	-	-	-		-	-	-	-
Lysosome associated membrane proteins	-	-	-	-		-	-	-	-		-	-	-	-
Volume regulated anion channel subunits	-	-	-	-		-	-	-	-		-	-	-	-
Sphingosine 1-phosphate receptors	-	-	-	-		-	-	-	-		-	-	-	-
Spliceosomal B complex	-	-	-	-		-	-	-	-		-	-	-	-
Paf1/RNA polymerase II complex	-	-	-	-		-	-	-	-		-	-	-	-
CCAAT/enhancer binding proteins	-	-	-	-		-	-	-	-		-	-	-	-
C3 and PZP like, alpha-2-macroglobulin domain containing	-	-	-	-		-	-	-	-		-	-	-	-
La ribonucleoproteins	-	-	-	-		-	-	-	-		-	-	-	-
Sm spliceosomal proteins	-	-	-	-		-	-	-	-		-	-	-	-
Actins	-	-	-	-		-	-	1.79664	-		-	-	-	-
Paraneoplastic Ma antigens	-	-	-	-		-	-	1.79664	-		-	-	-	-
Macro domain containing	-	-	-	-		-	-	-	-		-	-	-	-
M13 metallopeptidases	-	-	-	-		-	-	-	-		-	-	-	-
IgCAM CXADR-related subfamily	-	-	-	-		-	-	-	-		-	-	-	-
NME/NM23 family	-	-	-	-		-	-	-	-		-	-	-	-
Proprotein convertase subtilisin/kexin family	-	-	-	-		-	-	-	-		-	-	-	-
Acyl-CoA thioesterases	-	-	-	-		-	-	-	-		-	1.55897	-	-
Guanylate binding proteins	-	-	-	-		-	-	-	-		-	-	-	-
TIM23 complex	-	-	2.62184	-		-	1.83562	-	-		-	-	-	-
ATP binding cassette subfamily B	-	-	-	-		-	-	-	-		-	-	-	-
Basic leucine zipper proteins	-	-	-	-		-	-	-	-		-	-	-	-
Myosin light chains	-	-	-	-		-	-	-	-		-	-	-	-
Aquaporins	-	-	-	-		-	-	-	-		-	-	-	-
N(alpha)-acetyltransferase subunits	-	-	-	-		-	-	-	-		-	-	-	-
Selenoproteins	-	-	-	-		-	-	-	-		-	-	-	-
Low density lipoprotein receptors	-	-	-	-		-	-	-	-		-	-	-	-
Clustered protocadherins	-	-	-	-		-	-	-	-		-	-	-	-
StAR related lipid transfer domain containing	-	-	-	-		-	-	-	-		-	-	-	-
Myosin heavy chains	-	-	-	-		-	-	-	-		-	-	-	-
Blood group antigens	-	-	-	-		-	-	-	-		-	-	-	-
Fatty acid binding protein family	-	-	-	-		-	-	-	-		-	-	-	-
Spliceosomal A complex	-	-	-	-		-	-	-	-		-	-	-	-
Protein tyrosine phosphatases non-receptor type	-	-	-	-		-	-	-	-		-	-	-	-
Poly(ADP-ribose) polymerases	-	-	-	-		-	-	-	-		-	-	-	-
PWWP domain containing	-	-	-	-		-	-	-	-		-	-	-	-
Aldehyde dehydrogenases	-	-	-	-		-	-	-	-		-	-	-	-
Protein tyrosine phosphatases receptor type	-	-	-	-		-	-	-	-		-	-	-	-
Tubulins	-	-	-	-		-	-	-	-		-	-	-	-
MAGE family	-	-	-	-		-	-	-	-		-	-	-	-
KCTD family	-	-	-	-		-	-	-	-		-	-	-	-
M10 matrix metallopeptidases	-	-	2.01967	-		-	-	-	-		-	1.7031	-	-
G-patch domain containing	-	-	-	-		-	-	-	-		-	-	-	-
Complement system regulators and receptors	-	-	-	-		-	-	-	-		-	-	1.57557	-
V-type ATPases	-	-	-	-		-	-	-	1.31295		-	-	-	-
Acyl-CoA synthetase family	-	-	-	-		-	-	-	-		-	-	-	-
Scavenger receptors	-	-	-	-		-	-	-	-		-	-	-	-
ETS transcription factor family	-	-	-	-		-	-	-	-		-	-	-	-
Complement system activation components	-	-	-	-		-	-	-	-		-	-	-	-
C2-set domain containing	-	-	-	-		-	-	-	-		-	-	-	-
Tetraspanins	-	-	-	-		-	-	-	-		-	-	-	-
Rho GTPase activating proteins	-	-	-	-		-	-	-	-		-	-	-	-
Sulfotransferases, membrane bound	-	-	-	-		-	-	-	-		-	-	-	-
SCAN domain containing	-	-	-	-		-	-	-	-		-	-	-	-
Bromodomain containing	-	-	-	-		-	-	-	-		-	-	-	-
C-type lectin domain containing	-	-	-	-		-	-	-	-		-	-	-	-
Myb/SANT domain containing	-	-	-	-		-	-	-	-		-	-	-	-
FERM domain containing	-	-	-	-		-	-	-	-		-	-	-	-
Minor histocompatibility antigens	-	-	-	-		-	-	-	-		-	-	-	-
Deafness associated genes	-	-	-	-		-	-	-	-		-	-	-	-
Ig-like cell adhesion molecule family	-	-	-	-		-	-	-	-		-	-	-	-
RAB, member RAS oncogene GTPases	-	-	-	-		-	-	-	-		-	-	1.5566	-
I-set domain containing	-	-	-	-		-	-	-	-		-	-	-	-
Dbl family Rho GEFs	-	-	-	-		-	-	-	-		-	-	-	-
Sterile alpha motif domain containing	-	-	-	-		-	-	-	-		-	3.44548	-	-
SH2 domain containing	-	-	-	-		-	-	-	-		-	-	-	-
V-set domain containing	-	-	-	-		-	-	-	-		-	-	-	-
Zinc fingers C2H2-type	-	-	-	-		-	-	-	-		-	-	-	2.00085
Dolichyl-phosphate mannosyltransferase subunits	-	-	-	-		-	-	-	-		-	-	-	-
TSC complex	-	-	-	-		-	-	-	-		-	-	-	-
Flavin containing monooxygenases	-	-	-	-		-	-	-	-		-	-	-	-
Sideroflexins	-	-	-	-		-	-	-	-		-	-	-	-
5FMC ribosome biogenesis complex	-	-	-	-		-	-	-	-		-	-	-	-
Chitinases	-	-	-	-		-	-	-	-		-	-	-	-
Diphthamide biosynthesis pathway genes	-	-	-	-		-	-	-	-		-	-	-	-
Myosin light chain kinase family	-	-	-	-		-	-	-	-		-	-	-	-
P2Y receptors	-	-	-	-		-	-	-	-		-	-	-	-
Zinc fingers GRF-type	-	-	-	-		-	-	-	-		-	-	-	-
XK related family	-	-	-	-		-	-	-	-		-	1.74976	-	-
RNA helicases	-	-	-	-		-	-	-	-		-	-	-	-
Rhomboid family	-	-	-	-		-	-	-	-		-	-	-	-
NTC associated proteins	-	-	-	-		-	-	-	-		-	-	-	-
Fibrinogen C domain containing	-	-	-	-		-	-	-	-		-	-	-	-
Spliceosomal Bact complex	-	-	-	-		-	-	2.20211	-		-	-	-	-
G protein-coupled receptors, Class A orphans	-	-	-	-		-	-	-	-		-	-	-	-
Kinesins	-	-	-	-		-	-	-	-		-	-	-	-
Receptor ligands	-	-	-	-		-	-	-	-		-	-	-	-
Gag like LTR retrotransposon derived genes	-	-	1.87135	-		-	-	-	-		-	-	-	-
Vanins	-	-	1.87135	-		-	-	-	-		-	-	-	-
Signal transduction and activation of RNA metabolism family	-	-	1.69671	-		-	-	-	-		-	-	-	-
Transforming growth factor beta family	-	-	1.69671	-		-	-	-	-		-	-	-	-
Fermitins	-	-	1.69671	-		-	-	-	-		-	-	-	-
Jun transcription factor family	-	-	1.69671	-		-	-	-	-		-	-	-	-
Cleavage stimulation factor subunits	-	-	1.57322	-		-	-	2.31557	-		-	-	-	-
BLOC-1 related complex subunits	-	-	1.57322	-		-	-	-	-		-	-	-	-
NudC family	-	-	1.57322	-		-	-	-	-		-	-	-	-
DEAD-box helicases	-	-	1.52541	-		-	-	-	-		-	-	-	-
ATPase orphan transporters	-	-	1.47777	-		-	-	-	-		-	2.17389	-	-
Ubiquilin family	-	-	1.47777	-		-	-	-	-		-	-	-	-
IFT-B2 complex	-	-	1.40004	-		-	-	-	-		-	-	-	-
TLC domain containing	-	-	1.40004	-		-	-	-	-		-	-	-	-
NineTeen complex	-	-	1.40004	-		-	-	-	-		-	-	-	-
Transmembrane BAX inhibitor motif containing	-	-	1.40004	-		-	-	-	-		-	-	-	-
Yip1 domain containing	-	-	1.33454	-		-	-	-	-		-	-	-	-
Glutamate ionotropic receptor NMDA type subunits	-	-	1.33454	-		-	-	-	-		-	-	-	-
U-box domain containing	-	-	1.33454	-		-	-	-	-		-	-	-	-
B-WICH chromatin-remodelling complex subunits	-	-	-	-		-	-	2.91546	-		-	-	-	-
Biogenesis of lysosomal organelles complex 1 subunits	-	-	-	-		-	-	-	-		-	-	-	-
ATPases Ca2+ transporting	-	-	-	-		-	-	-	-		-	-	-	-
GRAM domain containing	-	-	-	-		-	-	1.4906	-		-	-	-	-
SIN3 histone deacetylase complex subunits	-	-	-	-		-	-	1.4906	-		-	-	-	-
ER membrane protein complex subunits	-	-	-	-		-	-	-	-		-	-	-	-
LIM class homeoboxes	-	-	-	-		-	-	-	-		-	-	-	-
ZF class homeoboxes and pseudogenes	-	-	-	-		-	-	-	-		-	-	-	1.94323
General transcription factor IID complex subunits	-	-	-	-		-	-	-	-		-	-	-	-
SNAREs	-	-	-	-		-	-	-	-		-	-	-	-
Beta 4-glycosyltransferases	-	-	-	-		-	-	-	-		-	2.01552	-	-
Dyneins, axonemal	-	-	-	-		-	-	-	-		-	-	-	-
Beta 3-glycosyltransferases	-	-	-	-		-	-	-	-		-	-	-	-
Abhydrolase domain containing	-	-	-	-		-	-	-	-		-	-	-	-
ARF GTPase family	-	-	-	-		-	-	-	-		-	-	-	-
RAS type GTPase family	-	-	-	-		-	-	-	-		-	-	-	-
Mediator complex	-	-	-	-		-	-	-	-		-	-	-	-
Phospholipases	-	-	-	-		-	-	-	-		-	-	-	-
AAA ATPases	-	-	-	-		-	-	-	-		-	-	-	-
Serine proteases	-	-	-	-		-	-	-	-		-	-	-	-
Type II classical cadherins	-	-	-	-		-	-	-	3.0306		-	-	-	-
ATP binding cassette subfamily A	-	-	-	-		-	-	-	2.20472		-	-	-	-
Protein phosphatase 2 modulatory subunits	-	-	-	-		-	-	-	2.12754		-	-	-	-
Mitogen-activated protein kinases	-	-	-	-		-	-	-	1.98923		-	-	-	-
Chordin family	-	-	-	-		-	-	-	1.91619		-	-	-	-
Long pentraxins	-	-	-	-		-	-	-	1.91619		-	-	-	-
Contactins	-	-	-	-		-	-	-	1.75057		-	-	-	-
CTLH complex	-	-	-	-		-	-	-	1.61487		-	-	-	-
DASH family	-	-	-	-		-	-	-	1.61487		-	-	-	-
Gamma-aminobutyric acid type A receptor subunits	-	-	-	-		-	-	-	1.59199		-	-	-	-
Hemoglobin subunits	-	-	-	-		-	-	-	1.50033		-	-	-	-
Guanylate cyclases, soluble	-	-	-	-		-	-	-	1.44203		-	-	-	-
Synaptotagmin like tandem C2 proteins	-	-	-	-		-	-	-	1.40156		-	-	-	-
Adenylate cyclases	-	-	-	-		-	-	-	1.31498		-	1.55897	2.28447	-
Bone morphogenetic proteins	-	-	-	-		-	-	-	1.31498		-	-	-	-
Potassium voltage-gated channels	-	-	-	-		-	-	-	-		-	-	-	-
IFT-B1 complex	-	-	-	-		-	1.83562	-	-		-	-	-	-
Potassium voltage-gated channel regulatory subunits	-	-	-	-		-	-	-	-		1.46939	-	-	-
Cholecystokinin receptors	-	-	-	-		-	-	-	-		-	-	1.65656	-
General transcription factor IIE complex subunits	-	-	-	-		-	-	-	-		-	-	-	-
Multiple C2 and transmembrane domain containing	-	-	-	-		-	-	-	-		-	-	-	-
Neurexins	-	-	-	-		-	-	-	-		-	-	-	-
Potassium sodium-activated channel subfamily T	-	-	-	-		-	-	-	-		-	-	-	-
UDP-glucose glycoprotein glucosyltransferases	-	-	-	-		-	-	-	-		-	-	-	-
Zinc fingers C2HC-type	-	-	-	-		-	-	3.13209	-		-	-	-	-
Potassium inwardly rectifying channel subfamily J	-	-	-	-		-	-	-	-		-	-	-	-
Caveolins	-	-	-	-		-	-	-	-		-	-	1.48287	-
Microsomal glutathione S-transferases	-	-	-	-		-	-	-	-		-	-	-	-
Apoptosome	-	-	-	-		-	-	-	-		-	-	-	-
Beta-1,3-glucuronyltransferases	-	-	-	-		-	-	-	-		-	-	-	-
Glycogen phosphorylases	-	-	-	-		-	-	-	-		-	-	-	-
IKK complex	-	-	-	-		-	-	-	-		-	-	-	-
Lamins	-	-	-	-		-	-	-	-		-	-	-	-
N-terminal EF-hand calcium binding proteins	-	-	-	-		-	-	-	-		-	-	-	-
Protein tyrosine phosphatase 4A family	-	-	-	-		-	-	-	-		-	-	-	-
Runt-related transcription factors	-	-	-	-		-	-	-	-		-	-	1.48287	-
Superoxide dismutases	-	-	-	-		-	-	-	-		-	-	-	-
Histone deacetylases, class IIA	-	-	-	-		-	-	-	-		-	-	-	-
Transmembrane 9 superfamily members	-	-	-	-		-	-	-	-		-	-	-	-
Mitochondrial complex II: succinate dehydrogenase subunits	-	-	-	-		-	-	-	-		-	-	-	-
Stathmins	-	-	-	-		-	-	-	-		-	-	1.36032	-
Death associated protein kinases	-	-	-	-		-	-	-	-		-	-	-	1.33562
EYA transcriptional coactivator and phosphatases	-	-	-	-		-	-	-	-		-	-	-	-
Myocyte enhancer factor 2 proteins	-	-	-	-		-	-	-	-		-	-	-	-
Pantothenate kinases	-	-	-	-		-	-	-	-		-	-	-	-
Profilins	-	-	-	-		-	-	-	-		-	-	-	-
Proline rich and Gla domain containing	-	-	-	-		-	-	-	-		-	-	-	-
R-spondins	-	-	-	-		-	-	-	-		-	-	-	1.33562
Regulating synaptic membrane exocytosis family	-	-	-	-		-	-	-	-		-	-	-	-
Synaptophysins	-	-	-	-		-	-	-	-		-	-	-	-
Syndecans	-	-	-	-		-	-	-	-		-	-	-	-
Potassium calcium-activated channels	-	-	-	-		-	-	-	-		-	-	-	-
ATP binding cassette subfamily G	-	-	-	-		-	-	-	-		-	-	-	-
CUT class homeoboxes and pseudogenes	-	-	-	-		-	-	-	-		-	-	-	-
Fatty acid hydroxylase domain containing	-	-	-	-		-	-	-	-		-	-	-	-
HECT and RLD domain containing E3 ubiquitin protein ligases	-	-	-	-		-	-	-	-		-	-	-	-
IgLON cell adhesion molecules	-	-	-	-		-	-	-	-		-	-	-	-
MADS box family	-	-	-	-		-	-	-	-		-	-	-	-
SMC5-6 protein complex	-	-	-	-		-	-	-	-		-	-	-	-
Somatostatin receptors	-	-	-	-		-	-	-	-		-	-	-	-
UNC13 homologs	-	-	-	-		-	-	-	-		-	-	-	-
Zinc fingers matrin-type	-	-	-	-		-	-	-	-		-	-	-	-
Trinucleotide repeat containing	-	-	-	-		-	-	-	-		-	-	-	-
ADAM metallopeptidase domain containing	-	-	-	-		-	-	-	-		-	-	-	-
Zinc fingers MYM-type	-	-	-	-		-	-	-	-		-	-	-	-
EMAP like	-	-	-	-		-	-	-	-		-	-	-	-
Astacins	-	-	-	-		-	-	-	-		-	-	-	-
Insulin like growth factor binding proteins	-	-	-	-		-	-	-	-		-	-	-	-
Inter-alpha-trypsin inhibitor heavy chains	-	-	-	-		-	-	-	-		-	-	-	-
Peroxiredoxins	-	-	-	-		-	-	-	-		-	-	-	-
BCH domain containing	-	-	-	-		-	-	-	-		-	-	-	-
Mannosidases alpha class 1	-	-	-	-		-	-	-	-		-	-	-	-
SUMO specific peptidases	-	-	-	-		-	-	-	-		-	-	-	-
Adaptor related protein complex 3	-	-	-	-		-	-	-	-		-	-	-	-
Coronins	-	-	-	-		-	-	-	-		-	-	-	-
Glucosaminyl (N-acetyl) transferases/xylosyltransferases	-	-	-	-		-	-	-	-		-	-	-	-
Histidine triad superfamily	-	-	-	-		-	-	-	-		-	-	-	-
MOB kinase activators	-	-	-	-		-	-	-	-		-	-	-	-
Sirtuins	-	-	-	-		-	-	-	-		-	-	-	-
Structural maintenance of chromosomes proteins	-	-	-	-		-	-	-	-		-	-	-	-
Type 1 receptor serine/threonine kinases	-	-	-	-		-	-	-	-		-	-	-	-
Vesicle associated membrane proteins	-	-	-	-		-	-	-	-		-	-	-	-
BCL2 homology region 3 (BH3) only	-	-	-	-		-	-	-	-		-	-	-	-
Adenylate kinases	-	-	-	-		-	-	-	-		-	-	-	-
Fibulins	-	-	-	-		-	-	-	-		-	-	-	2.43495
Galectins	-	-	-	-		-	-	-	-		-	-	-	-
Maestro heat like repeat containing	-	-	-	-		-	-	-	-		-	-	-	-
Prefoldin subunits	-	-	-	-		-	-	-	-		-	-	-	-
Zinc fingers AN1-type	-	-	-	-		-	-	-	-		-	-	-	-
Protein arginine methyltransferases	-	-	-	-		-	-	1.57921	-		-	-	-	-
Integrin beta subunits	-	-	-	-		-	-	-	-		-	-	-	-
F-box and WD repeat domain containing	-	-	-	-		-	-	-	-		-	-	-	-
Sodium voltage-gated channel alpha subunits	-	-	-	-		-	-	-	-		-	-	-	-
U11/U12 di-snRNP	-	-	-	-		-	-	-	-		-	-	-	-
VPS9 domain containing	-	-	-	-		-	-	-	-		-	-	-	-
Zinc fingers CXXC-type	-	-	-	-		-	-	-	-		-	-	-	-
Mitochondrial complex IV: cytochrome c oxidase subunits	-	-	-	-		-	-	-	-		3.81303	-	-	-
N-BAR domain containing	-	-	-	-		-	-	-	-		-	-	-	-
OTU domain containing	-	-	-	-		-	-	-	-		-	-	-	-
Protein phosphatase catalytic subunits	-	-	-	-		-	-	-	-		-	-	-	-
AH/BAR family Rho GTPase activating proteins	-	-	-	-		-	-	-	-		-	-	-	-
Tubulin tyrosine ligase family	-	-	-	-		-	-	-	-		-	-	-	-
Cathepsins	-	-	-	-		-	-	-	-		-	-	-	-
C1q and TNF related	-	-	-	-		-	-	-	-		-	-	-	-
Cytochrome P450 family 4	-	-	-	-		-	-	-	-		-	-	-	-
EPH receptors	-	-	-	-		-	-	-	-		-	-	-	-
Dyneins, cytoplasmic	-	-	-	-		-	-	-	-		-	-	-	-
INO80 complex	-	-	-	-		-	-	-	-		-	-	-	-
AT-rich interaction domain containing	-	-	-	-		-	-	-	-		-	-	-	-
C1q domain containing	-	-	-	-		-	-	-	-		-	-	-	-
Carbonic anhydrases	-	-	-	-		-	-	-	-		-	-	-	-
Gla domain containing	-	-	-	-		-	-	-	-		-	-	-	-
S100 calcium binding proteins	-	-	-	-		-	-	-	-		-	-	-	-
tRNA methyltransferases	-	-	-	-		-	-	-	-		-	-	-	-
BCL2 family	-	-	-	-		-	-	-	-		-	-	-	-
Kruppel like factors	-	-	-	-		-	-	-	-		-	-	-	-
Lysine acetyltransferases	-	-	-	-		-	-	-	-		-	-	-	-
Synaptotagmins	-	-	-	-		-	-	1.91544	-		-	-	-	-
Zinc fingers CCHC-type	-	-	-	-		-	-	-	-		-	-	1.82628	-
Zinc fingers RANBP2-type	-	-	-	-		-	-	-	-		-	-	-	-
FKBP prolyl isomerases	-	-	-	-		-	-	-	-		-	-	-	-
Nucleotide excision repair	-	-	-	-		-	-	-	-		-	-	-	-
Integrin alpha subunits	-	-	-	-		-	-	-	-		-	-	-	-
TALE class homeoboxes and pseudogenes	-	-	-	-		-	-	-	-		-	-	-	-
Zinc fingers ZZ-type	-	-	-	-		-	-	-	-		-	-	-	-
C2 domain containing phospholipases	-	-	-	-		-	-	-	-		-	-	-	-
STRIPAK complex	-	-	-	-		-	-	-	-		-	-	-	-
ADAM metallopeptidases with thrombospondin type 1 motif	-	-	-	-		-	-	-	-		-	-	-	-
F-BAR domain containing	-	-	-	-		-	-	-	-		-	-	-	-
Rho family GTPases	-	-	-	-		-	-	-	-		-	-	-	-
Semaphorins	-	-	-	-		-	-	-	-		-	-	-	-
Sialyltransferases	-	-	-	-		-	-	-	-		-	-	-	-
Mitogen-activated protein kinase kinase kinases	-	-	-	-		-	-	-	-		-	-	-	-
AGC family kinases	-	-	-	-		-	-	-	-		-	1.35998	-	-
Fibroblast growth factor family	-	-	-	-		-	-	-	-		-	-	-	-
Keratins, type II	-	-	-	-		-	-	-	-		-	-	-	-
Phosphodiesterases	-	-	-	-		-	-	-	-		-	-	-	-
Zinc fingers DHHC-type	-	-	-	-		-	-	-	-		-	-	-	-
DENN domain containing	-	-	-	-		-	-	-	-		-	-	-	1.4618
Scavenger receptor cysteine rich domain containing	-	-	-	-		-	-	-	-		-	-	-	-
Cyclins	-	-	-	-		-	-	-	-		-	-	-	-
Transient receptor potential cation channels	-	-	-	-		-	-	-	-		-	-	-	-
Neuropeptides	-	-	-	-		-	-	-	-		-	-	-	-
Lysine methyltransferases	-	-	-	-		-	-	-	-		-	-	-	-
SET domain containing	-	-	-	-		-	-	-	-		-	-	-	-
Olfactory receptors, family 10	-	-	-	-		-	-	-	-		-	-	-	-
F-boxes other	-	-	-	-		-	-	-	-		-	-	-	-
C1-set domain containing	-	-	-	-		-	-	-	-		-	-	-	-
Tudor domain containing	-	-	-	-		-	-	-	-		-	-	-	-
Collagens	-	-	-	-		-	-	-	-		-	-	-	-
Kelch like	-	-	-	-		-	-	-	-		-	-	-	-
MYST type domain containing lysine acetyltransferases	-	-	-	-		-	-	4.02365	-		-	-	-	-
SF3b complex	-	-	-	-		-	-	3.11014	-		-	-	-	-
Oligosaccharyltransferase complex subunits	-	-	-	-		-	-	2.4744	-		-	-	-	-
Anaphase promoting complex	-	-	-	-		-	-	2.25426	-		-	-	-	-
MRH domain containing	-	-	-	-		-	-	1.93441	-		-	-	-	-
Endoribonucleases	-	-	-	-		-	-	1.71888	-		-	-	-	-
SRCAP complex	-	-	-	-		-	-	1.57921	-		-	-	-	-
GBAF complex	-	-	-	-		-	-	1.41172	-		-	-	-	-
Abl family tyrosine kinases	-	-	-	-		-	-	-	-		-	-	-	-
Brain expressed X-linked family	-	-	-	-		-	-	-	-		-	-	-	-
Miro like atypical Rho GTPases	-	-	-	-		-	-	-	-		-	-	-	-
Myosins, class IX	-	-	-	-		-	-	-	-		-	-	-	-
SF3a complex	-	-	-	-		-	-	-	-		-	-	-	-
UTPc subcomplex	-	-	-	-		-	-	-	-		-	-	-	-
Zinc fingers DBF-type	-	-	-	-		-	-	-	-		-	-	-	-
Ubiquitin specific peptidases	-	-	-	-		-	-	-	-		-	1.88076	-	-
PBAF complex	-	-	-	-		-	-	-	-		-	-	-	-
Retrotransposon Gag like	-	-	-	-		-	-	-	-		-	-	-	-
Adhesion G protein-coupled receptors, subfamily C	-	-	-	-		-	-	-	-		-	-	-	-
AF4/FMR2 family	-	-	-	-		-	-	-	-		-	-	-	-
B9 domain containing	-	-	-	-		-	-	-	-		-	-	-	-
CELSR cadherins	-	-	-	-		-	-	-	-		-	-	-	-
Filamins	-	-	-	-		-	-	-	-		-	-	-	-
Pellino E3 ubiquitin protein ligases	-	-	-	-		-	-	-	-		-	-	-	-
RISC loading complex	-	-	-	-		-	-	-	-		-	-	-	1.45802
Small G protein signaling modulators	-	-	-	-		-	-	-	-		-	-	-	-
Transmembrane and coiled-coil domain containing	-	-	-	-		-	-	-	-		-	-	-	-
6-phosphofructo-2-kinases/fructose-2,6-biphosphatases	-	-	-	-		-	-	-	-		-	-	-	-
G protein subunits alpha, group q	-	-	-	-		-	-	-	-		-	-	-	-
GDNF family ligands	-	-	-	-		-	-	-	-		-	-	-	-
Glutamate ionotropic receptor AMPA type subunits	-	-	-	-		-	-	-	-		-	-	-	-
R2TP complex	-	-	-	-		-	-	-	-		-	-	-	-
U2 small nuclear ribonucleoprotein	-	-	-	-		-	-	-	-		-	-	-	-
Canonical high mobility group	-	-	-	-		-	-	-	-		-	-	-	-
Exon junction complex	-	-	-	-		-	-	-	-		-	-	-	-
G protein subunits beta	-	-	-	-		-	-	-	-		-	-	-	-
GATOR2 subcomplex	-	-	-	-		-	-	-	-		-	-	-	-
Polycomb group ring fingers	-	-	-	-		-	-	-	-		-	-	-	-
SET complex	-	-	-	-		-	-	-	-		-	-	-	-
TLE family	-	-	-	-		-	-	-	-		-	-	-	-
Torsins	-	-	-	-		-	-	-	-		-	-	-	-
Type I classical cadherins	-	-	-	-		-	-	-	-		-	-	-	-
UTPa subcomplex	-	-	-	-		-	-	-	-		-	-	-	-
LEM domain containing	-	-	-	-		-	-	-	-		-	-	-	-
BTG/Tob family	-	-	-	-		-	-	-	-		-	-	-	-
C2 tensin-type domain containing	-	-	-	-		-	-	-	-		-	-	-	-
CERS class homeoboxes	-	-	-	-		-	-	-	-		-	-	-	-
Purinosome	-	-	-	-		-	-	-	-		-	-	-	-
Zinc fingers HIT-type	-	-	-	-		-	-	-	-		-	-	-	-
BAF complex	-	-	-	-		-	-	-	-		-	-	-	-
5'-nucleotidases	-	-	-	-		-	-	-	-		-	-	-	-
MAX dimerization proteins	-	-	-	-		-	-	-	-		-	-	-	-
TNF receptor associated factors	-	-	-	-		-	-	-	-		-	-	-	-
Adaptor related protein complex 1	-	-	-	-		-	-	-	-		-	-	-	-
COP9 signalosome	-	-	-	-		-	-	-	-		-	-	-	-
Ephrins	-	-	-	-		-	-	-	-		-	-	-	-
Gemins	-	-	-	-		-	-	-	-		-	-	-	-
Super elongation complex	-	-	-	-		-	-	-	-		-	-	-	-
U5 small nuclear ribonucleoprotein	-	-	-	-		-	-	-	-		-	-	-	-
Doublecortin superfamily	-	-	-	-		-	-	-	-		-	-	-	-
MCM family	-	-	-	-		-	-	-	-		-	-	-	-
MKS complex	-	-	-	-		-	-	-	-		-	-	-	-
Plexins	-	-	-	-		-	-	-	-		-	-	-	-
Serine and arginine rich splicing factors	-	-	-	-		-	-	-	-		-	-	-	-
COPII coat complex	-	-	-	-		-	-	-	-		-	-	-	-
DOCK family Rho GEFs	-	-	-	-		-	-	-	-		-	-	-	-
EMSY complex	-	-	-	-		-	-	-	-		-	-	-	-
Integrator complex	-	-	-	-		-	-	-	-		-	-	-	-
Non-clustered protocadherins	-	-	-	-		-	-	-	-		-	-	-	-
UPF1 like RNA helicases	-	-	-	-		-	-	-	-		-	-	-	-
Exosome complex	-	-	-	-		-	-	-	-		-	-	-	-
Mitochondrial iron-sulfur assembly components	-	-	-	-		-	1.76135	-	-		-	-	-	-
NuRD complex	-	-	-	-		-	-	-	-		-	1.40783	-	-
DNA helicases	-	-	-	-		-	-	-	-		-	-	-	-
Exonucleases	-	-	-	-		-	-	-	-		-	-	-	-
Peroxins	-	-	-	-		-	-	-	-		-	-	-	-
Wnt enhanceosome complex	-	-	-	-		-	-	-	-		-	-	-	-
Gap junction proteins	-	-	-	-		-	-	-	-		-	-	-	-
F-box and leucine rich repeat proteins	-	-	-	-		-	-	-	-		-	-	-	-
SRY-box transcription factors	-	-	-	-		-	-	-	-		-	-	-	-
FA complementation groups	-	-	-	-		-	-	-	-		-	-	-	-
LY6/PLAUR domain containing	-	-	-	-		-	-	-	-		-	-	-	-
IPT domain containing	-	-	-	-		-	-	-	-		-	-	-	-
Zinc fingers CCCH-type	-	-	-	-		-	-	-	-		-	-	-	-
NKL subclass homeoboxes and pseudogenes	-	-	-	-		-	-	-	-		-	-	-	-
C-X-3-C motif chemokine receptors	-	-	-	-		-	-	-	-		-	-	-	-
Pleckstrin and Sec7 domain containing	-	-	-	-		-	-	-	-		-	-	-	-
Cytochrome b561	-	-	-	-		-	-	-	-		-	-	-	-
Intermediate filaments Type III	-	-	-	-		-	-	-	-		-	-	-	-
Baculoviral IAP repeat containing	-	-	-	-		-	-	-	-		-	-	-	-
CCC complex	-	-	-	-		-	-	-	-		2.95207	-	-	-
COMM domain containing	-	-	-	-		-	-	-	-		2.95207	-	-	-
Transglutaminases	-	-	-	-		-	-	-	-		-	-	-	-
MAP kinase phosphatases	-	-	-	-		-	-	-	-		-	-	-	-
Nudix hydrolase family	-	-	-	-		-	-	-	-		-	-	-	-
RAN family GTPases	-	-	-	-		-	1.76515	-	-		-	-	-	-
Dehydrodolichyl diphosphate synthase	-	-	-	-		-	1.46786	-	-		-	-	-	-
Transcription factor Dp family	-	-	-	-		-	1.46786	-	-		-	-	-	-
GPN-loop GTPases	-	-	-	-		-	-	-	-		-	-	-	-
PAR bZIP family	-	-	-	-		-	-	-	-		-	-	-	1.45802
Tubulin polymerization promoting proteins	-	-	-	-		-	-	-	-		-	-	-	-
BAG6 complex	-	-	-	-		-	-	-	-		-	-	-	-
Chromatin accessibility complex	-	-	-	-		-	-	-	-		-	-	-	-
GET4-GET5 transmembrane domain recognition complex subunits	-	-	-	-		-	-	-	-		-	-	-	-
Histone deacetylases, class I	-	-	-	-		-	-	-	-		-	-	-	-
Transmembrane and tetratricopeptide repeat containing	-	-	-	-		-	-	-	-		-	-	-	-
Enolases	-	-	-	-		-	-	-	-		-	-	-	-
RAF family	-	-	-	-		-	-	-	-		-	-	-	-
Glycosyltransferase family 2	-	-	-	-		-	-	-	-		-	-	-	-
THO complex	-	-	-	-		-	-	-	-		-	-	-	-
Signal recognition particle	-	-	-	-		-	-	-	-		-	-	-	-
BEN domain containing	-	-	-	-		-	-	-	-		-	-	-	-
CTD family phosphatases	-	-	-	-		-	-	-	-		-	1.74976	-	-
Tim17 family	-	-	-	-		-	-	-	-		-	-	-	-
Chaperonins	-	-	-	-		-	-	-	-		-	-	-	-
Cilia and flagella associated	-	-	-	-		-	-	-	-		-	-	-	-
Membrane associated guanylate kinases	-	-	-	-		-	-	-	-		-	-	-	-
1-acylglycerol-3-phosphate O-acyltransferases	-	-	-	-		-	-	-	-		-	-	-	-
14-3-3 phospho-serine/phospho-threonine binding proteins	-	-	-	-		-	-	-	-		-	-	-	-
5-hydroxytryptamine receptors, G protein-coupled	-	-	-	-		-	-	-	-		-	-	-	-
5-hydroxytryptamine receptors, ionotropic	-	-	-	-		-	-	-	-		-	-	1.65656	-
7D cadherins	-	-	-	-		-	-	-	-		-	-	-	-
7TM orphan receptors	-	-	-	-		-	-	-	-		-	-	-	-
Acid phosphatases	-	-	-	-		-	-	-	-		-	-	-	-
Acid sensing ion channel subunits	-	-	-	-		-	-	-	-		-	-	-	-
Actin related protein 2/3 complex subunits	-	-	-	-		-	-	-	-		-	-	-	-
Actinins	-	-	-	-		-	-	-	-		-	-	-	-
Activating leukocyte immunoglobulin like receptors	-	-	-	-		-	-	-	-		-	-	-	-
Activating signal cointegrator 1 complex	-	-	-	-		-	-	-	-		-	-	-	-
Acyl-CoA dehydrogenase family	-	-	-	-		-	-	-	-		-	-	-	-
ADAMTS like	-	-	-	-		-	-	-	-		-	-	-	-
Adaptor related protein complex 2	-	-	-	-		-	-	-	-		-	-	-	-
Adaptor related protein complex 5	-	-	-	-		-	-	-	-		-	-	-	-
Adenosine deaminase family	-	-	-	-		-	-	-	-		-	-	-	-
Adenosine deaminases acting on RNA	-	-	-	-		-	-	-	-		-	-	-	-
Adenosine receptors	-	-	-	-		-	-	-	-		-	-	-	-
Adiponectin receptors	-	-	-	-		-	-	-	-		-	-	-	-
Adrenoceptors	-	-	-	-		-	-	-	-		-	-	-	-
Ajuba family	-	-	-	-		-	-	-	-		-	-	-	-
AKT kinases	-	-	-	-		-	-	-	-		-	-	-	-
Alcohol dehydrogenases	-	-	-	-		-	-	-	-		-	-	-	-
Aldolases	-	-	-	-		-	-	-	-		-	-	-	-
Alkaline phosphatases	-	-	-	-		-	-	-	-		-	-	-	-
Alkylation repair homologs	-	-	-	-		-	-	-	-		-	-	-	-
Alpha 1,4-glycosyltransferases	-	-	-	-		-	-	-	-		-	-	-	-
Alpha arrestins	-	-	-	-		-	-	-	-		-	-	-	-
Alpha catenins	-	-	-	-		-	-	-	-		-	-	-	-
Alpha-1,2-glucosyltransferases	-	-	-	-		-	-	-	-		-	-	-	-
Alpha-1,3-glucosyltransferases	-	-	-	-		-	-	-	-		-	-	-	-
Alpha-L-fucosidases	-	-	-	-		-	-	-	-		-	-	-	-
Aminoacyl tRNA synthetases, Class II	-	-	-	-		-	-	-	-		-	-	-	-
Aminopeptidases	-	-	-	-		-	-	-	-		-	-	-	-
Amylases alpha	-	-	-	-		-	-	-	-		-	-	-	-
Angiopoietin like family	-	-	-	-		-	-	-	-		-	-	-	-
Angiotensin receptors	-	-	-	-		-	-	-	-		-	-	-	-
Annexins	-	-	-	-		-	-	-	-		-	-	-	-
Anoctamins	-	-	-	-		-	-	-	-		-	-	-	-
Apolipoprotein B mRNA editing enzyme catalytic subunits	-	-	-	-		-	-	-	-		-	-	-	-
Arachidonate lipoxygenases	-	-	-	-		-	-	-	-		-	-	-	-
ArfGAPs	-	-	-	-		-	-	-	-		-	-	-	-
ARFGEF family	-	-	-	-		-	-	-	-		-	-	-	-
Arginine vasopressin and oxytocin receptors	-	-	-	-		-	-	-	-		-	-	-	-
Argonaute/PIWI family	-	-	-	-		-	-	-	-		-	-	-	-
Arylacetamide deacetylase family	-	-	-	-		-	-	-	-		-	-	-	-
Arylamine N-acetyltransferases	-	-	-	-		-	-	-	-		-	-	-	-
ATAC complex	-	-	-	-		-	-	-	-		-	-	-	-
Ataxins	-	-	-	-		-	-	-	-		-	-	-	-
Atlastins	-	-	-	-		-	-	-	-		-	-	-	-
ATP binding cassette subfamily C	-	-	-	-		-	-	-	-		-	-	-	-
ATP binding cassette subfamily D	-	-	-	-		-	-	-	-		-	-	1.36032	-
ATP binding cassette subfamily E	-	-	-	-		-	-	-	-		-	-	-	-
ATP binding cassette subfamily F	-	-	-	-		-	-	-	-		-	-	1.48287	-
ATPase copper transporting	-	-	-	-		-	-	-	-		-	-	-	-
ATPase H+/K+ transporting	-	-	-	-		-	-	-	-		-	-	-	-
ATPase Na+/K+ transporting subunits	-	-	-	-		-	-	-	-		-	-	-	-
Atypical chemokine receptors	-	-	-	-		-	-	-	-		-	-	-	-
Axonemal dynein assembly factors	-	-	-	-		-	-	-	-		-	-	-	-
B7 family	-	-	-	-		-	-	-	-		-	-	-	-
BAG cochaperones	-	-	-	-		-	-	-	-		-	-	-	-
BAR and Dbl domain containing	-	-	-	-		-	-	-	-		-	-	-	-
BAR-PH domain containing	-	-	-	-		-	-	-	-		-	-	-	-
Basigin family	-	-	-	-		-	-	-	-		-	-	-	-
BEACH domain containing	-	-	-	-		-	-	-	-		-	-	-	-
Beaded filament structural proteins	-	-	-	-		-	-	-	-		-	-	-	-
Bestrophins	-	-	-	-		-	-	-	-		-	-	-	-
Beta catenins	-	-	-	-		-	-	-	-		1.31292	-	-	-
Beta-gamma crystallin domain containing	-	-	-	-		-	-	-	-		-	-	-	-
Beta-gamma crystallins	-	-	-	-		-	-	-	-		-	-	-	-
Biogenesis of lysosomal organelles complex 2	-	-	-	-		-	-	-	-		-	-	-	-
Biogenesis of lysosomal organelles complex 3	-	-	-	-		-	-	-	-		-	-	-	-
Bombesin receptors	-	-	-	-		-	-	-	-		-	-	-	-
BPI fold containing	-	-	-	-		-	-	-	-		-	-	-	-
Bradykinin receptors	-	-	-	-		-	-	-	-		-	-	-	-
BRCA1 A complex	-	-	-	-		-	-	-	-		-	-	-	-
BRCA1 B complex	-	-	-	-		-	-	-	-		-	-	-	-
BRCA1 C complex	-	-	-	-		-	-	-	-		-	-	-	-
BRICHOS domain containing	-	-	-	-		-	-	-	-		-	-	-	-
BRISC complex	-	-	-	-		-	-	-	-		-	-	-	-
Bromodomain containing, BET	-	-	-	-		-	-	-	-		-	-	-	-
Butyrophilins	-	-	-	-		-	-	-	-		-	-	-	-
C-C motif chemokine receptors	-	-	-	-		-	-	-	-		-	-	-	-
C-X-C motif chemokine receptors	-	-	-	-		-	-	-	-		-	-	-	-
C2 and RasGAP domain containing	-	-	-	-		-	-	-	-		-	-	-	-
C2 and WW domain containing	-	-	-	-		-	-	-	-		-	-	-	-
C2 domain containing protein kinases	-	-	-	-		-	-	-	-		-	-	-	-
Cadherin related	-	-	-	-		-	-	-	-		-	-	-	-
Calcitonin receptors	-	-	-	-		-	-	-	-		-	-	-	-
Calcium channel auxiliary gamma subunits	-	-	-	-		-	-	-	-		-	-	-	-
Calcium homeostasis modulators	-	-	-	-		-	-	-	-		-	-	-	-
Calcium sensing receptors	-	-	-	-		-	-	-	-		-	-	-	-
Calcium voltage-gated channel alpha1 subunits	-	-	-	-		-	-	-	-		-	-	-	-
Calcium voltage-gated channel auxiliary alpha2delta subunits	-	-	-	-		-	-	-	-		-	-	-	1.33562
Calcium voltage-gated channel auxiliary beta subunits	-	-	-	-		-	-	-	-		-	-	1.36032	-
Calmodulin binding transcription activators	-	-	-	-		-	-	-	-		-	-	-	-
Calmodulin dependent protein kinases	-	-	-	-		-	-	-	-		-	-	-	-
Calpains	-	-	-	-		-	-	-	-		-	-	-	-
CAMSAP family	-	-	-	-		-	-	-	-		-	-	-	-
Cannabinoid receptors	-	-	-	-		-	-	-	-		-	-	1.65656	-
CAP and C-type lectin domain containing	-	-	-	-		-	-	-	-		-	-	-	-
CAP superfamily	-	-	-	-		-	-	-	-		-	-	-	-
Carboxylesterases	-	-	-	-		-	-	-	-		-	-	-	-
Cas scaffold proteins	-	-	-	-		-	-	-	-		-	2.38802	-	-
Cation channels sperm associated	-	-	-	-		-	-	-	-		-	-	-	-
CBM complex	-	-	-	-		-	-	-	-		-	-	-	-
CCM adhesion complex	-	-	-	-		-	-	-	-		-	-	-	-
CCR4-NOT transcription complex	-	-	-	-		-	-	-	-		-	-	-	-
CDC like kinases	-	-	-	-		-	-	-	-		-	-	-	-
CDC14 phosphatases	-	-	-	-		-	-	-	-		-	-	1.36032	-
CDC42 effector proteins	-	-	-	-		-	-	-	-		-	-	-	-
CDGSH iron sulfur domain containing	-	-	-	-		-	-	-	-		-	-	-	-
CDK activating kinase complex	-	-	-	-		-	-	-	-		-	-	-	-
CEA cell adhesion molecule family	-	-	-	-		-	-	-	-		-	-	-	-
Charged multivesicular body proteins	-	-	-	-		-	-	-	-		-	-	-	-
Checkpoint clamp complex	-	-	-	-		-	-	-	-		-	-	-	-
Chemerin receptor	-	-	-	-		-	-	-	-		-	-	-	-
Chloride channel accessory	-	-	-	-		-	-	-	-		-	-	-	-
Chloride channels, ATP-gated CFTR	-	-	-	-		-	-	-	-		-	-	-	-
Chloride intracellular channels	-	-	-	-		-	-	-	-		-	-	-	-
Chloride voltage-gated channels	-	-	-	-		-	-	-	-		-	-	-	-
Cholinergic receptors muscarinic	-	-	-	-		-	-	-	-		-	-	-	-
Cholinergic receptors nicotinic subunits	-	-	-	-		-	-	-	-		-	-	-	-
Chromosomal passenger complex	-	-	-	-		-	-	-	-		-	-	-	-
Chymotrypsin like elastases	-	-	-	-		-	-	-	-		-	-	-	-
Ciliogenesis and planar polarity effector complex subunits	-	-	-	-		-	-	-	-		-	-	-	-
CKLF like MARVEL transmembrane domain containing	-	-	-	-		-	-	-	-		-	-	-	-
Clarins	-	-	-	-		-	-	-	-		-	-	-	-
Class II Cys-based phosphatases	-	-	-	-		-	-	-	-		-	-	-	-
Class III Cys-based CDC25 phosphatases	-	-	-	-		-	-	-	-		-	-	-	-
Classical arrestins	-	-	-	-		-	-	-	-		-	-	-	-
Clathrin subunits	-	-	-	-		-	-	-	-		-	-	1.48287	-
Claudins	-	-	-	-		-	-	-	-		-	-	-	-
Cohesin complex	-	-	-	-		-	-	-	-		-	-	-	-
Coiled-coil-helix-coiled-coil-helix domain containing proteins	-	-	-	-		-	-	-	-		-	-	-	-
Collagen beta(1-O)galactosyltransferases	-	-	-	-		-	-	-	-		-	-	-	-
Collagen proteoglycans	-	-	-	-		-	-	-	-		-	-	-	-
Collectins	-	-	-	-		-	-	-	-		-	-	-	-
Complement component GPCRs	-	-	-	-		-	-	-	-		-	-	-	-
Components of oligomeric golgi complex	-	-	-	-		-	-	-	-		-	-	-	-
Condensin I subunits	-	-	-	-		-	-	-	-		-	-	-	-
Contactin associated protein family	-	-	-	-		-	-	-	-		-	-	-	-
Copines	-	-	-	-		-	-	-	-		-	-	-	-
Corticotropin releasing hormone receptors	-	-	-	-		-	-	-	-		-	-	-	-
CORVET complex	-	-	-	-		-	-	-	-		-	-	-	-
CREB3 transcription factor family	-	-	-	-		-	-	-	-		-	-	-	-
Crumbs complex	-	-	-	-		-	-	-	-		-	-	-	-
Csk family tyrosine kinases	-	-	-	-		-	-	-	-		-	-	-	-
CST complex	-	-	-	-		-	-	-	-		-	-	-	-
Cullins	-	-	-	-		-	-	-	-		-	-	-	-
Cyclin and CBS domain divalent metal cation transport mediators	-	-	-	-		-	-	-	-		-	-	-	-
Cystatins, type 1	-	-	-	-		-	-	-	-		-	-	-	-
Cystatins, type 2	-	-	-	-		-	-	-	-		-	-	-	-
Cystatins, type 3	-	-	-	-		-	-	-	-		-	-	-	-
Cystatins, type 4	-	-	-	-		-	-	-	-		-	-	-	-
Cysteine rich secretory protein family	-	-	-	-		-	-	-	-		-	-	-	-
Cysteine rich transmembrane BMP regulators	-	-	-	-		-	-	-	-		-	-	-	-
Cytochrome P450 family 1	-	-	-	-		-	-	-	-		-	-	-	-
Cytochrome P450 family 11	-	-	-	-		-	-	-	-		-	-	-	-
Cytochrome P450 family 17	-	-	-	-		-	-	-	-		-	-	-	-
Cytochrome P450 family 19	-	-	-	-		-	-	-	-		-	-	-	-
Cytochrome P450 family 2	-	-	-	-		-	-	-	-		-	-	-	-
Cytochrome P450 family 20	-	-	-	-		-	-	-	-		-	-	-	-
Cytochrome P450 family 21	-	-	-	-		-	-	-	-		-	-	-	-
Cytochrome P450 family 24	-	-	-	-		-	-	-	-		-	-	-	-
Cytochrome P450 family 26	-	-	-	-		-	-	-	-		-	-	-	-
Cytochrome P450 family 27	-	-	-	-		-	-	-	-		-	-	-	-
[truncated: 506 more rows]
