# Supplementary material for: Ribosomal dysregulation: A conserved pathophysiological mechanism in human depression and mouse chronic stress
Source: PNAS Nexus. 2023 Oct 10;2(10):pgad299. doi: 10.1093/pnasnexus/pgad299 (PMC10563789; doi:10.1093/pnasnexus/pgad299)
Supplement: pgad299_Supplementary_Data [file pgad299_supplementary_data.zip › PNASNEXUS-PNASNEXUS-2023-00398RR-s03.xlsx]

## Sheet: hs_SeedGene-Correlates
Human	Female	Control	RPL10_negative	FAM41C	MRPL20	RNF207	FHAD1	AGMAT	MUL1	FABP3	LSM10	HSPA5P1	BMP8B	SSBP3-AS1	CYP2J2	PKN2-AS1	AMY1C	GSTM1	LINC01719	PRKAB2	GOLPH3L	KCNN3	SNHG28	NOS1AP	RPS10P7	ARL8A	C4BPA	LIN9	AGT	NTPCR	NTSR2	NLRC4	MTA3	CHORDC1P1	RAB1A	FBXO48	TMEM185B	ZNF385B	SMARCAL1	LLPHP3	MFF-DT	MFF	CRELD1	RARB	AZI2	ZNF852	RASSF1	PPM1M	LRIG1
			RPL10_positive	MFSD2A	ZNF684	TMEM69	SLC2A3P2	LPAR3	BCL10	SETSIP	ARHGAP29	RPSAP19	RBM8A	NBPF11	DUSP23	POGK	ACBD3	FAM89A	OPN3	PXDN	ROCK2	FAM228A	TOGARAM2	QPCT	MAP4K3-DT	DGUOK	SEMA4F	RGPD1	RGPD2	CCDC173	TFPI	KCNE4	SP100	COL6A3	RN7SL4P	THRAP3P1	P4HTM	RRP9	CHDH	VGLL3	PROS1	CDV3	EEF1A1P25	SETP14	TMEM41A	RELL1	GCOM2	RN7SKP48	SLC39A8
			RPL10A_negative	CEP104	TARDBP	MTHFR	PDPN	CAMK2N1	FAM43B	ZBTB40	EPHB2	SDC3	ADPRS	STK40	GRIK3	NFYC	HIVEP3	NFIA	SERBP1	GNG12	HHLA3	MSH4	SLC44A3-AS1	CNN3	NRBF2P3	LIX1L	ANKRD34A	PRUNE1	CELF3	PYGO2	EFNA3	HCN3	VANGL2	ANKRD45	FAM163A	NAV1	ADORA1	PLEKHA6	SRGAP2	DYRK3	MAPKAPK2	ATF3	B3GALNT2	GNG4	GREM2	EFCAB2	MYT1L	PDIA6	MTA3
			RPL10A_positive	KAZN-AS1	AKR7A3	DDOST	ZNF436-AS1	TINAGL1	SMIM12	TFAP2E	MFSD2A	UROD	SLC2A3P2	USP33	ADGRL4	ST13P20	EPHX4	RPL5	LRRC39	SARS1	CD53	ATP5PB	SLC16A1	PKMP1	CSDE1	RNF115	ITGA10	NBPF11	MRPS21	PSMD4	PSMB4	RPS27	HAX1	ADAM15	PEX19	PRDX6-AS1	ASPM	RNPEP	CHIT1	C1orf74	TRAF5	RPL21P28	FLVCR1	RPS6KC1	SMYD2	RPS15AP12	PSEN2	COG2	TSNAX
			RPL11_negative	PEX14	PRDM2	RRAGC	CYP2J2	ROR1	NEGR1	SLC44A3	CNN3	GSTM1	STRIP1	NRBF2P3	TTF2	SRGAP2B	NOTCH2NLA	SF3B4	GOLPH3L	POGZ	TUFT1	S100A1	KCNN3	ATF6	NOS1AP	PRDX6	TOR1AIP1	IER5	SMG7	COLGALT2	ZBTB41	CSRP1	PPP1R12B	DSTYK	LIN9	IRF2BP2	GREM2	EFCAB2	ZNF496	GPN1	EFEMP1	PAPOLG	KIAA1841	PCYOX1	ADD2	REEP1	CNNM3	SOWAHC	UGGT1
			RPL11_positive	FLJ37453	RPL11	SYF2	ZCCHC17	TINAGL1	MFSD2A	TMSB4XP1	YBX1	SLC2A1	TIE1	CMPK1	CC2D1B	LEPR	ADGRL4	SETSIP	ARHGAP29	PALMD	LRRC39	RNPC3	NDUFA4P1	SLC16A1	MAN1A2	LINC01632	ITGA10	RBM8A	TXNIP	ADAMTSL4	CRTC2	RPSAP17	SHE	SMU1P1	KIRREL1	F11R	RGS5	RXRG	NCF2	HMCN1	CHIT1	HSD11B1	RPL21P28	BATF3	TAF5L	FAM89A	TMSB4XP2	OTOF	CYP1B1
			RPL15_negative	ASAP3	DNAI4	LINC02609	FNBP1L	SLC44A3-AS1	LRIF1	RIIAD1	TNR	ALK	AMER3	HNRNPCP2	HSPD1P6	BCL6	HSP90AB2P	HADH	NOCT	RPL7P22	NSA2	F2R	PCDHB6	PCDHGA4	PCDHGA6	PCDHGA10	PCDHGB7	TUBB2A	TUBB2B	NFKBIE	MLIP	AMZ1	AKAP9	RBM28	TMEM176A	ETF1P2	PHEX	WAS	RAB41	STIP1P3	ALG1L11P	CCAR2	LINC01301	NASPP1	TMEM74	COL14A1	NAPRT	TMEM8B	C1QTNF4
			RPL15_positive	RPL22	MST1L	MICOS10	RPS6KA1	ZMPSTE24	P3H1	TXNDC12	CLCA4	RPL5	LINC01709	AMYP1	CA14	MRPS21	SUMO1P3	USF1	KLHDC9	UAP1	RN7SL230P	STX6	FAM72A	RIMKLBP2	TLR5	RHOU	COG2	SMYD3	CNST	ATRAID	SNX17	CAPN13	LINC02613	COX7A2L	AHSA2P	AFTPH	ETAA1	NFU1	SCN1A	ITGA6	CHN1	HAGLR	WDR12	RPL10P6	THUMPD3	RPL15	GPD1L	ACVR2B-AS1	ZNF620
			RPL17_negative	MTCO1P12	CPTP	ATAD3C	SSU72	FNDC10	CDK11B	GABRD	RER1	PRDM16	KLHL21	PEX14	SRM	FBXO2	FBXO6	PLOD1	KAZN	PLEKHM2	CPLANE2	CROCCP2	ATP13A2	ARHGEF10L	IGSF21	IFFO2	FAM43B	PINK1	SH2D5	HS6ST1P1	RAP1GAP	SELENON	ZDHHC18	TMEM222	XKR8	SESN2	PHACTR4	SDC3	MARCKSL1	TMEM54	MAP7D1	STK40	MRPS15	MACF1	KCNQ4	HIVEP3	CCDC30	ST3GAL3	ERI3
			RPL17_positive	LINC01409	KAZN-AS1	FBXO42	MST1L	HNRNPR	ZNF436-AS1	FUCA1	PPP1R8	SNRNP40	AK2	C1orf216	MEAF6	TRIT1	ZFP69B	ATP6V1E1P1	LURAP1	CYP4X1	CYP4Z1	KTI12	BTF3L4	TUT4	RNU2-30P	LINC01771	HSPB11	MYSM1	TM2D1	ALG6	LINC01359	PDE4B-AS1	SLC35D1	DIRAS3	LRRC7-AS1	LRRC40	SRSF11	ERICH3-AS1	SLC44A5	RABGGTB	USP33	ST13P20	PRKACB	ODF2L	SELENOF	GTF2B	KYAT3	LRRC8C-DT	GLMN
			RPL27A_negative	FHAD1	PDIK1L	EYA3	ZMYM4	AGO3	RLF	ERMAP	ARMH1	SPATA6	FAF1-AS1	RAB3B	ZYG11B	SSBP3-AS1	ACOT11	PLPP3	HOOK1	LINC01748	NFIA-AS1	DOCK7	SGO1P1	NEGR1	RPL31P12	LRRC53	TTLL7-IT1	HS2ST1	LRRC8B	BTBD8	DIPK1A	ABCD3	PLPPR5	SLC30A7	DNAJA1P5	VAV3	FAM102B	GSTM5	RBM15	LINC01750	CAPZA1	LINC01649	PNRC2P1	WARS2	LINC00622	LINC01145	NBPF25P	LINC00624	UHMK1
			RPL27A_positive	MIR1302-2HG	MTND1P23	MTCO2P12	MTATP6P1	MTCO3P12	NOC2L	WRAP73	H6PD	PGD	ID3	NIPAL3	GPATCH3	NUDC	IFI6	SRSF4	ZCCHC17	PTP4A2	MAP7D1	GNL2	OXCT2	NASP	GLIS1	OMA1	NSRP1P1	BCL10	GBP1	SETSIP	RNPC3	GSTM4	RBM8A	POLR3GL	TXNIP	OTUD7B	PRPF3	PAQR6	GPATCH4	NES	CRABP2	KIRREL1	TAGLN2	F11R	FCGR3A	KIAA0040	CFH	RAB29	PFKFB2
			RPL3_negative	FHAD1	LINC01355	ZNF436	PAFAH2	PDIK1L	TRNAU1AP	AGO3	RLF	ERMAP	RAB3B	ZYG11B	YIPF1	SSBP3-AS1	LINC01748	NFIA-AS1	DOCK7	ANGPTL3	EFCAB7	DLEU2L	LEPROT	PDE4B-AS1	DYNLT5	LRRC40	PTGER3	RPL31P12	TTLL7-IT1	SAMD13	PKN2-AS1	DIPK1A	MTF2	ABCD3	RWDD3	TRMT13	SLC30A7	FAM102B	STXBP3	LAMTOR5-AS1	DRAM2	CEPT1	LINC01750	CAPZA1	NRAS	LINC01649	TRIM45	PNRC2P1	WDR3
			RPL3_positive	WASH7P	MTND1P23	MTND2P28	MTCO2P12	MTATP6P1	NOC2L	FNDC10	CDK11B	RER1	PRXL2B	WRAP73	KCNAB2	CHD5	RERE	H6PD	PGD	KAZN	PLEKHM2	RAP1GAP	UBXN11	GPATCH3	NUDC	WDTC1	IFI6	SPCS2P4	SNORA73B	PTP4A2	MARCKSL1	NCDN	MAP7D1	OXCT2	CCDC163	MAST2	MOB3C	GLIS1	TCEANC2	OMA1	KANK4	NSRP1P1	CCN1	ZNHIT6	SETSIP	PSRC1	GSTM4	SLC6A17	NEFHP1
			RPL31_negative	PHF13	TARDBP	DDI2	TMCO4	AGO3	NFYC	LRRC41	ROR1	IL12RB2	KCNA3	NRBF2P3	WNT2B	TTF2	WARS2-AS1	NBPF25P	POGZ	TUFT1	KCNN3	SEMA4A	ATF6	CREG1	SLC9C2	ANKRD45	PTPN2P1	TOR1AIP1	SMG7	COLGALT2	B3GALT2	ZBTB41	PPP1R12B	ZBED6	FLVCR1-DT	CENPF	SPATA17	BROX	LIN9	B3GALNT2	COX20	ZNF496	GPN1	CAPN14	THADA	PAPOLG	KIAA1841	CEP68	PCYOX1
			RPL31_positive	TNFRSF14	PLEKHG5	FLJ37453	RPL11	SYF2	ZCCHC17	TINAGL1	RPL5P4	MFSD2A	SLC2A1	TIE1	CMPK1	ADGRL4	SETSIP	LRRC39	RNPC3	SARS1	SLC16A1	MAN1A2	RNF115	ITGA10	RBM8A	TXNIP	RFX5	CRTC2	SHE	TRIM46	GPATCH4	KIRREL1	F11R	RGS5	RXRG	TNNT2	CHIT1	HSD11B1	RPL21P28	RPS6KC1	GDF7	ATAD2B	RPLP0P6	RPS27A	SEMA4F	RNF181	CYTOR	RPL31	IL1R1
			RPL36_negative	RLF	FAF1-AS1	PLPP3	LINC01748	NFIA-AS1	GNG12	HS2ST1	LRRC8B	BTBD8	MFSD14A	WNT2B	PPM1J	WARS2	NOTCH2	NBPF25P	NOTCH2NLA	TUFT1	KCNN3	ATF6	ALDH9A1	DNM3OS	SUCO	ZBTB37	TOR1AIP1	ZBTB41	CRB1	YOD1	SYT14	SPATA17	MTARC1	ZNF678	IRF2BP2	ZNF670	ZNF496	CYRIA	HADHB	SLC30A6	YIPF4	RHOQ	SOCS5	KIAA1841	MRPL19	REEP1	SOWAHC	RPL23AP7	ACVR2A
			RPL36_positive	MIR1302-2HG	RPL11	NUDC	SRSF4	ZCCHC17	TINAGL1	RPL5P4	OSCP1	MFSD2A	TMSB4XP1	YBX1	SLC2A1	SETSIP	LRRC39	RNPC3	PSRC1	GSTM3	MAN1A2	POLR3GL	TXNIP	PRPF3	SETDB1	IL6R	TAGLN2	RPSAP18	F11R	UFC1	FCGR3A	FCGR3B	NCF2	NIBAN1	CFH	TNNT2	ST13P19	RPL21P28	MORF4L1P1	LINC02774	NLRP3	TMSB4XP2	RSAD2	RPS27A	RPL21P37	CRACDL	RPL31	RPL5P9	MAP3K2-DT
			RPL37_negative	FAM41C	FHAD1	RSRP1	NKAIN1	FABP3	ZSCAN20	AGO3	RLF	ERMAP	FAF1-AS1	PLPP3	PRKAA2	LINC01748	DOCK7	RPL31P12	LRRC53	TTLL7-IT1	C1orf52	LRRC8B	DIPK1A	SNX7	FAM102B	STXBP3	GSTM5	RBM15	CEPT1	LINC01750	TRIM45	PNRC2P1	GAPDHP23	LINC01145	LINC00624	MLLT11	NUP210L	KCNN3	MRPL24	NIT1	UHMK1	DCAF6	TIPRL	RABGAP1L	PTPN2P1	XPR1	TRMT1L	BRINP3	CRB1
			RPL37_positive	MTND1P23	MTND2P28	MTCO2P12	MTATP6P1	MTCO3P12	NOC2L	WRAP73	SZRD1	SYF2	GPATCH3	NUDC	IFI6	SRSF4	ZCCHC17	PTP4A2	OXCT2	OMA1	NSRP1P1	NEXN	ADGRL4	BCL10	SETSIP	GSTM4	RBM8A	TXNIP	OTUD7B	ANP32E	PAQR6	GPATCH4	CRABP2	KIRREL1	TAGLN2	F11R	FCGR3B	KIAA0040	RPS27AP5	CFH	NUCKS1	PFKFB2	PROX1-AS1	ARID4B	ITSN2	DNMT3A	EIF2B4	RPS27A	CCDC88A
			RPL5_negative	PIK3CD	TMCO4	FAM43B	EPHB2	ASAP3	TMEM222	SDC3	GRIK3	HIVEP3	NFIA	DNAI4	MSH4	FNBP1L	SLC44A3-AS1	CNN3	NRBF2P3	LRIF1	H2BP1	PRUNE1	SEMA6C	CELF3	EFNA3	HCN3	SEMA4A	PEA15	VANGL2	ANKRD45	NAV1	ADORA1	PLEKHA6	SLC41A1	MAPKAPK2	ATF3	ENAH	EFCAB2	ALK	ANTXR1	POLR1A	UGGT1	AMER3	NR4A2	HAT1	HSPD1	CHPF	TMEM198	NYAP2
			RPL5_positive	RPL22	KAZN-AS1	MST1L	MICOS10	SNRNP40	HDAC1	SMIM12	TFAP2E	C1orf216	TRIT1	CAP1	P3H1	MED8	TXNDC12	USP33	ST13P20	KYAT3	RPL5	EEF1A1P11	GPR88	AMYP1	SARS1	CD53	CSDE1	U2	LINC01632	RNF115	RNVU1-1	RNU2-38P	CA14	MRPS21	PSMD4	PSMB4	CRTC2	HAX1	ADAM15	HAPLN2	CRABP2	SMU1P1	SUMO1P3	USF1	KLHDC9	UAP1	RPL4P2	PRDX6-AS1	RN7SL230P
			RPS12_negative	FAM41C	FHAD1	FABP3	AGO3	BMP8B	RLF	NFYC	FAF1-AS1	SSBP3-AS1	RAVER2	DYNLT5	IL12RB2	LRRC53	PKN2-AS1	DIPK1A	LINC02607	STXBP3	GSTM5	KCNA3	CEPT1	LINC01750	TTF2	PNRC2P1	WARS2-AS1	LINC01145	NBPF25P	PRKAB2	KCNN3	NIT1	SLC9C2	RABGAP1L	PTPN2P1	TRMT1L	ZBTB41	MIR181A1HG	ARL8A	ZBED6	USH2A	SPATA17	MARK1	BROX	LIN9	H2AW	IRF2BP2	B3GALNT2	ZNF670
			RPS12_positive	MTND2P28	MTCO2P12	MTATP8P1	MTATP6P1	MTCO3P12	WRAP73	PLEKHG5	H6PD	FLJ37453	RPL11	SYF2	GPATCH3	IFI6	ZCCHC17	OXCT2	MFSD2A	SLC2A1	NSRP1P1	ADGRL4	BCL10	SETSIP	ARHGAP29	RNPC3	MAN1A2	LINC01632	RBM8A	NBPF11	OTUD7B	APH1A	RPS27	PAQR6	GPATCH4	CRABP2	HDGF	SMU1P1	KIRREL1	TAGLN2	F11R	UFC1	RGS5	KIAA0040	RPS27AP5	CFH	RNPEP	NUCKS1	G0S2
			RPS17_negative	KLHL21	PEX14	FBXO6	SPEN	FAM43B	EPHB2	ASAP3	SELENON	ZDHHC18	TMEM222	PTPRU	SDC3	GRIK3	MTF1	MACF1	HIVEP3	DHCR24	NFIA	CACHD1	WLS	DDAH1	SLC44A3-AS1	CNN3	STRIP1	KCNC4	NRBF2P3	LRIF1	H2BP1	LIX1L	NBPF10	H2BC18	PRUNE1	SEMA6C	EFNA3	HCN3	LMNA	SEMA4A	PEA15	VANGL2	DDR2	TNR	IER5	ADORA1	PLEKHA6	LRRN2	SLC41A1
			RPS17_positive	DFFB	RPL22	KAZN-AS1	MST1L	MICOS10	CDC42	ZNF436-AS1	PAQR7	STX12	SNRNP40	TMEM234	HDAC1	ZBTB8OS	C1orf216	TRAPPC3	TRIT1	CAP1	ZFP69B	P3H1	MED8	TXNDC12	KTI12	BTF3L4	RNU2-30P	SLC2A3P2	RABGGTB	ST6GALNAC3	USP33	ST13P20	PRKACB	ODF2L	SELENOF	KYAT3	RPL5	EEF1A1P11	RPL7P9	LINC01709	AMYP1	CD53	U2	LINC01632	PEX11B	RNU2-38P	CA14	MRPS21	PSMB4
			RPS23_negative	SLC35E2B	ERRFI1	MTOR	PEF1	KDM4A	CYP4Z1	USP24	DAB1-AS1	MYSM1	CTBP2P8	LRRC7	SGO1P1	LRRC7-AS1	DNAJA1P5	HSD3BP4	ZNF697	PIP5K1A	RIIAD1	SLC19A2	F5	BRINP2	RASAL2	APOBEC4	PTGS2	RGS1	KDM5B	KCNH1	KCNH1-IT1	SLC35F3	LRATD1	GEN1	RBKS	FOSL2	PLB1	MAP4K3	MCFD2	ASB3	PSME4	ALMS1P1	TACR1	ANKRD36B	INPP4A	RNF149	RGPD5	LIMS3	LINC01106
			RPS23_positive	ANKRD65	VWA1	PANK4	SPSB1	HNRNPCL2	TMEM51	NECAP2	WNT4	LDLRAP1	GNL2	PTCH2	CNN3-DT	SLC16A1-AS1	SYT6	LINC02802	NUDT17	CGN	S100A13	PYGO2	EFNA1	SCAMP3	NES	ADAMTS4	FCRLB	STYXL2	LAMB3	WNT9A	H2BU1	ZNF669	TRIM58	MYCN	PTRHD1	TTC27	TTC7A	C2orf42	PCGF1	KRCC1	ANKRD36BP2	ANKRD39	MZT2A	NCKAP5	SGO2	FN1	SNORC	BOK	HDAC11
			RPS27AP5_negative	FAM41C	TARDBP	LINC01141	SRSF10	RSRP1	EYA3	NKAIN1	AGO3	UTP11	NFYC	FAF1-AS1	SSBP3-AS1	DAB1-AS1	SGIP1	DYNLT5	LRRC7	LRRC7-AS1	NEGR1	GDI2P2	TNNI3K	TTLL7	DIPK1A	TMED5	LINC02607	DPYD-AS1	DNAJA1P5	STXBP3	GNAI3	RBM15	KCNA3	ATP1A1-AS1	WARS2-AS1	HSD3BP4	HSD3BP5	ZNF697	FAM72C	LINC01145	LINC00624	POGZ	KCNN3	USP21	ATF6	PBX1	CREG1	RABGAP1L	PTPN2P1
			RPS27AP5_positive	MTND1P23	MTCO2P12	MTATP8P1	MTATP6P1	MTCO3P12	PLEKHG5	FBXO2	FLJ37453	GALE	SYF2	GPATCH3	IFI6	ZCCHC17	C1orf122	ADGRL4	BCL10	RBMXL1	MAN1A2	RBM8A	OTUD7B	APH1A	RPS27	PBXIP1	SCAMP3	PAQR6	GPATCH4	NES	HDGF	KIRREL1	RGS5	RPS27AP5	NEK7	ETNK2	PFKFB2	RPL21P28	PROX1-AS1	SLC30A10	SDCCAG8	TRIM58	CPSF3	WDR35	LDAH	ITSN2	DNMT3A	TPM3P7	RPLP0P6
		Depressed	RPL10_negative	LINC01409	FAM41C	AJAP1	DDI2	EMC1	RBBP4	RLF	CYP4X1	AGBL4-IT1	LRRC42	TMEM59	PLPP3	FYB2	MYSM1	JUN	HOOK1	DOCK7	ANGPTL3	AK4	LEPROT	SLC35D1	GNG12-AS1	LRRC7	LRRC7-AS1	ERICH3-AS1	SLC44A5	NEXN	SPATA1	CTBS	ODF2L	SH3GLB1	TGFBR3	EPHX4	DIPK1A	TLCD4	DBT	S1PR1	CYB561D1	GNAI3	BCL2L15	TRIM33	GAPDHP33	LINC00622	ZNF697	H2BC20P	H2BC21
			RPL10_positive	DDX11L1	WASH7P	WASH9P	MTND2P28	MTCO1P12	SDF4	INTS11	MRPL20	SSU72	WRAP73	RPL22	PARK7	LZIC	PGD	EXOSC10	FBXO2	PLEKHM2	RPL12P14	ZBTB17	RNU1-1	RNU1-3	RNU1-4	RNU1-2	IGSF21	MICOS10	LINC01141	RPL11	CHCHD3P3	IFI6	PTAFR	MED18	SNORA73B	LAPTM5	COL16A1	MTMR9LP	ZSCAN20	SFPQ	SH3D21	CSF3R	NDUFS5	P3H1	MED8	RPS8	EIF2B3	HECTD3	UROD
			RPL10A_negative	LINC01409	FAM41C	AJAP1	KAZN-AS1	DDI2	EMC1	OTUD3	NBPF3	KPNA6	RBBP4	GPR199P	EPHA10	RLF	FOXJ3	PLPP3	PRKAA2	MYSM1	DOCK7	ANGPTL3	ROR1	AK4	SLC35D1	LRRC7	LRRC7-AS1	ERICH3-AS1	SLC44A5	NEXN	ADGRL2	SPATA1	CTBS	ODF2L	ZNF326	AGL	S1PR1	GNAI3	LINC01750	SYT6	TRIM33	GAPDHP33	PFN1P2	PDZK1P1	H2BC20P	H2BC21	MCL1	PIP5K1A	SYT11
			RPL10A_positive	DDX11L1	WASH7P	WASH9P	MTND2P28	MTCO1P12	MTCO2P12	MTCO3P12	ISG15	INTS11	MRPL20	SSU72	RPL22	PARK7	LZIC	EXOSC10	MAD2L2	PLEKHM2	RPL12P14	ZBTB17	RNU1-1	RNU1-3	RNU1-4	RNU1-2	MICOS10	ID3	RPL11	CHCHD3P3	MED18	SNORA73B	SRSF4	LAPTM5	MTMR9LP	ZBTB8B	ZSCAN20	RPL5P4	CSF3R	UTP11	NDUFS5	ZNF691	MED8	RPS8	HECTD3	UROD	MUTYH	TOE1	MMACHC
			RPL11_negative	LINC01409	AJAP1	DNAJC16	CHCHD2P6	DDI2	ADGRB2	ZBTB8A	GPR199P	RLF	FOXJ3	LRRC42	PLPP3	MYSM1	JUN	HOOK1	AK4	SLC35D1	SERBP1	LRRC7	LRRC7-AS1	SLC44A5	CTBS	DDAH1	SH3GLB1	HS2ST1	EPHX4	ABCD3	F3	TLCD4	S1PR1	CYB561D1	GNAI3	BCL2L15	TRIM33	LINC00622	ZNF697	LIX1L	PDZK1P1	H2BC20P	CIART	MCL1	PIP5K1A	KCNN3	YY1AP1	SYT11	SLC25A44
			RPL11_positive	DDX11L1	WASH7P	MIR1302-2HG	WASH9P	MTCO1P12	NOC2L	INTS11	GABRD	RPL22	PGD	EXOSC10	FBXO2	PLEKHM2	RNU1-1	RNU1-3	RNU1-4	RNU1-2	SDHB	LINC01141	C1QA	RPL11	CHCHD3P3	MED18	SNORA73B	TAF12	COL16A1	TXLNA	MTMR9LP	ZSCAN20	SFPQ	NDUFS5	MED8	SLC6A9	TMEM53	UROD	TOE1	MMACHC	PRDX1	AKR1A1	TAL1	TTC39A	CZIB	DNAI4	IFI44L	RBMXL1	RPL5
			RPL15_negative	FAM41C	KAZN-AS1	IFFO2	TMEM50A	HPCAL4	TMEM125	IPO13	CYP4X1	JUN	DOCK7	ANGPTL3	LRRC7	ANKRD13C	SLC44A5	HMGB3P9	PLPPR4	SLC35A3	MFSD14A	STXBP3	CEPT1	DENND2C	WDR3	H2BC21	CHTOP	HAPLN2	NCSTN	ATF6	CREG1	SFT2D2	SCYL3	COP1	RO60	KCNT2	CSRP1	SHISA4	ADIPOR1	RAB7B	FLVCR1	KCTD3	RIMKLBP2	SLC30A10	ZNF678	WNT9A	H2AW	NUP133	ALKAL2
			RPL15_positive	MTND2P28	SDF4	CPTP	AURKAIP1	MRPL20	PRKCZ	CHD5	PARK7	SPEN	CPLANE2	MICOS10	SDHDP6	MED18	PHACTR4	GMEB1	SH3D21	ZMPSTE24	SVBP	EBNA1BP2	ST3GAL3	RPS8	CYP4Z1	SLC5A9	LINC01771	ACADM	CCN1	RPL5	EEF1A1P11	RPL7P9	MOV10	BCAS2	CSDE1	TRIM45	CHD1L	NBPF14	NBPF19	PSMD4	TDRKH	C2CD4D-AS1	SHE	THBS3-AS1	MSTO1	UBQLN4	RPL4P2	METTL18	PAPPA2
			RPL17_negative	ENO1	FBXO6	KIF17	TMEM222	ATP6V1E1P1	TM2D1	WDR77	NAP1L4P1	PDIA3P1	MTX1	RXRG	SELP	MRPS14	CRYZL2P	CYB5R1	PARP1	ZNF496	SLC35F6	PLB1	CHAC2	PAFAH1B1P2	ARHGEF4	NR4A2	UPP2	MARCHF7	PDE11A	CWC22	CNPPD1	SERPINE2	TMSB10P1	LINC01238	SUMF1	LHFPL4	EFHB	PDCD6IP-DT	EIF1B-AS1	DHX30	FBXW12	NAA80	SUCLG2-AS1	EOGT	SLC49A4	SLCO2A1	PA2G4P4	SERPINI2	SPON2
			RPL17_positive	PANK4	PLEKHG5	AGMAT	PHACTR4	PPIH	SLC5A9	RAB3B	COA7	ZYG11B	DNAI3	ARHGAP29	KCNA3	TMIGD3	BCAS2	SRGAP2-AS1	LINC02591	FCGR1CP	H2BP2	SEC22B4P	CCT8P1	C2CD4D-AS1	THEM5	MPC2	PRDX6-AS1	DENND1B	UBE2T	RABIF	G0S2	LPGAT1	ABHD17AP3	C1orf115	TLR5	CAPN2	FBXO28	NVL	DNAH14	ITPKB	TOMM20	CNST	AIDAP1	GDF7	CENPO	DNAJC27	YPEL5	FEZ2	CEBPZOS
			RPL27A_negative	FAM41C	SPSB1	DHRS3	KAZN-AS1	FBXO42	OTUD3	USP48	LUZP1	NIPAL3	THEMIS2	KPNA6	AGO3	PIK3R3	CYP4A22	AGBL4-IT1	KANK4	LEPROT	SLC35D1	SRSF11	ZRANB2-AS2	ERICH3-AS1	NEXN	ADGRL2	ZNHIT6	ODF2L	ZNF326	AGL	COL11A1	CSF1	WDR77	SYT6	TRIM33	SEC22B	PFN1P2	FAM72B	LINC01632	PDZK1P1	H2BC20P	SV2A	ARNT	SYT11	VANGL2	ATF6	DDR2	POU2F1	KIFAP3
			RPL27A_positive	CICP27	WASH9P	SCNN1D	ACAP3	PUSL1	INTS11	ZBTB48	RERE	DRAXIN	RNU1-1	RNU1-3	RNU1-4	RNU1-2	ARHGEF10L	ALPL	TMEM39B	ZBTB8B	CSF3R	NFYC-AS1	SCMH1	HIVEP3	CCDC30	PPIH	P3H1	ZNF691	DMAP1	MUTYH	POMGNT1	PARS2	LRRIQ3	PTGFR	CCDC18	GPR88	AMYP1	STRIP1	TMIGD3	PHGDH	SRGAP2-AS1	RNVU1-18	PDE4DIPP5	RNVU1-29	CCT8P1	RNVU1-7	SEC22B2P	RPSAP17	SLC50A1
			RPL3_negative	LINC01409	DDI2	STX12	SNHG3	SNIP1	HPCAL4	RLF	EPS15	RNU2-30P	LRRC42	PRKAA2	MYSM1	JUN	DOCK7	SLC35D1	LRRC7-AS1	LRRC40	ANKRD13C	SLC44A5	PIGK	NEXN	PRKACB	SSX2IP	C1orf52	ODF2L	EPHX4	ABCD3	PLPPR4	MFSD14A	DBT	CYB561D1	GNAI3	CEPT1	TRIM33	H2BC20P	H2BC21	MCL1	PIP5K1A	KCNN3	SYT11	SLC25A44	F11R	ATF6	C1orf226	TMCO1	SLC19A2
			RPL3_positive	WASH7P	WASH9P	SDF4	INTS11	SLC35E2A	GABRD	PRKCZ	DNAJC11	RERE	PGD	EXOSC10	PDPN	PLEKHM2	SPEN	RNU1-1	IGSF21	RPL11	HMGCL	UBXN11	WDTC1	MED18	GMEB1	COL16A1	TMEM39B	ZSCAN20	SVBP	ST3GAL3	RPS8	HECTD3	MUTYH	TOE1	IPP	MAST2	LINC01771	IFI44L	GBP4	GBP1P1	RPL5	SNORA66	AMY1C	GSTM5	LAMTOR5	PHGDH	NBPF8	NUDT17	ANKRD35
			RPL31_negative	LINC01409	FAM41C	AJAP1	KLHL21	MASP2	KAZN-AS1	DNAJC16	DDI2	IFFO2	EMC1	OTUD3	KPNA6	RBBP4	GPR199P	RLF	FOXJ3	CYP4X1	PLPP3	PRKAA2	MYSM1	JUN	HOOK1	DOCK7	ANGPTL3	DLEU2L	AK4	LEPROT	SLC35D1	SERBP1	LRRC7	LRRC7-AS1	SRSF11	ERICH3-AS1	SLC44A5	ADGRL2	LINC01725	CTBS	ODF2L	SH3GLB1	HS2ST1	ZNF326	EPHX4	S1PR1	CYB561D1	AMIGO1	GNAI3
			RPL31_positive	DDX11L1	WASH7P	WASH9P	MTND2P28	MTCO1P12	MTCO2P12	ISG15	SDF4	INTS11	MRPL20	SSU72	RPL22	PARK7	CTNNBIP1	LZIC	PGD	EXOSC10	FBXO2	PLEKHM2	RPL12P14	ZBTB17	NECAP2	RNU1-1	RNU1-3	RNU1-4	RNU1-2	MICOS10	ID3	RPL11	CHCHD3P3	IFI6	PTAFR	DNAJC8	MED18	SNORA73B	SRSF4	LAPTM5	COL16A1	MTMR9LP	ZBTB8B	ZSCAN20	RPL5P4	CSF3R	UTP11	NDUFS5	P3H1
			RPL36_negative	LINC01409	FAM41C	AJAP1	KLHL21	TARDBP	KIAA2013	KAZN-AS1	DNAJC16	DDI2	IFFO2	OTUD3	USP48	EPHB2	KPNA6	AGO3	FOXJ3	AGBL4-IT1	SSBP3-AS1	PLPP3	MYSM1	HOOK1	NFIA	DOCK7	ANGPTL3	DLEU2L	ROR1	AK4	SLC35D1	LRRC7	LRRC7-AS1	SRSF11	PTGER3	ZRANB2-AS2	ERICH3-AS1	SLC44A5	NEXN	ADGRL2	LPAR3	C1orf52	ODF2L	LRRC8B	ZNF326	CNN3	AGL	DBT	GNAI3
			RPL36_positive	DDX11L1	WASH7P	WASH9P	MTND2P28	MTCO1P12	MTCO3P12	ISG15	SDF4	ACAP3	INTS11	MRPL20	SSU72	RPL22	ZBTB48	PARK7	RERE	LZIC	EXOSC10	RPL12P14	ZBTB17	RNU1-1	RNU1-3	RNU1-4	RNU1-2	ARHGEF10L	PINK1	ID3	RPL11	HMGCL	NUDC	CHCHD3P3	MED18	SNORA73B	YTHDF2	SRSF4	MTMR9LP	SYNC	ZSCAN20	SMIM12	RPL5P4	UTP11	NDUFS5	NFYC-AS1	P3H1	ZNF691	MED8
			RPL37_negative	LINC01409	FAM41C	AJAP1	DNAJC16	DDI2	IFFO2	EPHB2	ADGRB2	RBBP4	GPR199P	AGO4	EPHA10	BMP8B	TRIT1	RLF	PLPP3	MYSM1	JUN	NFIA	DOCK7	ANGPTL3	RAVER2	AK4	SLC35D1	LRRC7	LRRC7-AS1	PTGER3	TNNI3K	SLC44A5	CTBS	SH3GLB1	HS2ST1	MTF2	PLPPR4	AGL	GNAI3	TRIM33	GAPDHP33	LINC00622	LIX1L	H2BC20P	H2BC21	CIART	MCL1	PIP5K1A	CHTOP
			RPL37_positive	DDX11L1	WASH7P	WASH9P	RPL23AP24	MTND1P23	MTND2P28	MTCO1P12	MTCO2P12	MTATP6P1	MTCO3P12	ISG15	INTS11	SSU72	CDK11A	RPL22	PARK7	LZIC	PGD	FBXO2	PLEKHM2	RPL12P14	ZBTB17	RNU1-1	RNU1-3	MICOS10	LINC01141	ID3	RPL11	SDHDP6	NUDC	MAP3K6	ATP5IF1	MED18	SNORA73B	TAF12	GMEB1	SRSF4	COL16A1	MTMR9LP	ZSCAN20	RPL5P4	SH3D21	NDUFS5	ERMAP	MED8	RPS8
			RPL5_negative	FAM41C	IFFO2	EPHB2	TMEM50A	RBBP4	AGO4	HPCAL4	TRIT1	RLF	IPO13	CYP4X1	MYSM1	JUN	DOCK7	ANGPTL3	RAVER2	AK4	LRRC7	LRRC7-AS1	TNNI3K	SLC44A5	CTBS	CLCA4-AS1	HS2ST1	MTF2	PLPPR4	AGL	DPH5	STXBP3	GNAI3	RBM15	WNT2B	LRIG2	WARS2-AS1	H2BC21	MCL1	PIP5K1A	CHTOP	SYT11	HSP90AA3P	CADM3	ACKR1	NCSTN	ATF6	CCDC190	ILDR2
			RPL5_positive	WASH7P	WASH9P	MTND1P23	MTND2P28	MTCO1P12	MTCO2P12	MTATP6P1	MTCO3P12	MRPL20	CDK11B	CDK11A	CFAP74	PRKCZ	PRDM16	RPL22	PARK7	AGMAT	RPL12P14	ZBTB17	MICOS10	RPL11	ELOA	SDHDP6	ATP5IF1	MED18	GMEB1	SRSF4	COL16A1	MTMR9LP	ERMAP	EBNA1BP2	ST3GAL3	ARMH1	RPS8	TOE1	AKR1A1	SLC5A9	LINC01771	ACADM	IFI44L	CCN1	GBP1P1	RPL5	EEF1A1P11	RPL7P9	SLC25A24
			RPS12_negative	LINC01409	FAM41C	ANKRD65	AJAP1	KLHL21	KIAA2013	KAZN-AS1	IFFO2	SRSF10	PHC2	MYCBP	BMP8B	RLF	SLC2A1-AS1	LURAP1	MKNK1-AS1	CYP4X1	CYP4A22	AGBL4-IT1	CDKN2C	MYSM1	JUN	NFIA	DOCK7	ANGPTL3	ALG6	ITGB3BP	EFCAB7	DLEU2L	SLC2A3P2	AK4	LEPROT	MIER1	SLC35D1	LRRC7	LRRC7-AS1	SRSF11	SLC44A5	DLSTP1	CTBS	LPAR3	KYAT3	GBP2	ZNF326	SLC35A3	CELSR2
			RPS12_positive	MTND2P28	NOC2L	SDF4	UBE2J2	INTS11	AURKAIP1	SSU72	MIB2	FAAP20	TNFRSF14	PRDM16-DT	RPL22	PLEKHG5	PARK7	RPL7P11	LZIC	FBXO2	AGMAT	RNU1-1	RNU1-3	RNU1-4	RNU1-2	ARHGEF10L	CAPZB	MICOS10	LINC01141	PINK1	LYPLA2	SH3BGRL3	DHDDS	SPCS2P4	PTAFR	DNAJC8	ATP5IF1	MED18	PHACTR4	SNORA73B	YTHDF2	LAPTM5	FABP3	EIF3I	MTMR9LP	RPL5P4	C1orf216	TRAPPC3	CSF3R
			RPS17_negative	LINC01409	FAM41C	AJAP1	KIAA2013	KAZN-AS1	DDI2	IFFO2	EMC1	NBPF3	RBBP4	GPR199P	NCDN	BMP8B	RLF	LURAP1	MKNK1-AS1	CYP4X1	CDKN2C	MYSM1	JUN	DOCK7	ANGPTL3	DLEU2L	SLC2A3P2	AK4	LEPROT	LRRC7	LRRC7-AS1	ERICH3-AS1	SLC44A5	LINC01725	CLCA4-AS1	HS2ST1	ZNF326	EPHX4	MTF2	SLC35A3	ELAPOR1	GNAI3	OVGP1	LINC01750	WNT2B	LRIG2	DCLRE1B	TRIM33	NHLH2
			RPS17_positive	DDX11L1	MTND2P28	MTCO2P12	ISG15	INTS11	AURKAIP1	MRPL20	SSU72	MIB2	PLCH2	RPL22	TNFRSF25	PARK7	LZIC	NMNAT1	CORT	AGMAT	RPL12P14	ZBTB17	CROCCP3	RNU1-1	RNU1-3	RNU1-4	RNU1-2	MICOS10	ID3	PTAFR	DNAJC8	ATP5IF1	MED18	YTHDF2	SRSF4	LAPTM5	PTP4A2	EIF3I	MTMR9LP	ZBTB8B	ZSCAN20	CSF3R	UTP11	ZMPSTE24	PPCS	YBX1	ZNF691	B4GALT2	RPS8
			RPS23_negative	GABRD	SKI	TPRG1L	KCNAB2	CAMTA1	RERE	KIF1B	PEX14	PRDM2	KAZN	PLEKHM2	SZRD1	HP1BP3	RAP1GAP	HMGCL	SRRM1	NUDC	SLC9A1	WDTC1	EPB41	KHDRBS1	ZMYM4	NCDN	RIMS3	NFYC	KCNQ4	MAST2	CDKN2C	GLIS1	SSBP3	CTH	LINC01361	GBP2	GBP1P1	KCNC4	DENND2D	ATP1A1	ATP1A1-AS1	GAPDHP23	ACP6	LINC00869	RPRD2	OAZ3	TCHH	UBAP2L	ADAR
			RPS23_positive	TNFRSF25	SLC2A5	CROCCP3	CDC42	RCAN3	AUNIP	SH3BGRL3	STX12	SNHG12	AZIN2	CSMD2	GRIK3	EPHA10	YRDC	AKIRIN1	HPCAL4	C1orf50	ATP6V0B	B4GALT2	GPBP1L1	MAGOH	NDC1	LRRC40	ANKRD13C	USP33	SAMD13	LMO4	DR1	PLPPR5	PLPPR4	HENMT1	PRPF38B	ATP5PB	CAPZA1	SLC16A1-AS1	NRAS	HYDIN2	CDC42SE1	ILF2	KRTCAP2	ASH1L-AS1	CASQ1	RGS4	UCK2	STYXL2	TIPRL
			RPS27AP5_negative	LINC01409	AJAP1	DNAJC16	DDI2	IFFO2	FAM43B	SRSF10	MACO1	GPN2	SNHG3	RLF	LRRC42	PLPP3	MYSM1	JUN	HOOK1	NFIA	ANGPTL3	RAVER2	AK4	SLC35D1	SERBP1	LRRC7	LRRC7-AS1	PTGER3	ZRANB2-AS2	SLC44A5	CTBS	SSX2IP	LPAR3	ODF2L	SH3GLB1	HS2ST1	EPHX4	DIPK1A	TMED5	TLCD4	DPYD-AS1	DBT	RTCA	S1PR1	PSRC1	CYB561D1	GNAI3	CEPT1	WARS2-AS1
			RPS27AP5_positive	WASH7P	WASH9P	MTCO1P12	NOC2L	SDF4	INTS11	CDK11B	TNFRSF14	RPL22	DNAJC11	PARK7	LZIC	PGD	EXOSC10	FBXO2	MIIP	PDPN	NECAP2	RNU1-1	RNU1-3	RNU1-4	SDHB	LINC01141	DDOST	RPL11	SYF2	UBXN11	DHDDS	IFI6	ATP5IF1	MED18	SNORA73B	COL16A1	MTMR9LP	ZSCAN20	SFPQ	NDUFS5	SVBP	ERMAP	MED8	ST3GAL3	ARMH1	RPS8	EIF2B3	HECTD3	UROD
	Male	Control	RPL10_negative	LINC01409	LINC01128	AJAP1	SLC25A33	MASP2	PRDM2	KAZN-AS1	TBCAP2	DNAJC16	OTUD3	USP48	LINC01355	SRSF10	EYA3	SFPQ	AGO3	ATP6V1E1P1	AGBL4	AGBL4-IT1	NRDC	SSBP3	PRKAA2	MYSM1	LINC01748	NFIA-AS1	DOCK7	ANGPTL3	EFCAB7	DLEU2L	LINC01359	SLC2A3P2	AK4	SGIP1	SLC35D1	SERBP1	LRRC7	LRRC7-AS1	ZRANB2-AS2	NEGR1	GDI2P2	FPGT-TNNI3K	ERICH3	NEXN	CLCA4-AS1	LRRC8C	TGFBR3
			RPL10_positive	MTCO1P12	ISG15	SDF4	ACAP3	INTS11	ANKRD65	ATAD3A	FNDC10	FAAP20	PRDM16	WRAP73	RPL22	ZBTB48	THAP3	VAMP3	EXOSC10	FBXO44	MIIP	RNU1-1	RNU1-3	RNU1-4	RNU1-2	SDHB	PADI2	ARHGEF10L	AKR7A2	MICOS10	LINC01141	PINK1	DDOST	ECE1	C1QC	C1QB	TCEA3	ASAP3	RPL11	PITHD1	FUCA1	CEP85	RPS6KA1	MAP3K6	THEMIS2	ATP5IF1	SNORA73B	SNRNP40	TINAGL1
			RPL10A_negative	LINC01409	AJAP1	KAZN-AS1	TBCAP2	DNAJC16	EMC1	OTUD3	USP48	LINC01355	EYA3	SFPQ	AGO4	AGO3	ATP6V1E1P1	AGBL4	AGBL4-IT1	FAF1-AS1	NRDC	PRKAA2	DAB1-AS1	MYSM1	LINC01748	DOCK7	ANGPTL3	EFCAB7	DLEU2L	LINC01359	SLC2A3P2	PDE4B-AS1	SGIP1	SLC35D1	SERBP1	LRRC7	LRRC7-AS1	PTGER3	ZRANB2-AS2	NEGR1	GDI2P2	FPGT-TNNI3K	ERICH3	SLC44A5	FUBP1	SSX2IP	CLCA4-AS1	PTGES3P1	LRRC8C
			RPL10A_positive	MTCO1P12	ISG15	SDF4	ACAP3	INTS11	MRPL20	SSU72	FNDC10	FAAP20	PRDM16	RPL22	ZBTB48	THAP3	PARK7	PIK3CD	FBXO2	PLEKHM2	CPLANE2	RNU1-1	RNU1-3	RNU1-4	RNU1-2	SDHB	PADI2	ARHGEF10L	MICOS10	LINC01141	PINK1	DDOST	KIF17	ALPL	C1QC	C1QB	TCEA3	ASAP3	RPL11	PITHD1	PNRC2	SELENON	EXTL1	RPS6KA1	MAP3K6	THEMIS2	SNORA73B	MECR	LAPTM5
			RPL11_negative	LINC01409	LINC01128	TPRG1L	AJAP1	CAMTA1	SLC25A33	CLSTN1	KIF1B	TARDBP	MASP2	VPS13D	PRDM2	KAZN-AS1	TBCAP2	DNAJC16	UBR4	EMC1	OTUD3	EIF4G3	USP48	LUZP1	LINC01355	NPM1P39	EYA3	OPRD1	PUM1	KPNA6	AGO4	AGO1	AGO3	HSPA5P1	ATP6V1E1P1	AGBL4	AGBL4-IT1	ZNF859P	NRDC	PLPP3	PRKAA2	MYSM1	HOOK1	LINC01748	NFIA-AS1	DOCK7	ANGPTL3	ITGB3BP	EFCAB7
			RPL11_positive	WASH7P	WASH9P	MTCO1P12	MTCO3P12	ISG15	SDF4	ACAP3	INTS11	DVL1	MRPL20	ATAD3B	ATAD3A	SSU72	MIB2	FAAP20	PRDM16-DT	PRDM16	WRAP73	RPL22	ZBTB48	THAP3	VAMP3	RPL7P7	EXOSC10	FBXO2	FBXO44	TNFRSF1B	ZBTB17	CPLANE2	RNU1-1	RNU1-3	CROCC	RNU1-2	SDHB	PADI2	ARHGEF10L	AKR7A2	SLC66A1	MICOS10	NBL1	LINC01141	PINK1	DDOST	ECE1	ALPL	CDC42
			RPL15_negative	LINC01409	LINC00115	AJAP1	MASP2	KAZN-AS1	TBCAP2	OTUD3	USP48	LINC01355	PAQR7	EYA3	SFPQ	AGO4	AGO3	HSPA5P1	MYCBP	ATP6V1E1P1	MKNK1-AS1	CYP4X1	AGBL4	AGBL4-IT1	ZNF859P	FAF1-AS1	NRDC	TUT4	PRKAA2	FYB2	DAB1	DAB1-AS1	MYSM1	LINC01748	DOCK7	ANGPTL3	ALG6	ITGB3BP	EFCAB7	DLEU2L	RAVER2	LINC01359	SLC2A3P2	PDE4B-AS1	SGIP1	SLC35D1	LRRC7	SGO1P1	LRRC7-AS1
			RPL15_positive	WASH7P	WASH9P	MTCO1P12	MTCO3P12	ISG15	AGRN	C1orf159	SDF4	ACAP3	DVL1	MRPL20	SSU72	FNDC10	MIB2	FAAP20	PRDM16	NPHP4	RPL22	ZBTB48	THAP3	VAMP3	PARK7	LZIC	FBXO2	RNU1-1	RNU1-3	CROCC	RNU1-2	SDHB	PADI2	ARHGEF10L	MICOS10	NBL1	LINC01141	PINK1	ECE1	ALPL	CDC42	C1QC	C1QB	TCEA3	ASAP3	RPL11	PITHD1	PNRC2	SELENON
			RPL17_negative	SLC35E2B	AJAP1	ACOT7	CLSTN1	CASP9	DDI2	EMC1	OTUD3	USP48	RHCE	NPM1P39	EYA3	AGO3	MANEAL	HSPA5P1	ATP6V1E1P1	NRDC	TCEANC2	MYSM1	HOOK1	LINC01748	DOCK7	ANGPTL3	ITGB3BP	EFCAB7	SGIP1	LRRC7	LRRC7-AS1	PTGER3	GDI2P2	FPGT-TNNI3K	ERICH3-AS1	PTGES3P1	TLCD4-RWDD3	SEC63P1	SLC35A3	DBT	DPH5	DNAJA1P5	CYB561D1	AMIGO1	MAGI3	RSBN1	DCLRE1B	TRIM33	LINC01649
			RPL17_positive	WASH7P	SCNN1D	SSU72	MIB2	PANK4	RPL22	PLEKHG5	ZBTB48	RPL7P7	PIK3CD	MAD2L2	DHRS3	CROCC	PADI2	SLC66A1	MICOS10	ECE1	C1QC	RPL11	PITHD1	CLIC4	RPS6KA1	DNAJC8	TAF12	MECR	LAPTM5	TINAGL1	PEF1	EIF3I	BSDC1	ZBTB8OS	TMEM54	AK2	ZNF362	CSMD2	TRAPPC3	SH3D21	C1orf109	CDCA8	C1orf122	MFSD2A	P3H1	TIE1	MED8	DPH2	RPS8
			RPL27A_negative	LINC01409	AJAP1	MASP2	KAZN-AS1	EMC1	LINC01355	EYA3	AGO4	AGO3	HSPA5P1	MYCBP	RLF	ATP6V1E1P1	CYP4X1	SLC5A9	AGBL4	AGBL4-IT1	PRKAA2	DAB1-AS1	HOOK1	NFIA-AS1	TM2D1	ANGPTL3	ALG6	ITGB3BP	EFCAB7	DLEU2L	RAVER2	LINC01359	LRRC7	LRRC7-AS1	SRSF11	ZRANB2-AS2	NEGR1	GDI2P2	FPGT-TNNI3K	ERICH3	SLC44A5	LINC01725	SSX2IP	SYDE2	CLCA4-AS1	MTF2	TLCD4	RWDD3	DPYD-AS1
			RPL27A_positive	WASH7P	MTCO1P12	MTCO2P12	MTCO3P12	NOC2L	AGRN	C1orf159	SDF4	ACAP3	AURKAIP1	MRPL20-AS1	MRPL20	ATAD3B	SSU72	FNDC10	PRKCZ	FAAP20	PEX10	RPL22	ZBTB48	VAMP3	PARK7	RPL7P7	TMEM201	PIK3CD	CTNNBIP1	LZIC	DFFA	EFHD2	ZBTB17	CPLANE2	NECAP2	SDHB	PADI2	AKR7A2	MICOS10	PINK1	ALPL	RAP1GAP	CDC42	C1QC	TCEA3	RPL11	PITHD1	UBXN11	GPATCH3
			RPL3_negative	LINC01409	LINC00115	AJAP1	MASP2	KAZN-AS1	TBCAP2	FBXO42	USP48	LINC01355	RHCE	XKR8	EYA3	AGO4	AGO3	ATP6V1E1P1	MKNK1-AS1	CYP4X1	SLC5A9	AGBL4	AGBL4-IT1	PRKAA2	DAB1	DAB1-AS1	HOOK1	LINC01748	NFIA-AS1	ANGPTL3	ALG6	ITGB3BP	EFCAB7	DLEU2L	RAVER2	LINC01359	SLC2A3P2	GNG12-AS1	LRRC7	SGO1P1	LRRC7-AS1	SRSF11	ZRANB2-AS2	GDI2P2	FPGT-TNNI3K	ERICH3	SLC44A5	FUBP1	ADGRL2
			RPL3_positive	WASH7P	MTCO1P12	MTCO2P12	MTCO3P12	NOC2L	ISG15	AGRN	C1orf159	SDF4	ACAP3	PUSL1	MRPL20	ATAD3B	ATAD3A	SSU72	FNDC10	FAAP20	WRAP73	C1orf174	RPL22	ZBTB48	THAP3	VAMP3	PARK7	TMEM201	CTNNBIP1	LZIC	UBIAD1	PLEKHM2	CPLANE2	RNU1-1	RNU1-3	SDHB	PADI2	ARHGEF10L	AKR7A2	MICOS10	PINK1	KIF17	ECE1	RAP1GAP	C1QC	TCEA3	ASAP3	RPL11	PITHD1
			RPL31_negative	LINC01409	LINC01128	LINC00115	FAM41C	TPRG1L	AJAP1	ERRFI1	SLC25A33	CLSTN1	KIF1B	TARDBP	MASP2	VPS13D	PRDM2	KAZN-AS1	TBCAP2	DNAJC16	EMC1	OTUD3	EIF4G3	USP48	LUZP1	LINC01355	XKR8	EYA3	OPRD1	PUM1	KPNA6	AGO4	AGO1	AGO3	HSPA5P1	ATP6V1E1P1	MKNK1-AS1	AGBL4	AGBL4-IT1	NRDC	PLPP3	PRKAA2	DAB1	MYSM1	LINC01748	NFIA-AS1	TM2D1	DOCK7	ANGPTL3
			RPL31_positive	MTCO1P12	MTCO3P12	NOC2L	ISG15	SDF4	ACAP3	INTS11	MRPL20	ATAD3B	SSU72	MIB2	FAAP20	PRDM16-DT	PRDM16	WRAP73	RPL22	ZBTB48	THAP3	DNAJC11	VAMP3	RPL7P7	CTNNBIP1	LZIC	EXOSC10	FBXO44	ZBTB17	CPLANE2	RNU1-1	RNU1-3	CROCC	RNU1-4	RNU1-2	SDHB	PADI2	ARHGEF10L	AKR7L	MICOS10	NBL1	LINC01141	PINK1	ALPL	CDC42	C1QC	C1QB	TCEA3	ASAP3
			RPL36_negative	LINC01409	LINC00115	AJAP1	CAMTA1	ERRFI1	KIF1B	TARDBP	MASP2	VPS13D	KAZN-AS1	TBCAP2	EMC1	OTUD3	USP48	LINC01355	NPM1P39	EYA3	RNF19B	SFPQ	AGO4	AGO1	AGO3	HSPA5P1	MYCBP	ATP6V1E1P1	CYP4X1	AGBL4	AGBL4-IT1	ZNF859P	NRDC	PRKAA2	DAB1	DAB1-AS1	MYSM1	HOOK1	LINC01748	NFIA-AS1	TM2D1	DOCK7	ANGPTL3	ITGB3BP	EFCAB7	DLEU2L	LINC01359	SLC2A3P2	AK4
			RPL36_positive	WASH7P	WASH9P	MTCO1P12	MTCO3P12	NOC2L	ISG15	AGRN	SDF4	ACAP3	INTS11	DVL1	AURKAIP1	MRPL20	ATAD3B	ATAD3A	SSU72	FNDC10	MIB2	FAAP20	PEX10	PLCH2	PRDM16-DT	PRDM16	RPL22	GPR153	ZBTB48	THAP3	VAMP3	PARK7	RPL7P7	CTNNBIP1	LZIC	DFFA	SRM	EXOSC10	FBXO2	FBXO44	ZBTB17	CPLANE2	RNU1-1	RNU1-3	CROCC	RNU1-2	SDHB	PADI2	ARHGEF10L
			RPL37_negative	LINC01409	AJAP1	CLSTN1	MASP2	VPS13D	KAZN-AS1	DNAJC16	EMC1	UBXN10	ZBTB40	LUZP1	LINC01355	MAN1C1	XKR8	EYA3	OPRD1	PUM1	KPNA6	AGO4	AGO1	AGO3	MYCBP	ATP6V1E1P1	MKNK1-AS1	SLC5A9	AGBL4	AGBL4-IT1	NRDC	PLPP3	PRKAA2	DAB1	DAB1-AS1	JUN	HOOK1	NFIA-AS1	DOCK7	ANGPTL3	ITGB3BP	EFCAB7	DLEU2L	RAVER2	LINC01359	AK4	SGIP1	SLC35D1	LRRC7
			RPL37_positive	MTCO1P12	MTCO3P12	NOC2L	ISG15	SDF4	ACAP3	INTS11	MRPL20	ANKRD65	ATAD3B	SSU72	FNDC10	FAAP20	WRAP73	RPL22	ZBTB48	THAP3	DNAJC11	VAMP3	RPL7P7	CTNNBIP1	LZIC	EXOSC10	ZBTB17	RNU1-1	RNU1-3	SDHB	PADI2	ARHGEF10L	AKR7L	AKR7A2	MICOS10	LINC01141	PINK1	ALPL	CDC42	C1QC	C1QB	ASAP3	RPL11	PITHD1	FUCA1	PNRC2	RCAN3	AUNIP	CEP85
			RPL5_negative	LINC01409	TPRG1L	AJAP1	ACOT7	SLC25A33	CLSTN1	KIF1B	TARDBP	MASP2	VPS13D	PRDM2	KAZN-AS1	DNAJC16	EMC1	OTUD3	EIF4G3	USP48	RHCE	EYA3	KPNA6	AGO1	AGO3	DNALI1	HSPA5P1	ATP6V1E1P1	MKNK1-AS1	AGBL4	AGBL4-IT1	NRDC	PRKAA2	FYB2	DAB1-AS1	MYSM1	HOOK1	LINC01748	DOCK7	ANGPTL3	ITGB3BP	EFCAB7	DLEU2L	LINC01359	SLC2A3P2	AK4	SGIP1	SLC35D1	LRRC7
			RPL5_positive	WASH7P	WASH9P	MTCO1P12	MTCO3P12	ISG15	AGRN	SDF4	SCNN1D	ACAP3	INTS11	DVL1	ATAD3B	SSU72	MIB2	FAAP20	PRDM16-DT	PRDM16	WRAP73	RPL22	ZBTB48	THAP3	RPL7P7	EXOSC10	ZBTB17	RNU1-1	RNU1-3	CROCC	SDHB	PADI2	ARHGEF10L	AKR7A2	MICOS10	NBL1	LINC01141	PINK1	ECE1	CDC42	C1QC	C1QB	TCEA3	ASAP3	RPL11	PITHD1	FUCA1	PNRC2	CEP85
			RPS12_negative	LINC01409	LINC00115	TPRG1L	AJAP1	CAMTA1	ERRFI1	SLC25A33	KIF1B	TARDBP	MASP2	PRDM2	KAZN-AS1	TBCAP2	DNAJC16	EMC1	OTUD3	EIF4G3	USP48	LUZP1	LINC01355	EYA3	SFPQ	AGO4	AGO1	AGO3	HSPA5P1	MYCBP	ATP6V1E1P1	CYP4X1	AGBL4	AGBL4-IT1	ZNF859P	FAF1-AS1	NRDC	TUT4	USP24	PRKAA2	DAB1-AS1	MYSM1	LINC01748	NFIA-AS1	TM2D1	DOCK7	ANGPTL3	ALG6	ITGB3BP
			RPS12_positive	WASH7P	WASH9P	NOC2L	ISG15	AGRN	SDF4	ACAP3	INTS11	DVL1	MRPL20	ATAD3B	ATAD3A	SSU72	FNDC10	MIB2	NADK	FAAP20	PEX10	PLCH2	PRDM16-DT	PRDM16	RPL22	GPR153	ZBTB48	THAP3	PARK7	ENO1	CTNNBIP1	LZIC	DFFA	SRM	FBXO2	FBXO44	TNFRSF1B	ZBTB17	CPLANE2	RNU1-1	RNU1-3	CROCC	RNU1-4	RNU1-2	SDHB	PADI2	ARHGEF10L	SLC66A1	MICOS10
			RPS17_negative	LINC01409	LINC00115	TPRG1L	AJAP1	CAMTA1	ERRFI1	SLC25A33	CLSTN1	KIF1B	TARDBP	MASP2	VPS13D	PRDM2	KAZN-AS1	TBCAP2	DNAJC16	EMC1	OTUD3	EIF4G3	USP48	LUZP1	LINC01355	XKR8	EYA3	OPRD1	KPNA6	AGO4	AGO1	AGO3	HSPA5P1	MYCBP	ATP6V1E1P1	AGBL4	AGBL4-IT1	NRDC	PRKAA2	DAB1-AS1	MYSM1	NFIA-AS1	TM2D1	DOCK7	ANGPTL3	EFCAB7	DLEU2L	LINC01359	AK4
			RPS17_positive	MTCO3P12	ISG15	SDF4	ACAP3	INTS11	DVL1	MRPL20	ATAD3B	SSU72	MIB2	FAAP20	PRDM16-DT	PRDM16	RPL22	ZBTB48	THAP3	FBXO44	ZBTB17	RNU1-1	RNU1-3	CROCC	RNU1-4	RNU1-2	SDHB	PADI2	ARHGEF10L	AKR7L	MICOS10	NBL1	LINC01141	PINK1	CDC42	WNT4	C1QC	C1QB	TCEA3	ASAP3	RPL11	PITHD1	FUCA1	PNRC2	RPS6KA1	MAP3K6	ATP5IF1	LAPTM5	SNRNP40
			RPS23_negative	KLHL17	WNT4	SNHG12	PTPRU	MTF1	TRIT1	MED8-AS1	CCDC24	LURAP1	LINC01771	LRRC42	LINC01140	GAPDHP23	LINC01719	FMO5	PDIA3P1	RNVU1-1	SMU1P1	FAM20B	DISP1	PLD5	SELENOI	YPEL5	CEBPZOS	SRSF7	ASB3	PEX13	POLR2D	SP9	ERBB4	AP1S3	DUSP28	SRGAP3-AS2	GHRLOS	ACTG1P12	SS18L2	ABHD14B	CGGBP1	NAA50	POGLUT1	ACAD9	SCHIP1	KRT8P12	ACTRT3	ACTL6A	SEPTIN14P3
			RPS23_positive	RPL23AP24	CDK11B	TMEM50A	PPP1R8	INPP5B	EXO5	ZNF684	DLSTP1	PIGK	BCL10	LMO4	VCAM1	DAP3	C1orf220	TRAF3IP3	OR2L13	ZNF672	ID2	CYS1	DNAJC5G	TRIM54	ATP6V1E2	LGALSL	PEBP1P2	RFX8	ANAPC1	NBEAP2	TTC30A	NIF3L1	ANKMY1	LMCD1	RARB	FBXL2	EIF1B-AS1	CSPG5	SPCS1	ACOX2	CFAP20DC	EPHA3	IQCB1	SLC41A3	IFT122	SRPRB	PDCD10	CLDN1	TFRC
			RPS27AP5_negative	LINC00115	TBCAP2	USP48	LINC01355	S100PBP	AGO4	AGO3	KCNQ4	LURAP1	MKNK1-AS1	CYP4A22	AGBL4-IT1	KTI12	PARS2	DAB1	ANGPTL3	DLEU2L	LINC01359	SLC2A3P2	PDE4B-AS1	MIER1	SLC35D1	SERBP1	DEPDC1	LRRC7-AS1	GDI2P2	ERICH3	ADGRL2	TTLL7-IT1	CLCA4-AS1	LRRC8C	HMGB3P9	CCDC18-AS1	DPYD-AS1	MIR137HG	GPR88	GPR61	GNAI3	LRIF1	HSD3B1	HSD3BP4	GAPDHP33	HSD3BP5	ZNF697	PFN1P2	CD160
			RPS27AP5_positive	MTCO1P12	ISG15	SDF4	ACAP3	INTS11	MXRA8	ANKRD65	ATAD3A	FNDC10	RNF207	DNAJC11	EXOSC10	UBIAD1	CHCHD2P6	PLEKHM2	SDHB	ARHGEF10L	AKR7A2	PINK1	ALPL	ASAP3	RPL11	CEP85	ATP5IF1	FABP3	EIF3I	TFAP2E	OSCP1	MRPS15	SF3A3	NDUFS5	RPS8	UROD	PRDX1	IPP	POMGNT1	CMPK1	GPX7	DNAI4	TPI1P1	PIGK	PKN2	RPL5	SLC25A24	ATP5PB	PNRC2P1
		Depressed	RPL10_negative	LINC01128	FAM41C	ANKRD65	PRXL2B	AJAP1	FHAD1	RAP1GAP	RHD	HPCA	PSMB2	AGO3	FOXJ3	MKNK1-AS1	ATPAF1	ZNF859P	CYB5RL	SSBP3-AS1	DHCR24	PLPP3	NFIA	ANGPTL3	AK4	LRRC7	LRRC7-AS1	ZRANB2	ZRANB2-AS2	GDI2P2	NEXN	DDAH1	HS2ST1	LRRC8B	ZNF326	SNORA66	TMED5	F3	CNN3-DT	DPYD-AS1	SEC63P1	MIR137HG	AGL	DBT	BCAS2P2	DPH5	S1PR1	DNAJA1P5	AMIGO1
			RPL10_positive	DDX11L1	SDF4	INTS11	CCNL2	MRPL20	CDK11A	RPL22	DNAJC11	VAMP3	PARK7	RERE	SLC2A5	EXOSC10	DISP3	MIIP	CASP9	RNU1-1	RNU1-3	RNU1-4	RNU1-2	ARHGEF10L	AKR7A3	MICOS10	TCEA3	ASAP3	ID3	RPL11	HMGCL	MTFR1L	RPS6KA1	THEMIS2	SNORA73B	COL16A1	IQCC	EIF3I	HDAC1	SYNC	CSF3R	PPIEL	SCMH1	YBX1	P3H1	ZNF691	SZT2	KDM4A	RPS8
			RPL10A_negative	LINC01128	ANKRD65	ACOT7	CLSTN1	KIF1B	IFFO2	TMCO4	KIF17	SH2D5	RAP1GAP	ZBTB40	EPHB2	LUZP1	RHD	MAN1C1	ARID1A	PUM1	KPNA6	ST3GAL3	ZFYVE9	SSBP3	DHCR24	ZRANB2	AMIGO1	SLC6A17	KCNA2	LINC01750	NEFHP1	SV2A	MTMR11	UBAP2L	CHRNB2	EFNA3	SLC25A44	MEF2D	PRCC	HSP90AA3P	PEA15	PAPPA2	ABL2	HNRNPA1P54	CACNA1E	NMNAT2	PHLDA3	NAV1	PLEKHA6
			RPL10A_positive	DDX11L1	MRPL20-AS1	MRPL20	TNFRSF14	THAP3	PARK7	HMGN2P17	EXOSC10	NECAP2	SDHB	MICOS10	CDC42	ZNF436-AS1	RPL11	SYF2	MED18	TRNAU1AP	SNHG12	SNRNP40	TMEM234	EIF3I	ZBTB8OS	UTP11	TRIT1	P3H1	MED8	RPS8	UQCRH	OSBPL9	BTF3L4	DNAI4	DIRAS3	ACADM	RABGGTB	IFI44	SELENOF	PKN2	GTF2B	KYAT3	BTBD8	RPL5	DNTTIP2	TLCD4-RWDD3	EEF1A1P11	AMY2B	AMY1A
			RPL11_negative	LINC01128	FAM41C	MASP2	VPS13D	DNAJC16	ALDH4A1	TMEM222	KPNA6	PSMB2	RRAGC	ATPAF1	SSBP3-AS1	DHCR24	ANGPTL3	SGIP1	LRRC7	LRRC7-AS1	ZRANB2-AS2	GDI2P2	NEXN	LINC01725	CTBS	BCL10	ZNF326	CNN3-DT	SEC63P1	MIR137HG	SLC35A3	DNAJA1P5	AMIGO1	SLC6A17	KCNA2	KCND3	RSBN1	TRIM33	ATP1A1-AS1	HSD3BP4	HSD3BP5	NOTCH2	PDZK1	SV2A	ANP32E	CHTOP	GATAD2B	KCNN3	MTX1
			RPL11_positive	DDX11L1	ACAP3	DVL1	AURKAIP1	MRPL20	MIB2	CDK11A	PLCH2	PANK4	RPL22	RNF207	THAP3	DNAJC11	PARK7	SLC2A5	LZIC	EXOSC10	TNFRSF1B	CROCCP3	RNU1-1	RNU1-3	CROCC	RNU1-4	RNU1-2	MICOS10	PINK1	C1QA	C1QC	C1QB	TCEA3	RPL11	PNRC2	RCAN3	SYF2	MTFR1L	RPS6KA1	TRNP1	PTAFR	MED18	RCC1	SNORA73B	LAPTM5	CCDC28B	TMEM234	EIF3I	HDAC1
			RPL15_negative	LINC01409	ANKRD65	PRDM16-DT	PRDM16	RNU6-37P	MASP2	DNAJC16	LINC01355	FUCA1	MACO1	NKAIN1	SFPQ	OSCP1	SF3A3	NFYC	CYP4X1	SLC5A9	DOCK7	ANGPTL3	SLC2A3P2	GNG12-AS1	SGO1P1	ZRANB2-AS2	GDI2P2	ERICH3-AS1	ST6GALNAC5	NEXN	ARHGAP29	RTCA-AS1	DNAJA1P5	ELAPOR1	MAGI3	TRIM33	PTGFRN	PFN1P2	PDZK1	PDE4DIPP6	VPS45	MCL1	OAZ3	SYT11	HSP90AA3P	CADM3-AS1	COPA	B4GALT3	POU2F1
			RPL15_positive	ACAP3	DVL1	CDK11A	PRKCZ	CHD5	RPL22	RNF207	DNAJC11	VAMP3	SLC2A5	LZIC	NMNAT1	DFFA	ZBTB17	NECAP2	RNU1-4	RNU1-2	C1QC	TCEA3	ID3	RPL11	PITHD1	RCAN3	CLIC4	MTFR1L	RPS6KA1	TRNP1	PTAFR	MED18	LAPTM5	AZIN2	ZMYM1	ZMYM4	C1orf216	ADPRS	SH3D21	YRDC	C1orf122	PABPC4	YBX1	P3H1	ZNF691	TMEM125	ELOVL1	RPS8	PTCH2
			RPL17_negative	PRXL2B	MASP2	EFHD2	RHD	PPIE	PIK3R3	MKNK1-AS1	AGBL4	FAF1-AS1	SSBP3	SSBP3-AS1	DHCR24	NFIA	IL12RB2	NEGR1	AK5	HS2ST1	GBP1P1	LRRC8C-DT	TMED5	CNN3-DT	SASS6	WNT2B	ATP1A1-AS1	NUDT4P2	LINC00624	PDE4DIPP1	NUDT4B	POGZ	OAZ3	C2CD4D-AS1	PYGO2	MTX1P1	SYT11	SLC25A44	HSP90AA3P	POU2F1	RC3H1	RABGAP1L	PAPPA2	TRMT1L	CDC73	B3GALT2	ZNF281	PPP1R12B	ADORA1
			RPL17_positive	DDX11L1	WASH7P	CICP27	SDF4	DVL1	TNFRSF14	RPL22	ICMT	PLEKHG5	ZBTB48	SLC2A5	EXOSC10	TNFRSF1B	RNU1-1	RNU1-3	RNU1-4	RNU1-2	SDHB	AKR7A2	DDOST	C1QA	C1QC	C1QB	RPL11	RCC1	EIF3I	CSMD2	MRPS15	CSF3R	NDUFS5	PPIEL	RLF	P3H1	SVBP	HYI	MUTYH	PATJ	LEPROT	ARID3BP1	RPF1	GTF2B	GBP3	RPL5	RPL7P9	RPSAP19	COL11A1
			RPL27A_negative	PRDM16-DT	ERRFI1	RNU6-37P	DNAJC16	ALDH4A1	OTUD3	LINC01355	GPR3	SF3A3	ATP6V1E1P1	CYP4X1	SLC5A9	AGBL4-IT1	MRPL37	NFIA-AS1	DOCK7	ANGPTL3	ALG6	SLC2A3P2	SGO1P1	LRRC7-AS1	ZRANB2-AS2	ERICH3-AS1	NEXN	LINC01725	LPAR3	ZNF326	HMGB3P9	CCDC18-AS1	F3	MIR137HG	CDC14A	DNAJA1P5	NDUFA4P1	ELAPOR1	GSTM1	GSTM5	MAGI3	TRIM33	WDR3	NOTCH2	PDZK1	CCT8P1	VPS45	ARNT	PIP5K1A
			RPL27A_positive	UBE2J2	ACAP3	VWA1	SSU72	CDK11A	SLC35E2A	PANK4	DFFB	CHD5	RPL22	RNF207	DNAJC11	VAMP3	PARK7	SPSB1	CTNNBIP1	LZIC	NMNAT1	FBXO44	KIAA2013	PLOD1	MIIP	ZBTB17	RNU1-1	NBPF1	CROCC	RNU1-4	MST1L	RNU1-2	LINC01141	C1QC	ASAP3	ID3	RPL11	NIPAL3	RCAN3	CLIC4	MTFR1L	RPS6KA1	MED18	GMEB1	LAPTM5	PEF1	TMEM234	HDAC1	MARCKSL1
			RPL3_negative	LINC01409	FAM41C	ANKRD65	PRDM16-DT	ERRFI1	RNU6-37P	MASP2	KAZN-AS1	DNAJC16	OTUD3	LINC01355	ELOA-AS1	RSRP1	ZMYM6	SFPQ	OSCP1	SF3A3	MYCBP	TMSB4XP1	ATP6V1E1P1	MKNK1-AS1	CYP4X1	SLC5A9	AGBL4	HSPB11	LINC01748	NFIA-AS1	TM2D1	DOCK7	ANGPTL3	ALG6	DLEU2L	SLC2A3P2	SLC35D1	IL12RB2	GNG12-AS1	DEPDC1	LRRC7	SGO1P1	LRRC7-AS1	ZRANB2-AS2	GDI2P2	FPGT-TNNI3K	ERICH3-AS1	SLC44A5	NEXN
			RPL3_positive	ACAP3	DVL1	MRPL20	SSU72	CDK11B	CDK11A	PRKCZ	CHD5	RPL22	GPR153	PLEKHG5	DNAJC11	VAMP3	PARK7	RERE	SLC2A5	LZIC	DFFA	EXOSC10	DISP3	FBXO44	KIAA2013	MIIP	PDPN	CASP9	ZBTB17	RNU1-1	RNU1-3	CROCC	RNU1-4	RNU1-2	ARHGEF10L	MRTO4	MICOS10	ECE1	C1QA	ASAP3	ID3	RPL11	ELOA	CLIC4	MTFR1L	UBXN11	RPS6KA1	GMEB1	LAPTM5
			RPL31_negative	LINC01128	FAM41C	ANKRD65	MASP2	VPS13D	DNAJC16	UBXN10	RHD	KPNA6	SSBP3-AS1	DHCR24	LRRC7	LRRC7-AS1	ZRANB2	ZRANB2-AS2	GDI2P2	ERICH3	ERICH3-AS1	NEXN	LINC01725	ZNF326	SNORA66	CNN3-DT	SEC63P1	MIR137HG	SLC35A3	DPH5	DNAJA1P5	AMIGO1	LINC01750	TRIM33	PDZK1	NUDT4P2	NUDT4B	SV2A	OAZ3	CHTOP	KCNN3	MTX1	SYT11	SLC25A44	HSP90AA3P	ACKR1	PBX1	POU2F1	F5
			RPL31_positive	DDX11L1	SDF4	ACAP3	DVL1	MRPL20	TNFRSF14	RPL22	THAP3	DNAJC11	PARK7	RERE	SLC2A5	LZIC	EXOSC10	DISP3	TNFRSF1B	RNU1-1	RNU1-3	CROCC	RNU1-4	RNU1-2	SDHB	MICOS10	PINK1	C1QA	C1QC	C1QB	TCEA3	ID3	RPL11	MTFR1L	RPS6KA1	TRNP1	RCC1	SNORA73B	EIF3I	HDAC1	ZMYM4	ADPRS	CSF3R	YRDC	UTP11	NDUFS5	PPIEL	TRIT1	SCMH1
			RPL36_negative	LINC01409	LINC00115	ANKRD65	MASP2	VPS13D	KAZN-AS1	DNAJC16	UBXN10	LINC01355	KPNA6	RRAGC	AGBL4	NRDC	DHCR24	NFIA	ANGPTL3	SLC2A3P2	LRRC7	LRRC7-AS1	ZRANB2-AS2	GDI2P2	FPGT-TNNI3K	ERICH3-AS1	NEXN	LINC01725	CTBS	ZNF326	CNN3-DT	SLC35A3	DPH5	KCND3	MAGI3	TRIM33	ATP1A1-AS1	HSD3BP4	HSD3BP5	PDZK1	NUDT4P2	PDZK1P1	NUDT4B	SV2A	OAZ3	CHTOP	MTX1	GBA	SYT11
			RPL36_positive	CICP27	ACAP3	INTS11	DVL1	AURKAIP1	MRPL20	MIB2	PLCH2	PANK4	RPL22	RNF207	ICMT	TNFRSF25	PLEKHG5	PARK7	SLC2A5	LZIC	DFFA	EXOSC10	DISP3	TNFRSF1B	HNRNPCL2	CROCCP3	RNU1-1	RNU1-3	RNU1-4	RNU1-2	MICOS10	PINK1	C1QA	C1QC	C1QB	TCEA3	RPL11	PNRC2	RCAN3	SYF2	MTFR1L	RPS6KA1	TRNP1	THEMIS2	PTAFR	MED18	RCC1	SNORA73B	LAPTM5
			RPL37_negative	LINC01409	LINC00115	AJAP1	TARDBP	MASP2	VPS13D	DNAJC16	KPNA6	PSMB2	RRAGC	NT5C1A	ATPAF1	ZNF859P	NRDC	SSBP3-AS1	DHCR24	NFIA	ANGPTL3	SGIP1	LRRC7	LRRC7-AS1	ZRANB2-AS2	GDI2P2	NEXN	CTBS	DDAH1	SH3GLB1	HS2ST1	F3	CNN3-DT	DPYD-AS1	SEC63P1	AGL	SLC35A3	AHCYL1	SLC6A17	KCNA2	KCND3	TRIM33	ATP1A1-AS1	HSD3BP4	LINC00622	HSD3BP5	ZNF697	NOTCH2	SV2A
			RPL37_positive	CICP27	SDF4	ACAP3	INTS11	MRPL20	MIB2	CDK11A	PLCH2	PANK4	RPL22	RNF207	TNFRSF25	PARK7	SLC2A5	LZIC	EXOSC10	DISP3	TNFRSF1B	CROCCP3	RNU1-1	RNU1-3	RNU1-4	RNU1-2	MICOS10	PINK1	C1QA	C1QC	C1QB	TCEA3	RPL11	RCAN3	SYF2	RPS6KA1	THEMIS2	PTAFR	SNORA73B	TINAGL1	COL16A1	CCDC28B	IQCC	EIF3I	HDAC1	CSF3R	GNL2	PPIEL	SCMH1
			RPL5_negative	LINC01128	FAM41C	PRXL2B	AJAP1	MASP2	VPS13D	DNAJC16	ALDH4A1	KPNA6	HPCA	PSMB2	SSBP3-AS1	DHCR24	NFIA	ANGPTL3	LRRC7	LRRC7-AS1	ZRANB2-AS2	GDI2P2	NEXN	BCL10	DDAH1	HS2ST1	CNN3-DT	SEC63P1	MIR137HG	SLC35A3	DNAJA1P5	AMIGO1	SLC6A17	KCND3	TRIM33	ATP1A1-AS1	HSD3BP4	HSD3BP5	NOTCH2	PDZK1	SV2A	ANP32E	CHTOP	GATAD2B	KCNN3	MTX1	GBA	SYT11	SLC25A44
			RPL5_positive	ACAP3	MRPL20	CDK11A	PLCH2	RPL22	RNF207	DNAJC11	PARK7	SLC2A5	LZIC	EXOSC10	TNFRSF1B	RNU1-1	RNU1-3	RNU1-4	RNU1-2	AKR7A3	MICOS10	C1QA	C1QC	C1QB	TCEA3	RPL11	RCAN3	SYF2	RPS6KA1	THEMIS2	PTAFR	MED18	SNORA73B	CCDC28B	IQCC	EIF3I	HDAC1	ZMYM1	ZMYM4	CSF3R	GNL2	PPIEL	OXCT2	SCMH1	CCDC30	YBX1	P3H1	ZNF691	ATP6V0B
			RPS12_negative	LINC01409	LINC01128	FAM41C	ANKRD65	PRDM16-DT	AJAP1	TARDBP	MASP2	VPS13D	KAZN-AS1	DNAJC16	ALDH4A1	EMC1	UBXN10	LINC01355	FUCA1	TMEM222	EYA3	KPNA6	PSMB2	SF3A3	RRAGC	PPT1	ATPAF1	NRDC	SSBP3-AS1	DHCR24	DAB1-AS1	DOCK7	ANGPTL3	SLC2A3P2	SGIP1	LRRC7	SGO1P1	LRRC7-AS1	ZRANB2-AS2	GDI2P2	ERICH3-AS1	NEXN	LINC01725	CTBS	BCL10	DDAH1	HS2ST1	ZNF326	F3
			RPS12_positive	ACAP3	DVL1	MRPL20-AS1	MRPL20	MIB2	CDK11A	PLCH2	PANK4	RPL22	RNF207	TNFRSF25	PLEKHG5	PARK7	SLC2A5	LZIC	NMNAT1	DFFA	EXOSC10	TNFRSF1B	HNRNPCL2	CROCCP3	RNU1-1	RNU1-3	CROCC	RNU1-4	RNU1-2	MICOS10	PINK1	NBPF3	C1QA	C1QC	C1QB	TCEA3	RPL11	PNRC2	RCAN3	SYF2	MTFR1L	RPS6KA1	THEMIS2	PTAFR	MED18	SNORA73B	LAPTM5	TINAGL1	CCDC28B
			RPS17_negative	LINC01128	FAM41C	ANKRD65	AJAP1	ERRFI1	VPS13D	ALDH4A1	KPNA6	PSMB2	RAD54L	ATPAF1	CYB5RL	SSBP3-AS1	DHCR24	ANGPTL3	LRRC7	LRRC7-AS1	ZRANB2	ZRANB2-AS2	GDI2P2	ERICH3	NEXN	LINC01725	DDAH1	ZNF326	HMGB3P9	CNN3-DT	MIR137HG	DPH5	DNAJA1P5	AMIGO1	GSTM5	KCND3	LINC01750	TRIM33	NUDT4P2	SV2A	CHTOP	KCNN3	MTX1	GBA	SYT11	SLC25A44	HSP90AA3P	ACKR1	KCNJ9
			RPS17_positive	DDX11L1	ACAP3	INTS11	MRPL20	SLC35E2A	RPL22	RNF207	THAP3	DNAJC11	PARK7	RERE	SLC2A5	LZIC	EXOSC10	DISP3	CASP9	RNU1-1	RNU1-3	CROCC	RNU1-4	RNU1-2	AKR7A3	MICOS10	C1QA	TCEA3	ASAP3	RPL11	SYF2	MTFR1L	RPS6KA1	SNORA73B	SNRNP40	COL16A1	IQCC	TMEM234	EIF3I	HDAC1	ZBTB8A	ZMYM4	CSF3R	YRDC	PPIEL	TRIT1	SCMH1	PPIH	YBX1
			RPS23_negative	FHAD1	ZMYM6	SLC2A1-AS1	MKNK1-AS1	CYB5RL	SSBP3-AS1	TTC4	SLC44A5	LPAR3	SETSIP	TMED5	MIR137HG	RTCA-AS1	AMY2A	GPR61	NRAS	PPIAL4C	CHTOP	RUSC1-AS1	HSP90AA3P	SEC16B	C1orf220	TOR3A	RN7SL230P	LHX4	RPL5P5	KLHL12	KCNH1-IT1	LINC00467	PPP2R5A	ZNF678	HMGN2P19	THAP12P8	LINC02774	MYT1L-AS1	LINC01814	RN7SL674P	GEN1	TTC32	NDUFAF2P1	NLRC4	CEBPZOS	ARHGEF33	RPS27AP7	HMGB1P31	PUS10
			RPS23_positive	DNAJC11	PARK7	SLC2A5	RNU1-1	RNU1-3	RNU1-4	RNU1-2	ARHGEF10L	LINC00339	ID3	UBXN11	TINAGL1	PPIEL	P3H1	FGGY	RPF1	GTF2B	HFM1	RPL5	TMIGD3	SRGAP2C	LINC02798	SRGAP2D	RNVU1-28	SRGAP2B	NBPF10	RNVU1-29	RNVU1-7	BOLA1	SETDB1	FLG-AS1	S100A6	HCN3	LAMTOR2	MNDA	ATP1B1	FAM20B	LAMC1	RGS18	CFH	SRGAP2	SNAP47	TRIM67	SIPA1L2	LYPD8	RPS7
			RPS27AP5_negative	ERRFI1	VPS13D	DDI2	KIAA0319L	SF3A3	PPIE	CYP4X1	SLC5A9	PPP1R8P1	KTI12	SSBP3	NEGR1	AK5	BCL10	CCN1	LRRC8C-DT	ZNF326	CNN3-DT	WDR47	ATP1A1-AS1	ADAR	MTX1	MTX1P1	SYT11	SELP	PAPPA2	B3GALT2	ATP2B4	DSTYK	YOD1	VASH2	CNIH3	COG2	SNORA14B	RYR2	CHRM3	GAREM2	MAPRE3-AS1	NRBP1	EHD3	PRKCE	ERLEC1	TSPYL6	B3GNT2	MTFR2P1	GMCL1
			RPS27AP5_positive	TNFRSF14	PLEKHG5	DFFA	UBIAD1	RPL12P14	NBPF1	RNU1-2	C1QC	PNRC2	RCC1	CSMD2	CSF3R	YBX1	P3H1	B4GALT2	RPS8	ZSWIM5	MUTYH	POMGNT1	MKNK1	RN7SKP291	PATJ	LINC01361	SELENOF	BTBD8	EEF1A1P11	COL11A1	AMYP1	ATXN7L2	RPL7P8	MAN1A2	PNRC2P1	PDE4DIPP2	FCGR1B	FAM72B	RNVU1-18	FCGR1CP	NBPF15	RNVU1-31	PEX11B	TXNIP	RNVU1-29	PDIA3P1	NBPF11	ABHD17AP1	NBPF14
[truncated: 2,441 more columns]

## Sheet: mm_SeedGene-Correlates
Mouse	Female	Control	Rpl10_negative	Gm16070	Gm37067	4933407L21Rik	C130036L24Rik	Traf3ip1	Gm37036	Gm17916	Cntnap5a	Dstyk	Igfn1	Abl2	Gm37768	Gm37785	Nacc2	Tsc1	Sptan1	Cdk9	Gm14033	Gad1	Tnks1bp1	Ankrd63	Exd1	Trp53bp1	Ppip5k1	Ankef1	Sdcbp2	Myh7b	Nfs1	4930518I15Rik	Dhx35	Plcg1	9430021M05Rik	Zfp334	Cacna1f	Gripap1	Uxt	Dcaf12l2	Cfap47	Uprt	Sh3kbp1	Arhgap6	Vmn2r1	6430573P05Rik	Gria2	Tars2	Trmt13
			Rpl10_positive	Imp4	Rpl31	Bivm	Gm8292	Ppil3	Gm7329	Gm5829	Farsb	Rpl19-ps1	2810459M11Rik	Gm7785	Btf3-ps1	Gm8451	Rpl31-ps9	Snrpe	Gpr37l1	2310009B15Rik	Ncf2	Pappa2	Gm2962	Fcer1g	Tma7-ps	Degs1	9630028B13Rik	Nenf	Gm13292	Commd3	Psmd5	Gtdc1	Arl6ip6	Gm13623	Gorasp2	Atp5g3	Gm13653	Mir684-1	Rpl30-ps3	1110051M20Rik	Rpl10-ps1	Elp4	Mtln	Hspa12b	Smim26	Entpd6	Gm14150	Tpx2	Tspyl3
			Rpl10a_negative	Gm37686	Gm7341	Gm26901	Gm37409	Gm38120	Gm9947	Gm19680	Gm33280	Uggt1	Cnnm3	4930556I23Rik	Tsga10	Gm37062	Gm29325	Raph1	Unc80	Gm37755	Gm37931	Zfp142	Obsl1	4833412K13Rik	Gm37738	Hdac4	Gm37048	Gm37036	Rnpepl1	Kif1a	Farp2	Gm37566	Gm8173	Cntnap5a	Gm37745	Gm37510	Pfkfb2	Gm37084	Gm10538	Ppfia4	Syt2	Nav1	Kif21b	Gm10138	Trmt1l	Apobec4	Gm28791	Shcbp1l	Cacna1e
			Rpl10a_positive	Tcea1	Gm6104	Snhg6	Smt3h2-ps4	Rpl5-ps1	Rpl7	Eloc	Tmem70	Gm7846	Gm5525	Rpl12-ps1	Txndc9	Fhl2	Gm4852	Nab1	Ormdl1	Gm8292	1700066M21Rik	Ppil3	Ndufb3	Sumo1	Eif4a-ps4	Eef1b2	Gm13750	Gm7329	Lancl1	Gm5829	Rpl37a	Arpc2	Tuba4a	Scg2	Cul3	Mff	Rpl19-ps1	Gm18180	Pde6d	Gm6136	Cops8	Ndufa10	Cops9	Mterf4	Gm6028	Gm3851	Dbi	Gm8451	Rpl31-ps9
			Rpl11_negative	Xkr4	Gm37180	Gm37363	Gm7341	Vcpip1	Mcmdc2	Cspp1	Gm37569	Fam135a	Adgrb3	Gm38286	Gm38260	Gm37077	2900022M07Rik	Gm37906	Gm9839	Gm37792	Zfp451	Gm37354	Gm38336	Gm37127	F830112A20Rik	Inpp4a	Eif5b	Gm37062	Gm37309	Gm29325	Gls	Gm37242	Gm29670	Pgap1	Gm36955	Mpp4	Gm29017	D430013B06Rik	Fam117b	Gm37531	Gm18829	Carf	Abi2	Gm20342	Gm10558	Unc80	Kansl1l	Gm37733	Zfp142
			Rpl11_positive	Sox17	Rrs1	Snhg6	Smt3h2-ps4	Rpl7	Gm10075	Mcm3	Gm5525	Gm6473	Prim2	Ccdc115	Cox5b	Actr1b	Txndc9	Gm19587	Gm5526	Gm4852	Gm8337	Nab1	Gm5527	Pms1	Ormdl1	Hspd1	Hspe1	Gm6822	Tyw5	Cbx3-ps7	Gm973	Sumo1	Gm15464	Eif4a-ps4	Eef1b2	Gm13750	Rpl10a-ps1	Acadl	Xrcc5	Rpl37a	Igfbp2	Aamp	Bcs1l	Rnf25	Zfand2b	Dnpep	Scg2	Mrpl44	Gm5529
			Rpl15_negative	Gm37686	Gm37409	Gm38120	Gm9947	Gm19680	Gm9839	Gm33280	Cnnm3	4930556I23Rik	Gm37062	Unc80	Gm37755	Gm37931	Zfp142	Obsl1	Inha	4833412K13Rik	Gm37738	Gpr55	Hdac4	Gm37048	Rnpepl1	Farp2	Cntnap5b	Gm8173	Cntnap5a	Gli2	Gm37510	Gm37084	Ppp1r12b	Gm15445	Gm10138	Gm28791	Shcbp1l	Cacna1e	Gm36975	Gm20045	3110062G12Rik	Enah	Gm10516	Grin1os	Kcnt1	Snapc4	Sec16a	Fam163b	Ntng2
			Rpl15_positive	Tcea1	Atp6v1h	Gm6161	Snhg6	Smt3h2-ps4	Rpl5-ps1	Rpl7	Ube2w	Eloc	Tmem70	Tmem14a	Gm7658	Gm7846	Ccdc115	Rpl12-ps1	Unc50	Txndc9	Pdcl3	Fhl2	Gm4852	Ormdl1	Asnsd1	Gm8292	1700066M21Rik	Ppil3	Ndufb3	Gm7329	Arpc2	Tuba4a	Resp18	Scg2	Gm5529	Cul3	Rpl19-ps1	Pde6d	Gm6136	Cops8	Cops9	Mterf4	Gm6028	Nifk	Insig2	Gm8451	Rpl31-ps9	Snrpe	Adipor1
			Rpl17_negative	Gm37363	Gm37686	Gm7341	4732440D04Rik	Gm38024	Gm38259	Gm37143	Sgk3	Mcmdc2	Cspp1	Prex2	Gm38069	Gm38380	Gm38116	Gm38243	Fam135a	Gm37011	Gm29214	Gm37051	Gm37628	8030445P17Rik	Gm37077	Gm37895	Gm36952	2900022M07Rik	Gm37906	Gm37110	Gm37911	Dst	Gm37354	Gm38157	Gm26788	F830112A20Rik	4930439A04Rik	Coa5	Gm28151	Gm28320	Gm29325	Nemp2	Gm37242	Gm29670	Pgap1	Gm36955	Mars2	Gm38056	Gm37607
			Rpl17_positive	Sox17	Gm6123	Rrs1	Smt3h2-ps4	Rpl7	Gm7114	Bag2	Cox5b	Mrpl30	Rnf149	Gm5526	Gm4852	Gm5527	Hspe1	Gm6822	Tyw5	Gm20257	Sumo1	Eif4a-ps4	Eef1b2	Gm13750	Rpl10a-ps1	Pecr	Rpl37a	Aamp	Rnf25	Retreg2	Scg2	Gm5529	Dner	Gm2427	Gm6136	Eif4e2	Ramp1	Ndufa10	Stk25	Dtymk	Gm3851	Dbi	Map3k19	Dars	Mapkapk2	Gm8618	Cyb5r1	Tmem9	Gm5837
			Rpl27a_negative	Gm37363	Gm37686	Gm7341	Gm26901	Cspp1	Gm37409	Gm37702	Gm38120	Gm9947	Gm37077	2900022M07Rik	Gm37906	Gm19680	Gm9839	Gm37792	Dst	Gm37354	Gm37127	Gm33280	Cnnm3	F830112A20Rik	4930556I23Rik	Eif5b	Gm37062	Gm37309	Gm29325	Gm37242	Pgap1	Gm29017	D430013B06Rik	Gm18829	Raph1	Gm20342	Gm10558	Unc80	Kansl1l	Gm37755	Gm37931	Zfp142	Inha	4833412K13Rik	Gm37738	Gm37914	Gm38142	Gm38021	Dgkd
			Rpl27a_positive	Sox17	Gm6104	Atp6v1h	Snhg6	Smt3h2-ps4	Rpl5-ps1	Rpl7	Ube2w	Tmem70	Gm10075	Gm7846	Gm5525	Ccdc115	Cox5b	Unc50	Txndc9	Fhl2	Gm4852	Nab1	Ormdl1	Hspe1	Gm6822	Gm8292	Tyw5	Ndufb3	Sumo1	Eif4a-ps4	Eef1b2	Gm13750	Rpl37a	Arpc2	Tuba4a	Scg2	Gm5529	Mff	Rpl19-ps1	Gm18180	Psmd1	Pde6d	Gm6136	Gigyf2	Cops8	Ndufa10	Cops9	Mterf4	Gm6028
			Rpl3_negative	Xkr4	Gm37180	Gm37363	Gm37686	Gm7341	4732440D04Rik	Gm38372	Gm26901	Gm38259	Gm37143	Sgk3	Mcmdc2	Cspp1	Arfgef1	Gm37569	Gm37409	Gm37702	Gm38120	Gm38380	Gm38116	Gm37138	Gm26866	Fam135a	Adgrb3	Gm20172	Gm37543	Gm37862	Gm38286	Gm37880	Gm37011	Gm37051	Gm38260	Gm37628	8030445P17Rik	Gm38198	Gm37077	Gm36952	2900022M07Rik	Gm37522	Gm37906	Gm37110	Gm37911	Gm9839	Gm37792	Zfp451	Dst
			Rpl3_positive	Sox17	Rrs1	Snhg6	Smt3h2-ps4	Rpl7	Gm10075	Gm5525	Gm6473	Prim2	Ccdc115	Cox5b	Actr1b	Unc50	Mrpl30	Txndc9	Nck2	Gm5526	Gm4852	Gm8337	Nab1	Gm5527	Pms1	Ormdl1	Hspd1	Hspe1	Gm6822	Tyw5	Cbx3-ps7	Sumo1	Gm15464	Eif4a-ps4	Ndufs1	Eef1b2	Gm13750	Rpl10a-ps1	Acadl	Xrcc5	Rpl37a	Arpc2	Aamp	Rnf25	Retreg2	Scg2	Mrpl44	Serpine2	Gm5529
			Rpl31_negative	Rab23	Mfsd6	Nop58	Gm6159	Rhbdd1	Atg16l1	Usp40	Agap1	Capn10	Gm10193	Gm8141	Tmem163	Pfkfb2	Rbbp5	Glrx2	Trmt1l	Klhl20	Brox	Gad2	Gpsm1	Tsc1	Odf2	Gle1	Gm13619	Nat10	Ryr3	Cdin1	Slc27a2	Tmem87b	Sstr4	Sdcbp2	Sla2	Soga1	Zfp334	Col9a3	Myt1	Uxt	Tmem255a	Prrg3	Gm14817	Flna	Taz	4933407K13Rik	Ophn1	Cstf2	Armcx4
			Rpl31_positive	Gm28438	Gm28437	Gm29216	Rpl12-ps1	Rpl31	Pantr1	Fhl2	Mettl21c	Gm23240	Gm8292	Spats2l	Gm11605	Ap1s3	Gm25395	Scarna6	Sag	Thap4	Gm37140	Gm6028	Rpl31-ps9	Klhdc8a	Gpr37l1	Kcnt2	Gm15583	Ncf2	Fam163a	2810025M15Rik	Gm15429	Rpsa-ps1	BC055324	Fam78b	Aldh9a1	Rgs4	Fcer1g	Tma7-ps	Ackr1	Rgs7	Gm5561	9630028B13Rik	Kcnh1	Traf3ip3	Cdnf	Proser2	Commd3	Gm13410	Npdc1
			Rpl36_negative	Xkr4	Gm37180	Gm37363	Gm37143	Mcmdc2	Cspp1	Lactb2	Kcnb2	Gm38116	Fam135a	Adgrb3	Gm37543	Gm37211	Gm38286	Gm37051	Gm37522	Gm37906	Gm37354	Coa5	Mgat4a	Gm3617	Tgfbrap1	Gls	Gm29670	Hecw2	Pgap1	Mars2	Gm37607	Gm29017	Bmpr2	Fam117b	Gm37531	Carf	Abi2	Gm20342	Plekhm3	Unc80	Zfp142	Inha	Nyap2	Agfg1	Gm37485	Gm38021	Asb1	BC055308	B230216N24Rik
			Rpl36_positive	Rpl7	Gm6473	Ccdc115	Cox5b	Gm16894	Pantr2	Gm5526	Nab1	Gm5527	Pms1	Hspe1	Gm6822	Tyw5	Sumo1	Gm15464	Ndufs1	Eef1b2	Rpl10a-ps1	Acadl	Atic	Aamp	Dnpep	Serpine2	Itm2c	Ptma	Gigyf2	Ilkap	Hes6	Gm6430	Prdx2-ps1	Nifk	Gm3851	Tmem177	Dbi	Nckap5	Chil1	Tnnt2	Tmem9	Gm19705	Uchl5	Rbm3-ps	Stx6	Gm2000	4930523C07Rik	Mrps14	Gas5
			Rpl37_negative	Gm37363	Gm37686	Gm7341	Gm16041	4732440D04Rik	Gm38259	Mybl1	Sgk3	Cspp1	Gm38178	Gm38069	Gm38380	Gm38243	Ogfrl1	Gm37011	Gm37628	8030445P17Rik	Gm37077	Gm36952	2900022M07Rik	Gm37906	Gm37110	Dst	Gm37354	Gm38157	Gm26788	F830112A20Rik	Inpp4a	4930439A04Rik	Gm37062	Gm29325	Nemp2	Gm37242	1700019D03Rik	Gm36955	Sf3b1	Gm38056	Gm37607	Fam126b	Trak2	Mpp4	D430013B06Rik	Gm37531	Gm18829	Gm20342	Pikfyve
			Rpl37_positive	Sox17	Gm37108	Rrs1	Smt3h2-ps4	Rpl7	Gm5525	Gm7114	Bag2	Cox5b	Actr1b	Mrpl30	Gm19587	Gm5526	Gm5527	Hspe1	Gm20257	Tmem237	Sumo1	Eif4a-ps4	Eef1b2	Gm13750	Rpl10a-ps1	Xrcc5	Rpl37a	Igfbp2	Rnf25	Retreg2	Zfand2b	Serpine2	Gm6136	Eif4e2	Gigyf2	Ramp1	Ndufa10	Stk25	Dtymk	Gm3555	Ralb	Gm3851	Dbi	Gm6170	Mapkapk2	Gm29257	Gm8618	Gm4204	Tmem9
			Rpl5_negative	Xkr4	Gm37180	Gm37363	Gm7341	4732440D04Rik	Gm38372	Gm26901	Gm38259	Gm37143	Sgk3	Mcmdc2	Cspp1	Gm37569	Gm37409	Gm37702	Gm38120	Gm38380	Lactb2	Gm9947	Gm38116	Gm37138	Gm26866	Fam135a	Adgrb3	Gm20172	Gm37543	Gm37331	Gm37211	Gm37862	Gm38286	Gm37880	Gm37051	Gm38260	Gm37628	Gm37077	2900022M07Rik	Gm37522	Gm37906	Gm9839	Zfp451	Gm37354	Gm37127	Inpp4a	Coa5	Mgat4a	Eif5b
			Rpl5_positive	Sox17	Gm6104	Snhg6	Cops5	Smt3h2-ps4	Rpl7	Gm10075	Gm5525	Gm6473	Prim2	Ccdc115	Cox5b	Unc50	Txndc9	Pantr2	Nck2	Gm5526	Gm4852	Gm8337	Nab1	Gm5527	Ormdl1	Hspd1	Hspe1	Gm6822	Tyw5	Cbx3-ps7	Sumo1	Gm15464	Eif4a-ps4	Ndufs1	Eef1b2	Gm13750	Rpl10a-ps1	Rpl37a	Aamp	Dnpep	Scg2	Mrpl44	Gm5529	Mff	Itm2c	Ptma	Gigyf2	Ilkap	Hes6
			Rps12_negative	Xkr4	Gm37180	Gm37363	2610203C22Rik	Vcpip1	Mcmdc2	Lactb2	Smap1	Gm37543	Gm38286	Gm37354	Mgat4a	Lonrf2	Gls	Hecw2	Pgap1	Clk1	Fam126b	Bmpr2	Fam117b	Gm37531	Carf	Abi2	Zdbf2	Pikfyve	Gm37262	Agfg1	Gm38021	Gm29480	Gm29667	Relch	Zcchc2	Dsel	Ptpn4	Gm38263	Gm37868	Yod1	Zc3h11a	Gm37368	Btg2	Kdm5b	4930596I21Rik	Gm37655	Ro60	Ptgs2	Smg7
			Rps12_positive	Gm6473	Ccdc115	Gm16894	Pantr2	Gm5527	Pms1	Hspe1	Acadl	Gm15793	Aamp	Cyp27a1	Serpine2	Itm2c	Gigyf2	Ilkap	Hes6	5033417F24Rik	Chil1	Gm19705	Stx6	Gm2000	4930523C07Rik	Mrps14	Fmo2	Mettl18	Mgst3	Ndufs2	Pfdn2	Arhgap30	Rbm8a2	Sdccag8	Rps6kc1	Gstp-ps	Atp5c1	Vim	St8sia6	A930004D18Rik	Carlr	Mrpl41	Pnpla7	Anapc2	Edf1	Dipk1b	Med22	Rpl7a	Urm1
			Rps17_negative	Xkr4	Gm37180	Gm37363	Gm7341	Gm38259	Gm37143	Mcmdc2	Cspp1	Gm37569	Gm37702	Gm38120	Kcnb2	Gm38116	Gm37138	Fam135a	Gm28439	Adgrb3	Gm37543	Gm38286	Gm37051	Gm37628	Gm37077	2900022M07Rik	Gm37906	Gm37911	Gm9839	Zfp451	Gm37354	Coa5	Eif5b	Gm3617	Tgfbrap1	Gls	Gm37242	Gm29670	Pgap1	Gm36955	9130024F11Rik	Gm37607	Gm29017	D430013B06Rik	Fam117b	Gm37531	Carf	Abi2	Gm20342
			Rps17_positive	Sox17	Snhg6	Smt3h2-ps4	Rpl7	Gm10075	Gm5525	Gm6473	Ccdc115	Cox5b	Unc50	Nck2	Gm5526	Gm4852	Nab1	Gm5527	Pms1	Ormdl1	Hspd1	Hspe1	Gm6822	Tyw5	Cbx3-ps7	Sumo1	Gm15464	Eif4a-ps4	Ndufs1	Eef1b2	Gm13750	Rpl10a-ps1	Acadl	Atic	Rpl37a	Aamp	Dnpep	Scg2	Gm5529	Gm2427	Itm2c	Ptma	Gigyf2	Ramp1	Ilkap	Hes6	Ndufa10	Stk25	Gm6430
			Rps23_negative	Xkr4	Gm37180	Gm37363	Gm37686	Gm7341	Gm19938	Gm16041	Gm38372	Gm26901	Gm38259	Sgk3	Mcmdc2	Cspp1	Gm37569	Gm37409	Gm37702	Gm38120	Gm38380	Gm38116	Gm37138	Fam135a	Adgrb3	Gm20172	Gm37543	Gm37331	Gm37862	Gm38286	Gm37880	Gm37011	Gm37051	Gm38260	Gm37628	Gm37077	2900022M07Rik	Gm37522	Gm37906	Gm9839	Gm37792	Zfp451	Gm37354	Gm38336	Gm37127	Cnnm3	Tmem131	F830112A20Rik	Inpp4a
			Rps23_positive	Sox17	Gm6104	Snhg6	Smt3h2-ps4	Rpl7	Gm10075	Gm5525	Gm6473	Prim2	Ccdc115	Cox5b	Actr1b	Unc50	Txndc9	Gm19587	Gm5526	Gm4852	Gm8337	Nab1	Gm5527	Ormdl1	Hspd1	Hspe1	Gm6822	Tyw5	Cbx3-ps7	Sumo1	Gm15464	Eif4a-ps4	Ndufs1	Eef1b2	Gm13750	Rpl10a-ps1	Acadl	Xrcc5	Rpl37a	Arpc2	Aamp	Bcs1l	Rnf25	Zfand2b	Dnpep	Scg2	Mrpl44	Gm5529	Mff
			Rps27a_negative	Gm7341	Gm38120	Gm9947	Gm19680	Gm9839	Gm33280	4930556I23Rik	Eif5b	Gm37062	Gm37309	Unc80	Gm37755	Gm37931	Zfp142	Obsl1	4833412K13Rik	Gm37262	Gpr55	Dgkd	Rnpepl1	Farp2	BC055308	Cntnap5b	Cdh7	Cntnap5a	Gli2	Gm37084	Ppp1r12b	Nav1	Apobec4	Gm28791	Shcbp1l	Cacna1e	Gm30694	Eef1aknmt	5330438I03Rik	Gm20045	Gm36937	Enah	Gm10516	Camk1d	Grin1os	Ntng2	Usp20	Pomt1	Ciz1
			Rps27a_positive	Sox17	Atp6v1h	Snhg6	Smt3h2-ps4	Rpl5-ps1	Rpl7	Ube2w	Eloc	Tmem70	Mcm3	Gm7658	Gm7846	Gm5525	Ccdc115	Ptpn18	Txndc9	Gm4852	Nab1	Ormdl1	Hspe1	Gm8292	Ppil3	Ndufb3	Sumo1	Eef1b2	Rpl37a	Arpc2	Gm5529	2810459M11Rik	Pde6d	Gm6136	Cops8	Cops9	Gm6028	Dbi	Gm8451	Rpl31-ps9	Snrpe	Timm17a	Phlda3	Uchl5	Tsen15	Gm7278	Arpc5	Mrps14	Gas5
		Stress	Rpl10_negative	Gm6123	Rgs20	Gm37108	Smt3h2-ps4	Rpl5-ps1	Gm28756	Gm9884	Dalir	Gm19587	Gm8326	Gm4852	Gm23240	Rps27a-ps1	Plcl1	Satb2	9130024F11Rik	Aox1	Cbx3-ps7	Gm15464	Gm11578	Rpl18-ps1	Gm15793	Gm15843	Gm5830	Rpl19-ps1	Gm6153	Ndufa10	Gm7895	Btf3-ps1	Gm3555	Cdh20	Gm20302	Gm8141	Rpl31-ps9	Gm4204	Ptgs2	Rbm3-ps	Gm4322	Odr4	Gm23744	Gm6177	Scyl3	Atf6	Rpl27-ps1	Copa	Opn3
			Rpl10_positive	Gm37110	Gm37127	Cnnm3	4930556I23Rik	Rpl31	Mettl21c	Cflar	Gm29017	Gm10558	Gm16076	Spag16	Vwc2l	Rpl37a	Cnot9	Pid1	4933407L21Rik	Sh3bp4	Col6a3	Gm29667	Map3k19	Gm38262	Rab29	Mfsd4a	Btg2	Gm6397	Swt1	Arpc5	Vamp4	Gpr161	Pou2f1	Enah	Gm37258	Flvcr1	Tatdn3	Hhat	Gm13292	Med22	Ddx31	Ggta1	Nr4a2	Tanc1	Mettl5	2810002D19Rik	Cat	Fibin	Inafm2
			Rpl10a_negative	Gm37686	Gm37329	Atp6v1h	Rb1cc1	Pcmtd1	Sntg1	Gm38024	Gm38259	Gm36964	Mybl1	Vcpip1	Cops5	Arfgef1	Prex2	Smt3h2-ps4	Terf1	Eloc	Gdap1	Rbm6-ps1	Gm4849	Gm7658	Smap1	Gm28438	Gm28661	Lmbrd1	2900022M07Rik	Ptp4a1	Bend6	Dst	Ptpn18	Rpl12-ps1	4930439A04Rik	Uxs1	Slc40a1	Gm23240	Gm29325	9330175M20Rik	Nabp1	Gls	Mfsd6	Asnsd1	Gm37633	Gtf3c3	Mars2	Plcl1	Satb2
			Rpl10a_positive	Gm6161	Gm10075	Ccdc115	Gm33280	Kansl3	Gm8210	Gm28900	Nif3l1	Fzd7	Rpl37a	Ctdsp1	Rnf25	Cyp27a1	Zfand2b	Stk16	Tmem198	2810459M11Rik	Ptma	Gm29055	Gm25395	Agap1	Cops8	Col6a3	Hdac4	5033417F24Rik	Rnpepl1	Gm7867	Atg4b	D2hgdh	Neu4	Gm29667	Map3k19	Cxcr4	Rab29	Tmem81	Lrrn2	Pik3c2b	Btg2	Ppfia4	Lmod1	Kif21b	Gm6397	Gm15583	Gm37893	Ncf2	Npl
			Rpl11_negative	Xkr4	Gm26901	Arfgef1	Prex2	Eya1	Kcnb2	Gm38116	Fam135a	Col19a1	Gm28439	Gm29216	Lmbrd1	2900002M20Rik	Phf3	Zfp451	Gm26805	Gm16152	Creg2	Gm28175	Pou3f3	Dalir	Ercc5	Slc40a1	Dnah7c	Slc39a10	Gm28151	Nabp1	Myo1b	Pms1	Gtf3c3	Satb2	Orc2	Trak2	Adam23	Map2	Acadl	Gm37931	Epha4	Nyap2	Sphkap	Trip12	Ndufa10	Gin1	Pign	Tnfrsf11a	Zcchc2
			Rpl11_positive	Rrs1	Sdhaf4	Gm6473	Plekhb2	Arid5a	Kansl3	Cnnm4	Cox5b	Col5a2	Hibch	Gm28900	Nif3l1	Atic	Pecr	Rpl37a	Cnppd1	Des	Irs1	Itm2c	2810459M11Rik	Armc9	Ptma	Ecel1	Gm25395	Col6a3	Hes6	Atg4b	Neu4	Gm29667	Tmem177	Celrr	Tmem163	Gm37084	Tmem81	Pik3c2b	Btg2	Adora1	Ppfia4	Adipor1	Phlda3	Arpc5	Gm28512	Qsox1	Eef1aknmt	Gm6286	Mgst3
			Rpl15_negative	Gm38376	Gm5525	Gm15455	Gm20646	Gm3940	Dnah7a	Gm8885	Gm15843	Resp18	Gpr55	Gm17181	Gm6153	Gpc1	Farp2	Rpl28-ps1	Nfasc	Gm16332	Niban1	Gm37578	Fmo2	Nos1ap	Arhgap30	Gm37422	Gm13182	Gm13216	Dhtkd1	Ankrd16	Gm37811	Gm13268	Gm13363	Gm13410	Dph7	Anapc2	Tsc1	Dolk	Golga2	Lhx6	Gm13430	Gm17893	Ly75	Gm13630	Slc25a12	Pde11a	Gm13651	Ambra1	Commd9
			Rpl15_positive	Gm10075	Prim2	Fer1l5	Il1r1	Gm38228	Tex30	Stk17b	Hspd1	Hspe1	Clk1	Nop58	Gm20342	Arpc2	Mterf4	Dbi	Ubxn4	Gm4258	Gm37470	Apobec4	Ncf2	Cacybp	Tada1	Hsd17b7	Fh1	Gm37984	Gm37258	Taf1a	Ppp2r5a	A330023F24Rik	Gm13316	Rexo4	Hspa5	Zbtb26	Gm44291	Mmadhc	Gm13483	Ola1	Pdhx	Lgr4	Gm21596	Ndufaf1	Slc27a2	Shld1	Ndufaf5	A930019D19Rik	Rprd1b
			Rpl17_negative	Gm6104	Atp6v1h	Gm36964	Mybl1	Cops5	Arfgef1	Smt3h2-ps4	Eloc	Rbm6-ps1	Gm4849	Gm7658	Gm28438	Lmbrd1	2900022M07Rik	Bend6	Ptpn18	Rpl12-ps1	Slc40a1	Gm4852	Gm23240	Gm29325	9330175M20Rik	Nabp1	Mfsd6	Asnsd1	Gm37633	Gm6822	Plcl1	Satb2	1700066M21Rik	Fam117b	Abi2	Gm11575	Gm11599	Map2	Cul3	Gigyf2	Gm7785	Gm29100	Ndufa10	Gm6430	Macir	Gin1	Btf3-ps1	Gm38031	Pign
			Rpl17_positive	Gm6161	Gm10075	Ccdc115	Kansl3	Lman2l	Il1r1	Gm8210	Gm28900	Fzd7	Nrp2	Gm16076	Mreg	Rpl37a	Ctdsp1	Plcd4	Rnf25	Stk16	Gm37959	Gm29055	Gm25395	Col6a3	Hdac4	5033417F24Rik	Rnpepl1	Gm7867	D2hgdh	Neu4	Gm29667	Ddx18	Map3k19	Slc41a1	Rab29	Tmcc2	Prelp	Btg2	Ppfia4	Lmod1	Kif21b	2310009B15Rik	Gm6397	Gm37893	Npl	Gm16550	Gpr161	Gm37860	Gm6286
			Rpl27a_negative	Gm37686	Gm37329	Rb1cc1	Pcmtd1	Gm38024	Gm38259	Gm36964	Mybl1	Vcpip1	Arfgef1	Prex2	Gm38178	Gm37702	Gm38116	Gm37138	Terf1	Rbm6-ps1	Gm7658	Smap1	Gm28439	Gm28438	Gm28661	Lmbrd1	2900022M07Rik	Ptp4a1	Gm9839	Bend6	Dst	Gm38115	4930439A04Rik	Eif5b	Slc40a1	Gm29325	9330175M20Rik	Nabp1	Asnsd1	Gm37633	Pgap1	Mars2	1700066M21Rik	Gm37607	Bzw1	Ppil3	Fam126b	Bmpr2	Fam117b
			Rpl27a_positive	Gm6161	Gm10075	Ccdc115	Fam168b	Gm33280	Kansl3	Rnf149	Gm8210	Hibch	Gm8292	Gm28900	Nif3l1	Fzd7	Gm11605	Rpl37a	Ctdsp1	Rnf25	Cyp27a1	Retreg2	Tmem198	2810459M11Rik	Ptma	Gm29055	Eif4e2	Gm25395	Cops8	5033417F24Rik	Rnpepl1	Gm7867	Atg4b	D2hgdh	Neu4	Gm29667	Ralb	Rab29	Tmem81	Lrrn2	Btg2	Ppfia4	Arl8a	Lmod1	Kif21b	Gm37893	Ncf2	Npl	Gm16550
			Rpl3_negative	Gm37686	Gm37329	Atp6v1h	Rb1cc1	Pcmtd1	Gm38024	Gm36964	Cops5	Arfgef1	Smt3h2-ps4	Terf1	Eloc	Rbm6-ps1	Gm7658	Smap1	Gm28438	Lmbrd1	2900022M07Rik	Bend6	Dst	Ptpn18	4930439A04Rik	Gm28175	Dalir	Uxs1	Ercc5	Slc40a1	Gm4852	Gm23240	Gm29325	9330175M20Rik	Nabp1	Mfsd6	Asnsd1	Gm37633	Gtf3c3	Mars2	Plcl1	Satb2	9130024F11Rik	1700066M21Rik	Bzw1	Fam126b	Bmpr2	Fam117b	Abi2
			Rpl3_positive	Gm6161	Gm10075	Ccdc115	Gm33280	Arid5a	Kansl3	Cnnm3	Gm8210	Gm28900	Nif3l1	Fzd7	Atic	Rpl37a	Ctdsp1	Plcd4	Rnf25	Cyp27a1	Cnppd1	Stk16	Itm2c	2810459M11Rik	Ptma	Gm29055	Sh3bp4	Agap1	Col6a3	5033417F24Rik	Rnpepl1	Gm7867	Atg4b	D2hgdh	Neu4	Gm29667	Map3k19	Cxcr4	Rab29	Tmem81	Pik3c2b	Btg2	Ppfia4	Lmod1	Kif21b	Gm6397	Gm37893	Gm16550	Gm37860
			Rpl31_negative	Gm6123	Gm19026	Gm9826	Rpl5-ps1	Tubb4b-ps2	Gm9884	Gm7114	Gm15455	Fam168b	Gm19587	Gm8326	Rps27a-ps1	Gm15464	Gm11578	Eif4a-ps4	Rpl18-ps1	Rpl10a-ps1	Gm15793	Gm15843	Aamp	Retreg2	Tuba4a	Dnpep	Gm5830	Rpl19-ps1	Gm6136	Ngef	Inpp5d	Gm17415	Gm7895	Gm15427	Gm3555	Prdx2-ps1	Cdh20	Gm8141	Gm8451	Gm6170	Rpl31-ps9	Gm15454	Rbm3-ps	Gm6652	Gm2000	Dars2	Gm15429	Mpc2	Gm7299
			Rpl31_positive	Gm37180	Gm37363	Tcea1	4732440D04Rik	Gm38372	Mcmdc2	Cspp1	Gm37569	Gm37702	Lactb2	Gm37211	Gm37862	Gm37880	Gm37051	8030445P17Rik	Gm38198	Gm37077	Gm36952	Gm37602	Khdrbs2	Gm37110	Gm37911	Gm37792	Gm5415	Gm37067	Gm38157	Gm37127	Gm38115	Eif5b	Lonrf2	Rpl31	Mettl21c	Gulp1	Gm36955	Mob4	Cflar	Gm38125	Gm18829	Nbeal1	Ino80d	Gm10558	Gm37181	6820402A03Rik	Erbb4	Farsb	Pid1
			Rpl36_negative	Gm37686	Gm37329	Atp6v1h	Rb1cc1	Pcmtd1	Sntg1	Gm38024	Gm38259	Gm36964	Mybl1	Vcpip1	Cops5	Arfgef1	Prex2	Smt3h2-ps4	Terf1	Eloc	Gdap1	Rbm6-ps1	Gm4849	Gm7658	Smap1	Gm28438	Gm28661	Lmbrd1	2900022M07Rik	Ptp4a1	Bend6	Dst	Ptpn18	Rpl12-ps1	4930439A04Rik	Uxs1	Slc40a1	Gm23240	Gm29325	9330175M20Rik	Nabp1	Gls	Mfsd6	Asnsd1	Gm37633	Gtf3c3	Mars2	Plcl1	Satb2
			Rpl36_positive	Gm6161	Gm10075	Ccdc115	Gm33280	Kansl3	Gm8210	Gm28900	Nif3l1	Fzd7	Rpl37a	Ctdsp1	Rnf25	Cyp27a1	Zfand2b	Stk16	Tmem198	2810459M11Rik	Ptma	Gm29055	Gm25395	Agap1	Cops8	Col6a3	Hdac4	5033417F24Rik	Rnpepl1	Gm7867	Atg4b	D2hgdh	Neu4	Gm29667	Map3k19	Cxcr4	Rab29	Tmem81	Lrrn2	Pik3c2b	Btg2	Ppfia4	Lmod1	Kif21b	Gm6397	Gm15583	Gm37893	Ncf2	Npl
			Rpl37_negative	Gm37686	Gm37329	Gm19938	Atp6v1h	Rb1cc1	Pcmtd1	Sntg1	Gm38024	Gm38259	Gm36964	Mybl1	Vcpip1	Cops5	Arfgef1	Smt3h2-ps4	Gm38116	Gm37138	Terf1	Stau2	Eloc	Gdap1	Rbm6-ps1	Gm7658	Gm38243	Smap1	Gm28438	Gm28661	Lmbrd1	Gm38260	2900022M07Rik	Ptp4a1	Bend6	Dst	4930439A04Rik	Lipt1	Uxs1	Slc40a1	Gm23240	Gm29325	9330175M20Rik	Nabp1	Gls	Osgepl1	Asnsd1	Gm37633	Gtf3c3
			Rpl37_positive	Gm6161	Gm10075	Ccdc115	Gm33280	Kansl3	Rnf149	Tgfbrap1	Gm8210	Gm28900	Nif3l1	Fzd7	Rpl37a	Ctdsp1	Rnf25	Cyp27a1	Zfand2b	Stk16	Tmem198	2810459M11Rik	Ptma	Gm29055	Agap1	Cops8	Col6a3	5033417F24Rik	Rnpepl1	Gm7867	Atg4b	D2hgdh	Neu4	Gm29667	Gm3851	Map3k19	Cxcr4	Rab29	Tmem81	Lrrn2	Pik3c2b	Btg2	Ppfia4	Arl8a	Lmod1	Kif21b	Gm15583	Gm37893	Ncf2
			Rpl5_negative	Gm6123	Mrpl15	Gm7493	Gm38376	Rpl5-ps1	Gm5828	Tubb4b-ps2	Gm5525	Gm15455	Actr1b	Gm20646	Fhl2	Gm5526	Gm8337	Gm3940	Dnah7a	Gm11578	Eif4a-ps4	Gm11599	Gm15793	Rpl31-ps14	Gm5829	Gm8885	Gm15843	Aamp	Abcb6	Resp18	Dnpep	Gm6159	Kcne4	Gm5529	Gm7553	Rpl19-ps1	Gpr55	Gm17181	Gm6153	Gpc1	Gm20302	Gm10193	Gm8451	Rpl28-ps1	Gm6170	Rassf5	Gm29257	Chil1	Cyb5r1
			Rpl5_positive	Cspp1	Gm9947	Gm10075	Gsta3	Gm37862	Gm37011	Prim2	Rab23	Gm37354	Uggt1	Fer1l5	Tsga10	Gm37309	Il1r1	Gm38228	Hspd1	Clk1	Nop58	Gm18829	Ica1l	Ino80dos	Gm20342	Zdbf2	Gm10558	Vwc2l	Arpc2	Utp14b	Gm37902	Gm37485	Mterf4	Gm37745	Dbi	Rab3gap1	Ubxn4	Gm37954	Gm4258	Gm37470	Apobec4	Gm37861	Gm37367	Cop1	Gm37731	6720464F23Rik	Tada1	Mndal	3110062G12Rik
			Rps12_negative	Xkr4	Arfgef1	Prex2	Kcnb2	Gm38116	Fam135a	Col19a1	Gm28438	Lmbrd1	2900002M20Rik	Phf3	Zfp451	Dst	Gm26805	Creg2	Gm28175	Pou3f3	Dalir	Ercc5	Slc40a1	Dnah7c	Slc39a10	Gm28151	9330175M20Rik	Nabp1	Myo1b	Gtf3c3	Plcl1	Satb2	Orc2	Trak2	Fam117b	Abi2	Gm11575	Adam23	Map2	Acadl	Gm37931	Cul3	Nyap2	Trip12	Gm7785	Gm29100	Ndufa10	Ppip5k2	Gin1
			Rps12_positive	Gm6161	Sdhaf4	Gm6473	Plekhb2	Arid5a	Kansl3	Cnnm4	Cox5b	Gm8210	Col5a2	Gm28900	Nif3l1	Atic	Rpl37a	Ctdsp1	Rnf25	Cnppd1	Des	Irs1	Itm2c	2810459M11Rik	Armc9	Ptma	Ecel1	Gm25395	Col6a3	Hes6	Atg4b	Neu4	Gm29667	Gm37084	Tmem81	Pik3c2b	Btg2	Ppfia4	Lmod1	Kif21b	Gm6397	Arpc5	Eef1aknmt	Gm6286	Mgst3	Usp21	Igsf8	Cfap45	H3f3a
			Rps17_negative	Xkr4	Gm37686	Atp6v1h	Rb1cc1	Pcmtd1	Gm38024	Gm36964	Arfgef1	Smt3h2-ps4	Gm38116	Stau2	Rbm6-ps1	Gm7658	Fam135a	Col19a1	Gm28438	Lmbrd1	Bend6	Creg2	Gm28175	Dalir	Uxs1	Ercc5	Slc40a1	Dnah7c	Slc39a10	Gm23240	Gm29325	9330175M20Rik	Nabp1	Myo1b	Asnsd1	Gtf3c3	Plcl1	Satb2	9130024F11Rik	1700066M21Rik	Bzw1	Ppil3	Orc2	Fam126b	Fam117b	Abi2	Gm11575	Adam23	Pikfyve
			Rps17_positive	Gm6161	Gm10075	Arid5a	Kansl3	Cnnm3	Gm8210	Col5a2	Gm28900	Nif3l1	Fzd7	Atic	Rpl37a	Ctdsp1	Rnf25	Cyp27a1	Cnppd1	Des	Itm2c	2810459M11Rik	Armc9	Ptma	Gm25395	Sh3bp4	Agap1	Col6a3	Hes6	Rnpepl1	Atg4b	D2hgdh	Neu4	Gm29667	Map3k19	Rab29	Tmem81	Lrrn2	Pik3c2b	Btg2	Ppfia4	Lmod1	Kif21b	Gm6397	Gm37893	Gm16550	Gm6286	Aldh9a1	Usp21
			Rps23_negative	Atp6v1h	Gm36964	Arfgef1	Smt3h2-ps4	Eloc	Rbm6-ps1	Gm7658	Gm28438	Lmbrd1	2900022M07Rik	Bend6	Dst	Dalir	Slc40a1	Gm4852	Gm23240	Gm29325	9330175M20Rik	Nabp1	Mfsd6	Asnsd1	Gm37633	Plcl1	Satb2	9130024F11Rik	1700066M21Rik	Fam126b	Fam117b	Abi2	Gm11575	Adam23	Map2	Cul3	Gigyf2	Gm7785	Gm29100	Ndufa10	Gm6430	Macir	Ppip5k2	Gin1	Gm38031	Pign	Vps4b	Gm8141	Nifk
			Rps23_positive	Gm6161	Gm10075	Ccdc115	Arid5a	Kansl3	Cnnm3	Il1r1	Gm8210	Gm28900	Nif3l1	Fzd7	Atic	Rpl37a	Ctdsp1	Plcd4	Rnf25	Cyp27a1	2810459M11Rik	Ptma	Gm29055	Gm25395	Col6a3	5033417F24Rik	Rnpepl1	Atg4b	Neu4	Gm29667	Map3k19	Rab29	Tmem81	Btg2	Ppfia4	Lmod1	Kif21b	Gm6397	Gm37893	Ncf2	Gm16550	Gm6286	Aldh9a1	Usp21	Tagln2	Cfap45	H3f3a	Itih2	Gm13292
			Rps27a_negative	Gm37686	Gm37329	Gm6104	Atp6v1h	Gm36964	Arfgef1	Smt3h2-ps4	Eloc	Rbm6-ps1	Gm4849	Gm7658	Gm28438	Lmbrd1	Bend6	Ptpn18	Rpl12-ps1	Dalir	Slc40a1	Gm4852	Gm23240	Gm29325	9330175M20Rik	Nabp1	Rps27a-ps1	Mfsd6	Asnsd1	Gm6822	Plcl1	Satb2	9130024F11Rik	1700066M21Rik	Cbx3-ps7	Fam117b	Abi2	Gm11575	Tmem169	Cul3	Gigyf2	Gm7785	Gm29100	Ndufa10	Gm6430	Macir	Ppip5k2	Btf3-ps1	Gm37877
			Rps27a_positive	Gm6161	Gm10075	Gm37110	Kansl3	Lman2l	Cnnm3	Gm8210	Rftn2	Gm28900	Nif3l1	Mpp4	Fzd7	Nrp2	Gm16076	Rpl37a	Tns1	Ctdsp1	Plcd4	Cyp27a1	2810459M11Rik	Gm29055	Sh3bp4	Col6a3	Rnpepl1	Neu4	Gm29667	Map3k19	Cxcr4	Slc41a1	Rab29	Mfsd4a	Btg2	Ppfia4	Lmod1	Kif21b	2310009B15Rik	Gm6397	Gm37893	Gm16550	Gpr161	Gm37860	Gm6286	Aldh9a1	Usp21	Tagln2	Parp1
	Male	Control	Rpl10_negative	Col19a1	Tubb4b-ps2	Gm10222	Gm15455	Gm37233	Tmem131	Cracdl	4930556I23Rik	Npas2	Gm3617	Tgfbrap1	Hecw2	Gm11599	Plekhm3	Map2	Unc80	Gm5829	Ptprn	Speg	Gm6264	Sp140	Gm17181	Gm6153	Gpc1	Kif1a	Gm7867	Ccdc93	Zc3h11a	Gm26642	Ipo9	Igfn1	Kif21b	Gm30694	Astn1	Tnr	Ncstn	Ackr1	Cadm3	Psen2	Mia3	Rab3gap2	Gm23153	Plxna2	Gm13360	Arhgap21	Gpr158
			Rpl10_positive	Rpl7	Col9a1	Ankrd39	Txndc9	Rpl31	Il1r1	Mfsd9	Pantr1	AI597479	Gm8210	Bivm	Ormdl1	Hspd1	Hspe1	Mob4	Clk1	Nif3l1	Nop58	Eef1b2	Vwc2l	Rpl37a	Plcd4	Mrpl44	Cops9	Dtymk	Dbi	Rab3gap1	Ubxn4	Snrpe	Mrps14	Gas5	Prdx6	Tiprl	Creg1	Usf1	Lbr	Degs1	Brox	Bpnt1	Ppp2r5a	G0s2	Prpf18	Dnajc1	Bmi1	Yme1l1	Gm13370
			Rpl10a_negative	Xkr4	Gm9947	Kcnb2	Crispld1	Kcnq5	Col19a1	Gm37543	Gm9884	Ptpn18	Tmem131	Vwa3b	Mgat4a	Cracdl	Gm3617	Tgfbrap1	Dnah7c	9330175M20Rik	Myo1b	Dnah7a	9130024F11Rik	Spats2l	Aox4	Carf	Nrp2	Unc80	Smarcal1	Wnt10a	Ankzf1	Speg	Inha	Slc4a3	Agfg1	Gm6264	Gm2427	Armc9	Ecel1	Gm17181	Sag	Dgkd	Gm29100	Gpc1	Gm37140	Zcchc2	Cntnap5a	Clasp1	Inhbb
			Rpl10a_positive	Tcea1	Snhg6	Cops5	Rpl7	Col9a1	Gm7846	Gm38336	Fer1l5	Sema4c	Cox5b	Pdcl3	Rpl31	AI597479	Tex30	Nab1	1700019D03Rik	Pms1	Hspd1	Hspe1	Rftn2	Gm10561	Gm28900	Clk1	Ndufb3	Sumo1	Nop58	Ndufs1	Eef1b2	Fzd5	Idh1	Atic	Xrcc5	Rpl37a	Aamp	Dnajb2	Acsl3	Psmd1	Ptma	Pde6d	Cops9	Dtymk	D2hgdh	Tmem177	Dbi	Nckap5	Rab3gap1
			Rpl11_negative	Xkr4	Gm6104	Gm19026	Gm36964	Gm7493	Ncoa2	Gm9947	Kcnb2	Gm5828	Rbm6-ps1	Kcnq5	Col19a1	Tubb4b-ps2	Gm28438	Gm28437	Gm10925	Gm28661	Gm29216	Gm9884	Gm19680	Gm7114	Gm15455	Gm37233	Ptpn18	Amer3	Arhgef4	Hs6st1	Tmem131	Mgat4a	Cracdl	Npas2	Gm3617	D930019O06Rik	Pou3f3	Tgfbrap1	Dnah7c	9330175M20Rik	Gm3940	Dnah7a	Hecw2	Satb2	9130024F11Rik	Spats2l	Adam23	Gm13750	Unc80
			Rpl11_positive	Tcea1	Pcmtd1	Gm6161	Snhg6	Slco5a1	Lactb2	Rpl7	Jph1	Col9a1	Ptp4a1	Gm37110	Gm37911	Rab23	Arid5a	Fer1l5	Sema4c	Pdcl3	Rpl31	Il1r1	Pantr1	AI597479	Gm8210	Tex30	Ercc5	Gulp1	Col5a2	Cavin2	Nab1	Pms1	Hspd1	Hspe1	Rftn2	Gm10561	Tyw5	Clk1	Gm973	Sumo1	Nop58	Wdr12	Cyp20a1	Eef1b2	Fzd5	Idh1	Ikzf2	Vwc2l	Rpl37a
			Rpl15_negative	Xkr4	2610203C22Rik	Col19a1	2900002M20Rik	Phf3	Gm15455	Dst	Gm38157	Tmem131	Mgat4a	4930556I23Rik	Gm3617	Gm28175	Tgfbrap1	9330175M20Rik	Hecw2	Satb2	Nrp2	Plekhm3	Unc80	Gm5829	Glb1l	Ptprn	Speg	Armc9	Gm17181	Gm6153	Atg16l1	Lrrfip1	Gm37048	Gpc1	Kif1a	Zcchc2	Clasp1	Ccdc93	Gm37396	Gm38263	Gm37868	Lrrn2	Etnk2	Ppp1r12b	Gm26642	Nav1	Igfn1	Kif21b	Tpr
			Rpl15_positive	Tcea1	Rpl7	Eloc	Gm10075	Unc50	Pdcl3	Pantr1	AI597479	Gm8210	Bivm	Hspd1	Hspe1	Mob4	Gm10561	Tyw5	Clk1	Ndufb3	Nop58	Wdr12	Eef1b2	Idh1	Vwc2l	Atic	Xrcc5	Rpl37a	Acsl3	Mrpl44	Ackr3	Hes6	Cops9	Septin2	Atg4b	Dtymk	Tsn	Dbi	Actr3	Rab3gap1	Snrpe	Mrps14	Cacybp	Gas5	Prdx6	Tiprl	Creg1	Tmco1	Nit1
			Rpl17_negative	Gm6104	Gm19026	Gm37108	Ncoa2	Kcnq5	Tubb4b-ps2	Gm28439	Gm10222	Gm10925	Gm28661	Gm29216	Gm5525	Phf3	Gm19680	Gm7114	Gm15455	Gm37233	Hs6st1	Tmem131	Rpl12-ps1	Mgat4a	Cracdl	4930556I23Rik	Npas2	Gm3617	Pou3f3	Tgfbrap1	Gm19587	Gm5526	Gm8326	Gm4852	Gm8337	Gm23240	Gm3940	Hecw2	Gm11599	Gm11605	Gm13750	Plekhm3	Rpl10a-ps1	Map2	Gm15793	Gm5829	Pnkd	Cdk5r2	Abcb6
			Rpl17_positive	Tcea1	Pcmtd1	Gm6161	Mcmdc2	Prex2	Lactb2	Rpl7	Gm10075	Fam135a	Col9a1	Ptp4a1	Gm37110	Fer1l5	Tsga10	Txndc9	Rpl31	Gm15832	Il1r1	Mfsd9	Pantr1	AI597479	Gm8210	Gulp1	Col5a2	Cavin2	Pms1	Ormdl1	Hspd1	Hspe1	Mob4	Gm10561	Tyw5	Clk1	Nif3l1	Sumo1	Nop58	Wdr12	Eef1b2	Creb1	Idh1	Rpe	Kansl1l	Ikzf2	Vwc2l	Rpl37a	Plcd4
			Rpl27a_negative	Xkr4	Gm6104	Gm19026	Ncoa2	Rbm6-ps1	Kcnq5	Col19a1	Tubb4b-ps2	Gm28439	Gm10925	Gm28661	Gm29216	Phf3	Gm19680	Gm15455	Gm37233	Hs6st1	Tmem131	Mgat4a	Cracdl	Npas2	Gm3617	Pou3f3	Tgfbrap1	Gm19587	Gm23240	Gm3940	Dnah7a	Hecw2	Satb2	Gm11599	Nrp2	Plekhm3	Rpl10a-ps1	Unc80	Gm15793	Gm5829	Pnkd	Cdk5r2	Atg9a	Tuba4a	Ptprn	Speg	Gmppa	Inha	Gm5830
			Rpl27a_positive	Tcea1	Pcmtd1	Gm6161	Snhg6	Cops5	Rpl7	Gm10075	Col9a1	Ptp4a1	Fer1l5	Unc50	Txndc9	Pdcl3	Rpl31	Il1r1	Mfsd9	Pantr1	AI597479	Gm8210	Tex30	Gulp1	Col5a2	Cavin2	Nab1	Pms1	Ormdl1	Hspd1	Hspe1	Mob4	Gm10561	Tyw5	Clk1	Nif3l1	Ndufb3	Sumo1	Nop58	Wdr12	Eef1b2	Creb1	Idh1	Rpe	Vwc2l	Rpl37a	Plcd4	Acsl3	Wdfy1
			Rpl3_negative	Xkr4	Gm6104	Gm19026	Gm37108	Ncoa2	Gm5828	Rbm6-ps1	Kcnq5	Tubb4b-ps2	Gm28439	Gm10925	Gm28661	Gm29216	Gm5525	Phf3	Gm19680	Gm15455	Gm37233	Ptpn18	Amer3	Hs6st1	Tmem131	Rpl12-ps1	Mgat4a	Cracdl	4930556I23Rik	Npas2	Gm3617	Pou3f3	Tgfbrap1	Gm19587	Gm8326	Gm4852	Gm8337	Gm23240	Gm3940	Dnah7a	Hecw2	Gm6822	9130024F11Rik	Abi2	Rpl18-ps1	Gm11599	Gm11605	Gm13750	Plekhm3
			Rpl3_positive	Tcea1	Pcmtd1	Gm6161	Prex2	Lactb2	Rpl7	Gm10075	Fam135a	Col9a1	Ptp4a1	Gm37110	Fer1l5	Txndc9	Rpl31	Il1r1	Mfsd9	Pantr1	AI597479	Gm8210	Tex30	Gulp1	Col5a2	Cavin2	Nab1	Pms1	Ormdl1	Hspd1	Hspe1	Mob4	Gm10561	Tyw5	Clk1	Nif3l1	Sumo1	Nop58	Wdr12	Cyp20a1	Eef1b2	Creb1	Idh1	Rpe	Ikzf2	Vwc2l	Rpl37a	Plcd4	Acsl3
			Rpl31_negative	Gm6123	Gm6104	Gm19026	Gm9826	Ncoa2	Smt3h2-ps4	Rpl5-ps1	Kcnq5	Gm7658	Tubb4b-ps2	Gm28439	Gm5525	Gm6473	Gm19680	Gm7114	Gm15455	Gm37233	Ptpn18	Amer3	Hs6st1	Gm33533	Tmem131	Mgat4a	Cracdl	Gm3617	Gm8326	Gm4852	Gm8337	Gm23240	Rps27a-ps1	Hecw2	Cbx3-ps7	Gm11578	Eif4a-ps4	Gm11599	Gm13750	Gm5829	Pnkd	Cdk5r2	Abcb6	Atg9a	Ptprn	Speg	Inha	Gm6159	Gm5830
			Rpl31_positive	Tcea1	Mcmdc2	Lactb2	Rpl7	Gm10075	Mcm3	Col9a1	Fer1l5	Txndc9	Rpl31	Il1r1	Mfsd9	Pantr1	AI597479	Gm8210	Pms1	Ormdl1	Hspd1	Hspe1	Mob4	Clk1	Nif3l1	Nop58	Wdr12	Vwc2l	Rpl37a	Ctdsp1	Wdfy1	Rhbdd1	Ptma	Ilkap	Septin2	Dtymk	Ing5	Slco4c1	Pign	Dbi	Nckap5	Rab3gap1	Ubxn4	Phlda3	Gm26781	Gm4258	Gm37534	Zbtb41	Gm6397
			Rpl36_negative	Xkr4	Gm19026	Ncoa2	Rbm6-ps1	Kcnq5	Smap1	Tubb4b-ps2	Gm28439	Gm28438	Gm10925	Gm28661	Gm29216	Gm5525	Phf3	Gm19680	Gm15455	Gm37233	Ptpn18	Amer3	Arhgef4	Hs6st1	Tmem131	Rpl12-ps1	Mgat4a	Cracdl	Gm3617	Pou3f3	Tgfbrap1	Gm19587	Gm5526	Gm8337	Gm23240	Gm3940	Dnah7a	Hecw2	Gm6822	Abi2	Rpl18-ps1	Gm11605	Gm13750	Plekhm3	Rpl10a-ps1	Map2	Unc80	Gm15793	Gm5829
			Rpl36_positive	Tcea1	Pcmtd1	Gm6161	Prex2	Slco5a1	Lactb2	Rpl7	Gm10075	Fam135a	Col9a1	Ptp4a1	Prim2	Fer1l5	Mitd1	Txndc9	Rpl31	Il1r1	Mfsd9	Pantr1	AI597479	Gm8210	Gulp1	Col5a2	Cavin2	Nab1	Pms1	Ormdl1	Hspd1	Hspe1	Mob4	Gm10561	Tyw5	Clk1	Nif3l1	Sumo1	Nop58	Wdr12	Eef1b2	Creb1	Idh1	Rpe	Ikzf2	Rpl37a	Plcd4	Acsl3	Wdfy1
			Rpl37_negative	Xkr4	Ncoa2	Kcnb2	Gm4849	Kcnq5	Tubb4b-ps2	Gm15455	Gm37233	Ptpn18	Amer3	Hs6st1	Tmem131	Mgat4a	Cracdl	Gm3617	Dnah7c	Hecw2	Aox4	Gm11599	Unc80	Marchf4	Smarcal1	Pnkd	Cdk5r2	Atg9a	Ptprn	Speg	Inha	Slc4a3	Gm5830	Gm6264	Gm2427	Sp140	Ecel1	Gm17181	Per2	Gm29100	Gpc1	Kif1a	Thap4	Gm7895	Prdx2-ps1	Gm8141	Cntnap5a	Inhbb	Ccdc93
			Rpl37_positive	Tcea1	Lactb2	Rpl7	Gm10075	Mcm3	Col9a1	Gm38336	Fer1l5	Cox5b	Pdcl3	Rpl31	Il1r1	Mfsd9	Pantr1	AI597479	Gm8210	Nab1	1700019D03Rik	Pms1	Ormdl1	Hspd1	Hspe1	Mob4	Rftn2	Gm10561	Gm28900	Tyw5	Clk1	Sumo1	Nop58	Wdr12	Eef1b2	Idh1	Rpl37a	Dnajb2	Acsl3	Wdfy1	Rhbdd1	Ptma	Pde6d	Septin2	Dtymk	Gm7967	Pign	Tmem177	Dbi
			Rpl5_negative	Gm6104	Gm19026	Gm37108	Ncoa2	Gm5828	Kcnq5	Tubb4b-ps2	Gm28439	Gm10222	Gm10925	Gm28661	Gm29216	Phf3	Gm19680	Gm15455	Gm37233	Hs6st1	Tmem131	Rpl12-ps1	Cracdl	4930556I23Rik	Npas2	Gm3617	Pou3f3	Tgfbrap1	Gm19587	Gm8326	Gm4852	Gm8337	Gm23240	Gm3940	Dnah7a	Hecw2	Satb2	Abi2	Rpl18-ps1	Gm11599	Nrp2	Gm11605	Plekhm3	Rpl10a-ps1	Unc80	Gm15793	Gm5829	Pnkd	Cdk5r2
			Rpl5_positive	Tcea1	Pcmtd1	Gm6161	Prex2	Lactb2	Rpl7	Gm10075	Fam135a	Col9a1	Ptp4a1	Gm37110	Fer1l5	Unc50	Txndc9	Pdcl3	Rpl31	Il1r1	Mfsd9	Pantr1	AI597479	Gm8210	Tex30	Gulp1	Col5a2	Cavin2	Nab1	Pms1	Ormdl1	Hspd1	Hspe1	Mob4	Gm10561	Tyw5	Clk1	Nif3l1	Gm973	Sumo1	Nop58	Wdr12	Eef1b2	Creb1	Idh1	Rpe	Ikzf2	Vwc2l	Rpl37a
			Rps12_negative	Xkr4	Gm6123	Gm19026	Gm37108	Smt3h2-ps4	Gm7658	Smap1	Gm28439	Gm10925	Gm28661	Gm29216	Gm5525	Gm19680	Gm7114	Gm15455	Bend6	Gm37233	Amer3	Arhgef4	Hs6st1	Rpl12-ps1	Cracdl	Gm19587	Gm5526	Gm8326	Gm4852	Gm8337	Gm23240	Gm3940	Rps27a-ps1	Mfsd6	Inpp1	Hecw2	Gm6822	Cbx3-ps7	Gm15464	Abi2	Gm11578	Eif4a-ps4	Rpl18-ps1	Gm11599	Gm11605	Gm13750	Rpl10a-ps1	Gm15793	Gm5829
			Rps12_positive	Gm37686	Tcea1	Gm16041	Pcmtd1	Gm6161	Mcmdc2	Prex2	Slco5a1	Rpl7	Gm16070	Gm10075	Fam135a	Col9a1	Ptp4a1	Prim2	Tsga10	Mitd1	Gm37309	Rpl31	Il1r1	Mfsd9	Pantr1	AI597479	Gm8210	Cavin2	Hibch	Pms1	Ormdl1	Hspd1	Clk1	Nif3l1	Sumo1	Nbeal1	Creb1	Ccnyl1	Rpe	Gm38387	Ikzf2	Rpl37a	4833412K13Rik	Wdfy1	Rhbdd1	Ptma	Gm29055	Gigyf2	Ilkap
			Rps17_negative	Gm6104	Gm19026	Ncoa2	Kcnq5	Col19a1	Tubb4b-ps2	Gm28439	Gm10925	Phf3	Gm15455	Gm37233	Ptpn18	Hs6st1	Tmem131	Mgat4a	Cracdl	4930556I23Rik	Npas2	Gm3617	Pou3f3	Tgfbrap1	Gm19587	Gm8337	Gm3940	Dnah7a	Hecw2	Satb2	9130024F11Rik	Gm11599	Nrp2	Plekhm3	Unc80	Gm5829	Pnkd	Cdk5r2	Atg9a	Ptprn	Speg	Gmppa	Inha	Gm5830	Gm6264	Gm2427	Sp140	Ngef	Gm17181
			Rps17_positive	Tcea1	Pcmtd1	Gm6161	Lactb2	Rpl7	Gm10075	Col9a1	Ptp4a1	Fer1l5	Txndc9	Pdcl3	Rpl31	Il1r1	Mfsd9	Pantr1	AI597479	Gm8210	Col5a2	Nab1	Pms1	Ormdl1	Hspd1	Hspe1	Mob4	Gm10561	Tyw5	Clk1	Nif3l1	Ndufb3	Sumo1	Nop58	Wdr12	Eef1b2	Creb1	Idh1	Vwc2l	Rpl37a	Plcd4	Acsl3	Wdfy1	Mrpl44	Psmd1	Ptma	Cops9	Septin2	Dtymk
			Rps23_negative	Xkr4	Gm6104	Gm19026	Ncoa2	Gm5828	Rbm6-ps1	Kcnq5	Smap1	Tubb4b-ps2	Gm28439	Gm28438	Gm10925	Gm28661	Gm29216	Gm5525	Phf3	Gm19680	Gm15455	Gm37233	Amer3	Arhgef4	Hs6st1	Tmem131	Rpl12-ps1	Mgat4a	Cracdl	Npas2	Gm3617	Pou3f3	Tgfbrap1	Gm19587	Gm8337	Gm23240	Gm3940	Dnah7a	Hecw2	Gm6822	Abi2	Rpl18-ps1	Gm11599	Gm11605	Plekhm3	Rpl10a-ps1	Unc80	Gm15793	Gm5829
			Rps23_positive	Tcea1	Pcmtd1	Gm6161	Snhg6	Prex2	Lactb2	Rpl7	Gm10075	Fam135a	Col9a1	Ptp4a1	Fer1l5	Unc50	Mitd1	Txndc9	Rpl31	Il1r1	Mfsd9	Pantr1	AI597479	Gm8210	Tex30	Gulp1	Col5a2	Cavin2	Nab1	Pms1	Ormdl1	Hspd1	Hspe1	Mob4	Gm10561	Tyw5	Clk1	Nif3l1	Gm973	Sumo1	Nop58	Wdr12	Cyp20a1	Eef1b2	Creb1	Idh1	Rpe	Ikzf2	Vwc2l
			Rps27a_negative	Gm6104	Gm19026	Gm9826	Gm36964	Ncoa2	Rpl5-ps1	Rbm6-ps1	Kcnq5	Tubb4b-ps2	Gm28439	Gm10925	Gm28661	Gm29216	Gm5525	Phf3	Gm19680	Gm7114	Gm15455	Gm37233	Ptpn18	Amer3	Arhgef4	Hs6st1	Tmem131	Mgat4a	Cracdl	Gm3617	Pou3f3	Gm23240	Dnah7a	Hecw2	Gm6822	Rpl18-ps1	Gm11599	Nrp2	Gm13750	Rpl31-ps14	Gm5829	Marchf4	Gm15843	Smarcal1	Pnkd	Wnt10a	Cdk5r2	Atg9a	Ptprn
			Rps27a_positive	Tcea1	Pcmtd1	Gm6161	Slco5a1	Lactb2	Rpl7	Gm10075	Col9a1	Ptp4a1	Prim2	Fer1l5	Txndc9	Rpl31	Il1r1	Mfsd9	Pantr1	AI597479	Gm8210	Tex30	Ercc5	Gulp1	Col5a2	Cavin2	Nab1	Pms1	Ormdl1	Hspd1	Hspe1	Mob4	Gm10561	Tyw5	Clk1	Nif3l1	Sumo1	Nop58	Wdr12	Eef1b2	Fzd5	Idh1	Rpe	Ikzf2	Rpl37a	Dnajb2	Acsl3	Wdfy1	Rhbdd1
		Stress	Rpl10_negative	Gm18956	Gm37686	4732440D04Rik	Crispld1	Fam135a	Col9a1	Gm15832	Gm23240	Gm10561	Mars2	Gm38125	Carf	Nrp2	Serpine2	Gm25395	Farp2	Gm8173	Cntnap5a	Gli2	Gm38248	Gm37407	Gm37084	D130019J16Rik	Crb1	Pla2g4a	Gm28791	Gm38009	Glul	Zbtb37	Gm37411	Gm37864	5330438I03Rik	Ddr2	Dedd	Enah	Gm37069	Gm38155	Syt14	Gm45902	Gm24340	Itih2	Itga8	Gm13268	Gm13410	Gm13369	Entpd2
			Rpl10_positive	Oprk1	Gm19026	Vxn	Sulf1	Rab23	Cnnm4	Mrpl30	Txndc9	Slc9a2	Nck2	Gm23240	Inpp1	Ndufb3	D630023F18Rik	Gm37959	Psmd1	Gm6136	Ecel1	Lrrfip1	Ube2f	Mterf4	Stk25	Kdsr	Gm6028	Tsn	Nifk	Rpl28-ps1	Thsd7b	Mapkapk2	Rbm3-ps	Rnf2	Gm28512	Rgsl1	Ralgps2	Mrps14	Gm16701	Fh1	Akt3	Sccpdh	Sde2	Pacc1	Gm32200	Cdc123	Atp5c1	Commd3	Hnmt
			Rpl10a_negative	Sgk3	Cspp1	Gm38376	Lactb2	Gm38116	Adgrb3	Gm20172	Gm37331	Gm37895	Gm37602	Gm37110	Gm9839	Gm38336	Uggt1	Tmem131	4930470B04Rik	Aff3	Gm37536	Gm23240	Gm29325	Nabp1	Stk17b	Aox3	Aox4	Gm15834	Bmpr2	Nbeal1	Ino80d	Unc80	Gm37181	Gm38387	Gm38162	Erbb4	Gm37769	Ikzf2	Stk36	Glb1l	Des	Utp14b	Rhbdd1	Gm37914	Gm38021	Usp40	Mroh2a	Kif1a	Sned1
			Rpl10a_positive	Mrpl15	Gm38372	Smt3h2-ps4	Rpl5-ps1	Tmem70	Gm10075	Pdcl3	Gm5526	Gm23240	Gm5527	Hspe1	Gm8292	1700066M21Rik	Sumo1	Tmem169	Rpl37a	Arpc2	Rpl19-ps1	Cops9	Fam174a	Gm15427	Capza1-ps1	Vps4b	Rbbp5	Gm29257	Gm5837	Tmco1	Mgst3	Nectin4	Usf1	Rbm8a2	H3f3a	Rpl35a-ps2	Srp9	Pdcd5-ps	Hsd11b1	Kin	Ssna1	Edf1	Gpsm1	Rpl7a	Tor1b	Gm13611	Gm13414	Ndufa8	Arpc5l
			Rpl11_negative	Gm37180	Gm19938	Gm37143	Gm38178	Gm38243	Fam135a	Gm38286	Cnnm3	Tsga10	Gm3617	Gm23240	9330175M20Rik	Mpp4	Gm973	Gm38125	Nrp2	Fn1	Marchf4	Smarcal1	Cnot9	Ptprn	Gm38142	Hdac4	Farp2	Gm20302	Gm17916	Clasp1	Tmem185b	Gm37066	Gm37510	Gm37407	Gm37084	Gm37333	Gm37655	Prg4	Gm7278	Smg7	Lamc1	Tor1aip2	Cryzl2	Gm37861	Gm37731	Gm37529	Zbtb37	Gm37411	Gm37864
			Rpl11_positive	St18	Vxn	Mybl1	Cpa6	Rbm6-ps1	Cox5b	Mitd1	Gm16894	Slc9a2	Nck2	Gm23240	Mfsd6	Ppil3	Ndufb3	Eef1b2	Fzd5	D630023F18Rik	Gm15793	Spag16	Aamp	Acsl3	Gm6159	Psmd1	Gm6136	Gigyf2	Lrrfip1	Ramp1	Gm7785	Septin2	Cdh19	Tmem177	Actr3	Rab3gap1	Thsd7b	Nucks1	Snrpe	Adora1	Ppfia4	Adipor1	Gm26781	Ddx59	Odr4	Tpr	Ivns1abp	Stx6	Gm23744
			Rpl15_negative	Gm37329	Sox17	Gm26901	Gm38024	Gm38259	Cspp1	Gm20172	Gm37331	Gm37051	Gm37628	Gm37895	Gm36952	Gm37602	2900022M07Rik	Gm7846	Gm37906	Gm9839	Gm37067	Gm38336	Gm38115	4930470B04Rik	Gm37536	Ercc5	Gm37626	Col3a1	Col5a2	Slc40a1	Gm23240	Gm28320	Rftn2	Aox3	Cflar	Gm18829	Nbeal1	Rpl18-ps1	Pard3b	Pikfyve	Gm37570	6820402A03Rik	Gm37755	Ikzf2	Abca12	Igfbp2	Ctdsp1	Gm37733	Plcd4
			Rpl15_positive	Gm6123	Gm6104	Atp6v1h	Cops5	Smt3h2-ps4	Ube2w	Eloc	Tmem70	Tmem14a	Gm7658	Lmbrd1	Rnf149	Fhl2	Gm23240	Hecw2	Mob4	Gm8292	Gm28900	Tyw5	Bzw1	Sumo1	Rpl10a-ps1	Tmem169	Arpc2	Tuba4a	Scg2	Mrpl44	Cab39	Cops9	Ppp1r7	Slc35f5	Rassf5	Lemd1	Gm29257	Ppp1r15b	Rabif	Gm15454	Arl8a	Gm4204	Shisa4	Uchl5	Rgs2	Ptgs2os	Fam163a	2810025M15Rik	Kifap3
			Rpl17_negative	Gm37180	4732440D04Rik	Rdh10	Crispld1	Gm36949	Fam135a	Gm37354	Gm19863	Tsga10	Gm37062	Mettl21c	Gm23240	9330175M20Rik	Pgap1	Gm10561	Mars2	Aox1	Carf	Nrp2	Unc80	Kansl1l	Fn1	Tns1	Atg9a	Serpine2	Slco4c1	Gm8173	Gm17916	Cntnap5a	Ptpn4	Gm37066	Zranb3	Gm37949	Lmod1	D130019J16Rik	Crb1	Kcnt2	Cdc73	A230059L01Rik	Hmcn1	Gm28791	Cacna1e	Tor1aip1	Zbtb37	Gm37864	Pou2f1
			Rpl17_positive	Gm19026	Rrs1	Cpa6	Sulf1	Rab23	Cnnm4	Txndc9	Nck2	Gm23240	Eif4a-ps4	Eef1b2	Aamp	Psmd1	Eif4e2	Atg16l1	Lrrfip1	Ube2f	Asb1	Bok	Atg4b	Tmem177	Rpl28-ps1	Thsd7b	Mapkapk2	Tnnt2	Gm2000	Cacybp	Rpsa-ps1	Uap1	Fh1	Sde2	Bpnt1	Ucma	Cdc123	Atp5c1	Rbm17	Commd3	Hnmt	Zmynd19	Mrpl41	Gm13370	Nelfb	C8g	Surf6	Surf1	Surf2
			Rpl27a_negative	Gm38376	Gm37412	Kcnb2	Gm38116	Gm37138	Gm37331	Gm37602	4930470B04Rik	Gm28151	Gm23240	Stk17b	Pgap1	Aox3	Gm15834	Ino80d	Obsl1	Slc4a3	Sphkap	Gm37914	Armc9	Gm38021	Dgkd	Pask	Pign	Gm37781	Mcm6	Lrrn2	Prelp	Gpr37l1	Gm37470	Cfh	Rgs13	Gm38187	Mr1	Soat1	Fmo1	Gm38190	Adcy10	Aldh9a1	Fcgr3	Atp1a2	9630028B13Rik	Gm38085	Gm37814	Gm36988	Ccdc3
			Rpl27a_positive	Mrpl15	Smt3h2-ps4	Rpl7	Tmem70	Unc50	Pdcl3	Rpl31	Tbc1d8	Gm23240	Gm5527	Gm37242	Hspd1	Hspe1	Gm8292	Cbx3-ps7	Gm20257	Nop58	Wdr12	Ndufs1	Pth2r	Tmem169	Rpl37a	Rnf25	Gm5529	Ptma	Cops9	Fam174a	Vps4b	Tmem163	Rpl31-ps9	Adora1	Klhl12	Gas5	Ankrd45	Tada1	Tmco1	Mgst3	Uap1	Dusp12	Ndufs2	Ufc1	Smyd3	Esrrg	Yme1l1	Spopl	Ssna1
			Rpl3_negative	Gm37277	Gm9947	Kcnb2	Col19a1	Gm10222	Gm5525	D930019O06Rik	Dalir	Gm28151	Gm23240	Cavin2	Myo1b	Stk17b	Aox3	Gm15834	Mdh1b	Gm38387	Gm15843	Chpf	Slc4a3	Nyap2	Sphkap	Gm2427	Gm37914	Cops7b	Gm38021	Inpp5d	Dgkd	9430060I03Rik	Ppip5k2	Gm37140	Cdh20	Gm38031	Tfcp2l1	AA986860	Tmcc2	Gpr37l1	Rgs13	Gm38187	Gm19503	Niban1	Npl	Mr1	Gm30694	Rasal2	Fmo1
			Rpl3_positive	Smt3h2-ps4	Pdcl3	Gm23240	Gm5527	Gm37242	Gm8292	Clk1	Cbx3-ps7	Gm20257	Nop58	Wdr12	Idh1	Tmem169	Rpl37a	Rnf25	Ptma	Traf3ip1	Bcl2	Vps4b	Tmem163	Gm15445	Rnpep	Mir181a-1hg	Tada1	Tmco1	Rxrg	Ufc1	Cfap45	Smyd3	Kin	Gm13335	Spopl	Tubb4b	Rpl7a	Cercam	Tor1b	Gm13414	Ptgs1	Gm13436	Rpl35	Idi1-ps1	Rpl9-ps7	Rapgef4os3	Gm18953	Iftap	Rpl35a-ps4
			Rpl31_negative	Gm37329	Gm7341	Gm38148	Gm38024	Gm38259	Gm37409	Gm37412	Gm38116	Gm37138	Gm26866	Gm37331	Gm38286	Gm37051	Gm38260	Gm37628	Gm36952	Gm37602	2900022M07Rik	2900002M20Rik	Gm38115	F830112A20Rik	Gm8210	Col3a1	Gm28151	Gm23240	Cflar	Gm18829	Ttll4	Obsl1	Kcne4	Irs1	Gm37925	Gm37485	Gm38021	Gm38365	Pask	Pign	Gm37745	Gm37510	Gm37588	Mcm6	Pfkfb2	Gm29488	Lrrn2	Plekha6	Gm37368
			Rpl31_positive	Tcea1	Gm6104	Pcmtd1	Smt3h2-ps4	Rpl7	Eloc	Gdap1	Gm7658	Ogfrl1	Actr1b	Unc50	Rpl31	Pantr1	Gm23240	Osgepl1	Hspd1	Mob4	Cbx3-ps7	Gm20257	Nop58	Wdr12	Ndufs1	Gm7329	Pth2r	Map2	Xrcc5	Scg2	Cul3	Cab39	Gm18180	Cops8	Fam174a	Vps4b	Actr3	Rpl31-ps9	Snrpe	Camsap2	Gm19705	Gm37632	Odr4	Acbd6	2810025M15Rik	Ankrd45	Kifap3	Tmco1	Dusp12
			Rpl36_negative	Kcnb2	Gm38116	Mgat4a	Gm16152	Dnah7c	Slc39a10	Gm23240	Pgap1	Cnot9	Resp18	Obsl1	Sphkap	Gm38365	Gm29100	Hdac4	B230216N24Rik	Gm28929	Mgat5	R3hdm1	Mcm6	Lrrn2	Plekha6	Etnk2	Nav1	Gm37333	Gm37655	Prg4	Gm7278	Smg7	Lamc1	Gm37731	Gm37860	Fam78b	Gm7299	Usp21	Pea15a	Zbtb18	Gm38331	Gm37783	Gm37107	Sec61a2	Gm10855	Itga8	Pter	C1ql3	Gm37824
			Rpl36_positive	Mrpl15	St18	Vxn	Snhg6	Rpl7	Jph1	Cox5b	Gm23240	Stat1	Nab1	Fzd5	Spag16	Aamp	Tmbim1	Gm37931	Dnajb2	Gm6159	Gm5529	Gigyf2	Agap1	Cdh19	Adora1	Klhl12	Csrp1	Tmem9	Tpr	Stx6	Gas5	Gorab	Pogk	Mgst3	Pcp4l1	Ndufs2	Adamts4	Gm36937	Tmem63a	Cnih4	1700047M11Rik	Ppp2r5a	G0s2	Prkcq	Ankrd16	Tprn	Ssna1	Edf1	Urm1
			Rpl37_negative	Gm38148	Gm37277	Gm38024	Gm38376	Gm37409	Tram1	Gm37412	Gm38116	Gm37138	Gm26866	Gm37331	Gm38286	Gm29214	Gm37051	Gm37628	Gm37895	Gm37602	Gm6473	Prim2	Gm38115	F830112A20Rik	Dnah7c	Gm28151	Gm8337	Gm23240	Gm28320	Gm38056	Nif3l1	Gm18829	Ica1l	Gm37181	Rpl31-ps14	Usp37	Ttll4	Cfap65	Glb1l	Speg	Obsl1	Slc4a3	Kcne4	Sphkap	Gm38374	Gm37738	Sp100	Gm37914	Cops7b
			Rpl37_positive	Mrpl15	Tcea1	Gm6104	Snhg6	Rpl7	Jph1	Gdap1	Ogfrl1	Smap1	Ptp4a1	Cox5b	Actr1b	Unc50	Pdcl3	Rpl31	Mrps9	Gm4852	Gm23240	Nab1	1700019D03Rik	Osgepl1	Hspd1	Hspe1	Mob4	1700066M21Rik	Cbx3-ps7	Gm20257	Nop58	Wdr12	Ndufs1	Gm7329	Pth2r	Map2	Rpl37a	Gm5529	Cul3	Cab39	Cops8	Fam174a	Vps4b	Gm8451	Rpl31-ps9	Pik3c2b	Snrpe	Adora1	Klhl12
			Rpl5_negative	Gm37277	Gm37409	Gm38116	Gm37138	Gm38243	Gm26866	Gm37331	Gm38286	Gm37051	Gm37628	Gm37895	Gm37602	2900022M07Rik	Gm37906	Ptpn18	Gm37127	Gm38115	F830112A20Rik	Col3a1	Gm28151	Gm23240	Gm28320	Nabp1	Gm38056	Gm37382	Kctd18	Aox3	Nif3l1	Gm38125	Gm18829	Ica1l	Nbeal1	Gm37181	Gm37570	Atic	Gm15843	Zfp142	Cfap65	Obsl1	Slc4a3	Kcne4	Sphkap	Gm38374	Gm37738	Gm37914	Armc9
			Rpl5_positive	Mrpl15	Tcea1	Gm6104	Vxn	Snhg6	Cops5	Smt3h2-ps4	Rpl7	Ube2w	Eloc	Gdap1	Gm7658	Ogfrl1	Smap1	Cox5b	Actr1b	Unc50	Pdcl3	Rpl31	Gm4852	Gm23240	Inpp1	Hspd1	Mob4	1700066M21Rik	Cbx3-ps7	Gm20257	Sumo1	Nop58	Wdr12	Ndufs1	Gm7329	Pth2r	Map2	Tmem169	Rpl37a	Arpc2	Scg2	Cul3	Trip12	Cops8	Stk25	Fam174a	Vps4b	Actr3	Gm8451
			Rps12_negative	Xkr4	Gm37143	Vcpip1	Gm38178	AI597479	Gm23240	Asnsd1	Ankrd44	Abi2	Smarcal1	Cnot9	Resp18	Gmppa	Sag	Bcl2	Gm37066	Rassf5	Cdk18	Gm4793	Prg4	Gm7278	Smg7	Dhx9	Cryzl2	Hsd17b7	Pigm	Gm37313	Gm37486	Gm38331	Gstp-ps	Suv39h2	Gm37107	Bend7	Taf3	C1ql3	Gm37824	Gm37891	Skida1	Gm13363	Qsox2	Mrps2	Rab14	Rbm18	Bloc1s2-ps	Acvr1	Wdsub1
			Rps12_positive	St18	Gm37108	Gm36964	Gm6161	Sdhaf4	Gm7846	Amer3	Gm8210	Ercc5	Gm8326	Gm23240	Fzd5	Ctdsp1	Gm6159	Gm5830	Gm7553	Itm2c	Arl4c	Ramp1	Ilkap	Gm7895	Gm7967	Gm10193	Cdh19	3110009E18Rik	Gm6170	Mfsd4a	Gm8618	Ppfia4	Adipor1	Csrp1	Ddx59	Gm37599	Shcbp1l	Stx6	Fam20b	Tex50	Gm16418	Gm6286	Vangl2	Ncstn	Igsf8	Gm37070	Psen2	1700047M11Rik	Iars2
			Rps17_negative	Gm38148	Gm37277	Cspp1	Gm38376	Gm38116	Gm37138	Gm38243	Gm26866	Gm37331	Gm38286	Gm29214	Gm37051	Gm37628	Gm37895	Gm37602	2900022M07Rik	Zfp451	Tmem131	Gm38115	F830112A20Rik	4930470B04Rik	Gm28151	Gm23240	Gm28320	Nabp1	Pgap1	Gm38056	Gm37382	Aox3	Gm38125	Nbeal1	Ino80d	Gm37181	Rpl31-ps14	Zfp142	Ttll4	Cfap65	Glb1l	Obsl1	Slc4a3	Sphkap	Gm38374	Gm37738	Gm37914	Armc9	Gm38021
			Rps17_positive	Mrpl15	Tcea1	Vxn	Snhg6	Rpl7	Gm10075	Ogfrl1	Cox5b	Actr1b	Unc50	Pdcl3	Rpl31	Mrps9	Nck2	Gm4852	Gm23240	Nab1	Gm5527	Inpp1	Hspd1	Hspe1	1700066M21Rik	Cbx3-ps7	Gm20257	Nop58	Wdr12	Ndufs1	Eef1b2	Pth2r	Tmem169	Xrcc5	Rpl37a	Aamp	Gm5529	Cab39	Gigyf2	Stk25	Fam174a	Capza1-ps1	Vps4b	Actr3	Gm8451	Rab3gap1	Rpl31-ps9	Snrpe	Adora1
			Rps23_negative	Gm38148	Sox17	Gm37277	Gm26901	Adhfe1	Cspp1	Prex2	Gm38376	Gm38116	Gm38243	Fam135a	Gm37331	Gm38286	Gm37051	Gm37628	Gm37895	Gm37602	Gm37906	Gm37110	Gm38115	F830112A20Rik	4930470B04Rik	D930019O06Rik	Gm28151	Gm23240	Gm28320	Gm29325	Nabp1	Stk17b	Gm38056	Aox3	Gm15834	Casp8	Gm18829	Nbeal1	Pikfyve	Unc80	Gm37181	Gm38387	Ikzf2	Cfap65	Glb1l	Des	Slc4a3	Rhbdd1	Sphkap
			Rps23_positive	Mrpl15	Tcea1	Snhg6	Cops5	Smt3h2-ps4	Rpl5-ps1	Rpl7	Tmem70	Gm10075	Ogfrl1	Pdcl3	Gm23240	Gm5527	Hspd1	Hspe1	Gm8292	1700066M21Rik	Cbx3-ps7	Gm20257	Tmem237	Sumo1	Nop58	Wdr12	Ndufs1	Eef1b2	Tmem169	Rpl37a	Arpc2	Aamp	Vps4b	Rpl31-ps9	Snrpe	Adora1	Arl8a	Mir181a-1hg	Gm5837	Uchl5	Gas5	Ankrd45	Tmco1	Uap1	Dusp12	Ndufs2	Rbm8a2	Smyd3	Rpl35a-ps2
			Rps27a_negative	Sox17	Gm37277	Gm26901	Adhfe1	Col19a1	Gm10222	Cnot11	D930019O06Rik	Dalir	Gm28151	Gm23240	Gm28320	Cavin2	Nabp1	Stk17b	Aox3	Gm15834	Mdh1b	Pikfyve	Gm38387	Gm15789	Gm15843	Chpf	Slc4a3	Epha4	Sphkap	Gpr55	Gm37914	Gm38021	Inpp5d	Dgkd	Asb18	D2hgdh	Ppip5k2	Gm37140	Gm38031	Tfcp2l1	AA986860	Tmcc2	Gpr37l1	Gm43544	Gm36527	Niban1	Npl	Mr1	Gm30694
			Rps27a_positive	Tcea1	Rpl5-ps1	Gm28756	Inpp4a	Pdcl3	Rnf149	Gpr45	Gm23240	Gm37242	Hspd1	Gm8292	Gm20257	Idh1	Tmem169	Rpl37a	Arpc2	Traf3ip1	Bcl2	Vps4b	Slc35f5	Cxcr4	Pik3c2b	Ppp1r15b	Gm15445	Rnpep	Mir181a-1hg	Glrx2	Gm7266	Vamp4	Tada1	Dusp12	Cfap45	Rbm8a2	Smyd3	Cnst	Rpl35a-ps2	Srp9	Sertad4	Kin	Gm13335	Dpp7	Bmyc	Cercam	Cstad	Tor1b	Gm13408
[truncated: 2,045 more columns]

## Sheet: Fig. 2
		Human
		Female																														Male
		Control															Depressed															Control															Depressed
Index	Pathways	hs_FC_RPL10	hs_FC_RPL10A	hs_FC_RPL11	hs_FC_RPL15	hs_FC_RPL17	hs_FC_RPL27A	hs_FC_RPL3	hs_FC_RPL31	hs_FC_RPL36	hs_FC_RPL37	hs_FC_RPL5	hs_FC_RPS12	hs_FC_RPS17	hs_FC_RPS23	hs_FC_RPS27AP5	hs_FD_RPL10	hs_FD_RPL10A	hs_FD_RPL11	hs_FD_RPL15	hs_FD_RPL17	hs_FD_RPL27A	hs_FD_RPL3	hs_FD_RPL31	hs_FD_RPL36	hs_FD_RPL37	hs_FD_RPL5	hs_FD_RPS12	hs_FD_RPS17	hs_FD_RPS23	hs_FD_RPS27AP5	hs_MC_RPL10	hs_MC_RPL10A	hs_MC_RPL11	hs_MC_RPL15	hs_MC_RPL17	hs_MC_RPL27A	hs_MC_RPL3	hs_MC_RPL31	hs_MC_RPL36	hs_MC_RPL37	hs_MC_RPL5	hs_MC_RPS12	hs_MC_RPS17	hs_MC_RPS23	hs_MC_RPS27AP5	hs_MD_RPL10	hs_MD_RPL10A	hs_MD_RPL11
1	CD40 SIGNALING PATHWAY%GOBP%GO:0023035	0	0	0	0	0	0	0	0	0	0	0	0	0	0	0	0	0	0	0	0	0	0	0	0	0	0	0	0	0	0	0	1.3098	1.87054	0	0	0	0	0	0	0	0	0	0	0	0	0	0	0
2	CELL SURFACE RECEPTOR SIGNALING PATHWAY INVOLVED IN CELL-CELL SIGNALING%GOBP%GO:1905114	0	0	0	0	0	0	0	0	0	0	0	0	-1.41185	0	0	0	0	0	0	0	0	0	0	0	0	0	0	0	0	0	0	0	0	0	0	0	0	0	0	0	0	0	0	0	0	0	0	0
3	ENZYME LINKED RECEPTOR PROTEIN SIGNALING PATHWAY%GOBP%GO:0007167	0	0	0	0	0	0	0	0	0	0	0	0	0	0	0	0	0	0	0	0	0	0	0	0	0	0	0	0	0	0	0	0	0	0	0	0	0	0	0	-1.99382	0	0	0	0	0	0	0	0
4	ENZYME LINKED RECEPTOR PROTEIN SIGNALING PATHWAY%GOMF%GO:0007167	0	0	0	0	0	0	0	0	0	0	0	0	0	0	0	0	0	0	0	0	0	0	0	0	0	0	0	0	0	0	0	0	0	0	0	0	0	0	0	0	0	0	0	0	0	0	0	0
5	FC RECEPTOR MEDIATED STIMULATORY SIGNALING PATHWAY%GOBP%GO:0002431	0	0	0	0	0	0	0	0	0	0	0	0	0	0	0	0	0	0	0	0	0	0	0	0	0	0	0	0	0	0	0	0	0	0	0	0	0	0	0	0	0	0	0	0	0	0	0	0
6	FC RECEPTOR SIGNALING PATHWAY%GOBP%GO:0038093	0	0	0	0	0	0	0	0	0	0	0	0	0	0	0	1.74117	0	0	0	0	0	0	0	0	0	0	0	0	0	0	0	0	0	0	0	0	0	0	0	0	0	0	1.36908	0	0	0	0	1.31581
7	FC-EPSILON RECEPTOR SIGNALING PATHWAY%GOBP%GO:0038095	0	0	0	0	0	0	0	0	0	0	0	0	0	0	0	1.53704	0	0	0	0	0	0	1.42156	0	0	0	0	0	0	0	0	0	0	0	0	0	0	0	0	0	0	0	0	0	0	0	0	0
8	FC-GAMMA RECEPTOR SIGNALING PATHWAY INVOLVED IN PHAGOCYTOSIS%GOBP%GO:0038096	0	0	0	0	0	0	0	0	0	0	0	0	0	0	0	0	0	0	0	0	0	0	0	0	0	0	0	0	0	0	0	0	0	0	0	0	0	0	0	0	0	0	0	0	0	0	0	0
9	FC-GAMMA RECEPTOR SIGNALING PATHWAY%GOBP%GO:0038094	0	0	0	0	0	0	0	0	0	0	0	0	0	0	0	0	0	0	0	0	0	0	0	0	0	0	0	0	0	0	0	0	0	0	0	0	0	0	0	0	0	0	0	0	0	0	0	0
10	GLUTAMATE RECEPTOR SIGNALING PATHWAY%GOBP%GO:0007215	0	0	0	0	0	0	0	0	0	0	0	0	0	0	0	0	0	0	0	0	0	0	0	0	0	0	0	0	0	0	0	0	0	0	0	0	-3.15477	0	0	0	0	0	0	0	0	0	0	0
11	GLUTAMATE RECEPTOR SIGNALING PATHWAY%GOMF%GO:0007215	0	0	0	0	0	0	0	0	0	0	0	0	0	0	0	0	0	0	0	0	0	0	0	0	0	0	0	0	0	0	0	0	0	0	0	0	-1.88026	0	0	0	0	0	0	0	0	0	0	0
12	IMMUNE RESPONSE-REGULATING CELL SURFACE RECEPTOR SIGNALING PATHWAY INVOLVED IN PHAGOCYTOSIS%GOBP%GO:0002433	0	0	0	0	0	0	0	0	0	0	0	0	0	0	0	0	0	0	0	0	0	0	0	0	0	0	0	0	0	0	0	0	0	0	0	0	0	0	0	0	0	0	0	0	0	0	0	0
13	INTEGRIN-MEDIATED SIGNALING PATHWAY%GOBP%GO:0007229	0	0	0	0	0	0	0	0	0	0	0	0	0	0	0	0	0	0	0	0	0	0	0	0	0	0	0	0	0	0	0	0	0	0	0	0	0	0	0	0	0	0	0	0	0	0	0	1.67528
14	MODULATION OF EXCITATORY POSTSYNAPTIC POTENTIAL%GOBP%GO:0098815	0	0	0	0	0	0	0	0	0	0	0	0	-2.11884	0	0	0	0	0	0	0	0	0	0	0	0	0	0	0	0	0	0	0	0	0	0	0	0	0	0	0	0	0	0	0	0	0	0	0
15	NEGATIVE REGULATION OF CYTOKINE-MEDIATED SIGNALING PATHWAY%GOBP%GO:0001960	0	0	0	0	0	0	0	0	0	0	0	0	0	0	0	0	0	0	0	0	0	0	1.34127	0	0	0	0	0	0	0	0	0	0	0	0	0	0	0	0	0	0	0	0	0	0	0	0	0
16	PLATELET-DERIVED GROWTH FACTOR RECEPTOR SIGNALING PATHWAY%GOBP%GO:0048008	0	0	0	0	0	0	0	0	0	0	0	0	0	0	0	0	0	0	0	0	0	0	0	0	0	0	0	0	0	0	0	0	0	0	0	0	0	0	0	0	0	0	0	0	0	0	0	0
17	POSITIVE REGULATION OF EXCITATORY POSTSYNAPTIC POTENTIAL%GOBP%GO:2000463	0	0	0	0	0	0	0	0	0	0	0	0	-2.26782	0	0	0	0	0	0	0	0	0	0	0	0	0	0	0	0	0	0	0	0	0	0	0	0	0	0	0	0	0	0	0	0	0	0	0
18	POSITIVE REGULATION OF INTEGRIN-MEDIATED SIGNALING PATHWAY%GOBP%GO:2001046	0	0	0	0	0	0	0	0	0	0	0	0	0	0	0	0	0	0	0	0	0	0	0	0	0	0	0	0	0	0	0	0	0	0	0	0	0	0	0	0	0	0	0	0	0	0	0	0
19	REGULATION OF CYTOKINE-MEDIATED SIGNALING PATHWAY%GOBP%GO:0001959	0	0	0	0	0	0	0	0	0	0	0	0	0	0	0	1.92111	0	0	0	0	0	0	1.98791	0	0	0	0	0	0	0	0	0	0	0	0	0	0	0	0	0	0	0	0	0	0	0	0	0
20	REGULATION OF NOTCH SIGNALING PATHWAY%GOBP%GO:0008593	0	0	0	0	0	0	0	0	0	0	0	0	-2.1154	0	0	0	0	0	0	0	0	0	0	0	0	0	0	0	0	0	0	0	0	0	0	0	0	0	0	0	0	0	0	0	0	0	0	0
21	SEMAPHORIN-PLEXIN SIGNALING PATHWAY INVOLVED IN NEURON PROJECTION GUIDANCE%GOBP%GO:1902285	0	0	0	0	0	0	0	0	0	0	0	0	0	0	0	0	0	0	0	0	0	0	0	0	0	0	0	0	0	0	0	0	0	0	0	0	0	0	0	0	0	0	0	0	0	0	0	0
22	SEMAPHORIN-PLEXIN SIGNALING PATHWAY%GOBP%GO:0071526	0	0	0	0	-1.95781	0	0	0	0	0	0	0	0	0	0	0	0	0	0	0	0	0	0	0	0	0	0	0	0	0	0	0	0	0	0	0	0	0	0	0	0	0	0	0	0	0	0	0
23	SEMAPHORIN-PLEXIN SIGNALING PATHWAY%GOMF%GO:0071526	0	0	0	0	0	0	0	0	0	0	0	0	0	0	0	0	0	0	0	0	0	0	0	0	0	0	0	0	0	0	0	0	0	0	0	0	0	0	0	0	0	0	0	0	0	0	0	0
24	T CELL RECEPTOR SIGNALING PATHWAY%GOBP%GO:0050852	0	0	0	0	0	0	0	0	0	0	0	0	0	0	0	2.01604	0	0	0	0	0	0	1.37638	0	0	0	0	0	0	2.53484	0	0	0	0	0	0	0	0	0	0	0	0	0	0	0	0	0	0
25	TRANSMEMBRANE RECEPTOR PROTEIN TYROSINE KINASE SIGNALING PATHWAY%GOBP%GO:0007169	0	0	0	0	0	0	0	0	0	0	0	0	0	0	0	0	0	0	0	0	0	0	0	0	0	0	0	0	0	0	0	0	0	0	0	0	0	0	0	-2.36954	0	0	0	0	0	0	0	0
26	TRANSMEMBRANE RECEPTOR PROTEIN TYROSINE KINASE SIGNALING PATHWAY%GOMF%GO:0007169	0	0	0	0	0	0	0	0	0	0	0	0	0	0	0	0	0	0	0	0	0	0	0	0	0	0	0	0	0	0	0	0	0	0	0	0	0	0	0	0	0	0	0	0	0	0	0	0
27	VASCULAR ENDOTHELIAL GROWTH FACTOR RECEPTOR-2 SIGNALING PATHWAY%GOBP%GO:0036324	0	0	0	0	0	0	0	1.44582	0	0	0	0	0	0	0	0	0	0	0	0	0	0	0	0	0	0	0	0	0	0	0	0	0	0	0	0	0	0	0	0	0	0	0	0	0	0	0	0
28	WNT SIGNALING PATHWAY, PLANAR CELL POLARITY PATHWAY%GOBP%GO:0060071	0	0	0	0	0	0	0	0	0	0	0	0	0	0	0	0	0	0	0	0	0	0	0	0	0	0	0	0	0	0	0	0	0	0	0	0	0	0	0	0	0	0	0	0	0	0	0	0
29	ACTIVATION OF NF-KAPPAB-INDUCING KINASE ACTIVITY%GOBP%GO:0007250	0	0	0	0	0	0	0	0	0	0	0	0	0	0	0	0	0	0	0	0	0	0	0	0	0	0	0	0	0	0	0	0	0	0	0	0	0	0	0	0	1.34399	0	0	0	0	0	0	0
30	CALCIUM-MEDIATED SIGNALING%GOMF%GO:0019722	0	0	0	0	0	0	0	0	0	0	0	0	0	0	0	0	0	0	0	0	0	0	0	0	0	0	0	0	0	0	0	0	0	0	0	0	0	0	0	0	0	0	0	0	0	0	0	0
31	NEGATIVE REGULATION OF ENDOPLASMIC RETICULUM STRESS-INDUCED INTRINSIC APOPTOTIC SIGNALING PATHWAY%GOBP%GO:1902236	0	0	0	0	0	0	0	0	0	0	0	0	0	0	0	0	0	0	0	0	0	0	0	0	0	0	0	0	0	0	0	0	0	0	0	0	0	0	0	0	0	0	0	0	0	0	0	0
32	NEGATIVE REGULATION OF HIPPO SIGNALING%GOBP%GO:0035331	0	0	0	0	0	0	0	0	0	0	0	0	0	0	0	0	0	0	0	0	0	0	0	0	0	0	0	0	0	0	0	0	0	0	0	0	0	0	0	0	0	0	0	0	0	0	0	0
33	NEGATIVE REGULATION OF INTRACELLULAR SIGNAL TRANSDUCTION%GOBP%GO:1902532	0	0	0	0	0	0	0	0	0	0	0	0	0	0	0	0	0	0	0	0	0	0	0	0	0	0	0	0	0	0	0	0	0	0	0	0	0	0	0	0	0	0	0	0	0	0	0	0
34	NEGATIVE REGULATION OF INTRINSIC APOPTOTIC SIGNALING PATHWAY%GOBP%GO:2001243	0	0	0	0	0	0	0	0	0	0	0	0	0	0	0	0	0	0	0	0	0	0	0	0	0	0	0	0	0	0	0	0	0	0	0	0	0	0	0	0	0	0	0	0	0	0	0	0
35	NEGATIVE REGULATION OF OXIDATIVE STRESS-INDUCED INTRINSIC APOPTOTIC SIGNALING PATHWAY%GOBP%GO:1902176	0	0	0	0	0	0	0	0	0	0	0	0	0	0	0	0	0	0	0	0	0	0	0	0	0	0	0	0	0	0	0	0	0	1.64153	0	0	1.87376	0	1.99026	0	0	1.36844	0	0	0	0	0	0
36	NEGATIVE REGULATION OF PHOSPHATIDYLINOSITOL 3-KINASE SIGNALING%GOBP%GO:0014067	0	0	0	0	0	0	0	0	0	0	0	0	0	0	0	0	0	0	0	0	0	0	0	0	0	0	0	0	0	0	0	0	0	0	0	0	0	0	0	0	0	0	0	0	0	0	0	0
37	NEGATIVE REGULATION OF RAS PROTEIN SIGNAL TRANSDUCTION%GOBP%GO:0046580	0	0	0	0	0	0	0	0	0	0	0	0	-1.77781	0	0	0	0	0	0	0	0	0	0	0	0	0	0	0	0	0	0	0	0	0	0	0	0	0	0	0	0	0	0	0	0	0	0	0
38	NEGATIVE REGULATION OF SMALL GTPASE MEDIATED SIGNAL TRANSDUCTION%GOBP%GO:0051058	0	0	0	0	0	0	0	0	0	0	0	0	-1.44378	0	0	0	0	0	0	0	0	0	0	0	0	0	0	0	0	0	0	0	0	0	0	0	0	0	0	0	0	0	0	0	0	0	0	0
39	NIK/NF-KAPPAB SIGNALING%GOBP%GO:0038061	0	0	0	0	0	0	0	0	0	0	0	0	0	0	0	0	0	0	0	0	0	0	0	0	0	0	0	0	0	0	0	0	0	0	0	0	0	0	0	0	1.49461	0	0	0	0	0	0	0
40	POSITIVE REGULATION OF I-KAPPAB KINASE/NF-KAPPAB SIGNALING%GOBP%GO:0043123	0	0	0	0	0	0	0	0	0	0	0	0	0	0	0	0	0	0	0	0	0	0	1.3447	0	0	0	0	0	0	0	0	0	0	0	0	0	0	0	0	0	0	0	0	0	0	0	0	0
41	POSITIVE REGULATION OF INTRACELLULAR SIGNAL TRANSDUCTION%GOBP%GO:1902533	0	0	0	0	0	0	0	0	0	0	0	0	0	0	0	1.97292	0	0	0	0	0	0	1.87382	0	0	0	0	1.96731	0	0	0	0	1.97626	1.43885	0	0	0	0	2.31295	0	1.77394	2.50363	1.38349	0	0	0	0	1.69206
42	POSITIVE REGULATION OF INTRINSIC APOPTOTIC SIGNALING PATHWAY BY P53 CLASS MEDIATOR%GOBP%GO:1902255	0	0	0	0	0	0	0	0	0	0	0	0	0	0	0	0	0	0	0	0	0	0	0	0	0	0	0	0	0	0	1.41144	1.36575	0	0	0	1.43102	1.38192	0	0	0	0	0	0	0	2.38034	1.84737	0	1.57328
43	POSITIVE REGULATION OF INTRINSIC APOPTOTIC SIGNALING PATHWAY IN RESPONSE TO DNA DAMAGE%GOBP%GO:1902231	0	0	0	0	0	0	0	0	0	0	0	0	0	0	0	0	0	0	0	0	0	0	0	0	0	0	0	0	0	0	0	0	0	0	0	0	0	0	0	0	0	0	0	0	0	0	0	0
44	POSITIVE REGULATION OF INTRINSIC APOPTOTIC SIGNALING PATHWAY%GOBP%GO:2001244	0	0	0	0	0	0	0	0	0	0	0	0	0	0	0	0	0	0	0	0	0	0	0	0	0	0	0	0	0	0	0	1.3705	0	1.42712	0	0	1.72539	0	0	0	0	0	0	0	3.3295	0	0	1.5946
45	POSITIVE REGULATION OF NIK/NF-KAPPAB SIGNALING%GOBP%GO:1901224	0	0	0	0	0	0	0	0	0	0	0	0	0	0	0	0	0	0	0	0	0	0	0	0	0	0	0	0	0	0	0	0	0	0	0	0	0	0	0	0	0	0	0	0	0	0	0	0
46	POSITIVE REGULATION OF PHOSPHATIDYLINOSITOL 3-KINASE SIGNALING%GOBP%GO:0014068	0	0	0	0	0	0	0	0	0	0	0	0	0	0	0	0	0	0	0	0	0	0	0	0	0	0	0	0	0	0	0	0	0	0	0	0	0	0	0	0	0	0	0	0	0	0	0	1.35122
47	POSITIVE REGULATION OF PROTEIN KINASE B SIGNALING%GOBP%GO:0051897	0	0	0	0	0	0	0	0	0	0	0	0	0	0	0	0	0	0	0	0	0	0	0	0	0	0	0	2.34845	0	0	0	0	0	0	0	0	0	0	0	0	0	0	0	0	0	0	0	0
48	POSITIVE REGULATION OF SIGNAL TRANSDUCTION BY P53 CLASS MEDIATOR%GOBP%GO:1901798	0	0	0	0	0	0	0	0	0	0	0	0	0	0	0	0	0	0	0	0	0	0	0	0	0	1.87732	1.52381	0	0	1.53453	2.53863	2.42629	2.49686	2.8077	0	0	2.40014	1.95538	2.33566	2.18835	2.91528	2.32203	2.8117	0	3.88442	2.11125	0	1.64228
49	POSITIVE REGULATION OF TOR SIGNALING%GOBP%GO:0032008	0	0	0	0	0	0	0	0	0	0	0	0	0	0	0	0	0	0	0	0	0	0	0	0	0	0	0	0	0	0	0	0	0	0	0	0	0	0	0	0	0	0	0	0	0	0	0	0
50	REGULATION OF DNA DAMAGE RESPONSE, SIGNAL TRANSDUCTION BY P53 CLASS MEDIATOR%GOBP%GO:0043516	0	0	0	0	0	0	0	0	0	0	0	0	0	0	0	0	0	0	0	0	0	0	0	0	0	0	0	0	0	0	0	0	0	0	0	0	0	0	0	0	0	0	0	0	0	0	0	0
51	REGULATION OF I-KAPPAB KINASE/NF-KAPPAB SIGNALING%GOBP%GO:0043122	0	0	0	0	0	0	0	0	0	0	0	0	0	0	0	1.64447	0	0	0	0	0	0	1.567	0	0	0	0	0	0	0	0	0	0	0	0	0	0	0	0	0	0	0	0	0	0	0	0	0
52	REGULATION OF INTRACELLULAR SIGNAL TRANSDUCTION%GOBP%GO:1902531	0	0	0	0	0	0	0	0	0	0	0	0	-1.31514	0	0	0	0	0	0	0	0	0	0	0	0	0	2.34724	2.1975	0	0	1.6892	1.44482	2.23375	2.21698	0	3.22164	0	0	3.04088	1.54197	2.2696	3.00127	1.65814	0	1.56153	0	0	2.22754
53	REGULATION OF INTRINSIC APOPTOTIC SIGNALING PATHWAY BY P53 CLASS MEDIATOR%GOBP%GO:1902253	0	0	0	0	0	0	0	0	0	0	0	0	0	0	0	0	0	0	0	0	0	0	0	0	0	0	0	0	0	0	0	0	0	0	0	0	0	0	0	0	0	0	0	0	0	0	0	0
54	REGULATION OF INTRINSIC APOPTOTIC SIGNALING PATHWAY%GOBP%GO:2001242	0	0	0	0	0	0	0	0	0	0	0	0	0	0	0	0	0	0	0	0	0	0	0	0	0	0	0	0	0	0	0	3.13989	0	2.2501	1.32203	1.92587	3.21389	1.83113	1.82935	2.705	1.82226	1.74676	0	0	3.58934	0	0	1.73499
55	REGULATION OF MAPK CASCADE%GOBP%GO:0043408	0	0	0	0	0	0	0	0	0	0	0	0	0	0	0	0	0	0	0	0	0	0	0	0	0	0	0	0	0	0	0	0	0	0	0	0	0	0	0	0	0	0	0	0	0	0	0	0
56	REGULATION OF NIK/NF-KAPPAB SIGNALING%GOBP%GO:1901222	0	0	0	0	0	0	0	0	0	0	0	0	0	0	0	0	0	0	0	0	0	0	0	0	0	0	0	0	0	0	0	0	0	0	0	0	0	0	0	0	1.91816	0	0	0	0	0	0	0
57	REGULATION OF NITRIC OXIDE MEDIATED SIGNAL TRANSDUCTION%GOBP%GO:0010749	0	0	0	0	0	0	0	0	0	0	0	0	0	0	0	0	0	0	0	0	0	0	0	0	0	0	0	0	0	0	0	0	0	0	0	0	0	0	0	-2.26419	0	0	0	0	0	0	0	0
58	REGULATION OF OXIDATIVE STRESS-INDUCED INTRINSIC APOPTOTIC SIGNALING PATHWAY%GOBP%GO:1902175	0	0	0	0	0	0	0	0	0	0	0	0	0	0	0	0	0	0	0	0	0	0	0	0	0	0	0	0	0	0	0	2.05063	0	1.72943	0	0	1.99692	0	2.51563	1.7927	0	1.93309	0	0	1.83047	0	0	0
59	REGULATION OF RAS PROTEIN SIGNAL TRANSDUCTION%GOBP%GO:0046578	0	0	0	0	0	0	0	0	0	0	0	0	-1.83116	0	0	0	0	0	0	0	0	0	0	0	0	0	0	0	0	0	0	0	0	0	0	0	0	0	0	0	0	0	0	0	0	0	0	0
60	REGULATION OF SIGNAL TRANSDUCTION BY P53 CLASS MEDIATOR%GOBP%GO:1901796	0	0	0	0	0	0	0	0	0	0	0	0	0	0	0	0	0	0	1.46831	0	0	0	0	0	0	2.21918	2.39582	2.72163	0	1.49225	0	0	0	0	0	0	0	0	0	0	0	0	0	0	1.80027	0	1.46559	0
61	REGULATION OF SMALL GTPASE MEDIATED SIGNAL TRANSDUCTION%GOBP%GO:0051056	0	0	0	0	-2.56778	0	0	0	0	0	0	0	-2.05467	0	0	0	0	0	0	0	0	0	0	0	0	0	0	0	0	0	0	0	0	0	0	0	0	0	0	0	0	0	0	0	0	0	0	0
62	RHO PROTEIN SIGNAL TRANSDUCTION%GOBP%GO:0007266	0	0	0	0	0	0	0	0	0	0	0	0	0	0	0	0	0	0	0	0	0	0	0	0	0	0	0	0	0	0	0	0	0	0	0	0	0	0	0	0	0	0	0	0	0	0	0	0
63	SECOND-MESSENGER-MEDIATED SIGNALING%GOMF%GO:0019932	0	0	0	0	0	0	0	0	0	0	0	0	0	0	0	0	0	0	0	0	0	0	0	0	0	0	0	0	0	0	0	0	0	0	0	0	0	0	0	0	0	0	0	0	0	0	0	0
64	SMALL GTPASE MEDIATED SIGNAL TRANSDUCTION%GOBP%GO:0007264	0	0	0	0	-1.45276	0	0	0	0	0	0	0	0	0	0	0	0	0	0	0	0	0	0	0	0	0	0	0	0	0	0	0	0	0	0	0	0	0	0	1.38731	0	0	0	0	0	0	0	0
65	CIRCADIAN REGULATION OF GENE EXPRESSION%GOBP%GO:0032922	0	0	0	0	0	0	0	0	0	0	0	0	0	0	0	0	0	0	0	0	0	0	0	0	0	0	0	0	0	0	0	0	0	0	0	0	0	0	0	0	0	0	0	0	0	0	0	0
66	EXONUCLEOLYTIC CATABOLISM OF DEADENYLATED MRNA%GOBP%GO:0043928	0	0	0	0	0	0	0	0	0	0	0	0	0	0	0	0	0	0	0	0	0	0	0	0	0	0	0	0	0	0	0	0	0	0	0	0	0	0	0	0	0	0	0	0	0	0	0	0
67	GENE SILENCING BY MIRNA%GOBP%GO:0035195	0	0	0	0	0	0	0	0	0	0	0	0	0	0	0	0	0	0	0	0	0	0	0	0	0	0	0	0	0	0	0	0	-1.33779	0	0	0	0	0	-1.43781	0	0	-1.39016	0	0	0	0	0	0
68	GENE SILENCING BY RNA%GOBP%GO:0031047	0	0	0	0	0	0	0	0	0	0	0	0	0	0	0	0	0	0	0	0	0	0	0	0	0	0	0	0	0	0	0	0	-1.6399	0	0	0	0	0	-1.61445	0	0	-1.39016	0	0	0	0	0	0
69	HETEROCHROMATIN ASSEMBLY%GOBP%GO:0031507	0	0	0	0	0	0	0	0	0	0	0	0	0	0	0	0	0	0	0	0	0	0	0	0	0	0	0	0	0	0	0	0	0	0	0	0	0	0	0	0	0	0	0	0	0	0	0	0
70	MRNA CATABOLIC PROCESS%GOBP%GO:0006402	0	0	0	0	0	0	0	0	0	0	0	0	0	0	0	0	0	0	0	0	0	0	0	0	0	0	0	0	0	0	0	0	0	0	0	0	0	0	0	0	0	0	0	0	0	0	0	0
71	MRNA CLEAVAGE INVOLVED IN GENE SILENCING BY SIRNA%GOBP%GO:0090625	0	0	0	0	0	0	0	0	0	0	0	0	0	0	0	0	0	0	0	0	0	0	0	0	0	0	0	0	0	0	0	0	-1.56483	0	0	0	0	-1.70688	0	0	0	0	-1.43709	0	0	0	0	0
72	NEGATIVE REGULATION OF DNA-BINDING TRANSCRIPTION FACTOR ACTIVITY%GOBP%GO:0043433	0	0	0	0	0	0	0	0	0	0	0	0	0	0	0	0	1.46275	0	0	0	0	0	0	0	0	0	0	0	0	0	0	0	0	0	0	1.46017	0	0	0	0	0	0	0	0	0	0	0	0
73	NEGATIVE REGULATION OF ENDOPLASMIC RETICULUM STRESS-INDUCED EIF2 ALPHA PHOSPHORYLATION%GOBP%GO:1903912	0	0	0	0	0	0	0	0	0	0	0	0	0	0	0	0	0	0	0	0	0	0	0	0	0	0	0	0	0	0	0	0	0	0	0	0	0	0	0	0	0	0	0	0	0	0	0	0
74	NEGATIVE REGULATION OF GENE EXPRESSION, EPIGENETIC%GOBP%GO:0045814	0	0	0	0	0	0	0	0	0	0	0	0	0	0	0	0	0	0	0	0	0	0	0	0	0	0	0	0	0	0	0	0	0	0	0	0	0	0	0	0	0	0	0	0	0	0	0	0
75	NEGATIVE REGULATION OF INTERLEUKIN-2 PRODUCTION%GOBP%GO:0032703	0	0	0	0	0	0	0	0	0	0	0	0	0	0	0	0	0	0	0	0	0	0	0	0	0	0	0	0	0	0	0	0	0	0	2.11663	0	0	0	0	0	0	0	0	0	0	0	0	0
76	NEGATIVE REGULATION OF IP-10 PRODUCTION%GOBP%GO:0071659	0	0	0	0	0	0	0	0	0	0	0	0	0	0	0	0	0	0	0	0	0	0	1.66611	0	0	0	1.51509	1.66268	0	0	0	0	0	0	0	0	0	0	0	0	0	0	0	0	0	0	0	0
77	NEGATIVE REGULATION OF MACROPHAGE CYTOKINE PRODUCTION%GOBP%GO:0010936	0	0	0	0	0	0	0	0	0	0	0	0	0	0	0	0	0	0	0	0	0	0	0	0	0	0	0	0	0	0	0	0	0	0	0	0	0	0	0	0	0	0	0	0	0	0	0	0
78	NEGATIVE REGULATION OF MRNA SPLICING, VIA SPLICEOSOME%GOBP%GO:0048025	0	0	0	0	0	0	0	0	0	0	0	0	0	0	0	0	0	0	0	0	0	0	0	0	0	0	0	0	0	0	0	0	0	0	0	0	0	0	0	0	0	0	0	0	0	0	0	0
79	NEGATIVE REGULATION OF NF-KAPPAB TRANSCRIPTION FACTOR ACTIVITY%GOBP%GO:0032088	0	0	0	0	0	0	0	0	0	0	0	0	0	0	0	1.4349	0	0	0	0	0	0	0	0	0	0	0	0	0	1.32776	0	0	0	1.47505	1.54387	3.00179	0	0	1.85708	0	1.58544	2.32491	0	0	0	0	0	0
80	NEGATIVE REGULATION OF RNA SPLICING%GOBP%GO:0033119	0	0	0	0	0	0	0	0	0	0	0	0	0	0	0	0	0	0	0	0	0	0	0	0	0	0	0	0	0	0	0	0	0	0	0	0	0	0	0	0	0	0	0	0	0	0	0	0
81	NEGATIVE REGULATION OF TRANSCRIPTION, DNA-TEMPLATED%GOBP%GO:0045892	0	0	0	0	0	0	0	0	0	0	0	0	0	0	0	0	0	0	0	0	0	0	0	0	0	0	0	0	0	0	0	0	0	0	0	0	0	0	0	0	0	0	0	0	0	0	0	0
82	NEGATIVE REGULATION OF TRANSCRIPTION, DNA-TEMPLATED%GOMF%GO:0045892	0	0	0	0	0	0	0	0	0	0	0	0	0	0	0	0	0	0	0	0	0	0	0	1.41287	0	0	0	0	0	0	0	0	0	0	0	0	0	0	0	0	0	0	0	0	0	0	0	0
83	NEGATIVE REGULATION OF TRANSLATION%GOBP%GO:0017148	0	0	0	0	0	0	0	0	0	0	0	0	0	0	0	0	0	0	0	0	0	0	0	0	0	0	0	0	0	0	0	0	0	0	0	0	0	0	0	0	0	-1.49141	0	0	0	0	0	0
84	NUCLEAR MRNA SURVEILLANCE%GOBP%GO:0071028	0	0	0	0	0	0	0	0	0	0	0	0	0	0	0	0	0	0	0	0	0	0	0	0	0	0	0	0	0	0	0	0	0	0	0	0	0	0	0	0	0	0	0	0	0	1.36706	4.25766	0
85	NUCLEAR POLYADENYLATION-DEPENDENT MRNA CATABOLIC PROCESS%GOBP%GO:0071042	0	0	0	0	0	0	0	0	0	0	0	0	0	0	0	0	0	0	0	0	0	0	0	0	0	0	0	0	0	0	0	0	0	0	0	0	0	0	0	0	0	0	0	0	0	0	0	0
86	NUCLEAR RETENTION OF PRE-MRNA AT THE SITE OF TRANSCRIPTION%GOBP%GO:0071033	0	0	0	0	0	0	0	0	0	0	0	0	0	0	0	0	0	0	0	0	0	0	0	0	0	0	0	0	0	0	0	0	0	0	0	0	0	0	0	0	0	0	0	0	0	0	2.77226	0
87	NUCLEAR-TRANSCRIBED MRNA CATABOLIC PROCESS%GOBP%GO:0000956	0	0	0	0	0	0	0	0	0	0	0	0	0	0	0	0	0	0	0	0	0	0	0	0	0	0	0	0	0	0	0	0	0	0	0	0	0	0	0	0	0	0	0	0	0	0	0	0
88	NUCLEAR-TRANSCRIBED MRNA CATABOLIC PROCESS, EXONUCLEOLYTIC%GOBP%GO:0000291	0	0	0	0	0	0	0	0	0	0	0	0	0	0	0	0	0	0	0	0	0	0	0	0	0	0	0	0	0	0	0	0	0	0	0	0	0	0	0	0	0	0	0	0	0	0	0	0
89	NUCLEAR-TRANSCRIBED MRNA CATABOLIC PROCESS, NONSENSE-MEDIATED DECAY%GOBP%GO:0000184	0	0	0	0	0	0	0	0	0	0	0	0	0	0	0	0	0	0	0	0	0	0	0	0	0	0	0	0	0	0	0	0	0	0	0	0	0	0	0	0	0	0	0	0	0	0	0	0
90	POLYADENYLATION-DEPENDENT MRNA CATABOLIC PROCESS%GOBP%GO:0071047	0	0	0	0	0	0	0	0	0	0	0	0	0	0	0	0	0	0	0	0	0	0	0	0	0	0	0	0	0	0	0	0	0	0	0	0	0	0	0	0	0	0	0	0	0	0	0	0
91	POSITIVE REGULATION OF ANDROGEN RECEPTOR ACTIVITY%GOBP%GO:2000825	0	0	0	0	0	0	0	0	0	0	0	0	0	0	0	0	0	0	0	0	0	0	0	0	0	0	0	0	0	0	0	0	0	0	0	0	0	0	0	0	0	0	0	0	0	0	0	0
92	POSITIVE REGULATION OF CAP-INDEPENDENT TRANSLATIONAL INITIATION%GOBP%GO:1903679	0	0	0	0	0	0	0	0	0	0	0	0	0	0	0	0	0	0	0	0	0	0	0	0	0	0	0	0	0	0	0	0	0	0	0	0	0	0	0	0	0	0	0	0	0	0	0	0
93	POSITIVE REGULATION OF CHEMOKINE PRODUCTION%GOBP%GO:0032722	0	0	0	0	0	0	0	0	0	0	0	0	0	0	0	0	0	0	0	0	0	0	0	0	0	0	0	0	0	0	0	0	0	0	0	0	0	0	0	0	0	0	0	0	0	0	0	0
94	POSITIVE REGULATION OF CYTOKINE PRODUCTION%GOBP%GO:0001819	0	0	0	0	0	0	0	0	0	0	0	0	0	0	0	1.88662	1.30436	0	0	0	0	0	2.03271	0	4.62464	0	1.65775	0	0	2.97759	0	0	0	0	0	0	0	0	0	0	0	0	0	0	0	0	0	1.98187
95	POSITIVE REGULATION OF CYTOPLASMIC TRANSLATIONAL INITIATION%GOBP%GO:1904690	0	0	0	0	0	0	0	0	0	0	0	0	0	0	0	0	0	0	0	0	0	0	0	0	0	0	0	0	0	0	0	0	0	0	0	0	0	0	0	0	0	0	0	0	0	0	0	0
96	POSITIVE REGULATION OF GENE EXPRESSION%GOBP%GO:0010628	0	0	0	0	0	0	0	0	0	0	0	0	0	0	0	0	0	0	0	0	0	0	1.56068	0	2.64843	0	1.76077	0	0	2.14004	0	0	0	0	0	0	0	0	0	0	0	0	0	0	0	0	0	0
97	POSITIVE REGULATION OF INTERFERON-BETA PRODUCTION%GOBP%GO:0032728	0	0	0	0	0	0	0	0	0	0	0	0	0	0	0	0	0	0	0	0	0	0	0	0	2.54967	0	0	0	0	0	0	0	0	0	0	0	0	0	0	0	0	0	0	0	0	0	0	0
98	POSITIVE REGULATION OF INTERLEUKIN-1 BETA PRODUCTION%GOBP%GO:0032731	0	0	0	0	0	0	0	0	0	0	0	0	0	0	0	0	0	0	0	0	0	0	0	0	0	0	0	0	0	0	0	0	0	0	0	0	0	0	0	0	0	0	0	0	0	0	0	1.30864
99	POSITIVE REGULATION OF INTERLEUKIN-1 PRODUCTION%GOBP%GO:0032732	0	0	0	0	0	0	0	0	0	0	0	0	0	0	0	0	0	0	0	0	0	0	0	0	0	0	0	0	0	0	0	0	0	0	0	0	0	0	0	0	0	0	0	0	0	0	0	2.05804
100	POSITIVE REGULATION OF INTERLEUKIN-12 PRODUCTION%GOBP%GO:0032735	0	0	0	0	0	0	0	0	0	0	0	0	0	0	0	0	0	0	0	0	0	0	0	0	0	0	0	0	0	0	0	0	0	0	0	0	0	0	0	0	0	0	0	0	0	0	0	1.52016
101	POSITIVE REGULATION OF INTERLEUKIN-6 PRODUCTION%GOBP%GO:0032755	0	0	0	0	0	0	0	0	0	0	0	0	0	0	0	0	0	0	0	0	0	0	0	0	0	0	1.67443	0	0	0	0	0	0	0	0	0	0	0	0	0	0	0	0	0	0	0	0	0
102	POSITIVE REGULATION OF MITOCHONDRIAL TRANSLATION%GOBP%GO:0070131	0	0	0	0	0	0	0	0	0	0	0	0	0	0	0	0	0	0	0	0	0	0	0	0	0	0	0	0	0	0	0	0	0	0	0	1.30493	0	0	0	0	0	0	0	0	0	0	0	0
103	POSITIVE REGULATION OF RNA SPLICING%GOBP%GO:0033120	0	0	0	0	0	0	0	0	0	0	0	0	0	0	0	0	0	0	0	0	0	0	0	0	0	0	0	0	0	0	0	0	0	0	0	0	0	0	0	0	0	0	0	0	0	0	0	0
104	POSITIVE REGULATION OF TRANSCRIPTION BY RNA POLYMERASE II%GOBP%GO:0045944	0	0	0	0	0	0	0	0	0	0	0	0	0	0	0	0	0	0	0	0	0	0	0	0	0	0	0	0	-2.38812	0	0	0	0	0	0	0	0	0	0	0	0	0	0	0	0	0	0	0
105	POSITIVE REGULATION OF TRANSCRIPTION, DNA-TEMPLATED%GOBP%GO:0045893	0	0	0	0	0	0	0	0	0	0	0	0	0	0	0	0	0	0	0	0	0	0	0	0	0	0	0	0	-3.24802	0	0	0	0	0	0	0	0	0	0	0	0	0	0	0	0	0	0	0
106	POSITIVE REGULATION OF TRANSLATION%GOBP%GO:0045727	0	0	0	0	0	0	0	0	0	0	0	0	0	0	0	0	0	0	0	0	0	0	0	0	0	0	0	0	0	0	0	0	0	0	0	1.69795	0	0	0	0	0	0	0	0	0	0	0	0
107	POSITIVE REGULATION OF TRANSLATIONAL FIDELITY%GOBP%GO:0045903	0	0	0	0	0	0	0	0	0	0	0	0	0	0	0	0	0	0	0	0	0	0	0	0	0	0	0	0	0	0	0	0	0	0	0	0	0	0	0	0	0	0	0	0	0	0	0	0
108	POSITIVE REGULATION OF TUMOR NECROSIS FACTOR PRODUCTION%GOBP%GO:0032760	0	0	0	0	0	0	0	0	0	0	0	0	0	0	0	1.35368	0	0	0	0	0	0	1.90064	0	1.35067	0	1.32449	0	0	0	0	0	0	0	0	0	0	0	0	0	0	0	0	0	0	0	0	1.93934
109	POSITIVE REGULATION OF TUMOR NECROSIS FACTOR SUPERFAMILY CYTOKINE PRODUCTION%GOBP%GO:1903557	0	0	0	0	0	0	0	0	0	0	0	0	0	0	0	0	1.51517	0	0	0	0	0	2.143	0	1.64616	0	1.51919	1.40494	0	0	0	0	0	0	0	0	0	0	0	0	0	0	0	0	0	0	0	2.15613
110	POSITIVE REGULATION OF TYPE I INTERFERON PRODUCTION%GOBP%GO:0032481	0	0	0	0	0	0	0	0	0	0	0	0	0	0	0	0	0	0	0	0	0	0	0	0	2.36781	0	0	0	0	1.71031	0	0	0	0	0	0	0	0	0	0	0	0	0	0	0	0	0	0
111	POST-TRANSCRIPTIONAL GENE SILENCING BY RNA%GOBP%GO:0035194	0	0	0	0	0	0	0	0	0	0	0	0	0	0	0	0	0	0	0	0	0	0	0	0	0	0	0	0	0	0	0	0	-1.6399	0	0	0	0	0	-1.61445	0	0	-1.49141	0	0	0	0	0	0
112	POSTTRANSCRIPTIONAL GENE SILENCING%GOBP%GO:0016441	0	0	0	0	0	0	0	0	0	0	0	0	0	0	0	0	0	0	0	0	0	0	0	0	0	0	0	0	0	0	0	0	-1.6399	0	0	0	0	0	-1.61445	0	0	-1.49141	0	0	0	0	0	0
113	POSTTRANSCRIPTIONAL REGULATION OF GENE EXPRESSION%GOBP%GO:0010608	0	0	0	0	0	0	3.23549	0	0	0	0	0	0	0	0	0	0	0	0	0	0	0	0	0	0	0	0	0	0	0	1.60404	0	2.23375	1.84445	1.32921	0	1.91497	0	2.03735	1.3875	1.93817	1.43666	0	0	0	0	1.78064	0
114	POSTTRANSCRIPTIONAL REGULATION OF GENE EXPRESSION%GOMF%GO:0010608	0	0	0	0	0	0	0	0	0	0	0	0	1.77291	0	0	0	0	1.89397	0	0	0	0	0	0	0	0	1.50581	0	0	2.4478	2.6455	1.888	3.0892	2.8281	4.41372	2.75584	3.03731	0	3.44268	3.28936	3.80958	0	1.8506	0	0	0	3.85438	0
115	PRE-MIRNA PROCESSING%GOBP%GO:0031054	0	0	0	0	0	0	0	0	0	0	0	0	0	0	0	0	0	0	0	0	0	0	0	0	0	0	0	0	0	0	0	0	0	0	0	0	0	0	0	0	0	-1.32209	0	0	0	0	0	0
116	REGULATION OF CAP-INDEPENDENT TRANSLATIONAL INITIATION%GOBP%GO:1903677	0	0	0	0	0	0	0	0	0	0	0	0	0	0	0	0	0	0	0	0	0	0	0	0	0	0	0	0	0	0	0	0	0	0	0	0	0	0	0	0	0	0	0	0	0	0	0	0
117	REGULATION OF CHEMOKINE PRODUCTION%GOBP%GO:0032642	0	0	0	0	0	0	0	0	0	0	0	0	0	0	0	0	0	0	0	0	0	0	0	0	0	0	0	0	0	0	0	0	0	0	0	0	0	0	0	0	0	0	0	0	0	0	0	0
118	REGULATION OF CYTOKINE PRODUCTION INVOLVED IN INFLAMMATORY RESPONSE%GOBP%GO:1900015	0	0	0	0	0	0	0	0	0	0	0	0	0	0	0	0	0	0	0	0	0	0	0	0	0	0	0	0	0	0	0	0	0	0	0	0	0	0	0	0	0	0	0	0	0	0	0	0
119	REGULATION OF CYTOKINE PRODUCTION%GOBP%GO:0001817	0	0	0	0	0	0	0	0	0	0	0	0	0	0	0	2.52406	0	0	0	0	0	0	1.99259	0	4.51638	0	0	0	0	2.77081	0	0	0	0	0	0	0	0	0	0	0	0	0	0	0	0	0	2.23196
120	REGULATION OF CYTOPLASMIC TRANSLATIONAL INITIATION%GOBP%GO:1904688	0	0	0	0	0	0	0	0	0	0	0	0	0	0	0	0	0	0	0	0	0	0	0	0	0	0	0	0	0	0	0	0	0	0	0	0	0	0	0	0	0	0	0	0	0	0	0	0
121	REGULATION OF DNA-BINDING TRANSCRIPTION FACTOR ACTIVITY%GOBP%GO:0051090	0	0	0	0	0	0	0	0	0	0	0	0	0	0	0	0	2.00083	0	0	0	0	0	0	0	0	0	0	0	0	0	0	0	0	0	0	0	0	0	0	0	0	0	0	0	0	0	0	0
122	REGULATION OF DNA-TEMPLATED TRANSCRIPTION, ELONGATION%GOBP%GO:0032784	0	0	0	0	0	0	2.03263	0	0	0	0	0	0	0	0	0	0	0	0	0	0	0	0	0	0	0	0	0	0	0	0	0	0	0	0	0	0	0	0	0	0	0	0	0	0	0	0	0
123	REGULATION OF INTERFERON-BETA PRODUCTION%GOBP%GO:0032648	0	0	0	0	0	0	0	0	0	0	0	0	0	0	0	0	0	0	0	0	0	0	0	0	1.37643	0	0	0	0	0	0	0	0	0	0	0	0	0	0	0	0	0	0	0	0	0	0	0
124	REGULATION OF INTERLEUKIN-1 BETA PRODUCTION%GOBP%GO:0032651	0	0	0	0	0	0	0	0	0	0	0	0	0	0	0	0	1.35855	0	0	0	0	0	0	0	0	0	0	0	0	0	0	0	0	0	0	0	0	0	0	0	0	0	0	0	0	0	0	1.67528
125	REGULATION OF INTERLEUKIN-1 PRODUCTION%GOBP%GO:0032652	0	0	0	0	0	0	0	0	0	0	0	0	0	0	0	0	0	0	0	0	0	0	0	0	0	0	0	0	0	0	0	0	0	0	0	0	0	0	0	0	0	0	0	0	0	0	0	2.13972
126	REGULATION OF INTERLEUKIN-12 PRODUCTION%GOBP%GO:0032655	0	0	0	0	0	0	0	0	0	0	0	0	0	0	0	0	0	0	0	0	0	0	0	0	0	0	0	0	0	0	0	0	0	0	0	0	0	0	0	0	0	0	0	0	0	0	0	0
127	REGULATION OF INTERLEUKIN-2 PRODUCTION%GOBP%GO:0032663	0	0	0	0	0	0	0	0	0	0	0	0	0	0	0	0	0	0	0	0	0	0	0	0	0	0	0	0	0	0	0	0	0	0	1.85393	0	0	0	0	0	0	0	0	0	0	0	0	0
128	REGULATION OF INTERLEUKIN-6 PRODUCTION%GOBP%GO:0032675	0	0	0	0	0	0	0	0	0	0	0	0	0	0	0	0	0	0	0	0	0	0	0	0	0	0	1.82962	1.9359	0	1.50802	0	0	0	0	0	0	0	0	0	0	0	0	0	0	0	0	0	1.76566
129	REGULATION OF INTERLEUKIN-8 PRODUCTION%GOBP%GO:0032677	0	0	0	0	0	0	0	0	0	0	0	0	0	0	0	0	0	0	0	0	0	0	0	0	0	0	0	1.87955	0	0	0	0	0	0	0	0	0	0	0	0	0	0	0	0	0	0	0	0
130	REGULATION OF MACROPHAGE CYTOKINE PRODUCTION%GOBP%GO:0010935	0	0	0	0	0	0	0	0	0	0	0	0	0	0	0	0	0	0	0	0	0	0	0	0	0	0	0	0	0	0	0	0	0	0	0	0	0	0	0	0	0	0	0	0	0	0	0	0
131	REGULATION OF MITOCHONDRIAL GENE EXPRESSION%GOBP%GO:0062125	0	0	0	0	0	0	0	0	0	0	0	0	0	0	0	0	0	0	0	0	0	0	0	0	0	0	0	0	0	0	0	0	0	0	0	0	0	0	0	0	0	0	0	0	0	0	0	0
132	REGULATION OF MRNA SPLICING, VIA SPLICEOSOME%GOBP%GO:0048024	0	0	0	0	0	0	0	0	0	0	0	0	0	0	0	0	0	0	0	0	0	0	0	0	0	0	0	0	0	0	0	0	0	0	0	0	0	0	0	0	0	0	0	0	0	0	0	0
133	REGULATION OF RNA SPLICING%GOBP%GO:0043484	0	0	0	0	0	0	0	0	0	0	0	0	0	0	0	0	0	0	0	0	0	0	0	0	0	0	0	0	0	0	0	0	0	0	0	0	0	0	0	0	0	0	0	0	0	0	0	0
134	REGULATION OF TRANSCRIPTION BY RNA POLYMERASE II%GOBP%GO:0006357	0	0	0	0	0	0	0	0	0	0	0	0	0	0	0	0	0	0	0	0	0	0	0	0	0	0	0	0	-1.4464	0	0	0	0	0	0	0	0	0	0	0	0	0	0	0	0	0	0	0
135	REGULATION OF TRANSCRIPTION INVOLVED IN G1/S TRANSITION OF MITOTIC CELL CYCLE%GOBP%GO:0000083	0	0	0	0	0	0	0	0	0	0	0	0	0	0	0	0	0	0	0	0	0	0	0	0	0	0	0	0	0	0	0	0	0	0	0	0	1.87376	0	0	0	0	0	0	0	0	0	0	0
136	REGULATION OF TRANSCRIPTION, DNA-TEMPLATED%GOBP%GO:0006355	0	0	0	0	0	0	1.42889	0	0	0	0	0	0	0	0	0	0	0	0	0	0	0	0	0	0	0	0	0	-1.48722	0	0	0	0	0	0	0	0	0	0	0	0	0	0	0	0	0	0	0
137	REGULATION OF TRANSLATION%GOBP%GO:0006417	0	0	0	0	0	0	2.57642	0	0	0	0	0	0	0	0	0	0	0	0	0	0	0	0	0	0	0	0	0	0	0	1.67308	0	2.09098	2.20257	1.96567	0	2.58073	0	2.20413	1.87543	2.04953	0	1.64356	0	0	0	1.76457	0
138	REGULATION OF TRANSLATION%GOMF%GO:0006417	0	0	0	0	0	0	0	0	0	0	0	0	1.93112	0	0	0	0	2.06971	0	0	0	0	0	0	0	0	1.67443	0	0	2.6409	2.90758	2.09781	3.40516	3.10227	4.70476	2.99659	3.31787	1.34787	3.78257	3.5874	4.14595	1.33528	2.08699	0	0	0	4.09783	0
139	REGULATION OF TUMOR NECROSIS FACTOR PRODUCTION%GOBP%GO:0032680	0	0	0	0	0	0	0	0	0	0	0	0	0	0	0	1.46464	1.54162	0	0	0	0	0	1.81138	0	2.10695	0	0	0	0	0	0	0	0	0	0	0	0	0	0	0	0	0	0	0	0	0	0	1.69857
140	REGULATION OF TUMOR NECROSIS FACTOR SUPERFAMILY CYTOKINE PRODUCTION%GOBP%GO:1903555	0	0	0	0	0	0	0	0	0	0	0	0	0	0	0	1.61187	2.13153	0	0	0	0	0	2.32593	0	2.73201	0	1.52156	1.72024	0	0	0	0	0	0	0	0	0	0	0	0	0	0	0	0	0	0	0	2.15855
141	REGULATION OF TYPE I INTERFERON PRODUCTION%GOBP%GO:0032479	0	0	0	0	0	0	0	0	0	0	0	0	0	0	0	0	0	0	0	0	0	0	0	0	1.55461	0	0	0	0	1.49225	0	0	0	0	0	0	0	0	0	0	0	0	0	0	0	0	0	0
142	RESCUE OF STALLED RIBOSOME%GOBP%GO:0072344	0	0	0	0	0	0	1.341	0	0	0	0	0	0	0	0	0	0	0	0	0	0	0	0	0	0	0	0	0	0	0	0	0	0	0	0	0	0	0	0	0	0	0	0	0	0	0	0	0
143	SUBTELOMERIC HETEROCHROMATIN ASSEMBLY%GOBP%GO:0031509	0	0	0	0	0	0	0	0	0	0	0	0	0	0	0	0	0	0	0	0	0	0	0	0	0	0	0	0	0	0	0	0	0	0	0	0	0	0	0	0	0	0	0	0	0	0	0	0
144	ALTERNATIVE MRNA SPLICING, VIA SPLICEOSOME%GOBP%GO:0000380	0	0	0	0	0	0	0	0	0	0	0	0	0	0	0	0	0	0	0	0	0	0	0	0	0	0	0	0	0	0	0	0	0	0	0	0	0	0	0	0	0	0	0	0	0	0	0	0
145	CLEAVAGE INVOLVED IN RRNA PROCESSING%GOBP%GO:0000469	0	0	0	0	0	0	0	0	0	0	0	0	0	0	0	0	0	0	0	0	0	0	0	0	0	0	0	0	0	0	0	0	0	0	0	0	0	0	0	0	0	0	0	0	0	0	0	0
146	CYTOPLASMIC TRANSLATION%GOBP%GO:0002181	0	0	4.46179	2.28618	0	11.7579	6.38466	5.68904	8.95137	6.12525	5.1434	9.3954	8.01236	0	0	45.0038	44.3749	30.2663	13.2768	0	8.52373	27.7884	40.7139	44.7961	41.1092	40.8592	37.6239	38.7527	0	30.6447	57.2297	54.8769	56.1263	53.0049	59.1177	51.1828	52.6458	51.3631	52.0533	52.8862	54.7732	47.3102	54.3623	0	38.6247	39.219	20.5286	52.3379
147	CYTOPLASMIC TRANSLATIONAL INITIATION%GOBP%GO:0002183	0	0	0	0	0	0	0	0	0	0	0	0	0	0	0	0	0	0	0	0	0	0	0	0	0	0	0	0	0	0	3.40662	2.57088	3.22748	2.88317	3.24819	0	3.21464	2.69744	3.03757	4.45095	3.72327	0	2.87911	0	0	0	6.52622	0
148	DNA-TEMPLATED TRANSCRIPTION, INITIATION%GOBP%GO:0006352	0	0	0	0	0	0	0	0	0	0	0	0	0	0	0	0	0	0	0	0	0	0	0	0	0	0	0	0	0	0	0	0	0	0	0	0	0	0	0	0	0	0	0	0	0	0	0	0
149	ENDONUCLEOLYTIC CLEAVAGE IN ITS1 TO SEPARATE SSU-RRNA FROM 5.8S RRNA AND LSU-RRNA FROM TRICISTRONIC RRNA TRANSCRIPT (SSU-RRNA, 5.8S RRNA, LSU-RRNA)%GOBP%GO:0000447	0	0	0	0	0	0	0	0	0	0	0	1.85672	0	0	0	0	0	0	0	0	0	0	0	0	0	0	0	0	0	0	0	0	0	0	0	0	0	0	0	0	0	0	0	0	0	0	0	0
150	ENDONUCLEOLYTIC CLEAVAGE INVOLVED IN RRNA PROCESSING%GOBP%GO:0000478	0	0	0	0	0	0	0	0	0	0	0	2.14831	0	0	0	0	0	0	0	0	0	0	0	0	0	1.37614	0	1.77752	0	0	0	0	0	0	0	0	0	0	0	0	0	0	0	0	0	0	0	0
151	ENDONUCLEOLYTIC CLEAVAGE OF TRICISTRONIC RRNA TRANSCRIPT (SSU-RRNA, 5.8S RRNA, LSU-RRNA)%GOBP%GO:0000479	0	0	0	0	0	0	0	0	0	0	0	2.14831	0	0	0	0	0	0	0	0	0	0	0	0	0	1.37614	0	1.77752	0	0	0	0	0	0	0	0	0	0	0	0	0	0	0	0	0	0	0	0
152	ENDONUCLEOLYTIC CLEAVAGE TO GENERATE MATURE 5'-END OF SSU-RRNA FROM (SSU-RRNA, 5.8S RRNA, LSU-RRNA)%GOBP%GO:0000472	0	0	0	0	0	0	0	0	0	0	0	1.33243	0	0	0	0	0	0	0	0	0	0	0	0	0	0	0	0	0	0	0	0	0	0	0	0	0	0	0	0	0	0	0	0	0	0	0	0
153	FORMATION OF CYTOPLASMIC TRANSLATION INITIATION COMPLEX%GOBP%GO:0001732	0	0	0	0	0	0	0	0	0	0	0	0	0	0	0	0	0	0	0	0	0	0	0	0	0	0	0	0	0	0	2.73175	2.60808	2.13338	3.21882	2.70246	1.90563	3.48581	2.24234	2.84275	4.27699	2.44845	2.00962	2.3685	0	0	0	4.78054	0
154	FORMATION OF TRANSLATION PREINITIATION COMPLEX%GOBP%GO:0001731	0	0	0	0	0	0	0	0	0	0	0	0	0	0	0	0	0	0	0	0	0	0	0	0	0	0	0	0	0	0	0	0	0	0	0	0	0	0	0	0	0	0	0	0	0	0	0	0
155	MATURATION OF 5.8S RRNA FROM TRICISTRONIC RRNA TRANSCRIPT (SSU-RRNA, 5.8S RRNA, LSU-RRNA)%GOBP%GO:0000466	0	0	0	0	0	0	0	0	0	0	0	0	0	0	0	0	0	0	0	0	0	0	0	0	0	0	0	0	0	0	0	0	0	0	0	0	0	0	0	0	0	0	0	0	0	0	0	0
156	MATURATION OF 5.8S RRNA%GOBP%GO:0000460	0	0	0	0	0	0	0	0	0	0	0	0	1.55619	0	0	0	0	0	0	0	0	0	0	0	0	0	0	0	0	0	0	0	0	0	0	0	0	0	0	0	0	0	0	0	0	0	0	0
157	MATURATION OF LSU-RRNA FROM TRICISTRONIC RRNA TRANSCRIPT (SSU-RRNA, 5.8S RRNA, LSU-RRNA)%GOBP%GO:0000463	0	0	0	0	0	0	0	0	0	0	0	0	0	0	0	0	0	0	0	0	0	0	0	0	0	0	0	0	0	0	0	0	0	0	0	0	0	0	0	0	0	0	0	0	0	0	0	0
158	MATURATION OF LSU-RRNA%GOBP%GO:0000470	0	0	0	0	0	0	0	0	0	0	0	0	2.15575	0	0	3.38126	3.75074	1.66765	0	0	0	1.87596	4.07379	2.41537	2.13671	4.46014	1.95391	2.40377	0	4.79155	0	2.1683	0	2.48475	1.89815	3.75732	1.51382	0	2.03735	1.31755	2.59811	1.50706	1.86547	0	0	0	0	3.68439
159	MATURATION OF SSU-RRNA FROM TRICISTRONIC RRNA TRANSCRIPT (SSU-RRNA, 5.8S RRNA, LSU-RRNA)%GOBP%GO:0000462	0	0	0	0	0	0	0	0	0	0	0	0	0	0	0	1.68169	0	1.65612	0	0	0	1.90019	0	0	2.73201	4.22336	1.68322	1.55284	0	1.9624	1.30198	0	0	0	0	1.35509	1.72698	0	0	0	0	0	0	0	0	0	0	0
160	MATURATION OF SSU-RRNA%GOBP%GO:0030490	0	0	0	0	0	0	0	0	0	0	0	0	0	0	0	1.36171	0	1.44461	0	0	0	1.71664	0	0	2.98949	3.72238	0	0	0	2.25598	0	0	0	0	0	1.35217	1.63008	0	0	0	0	0	0	0	0	0	0	0
161	MITOCHONDRIAL GENE EXPRESSION%GOBP%GO:0140053	0	0	0	0	0	0	0	0	0	0	0	0	0	0	0	0	0	0	0	0	0	0	0	0	0	0	0	0	0	0	0	0	0	0	0	0	1.72539	0	0	0	1.47281	0	0	0	0	0	3.31271	0
162	MITOCHONDRIAL RNA 3'-END PROCESSING%GOBP%GO:0000965	0	0	0	0	0	0	0	0	0	0	0	0	0	0	0	0	0	0	0	0	0	0	0	0	0	0	0	0	0	0	0	0	0	0	0	0	0	0	0	0	0	0	0	0	0	0	0	0
163	MITOCHONDRIAL RNA 5'-END PROCESSING%GOBP%GO:0000964	0	0	0	0	0	0	0	0	0	0	0	0	0	0	0	0	0	0	0	0	0	0	0	0	0	0	0	0	0	0	0	0	0	0	0	0	0	0	0	0	0	0	0	0	0	0	0	0
164	MITOCHONDRIAL RNA PROCESSING%GOBP%GO:0000963	0	0	0	0	0	0	0	0	0	0	0	0	0	0	0	0	0	0	0	0	0	0	0	0	0	0	0	0	0	0	0	0	0	0	0	0	0	0	0	0	0	0	0	0	0	0	1.7746	0
165	MITOCHONDRIAL TRANSLATION%GOBP%GO:0032543	0	0	0	0	0	0	0	0	0	0	0	0	0	0	0	0	0	0	0	0	0	0	0	0	0	0	0	0	0	0	1.46375	0	2.49851	0	0	2.55163	2.81679	0	2.28534	2.01337	2.06221	1.47939	0	0	1.47118	0	0	0
166	MITOCHONDRIAL TRNA 3'-END PROCESSING%GOBP%GO:1990180	0	0	0	0	0	0	0	0	0	0	0	0	0	0	0	0	0	0	0	0	0	0	0	0	0	0	0	0	0	0	0	0	0	0	0	0	0	0	0	0	0	0	0	0	0	0	0	0
167	MITOCHONDRIAL TRNA MODIFICATION%GOBP%GO:0070900	0	0	0	0	0	0	0	0	0	0	0	0	0	0	0	0	0	0	0	0	0	0	0	0	0	0	0	0	0	0	0	0	0	0	0	0	0	0	0	0	0	0	0	0	0	0	0	0
168	MITOCHONDRIAL TRNA PROCESSING%GOBP%GO:0090646	0	0	0	0	0	0	0	0	0	0	0	0	0	0	0	0	0	0	0	0	0	0	0	0	0	0	0	0	0	0	0	0	0	0	0	0	0	0	0	0	0	0	0	0	0	0	0	0
169	MRNA 3'-END PROCESSING%GOBP%GO:0031124	0	0	0	0	0	0	0	0	0	0	0	0	0	0	0	0	0	0	0	0	0	0	0	0	0	0	0	0	0	0	0	0	0	0	0	0	0	0	0	0	0	0	0	0	0	0	0	0
170	MRNA CIS SPLICING, VIA SPLICEOSOME%GOBP%GO:0045292	0	0	0	0	0	0	0	0	0	0	0	0	0	0	0	0	0	0	0	0	0	0	0	0	0	0	0	0	0	0	0	0	0	0	0	0	0	0	0	0	0	0	0	0	0	0	0	0
171	MRNA PROCESSING%GOBP%GO:0006397	0	0	0	0	0	3.13117	1.57294	0	0	0	0	0	0	0	0	0	0	0	0	0	0	0	0	0	0	0	0	0	0	0	0	0	0	0	0	0	0	0	0	0	0	0	0	0	0	0	1.65015	0
172	MRNA SPLICING, VIA SPLICEOSOME%GOBP%GO:0000398	0	0	0	0	0	1.3694	0	0	0	0	0	0	0	0	0	0	0	0	0	0	0	0	0	0	0	0	0	0	0	0	0	0	2.13713	0	0	1.72424	0	0	1.76417	0	1.65189	1.77933	0	0	0	0	2.47552	0
173	NCRNA 3'-END PROCESSING%GOBP%GO:0043628	0	0	0	0	0	0	0	0	0	0	0	0	0	0	0	0	0	0	0	0	0	0	0	0	0	0	0	0	0	0	0	0	0	0	0	0	0	0	0	0	0	0	0	0	0	0	0	0
174	NCRNA 5'-END PROCESSING%GOBP%GO:0034471	0	0	0	0	0	0	0	0	0	0	0	0	0	0	0	0	0	0	0	0	0	0	0	0	0	0	0	0	0	0	0	0	0	0	0	0	0	0	0	0	0	0	0	0	0	0	1.88532	0
175	NCRNA PROCESSING%GOBP%GO:0034470	0	0	0	0	0	0	0	0	0	0	2.07487	0	1.70157	0	0	4.60505	4.8754	3.93239	0	0	0	5.54968	6.52499	4.11127	6.0936	7.8501	2.8558	4.4619	0	6.15784	5.47028	3.03471	4.84093	1.95729	4.04266	5.19295	4.43319	4.72787	3.86361	4.3068	5.93557	1.77582	2.71014	0	2.67007	2.79914	9.49418	4.49378
176	NEGATIVE REGULATION OF MRNA 3'-END PROCESSING%GOBP%GO:0031441	0	0	0	0	0	0	0	0	0	0	0	0	0	0	0	0	0	2.51294	0	0	0	1.42373	0	0	0	0	0	0	0	2.27413	0	0	0	0	0	0	0	0	0	0	0	0	0	0	0	0	0	0
177	NEGATIVE REGULATION OF MRNA POLYADENYLATION%GOBP%GO:1900364	0	0	0	0	0	0	0	0	0	0	0	0	0	0	0	1.30262	0	2.78877	0	0	0	1.61657	0	0	1.38074	0	0	0	0	2.55452	0	0	0	0	0	0	0	0	0	0	0	0	0	0	0	0	0	0
178	NEGATIVE REGULATION OF MRNA PROCESSING%GOBP%GO:0050686	0	0	0	0	0	0	0	0	0	0	0	0	0	0	0	1.72842	0	0	0	0	0	0	1.58758	0	0	0	0	0	0	0	0	0	0	0	0	0	0	0	0	0	0	0	0	0	0	0	0	0
179	POLYADENYLATION-DEPENDENT SNORNA 3'-END PROCESSING%GOBP%GO:0071051	0	0	0	0	0	0	0	0	0	0	0	0	0	0	0	0	0	0	0	0	0	0	0	0	0	0	0	0	0	0	0	0	0	0	0	0	0	0	0	0	0	0	0	0	0	0	2.08922	0
180	POSITIVE REGULATION OF MRNA PROCESSING%GOBP%GO:0050685	0	0	0	0	0	0	0	0	0	0	0	0	0	0	0	0	0	0	0	0	0	0	0	0	0	0	0	0	0	0	0	0	0	0	0	0	0	0	0	0	0	0	0	0	0	0	0	0
181	PROTEIN MATURATION BY [4FE-4S] CLUSTER TRANSFER%GOBP%GO:0106035	0	0	0	0	0	0	0	0	0	0	0	0	0	0	0	0	0	0	0	0	0	0	0	0	0	0	0	0	0	0	0	0	0	0	0	0	0	0	0	0	0	0	0	0	0	0	0	0
182	PROTEIN MATURATION BY IRON-SULFUR CLUSTER TRANSFER%GOBP%GO:0097428	0	0	0	0	0	0	0	0	0	0	0	0	0	0	0	0	0	0	0	0	0	0	0	0	0	0	0	0	0	0	2.04595	1.9768	2.3499	1.74742	0	0	0	1.63561	1.47453	0	1.83141	0	1.76112	0	0	0	0	0
183	REGULATION OF GENE EXPRESSION%GOBP%GO:0010468	0	0	0	0	0	0	1.8757	0	0	0	0	0	0	0	0	0	0	0	0	0	0	0	0	0	0	0	0	0	0	0	0	0	0	0	1.47962	0	0	0	0	0	0	0	0	0	0	0	0	0
184	REGULATION OF MRNA PROCESSING%GOBP%GO:0050684	0	0	0	0	0	0	0	0	0	0	0	0	0	0	0	0	0	0	0	0	0	0	0	0	0	0	0	0	0	0	0	0	0	0	0	0	0	0	0	0	0	0	0	0	0	0	0	0
185	RNA 3'-END PROCESSING%GOBP%GO:0031123	0	0	0	0	0	0	0	0	0	0	0	0	0	0	0	0	0	0	0	0	0	0	0	0	0	0	0	0	0	0	0	0	0	0	0	0	0	0	0	0	0	0	0	0	0	0	0	0
186	RNA 5'-END PROCESSING%GOBP%GO:0000966	0	0	0	0	0	0	0	0	0	0	0	0	0	0	0	0	0	0	0	0	0	0	0	0	0	0	0	0	0	0	0	0	0	0	0	0	0	0	0	0	0	0	0	0	0	0	2.52736	0
187	RNA PROCESSING%GOBP%GO:0006396	0	0	0	0	1.37619	3.65341	1.85367	0	0	0	0	0	0	0	0	3.43509	4.83361	3.93931	0	0	0	2.42295	4.38903	3.2793	3.82878	3.61905	1.92198	3.49638	0	6.09997	3.51518	2.38889	4.99137	0	3.91437	5.8729	3.60531	5.26377	4.72922	3.88138	4.9691	2.52104	2.76391	0	0	3.03998	11.8577	5.71559
188	RNA SPLICING%GOBP%GO:0008380	0	0	0	0	0	4.94513	2.04466	0	0	1.8764	0	0	0	0	0	0	0	0	0	0	0	0	0	0	0	0	0	0	0	0	0	0	1.39501	0	0	1.99932	0	1.58785	1.9701	0	0	0	0	0	0	0	0	0
189	RNA SPLICING, VIA ENDONUCLEOLYTIC CLEAVAGE AND LIGATION%GOBP%GO:0000394	0	0	0	0	0	0	0	0	0	0	0	0	0	0	0	0	0	0	0	0	0	0	0	0	0	0	0	0	0	0	0	0	0	0	0	0	0	0	0	0	0	0	0	0	0	0	0	0
190	RNA SPLICING, VIA TRANSESTERIFICATION REACTIONS WITH BULGED ADENOSINE AS NUCLEOPHILE%GOBP%GO:0000377	0	0	0	0	0	1.3694	0	0	0	0	0	0	0	0	0	0	0	0	0	0	0	0	0	0	0	0	0	0	0	0	0	0	2.13713	0	0	1.72424	0	0	1.76417	0	1.65189	1.77933	0	0	0	0	2.47552	0
191	RNA SPLICING, VIA TRANSESTERIFICATION REACTIONS%GOBP%GO:0000375	0	0	0	0	0	1.75208	0	0	0	0	0	0	0	0	0	0	0	0	0	0	0	0	0	0	0	0	0	0	0	0	0	0	1.98594	0	0	1.59856	0	0	1.85594	0	1.52874	1.87295	0	0	0	0	2.36472	0
192	RRNA 3'-END PROCESSING%GOBP%GO:0031125	0	0	0	0	0	0	0	0	0	0	0	0	0	0	0	0	0	0	0	0	0	0	0	0	0	0	0	0	0	0	0	0	0	0	0	0	0	0	0	0	0	0	0	0	0	0	0	0
193	RRNA 5'-END PROCESSING%GOBP%GO:0000967	0	0	0	0	0	0	0	0	0	0	0	1.33243	0	0	0	0	0	0	0	0	0	0	0	0	0	0	0	0	0	0	0	0	0	0	0	0	0	0	0	0	0	0	0	0	0	0	0	0
194	RRNA BASE METHYLATION%GOBP%GO:0070475	0	0	0	0	0	0	0	0	0	0	0	0	0	0	0	0	0	0	0	0	0	0	0	0	0	0	0	0	0	0	0	0	0	0	0	0	0	0	0	0	0	0	0	0	0	0	0	0
195	RRNA MODIFICATION%GOBP%GO:0000154	0	0	0	0	0	0	0	0	0	0	0	0	0	0	0	0	0	0	0	0	0	0	0	0	0	0	0	0	0	0	0	0	0	0	0	0	0	0	0	0	0	0	0	0	0	0	0	0
196	RRNA PROCESSING%GOBP%GO:0006364	0	0	0	0	0	1.65087	0	0	0	0	4.27069	0	3.33082	0	0	9.20291	8.39757	5.52454	1.86436	0	0	8.32569	11.9452	9.0535	7.52993	12.8695	5.97539	6.485	0	10.1657	6.94724	4.34424	7.07189	4.10922	7.55623	7.81117	6.30641	5.26377	5.94757	4.93861	7.94125	4.48924	4.13865	0	3.28718	5.05348	8.70517	7.71897
197	SIGNAL PEPTIDE PROCESSING%GOBP%GO:0006465	0	0	0	0	0	0	0	0	0	0	0	0	0	0	0	0	0	0	0	0	0	0	0	0	0	0	0	0	0	0	0	0	0	0	0	0	0	0	0	0	0	0	0	0	0	0	0	0
198	SPLICEOSOMAL SNRNP ASSEMBLY%GOBP%GO:0000387	0	0	0	0	0	0	0	0	0	0	0	0	0	0	0	0	0	0	0	0	0	0	0	0	0	0	0	0	0	0	0	0	0	0	0	0	0	0	0	0	0	0	0	0	0	0	0	0
199	TERMINATION OF RNA POLYMERASE I TRANSCRIPTION%GOBP%GO:0006363	0	0	0	0	0	0	0	0	0	0	0	0	0	0	0	1.72179	1.73606	0	0	0	0	1.93275	1.66611	0	0	0	0	0	0	0	0	0	0	0	0	0	0	0	0	0	0	0	0	0	0	0	0	0
200	TRANSCRIPTION BY RNA POLYMERASE II%GOBP%GO:0006366	0	0	0	0	0	0	0	0	0	0	0	0	0	0	0	0	0	0	0	0	0	0	0	0	0	0	0	0	0	0	0	0	0	0	0	0	0	0	0	0	0	0	0	0	0	0	0	0
201	TRANSCRIPTION BY RNA POLYMERASE II%GOMF%GO:0006366	0	0	0	0	0	0	0	0	0	0	0	0	0	0	0	0	0	0	0	0	0	0	0	0	0	0	0	0	0	0	0	0	0	0	0	0	0	0	0	0	0	0	0	0	0	0	0	0
202	TRANSCRIPTION BY RNA POLYMERASE III%GOMF%GO:0006383	0	0	0	0	0	0	0	0	0	0	0	0	0	0	0	0	0	0	0	0	0	0	0	0	0	0	0	0	0	0	0	0	0	0	0	0	0	0	0	0	0	0	0	0	0	0	0	0
203	TRANSCRIPTION INITIATION FROM RNA POLYMERASE II PROMOTER%GOBP%GO:0006367	0	0	0	0	0	0	0	0	0	0	0	0	0	0	0	0	0	0	0	0	0	0	0	0	0	0	0	0	0	0	0	0	0	0	0	0	0	0	0	0	0	0	0	0	0	0	0	0
204	TRANSCRIPTION, DNA-TEMPLATED%GOBP%GO:0006351	0	0	0	0	0	0	1.67354	0	0	0	0	0	0	0	0	0	0	0	0	0	0	0	0	0	0	0	0	0	0	0	0	0	0	0	0	0	0	0	0	0	0	0	0	0	0	0	0	0
205	TRANSCRIPTION, DNA-TEMPLATED%GOMF%GO:0006351	0	0	0	0	0	0	0	0	0	0	0	0	0	0	0	0	0	0	0	0	0	0	0	0	0	0	0	0	0	0	0	0	0	0	0	0	0	0	0	0	0	0	0	0	0	0	0	0
206	TRANSLATION%GOBP%GO:0006412	0	0	4.2228	2.69367	0	8.92424	5.57486	5.06236	4.92351	3.20807	7.33571	5.83688	8.03026	0	0	28.8669	29.6551	19.1529	10.7278	0	3.60138	20.5577	28.1681	29.4283	28.0767	26.1383	30.2723	23.1729	0	23.5611	46.712	41.5692	46.763	37.1044	37.6489	40.7814	43.5028	40.099	44.242	47.6255	42.6328	35.6789	41.0809	0	30.2777	35.0184	28.6732	34.3422
207	TRANSLATION%GOMF%GO:0006412	0	0	0	0	0	0	0	0	0	0	1.73759	0	3.65211	0	0	0	0	0	0	0	0	0	0	0	0	0	0	0	0	0	2.41893	2.78271	3.3187	3.49839	3.61041	2.06802	3.52119	2.26189	3.94758	4.08351	4.2136	1.91147	2.61561	0	0	0	5.46682	0
208	TRANSLATIONAL ELONGATION%GOBP%GO:0006414	0	0	0	0	0	0	2.16868	0	0	0	0	0	0	0	0	0	0	0	0	0	0	1.67486	0	0	0	0	0	0	0	1.71031	0	0	0	0	0	0	0	0	0	0	0	0	0	0	0	0	0	0
209	TRANSLATIONAL ELONGATION%GOMF%GO:0006414	0	0	0	0	0	0	0	0	0	0	0	0	1.93112	0	0	0	0	0	0	0	0	0	0	0	0	0	0	0	0	0	0	0	0	0	0	0	0	0	0	0	0	0	0	0	0	0	0	0
210	TRANSLATIONAL INITIATION%GOBP%GO:0006413	0	0	0	0	0	0	0	0	0	0	1.30416	0	3.59334	0	0	0	0	0	0	0	0	0	0	0	0	0	1.80329	0	0	0	3.7848	3.72315	4.10404	4.18109	4.86948	0	3.48013	3.27901	3.27988	4.85304	4.34407	1.9507	3.05648	0	0	0	8.6021	0
211	TRANSLATIONAL INITIATION%GOMF%GO:0006413	0	0	0	0	0	0	0	0	0	0	0	0	0	0	0	0	0	0	0	0	0	0	0	0	0	0	0	0	0	0	2.6767	2.57156	3.26976	3.17603	3.86586	0	2.47737	2.38586	2.48212	3.86283	3.33664	0	2.1365	0	0	0	6.3215	0
212	TRNA 3'-END PROCESSING%GOBP%GO:0042780	0	0	0	0	0	0	0	0	0	0	0	0	0	0	0	0	0	0	0	0	0	0	0	0	0	0	0	0	0	0	0	0	0	0	0	0	0	0	0	0	0	0	0	0	0	0	0	0
213	TRNA 5'-END PROCESSING%GOBP%GO:0099116	0	0	0	0	0	0	0	0	0	0	0	0	0	0	0	0	0	0	0	0	0	0	0	0	0	0	0	0	0	0	0	0	0	0	0	0	0	0	0	0	0	0	0	0	0	0	2.52885	0
214	TRNA 5'-LEADER REMOVAL%GOBP%GO:0001682	0	0	0	0	0	0	0	0	0	0	0	0	0	0	0	0	0	0	0	0	0	0	0	0	0	0	0	0	0	0	0	0	0	0	0	0	0	0	0	0	0	0	0	0	0	0	2.00036	0
215	TRNA AMINOACYLATION FOR PROTEIN TRANSLATION%GOBP%GO:0006418	0	0	0	0	0	0	0	0	0	0	0	0	0	0	0	0	0	0	0	0	0	0	0	0	0	0	0	0	0	0	1.4764	0	0	0	0	0	0	0	0	3.39423	0	0	0	0	0	0	0	0
216	TRNA MODIFICATION%GOBP%GO:0006400	0	0	0	0	0	0	0	0	0	0	0	0	0	0	0	0	0	0	0	0	0	0	0	0	0	0	0	0	0	0	0	0	0	0	0	0	0	0	0	0	0	0	0	0	0	0	0	0
217	TRNA PROCESSING%GOBP%GO:0008033	0	0	0	0	0	0	0	0	0	0	0	0	0	0	0	0	0	0	0	0	0	0	0	0	0	0	0	0	0	0	0	0	0	0	0	0	0	1.45931	0	0	0	0	0	0	0	0	1.73693	0
218	TRNA SPLICING, VIA ENDONUCLEOLYTIC CLEAVAGE AND LIGATION%GOBP%GO:0006388	0	0	0	0	0	0	0	0	0	0	0	0	0	0	0	0	0	0	0	0	0	0	0	0	0	0	0	0	0	0	0	0	0	0	0	0	0	0	0	0	0	0	0	0	0	0	0	0
219	VACUOLAR PROTEIN PROCESSING%GOBP%GO:0006624	0	0	0	0	0	0	0	0	0	0	0	0	0	0	0	0	0	0	0	0	0	0	0	0	0	0	0	0	0	0	0	0	0	0	0	0	0	0	0	0	0	0	0	0	0	0	0	0
220	SIGNAL PEPTIDE PROCESSING%GOBP%GO:0006465	0	0	0	0	0	0	0	0	0	0	0	0	0	0	0	0	0	0	0	0	0	0	0	0	0	0	0	0	0	0	0	0	0	0	0	0	0	0	0	0	0	0	0	0	0	0	0	0
221	NEGATIVE REGULATION OF ENDOPLASMIC RETICULUM STRESS-INDUCED EIF2 ALPHA PHOSPHORYLATION%GOBP%GO:1903912	0	0	0	0	0	0	0	0	0	0	0	0	0	0	0	0	0	0	0	0	0	0	0	0	0	0	0	0	0	0	0	0	0	0	0	0	0	0	0	0	0	0	0	0	0	0	0	0
222	NEGATIVE REGULATION OF TRANSLATION%GOBP%GO:0017148	0	0	0	0	0	0	0	0	0	0	0	0	0	0	0	0	0	0	0	0	0	0	0	0	0	0	0	0	0	0	0	0	0	0	0	0	0	0	0	0	0	-1.49141	0	0	0	0	0	0
223	POSITIVE REGULATION OF CAP-INDEPENDENT TRANSLATIONAL INITIATION%GOBP%GO:1903679	0	0	0	0	0	0	0	0	0	0	0	0	0	0	0	0	0	0	0	0	0	0	0	0	0	0	0	0	0	0	0	0	0	0	0	0	0	0	0	0	0	0	0	0	0	0	0	0
224	POSITIVE REGULATION OF CYTOPLASMIC TRANSLATIONAL INITIATION%GOBP%GO:1904690	0	0	0	0	0	0	0	0	0	0	0	0	0	0	0	0	0	0	0	0	0	0	0	0	0	0	0	0	0	0	0	0	0	0	0	0	0	0	0	0	0	0	0	0	0	0	0	0
225	POSITIVE REGULATION OF MITOCHONDRIAL TRANSLATION%GOBP%GO:0070131	0	0	0	0	0	0	0	0	0	0	0	0	0	0	0	0	0	0	0	0	0	0	0	0	0	0	0	0	0	0	0	0	0	0	0	1.30493	0	0	0	0	0	0	0	0	0	0	0	0
226	POSITIVE REGULATION OF TRANSLATION%GOBP%GO:0045727	0	0	0	0	0	0	0	0	0	0	0	0	0	0	0	0	0	0	0	0	0	0	0	0	0	0	0	0	0	0	0	0	0	0	0	1.69795	0	0	0	0	0	0	0	0	0	0	0	0
227	POSITIVE REGULATION OF TRANSLATIONAL FIDELITY%GOBP%GO:0045903	0	0	0	0	0	0	0	0	0	0	0	0	0	0	0	0	0	0	0	0	0	0	0	0	0	0	0	0	0	0	0	0	0	0	0	0	0	0	0	0	0	0	0	0	0	0	0	0
228	REGULATION OF CAP-INDEPENDENT TRANSLATIONAL INITIATION%GOBP%GO:1903677	0	0	0	0	0	0	0	0	0	0	0	0	0	0	0	0	0	0	0	0	0	0	0	0	0	0	0	0	0	0	0	0	0	0	0	0	0	0	0	0	0	0	0	0	0	0	0	0
229	REGULATION OF CYTOPLASMIC TRANSLATIONAL INITIATION%GOBP%GO:1904688	0	0	0	0	0	0	0	0	0	0	0	0	0	0	0	0	0	0	0	0	0	0	0	0	0	0	0	0	0	0	0	0	0	0	0	0	0	0	0	0	0	0	0	0	0	0	0	0
230	REGULATION OF TRANSLATION%GOBP%GO:0006417	0	0	0	0	0	0	2.57642	0	0	0	0	0	0	0	0	0	0	0	0	0	0	0	0	0	0	0	0	0	0	0	1.67308	0	2.09098	2.20257	1.96567	0	2.58073	0	2.20413	1.87543	2.04953	0	1.64356	0	0	0	1.76457	0
231	REGULATION OF TRANSLATION%GOMF%GO:0006417	0	0	0	0	0	0	0	0	0	0	0	0	1.93112	0	0	0	0	2.06971	0	0	0	0	0	0	0	0	1.67443	0	0	2.6409	2.90758	2.09781	3.40516	3.10227	4.70476	2.99659	3.31787	1.34787	3.78257	3.5874	4.14595	1.33528	2.08699	0	0	0	4.09783	0
232	RESCUE OF STALLED RIBOSOME%GOBP%GO:0072344	0	0	0	0	0	0	1.341	0	0	0	0	0	0	0	0	0	0	0	0	0	0	0	0	0	0	0	0	0	0	0	0	0	0	0	0	0	0	0	0	0	0	0	0	0	0	0	0	0
233	CYTOPLASMIC TRANSLATION%GOBP%GO:0002181	0	0	4.46179	2.28618	0	11.7579	6.38466	5.68904	8.95137	6.12525	5.1434	9.3954	8.01236	0	0	45.0038	44.3749	30.2663	13.2768	0	8.52373	27.7884	40.7139	44.7961	41.1092	40.8592	37.6239	38.7527	0	30.6447	57.2297	54.8769	56.1263	53.0049	59.1177	51.1828	52.6458	51.3631	52.0533	52.8862	54.7732	47.3102	54.3623	0	38.6247	39.219	20.5286	52.3379
234	CYTOPLASMIC TRANSLATIONAL INITIATION%GOBP%GO:0002183	0	0	0	0	0	0	0	0	0	0	0	0	0	0	0	0	0	0	0	0	0	0	0	0	0	0	0	0	0	0	3.40662	2.57088	3.22748	2.88317	3.24819	0	3.21464	2.69744	3.03757	4.45095	3.72327	0	2.87911	0	0	0	6.52622	0
235	FORMATION OF CYTOPLASMIC TRANSLATION INITIATION COMPLEX%GOBP%GO:0001732	0	0	0	0	0	0	0	0	0	0	0	0	0	0	0	0	0	0	0	0	0	0	0	0	0	0	0	0	0	0	2.73175	2.60808	2.13338	3.21882	2.70246	1.90563	3.48581	2.24234	2.84275	4.27699	2.44845	2.00962	2.3685	0	0	0	4.78054	0
236	FORMATION OF TRANSLATION PREINITIATION COMPLEX%GOBP%GO:0001731	0	0	0	0	0	0	0	0	0	0	0	0	0	0	0	0	0	0	0	0	0	0	0	0	0	0	0	0	0	0	0	0	0	0	0	0	0	0	0	0	0	0	0	0	0	0	0	0
237	MITOCHONDRIAL TRANSLATION%GOBP%GO:0032543	0	0	0	0	0	0	0	0	0	0	0	0	0	0	0	0	0	0	0	0	0	0	0	0	0	0	0	0	0	0	1.46375	0	2.49851	0	0	2.55163	2.81679	0	2.28534	2.01337	2.06221	1.47939	0	0	1.47118	0	0	0
238	TRANSLATION%GOBP%GO:0006412	0	0	4.2228	2.69367	0	8.92424	5.57486	5.06236	4.92351	3.20807	7.33571	5.83688	8.03026	0	0	28.8669	29.6551	19.1529	10.7278	0	3.60138	20.5577	28.1681	29.4283	28.0767	26.1383	30.2723	23.1729	0	23.5611	46.712	41.5692	46.763	37.1044	37.6489	40.7814	43.5028	40.099	44.242	47.6255	42.6328	35.6789	41.0809	0	30.2777	35.0184	28.6732	34.3422
239	TRANSLATION%GOMF%GO:0006412	0	0	0	0	0	0	0	0	0	0	1.73759	0	3.65211	0	0	0	0	0	0	0	0	0	0	0	0	0	0	0	0	0	2.41893	2.78271	3.3187	3.49839	3.61041	2.06802	3.52119	2.26189	3.94758	4.08351	4.2136	1.91147	2.61561	0	0	0	5.46682	0
240	TRANSLATIONAL ELONGATION%GOBP%GO:0006414	0	0	0	0	0	0	2.16868	0	0	0	0	0	0	0	0	0	0	0	0	0	0	1.67486	0	0	0	0	0	0	0	1.71031	0	0	0	0	0	0	0	0	0	0	0	0	0	0	0	0	0	0
241	TRANSLATIONAL ELONGATION%GOMF%GO:0006414	0	0	0	0	0	0	0	0	0	0	0	0	1.93112	0	0	0	0	0	0	0	0	0	0	0	0	0	0	0	0	0	0	0	0	0	0	0	0	0	0	0	0	0	0	0	0	0	0	0
242	TRANSLATIONAL INITIATION%GOBP%GO:0006413	0	0	0	0	0	0	0	0	0	0	1.30416	0	3.59334	0	0	0	0	0	0	0	0	0	0	0	0	0	1.80329	0	0	0	3.7848	3.72315	4.10404	4.18109	4.86948	0	3.48013	3.27901	3.27988	4.85304	4.34407	1.9507	3.05648	0	0	0	8.6021	0
243	TRANSLATIONAL INITIATION%GOMF%GO:0006413	0	0	0	0	0	0	0	0	0	0	0	0	0	0	0	0	0	0	0	0	0	0	0	0	0	0	0	0	0	0	2.6767	2.57156	3.26976	3.17603	3.86586	0	2.47737	2.38586	2.48212	3.86283	3.33664	0	2.1365	0	0	0	6.3215	0
244	TRNA AMINOACYLATION FOR PROTEIN TRANSLATION%GOBP%GO:0006418	0	0	0	0	0	0	0	0	0	0	0	0	0	0	0	0	0	0	0	0	0	0	0	0	0	0	0	0	0	0	1.4764	0	0	0	0	0	0	0	0	3.39423	0	0	0	0	0	0	0	0
245	NEGATIVE REGULATION OF AMYLOID-BETA FORMATION%GOBP%GO:1902430	0	0	0	0	0	0	0	0	0	0	0	0	0	0	0	0	0	0	0	0	0	0	0	0	0	0	0	0	0	0	0	0	0	0	0	0	0	0	0	0	0	0	0	0	0	0	0	0
246	REGULATION OF AMYLOID-BETA FORMATION%GOBP%GO:1902003	0	0	0	0	0	0	0	0	0	0	0	0	0	0	0	0	0	0	0	0	0	0	0	0	0	0	0	0	0	0	0	0	0	0	0	0	0	0	0	0	0	0	0	0	0	0	0	0
247	PEPTIDE BIOSYNTHETIC PROCESS%GOBP%GO:0043043	0	0	3.80007	2.48834	0	8.81085	5.3427	4.61806	4.47886	3.23919	7.33571	5.30487	8.01236	0	0	26.7717	28.3899	17.7265	9.825	0	3.55035	19.1515	26.7381	28.0198	26.1431	25.207	29.286	21.9739	0	21.8219	44.0616	39.8791	45.1442	34.6671	35.2562	37.6705	40.8925	38.8583	41.9	46.3599	40.7566	33.7554	39.1937	0	28.3559	34.2582	27.3183	33.3351
248	PEPTIDE BIOSYNTHETIC PROCESS%GOMF%GO:0043043	0	0	0	0	0	0	0	0	0	0	1.7278	0	3.61762	0	0	0	0	0	0	0	0	0	0	0	0	0	0	0	0	0	2.35552	2.7098	3.71187	3.42404	3.54276	2.00977	3.45203	2.6175	3.84878	4.52208	4.12467	1.85663	2.55456	0	0	0	5.4051	0
249	CANONICAL GLYCOLYSIS%GOBP%GO:0061621	0	0	0	0	0	0	0	0	0	0	0	0	0	0	0	0	0	0	0	0	0	0	0	0	0	0	0	0	0	0	0	0	0	0	0	0	0	0	0	0	0	0	0	0	0	0	0	0
250	CARBOHYDRATE BIOSYNTHETIC PROCESS%GOBP%GO:0016051	0	0	0	0	0	0	0	0	0	0	0	0	0	0	0	0	0	0	0	0	0	0	0	0	0	0	0	0	0	0	0	0	0	0	0	0	0	0	0	0	0	0	0	0	0	0	0	0
251	CARBOHYDRATE CATABOLIC PROCESS%GOMF%GO:0016052	0	0	0	0	0	0	0	0	0	0	0	0	0	0	0	0	0	0	0	0	0	0	0	0	0	0	0	0	0	0	0	0	0	0	0	0	0	0	0	0	0	0	0	0	0	0	0	0
252	GLUCONEOGENESIS%GOBP%GO:0006094	0	0	0	0	0	0	0	0	0	0	0	0	0	0	0	0	0	0	0	0	0	0	0	0	0	0	0	0	0	0	0	0	0	0	0	0	0	0	0	0	0	0	0	0	0	0	0	0
253	GLUCOSE CATABOLIC PROCESS TO PYRUVATE%GOBP%GO:0061718	0	0	0	0	0	0	0	0	0	0	0	0	0	0	0	0	0	0	0	0	0	0	0	0	0	0	0	0	0	0	0	0	0	0	0	0	0	0	0	0	0	0	0	0	0	0	0	0
254	GLUCOSE CATABOLIC PROCESS%GOBP%GO:0006007	0	0	0	0	0	0	0	0	0	0	0	0	0	0	0	0	0	0	0	0	0	0	0	0	0	0	0	0	0	0	0	0	0	0	0	0	0	0	0	0	0	0	0	0	0	0	0	0
255	GLUCOSE METABOLIC PROCESS%GOBP%GO:0006006	0	0	0	0	0	0	0	0	0	0	0	0	0	0	0	0	0	0	0	0	0	0	0	0	0	0	0	0	0	0	0	0	0	0	0	0	0	0	0	0	0	0	0	0	0	0	0	0
256	GLYCOLYTIC PROCESS THROUGH FRUCTOSE-6-PHOSPHATE%GOBP%GO:0061615	0	0	0	0	0	0	0	0	0	0	0	0	0	0	0	0	0	0	0	0	0	0	0	0	0	0	0	0	0	0	0	0	0	0	0	0	0	0	0	0	0	0	0	0	0	0	0	0
257	GLYCOLYTIC PROCESS THROUGH FRUCTOSE-6-PHOSPHATE%GOMF%GO:0061615	0	0	0	0	0	0	0	0	0	0	0	0	0	0	0	0	0	0	0	0	0	0	0	0	0	0	0	0	0	0	0	0	0	0	0	0	0	0	0	0	0	0	0	0	0	0	0	0
258	GLYCOLYTIC PROCESS THROUGH GLUCOSE-6-PHOSPHATE%GOBP%GO:0061620	0	0	0	0	0	0	0	0	0	0	0	0	0	0	0	0	0	0	0	0	0	0	0	0	0	0	0	0	0	0	0	0	0	0	0	0	0	0	0	0	0	0	0	0	0	0	0	0
259	GLYCOLYTIC PROCESS%GOBP%GO:0006096	0	0	0	0	0	0	0	0	0	0	0	0	0	0	0	0	0	0	0	0	0	0	0	0	0	0	0	0	0	0	0	0	0	0	0	0	0	0	0	0	0	0	0	0	0	0	0	0
260	GLYCOLYTIC PROCESS%GOMF%GO:0006096	0	0	0	0	0	0	0	0	0	0	0	0	0	0	0	0	0	0	0	0	0	0	0	0	0	0	0	0	0	0	0	0	0	0	0	0	0	0	0	0	0	0	0	0	0	0	0	0
261	HEXOSE BIOSYNTHETIC PROCESS%GOBP%GO:0019319	0	0	0	0	0	0	0	0	0	0	0	0	0	0	0	0	0	0	0	0	0	0	0	0	0	0	0	0	0	0	0	0	0	0	0	0	0	0	0	0	0	0	0	0	0	0	0	0
262	MONOSACCHARIDE BIOSYNTHETIC PROCESS%GOBP%GO:0046364	0	0	0	0	0	0	0	0	0	0	0	0	0	0	0	0	0	0	0	0	0	0	0	0	0	0	0	0	0	0	0	0	0	0	0	0	0	0	0	0	0	0	0	0	0	0	0	0
263	CDP-CHOLINE PATHWAY%GOMF%GO:0006657	0	0	0	0	0	0	0	0	0	0	0	0	0	0	0	0	0	0	0	0	0	0	0	0	0	0	0	0	0	0	0	0	0	0	0	0	0	0	0	0	0	0	0	0	0	0	0	0
264	CHOLESTEROL BIOSYNTHETIC PROCESS%GOBP%GO:0006695	0	0	0	0	-2.5229	0	0	0	0	0	0	0	0	0	0	0	0	0	0	0	0	0	0	0	0	0	0	0	0	0	0	0	0	0	0	0	0	0	0	0	0	0	0	0	0	0	0	0
265	CHOLESTEROL METABOLIC PROCESS%GOBP%GO:0008203	0	0	0	0	-2.26604	0	0	0	0	0	0	0	0	0	0	0	0	0	0	0	0	0	0	0	0	0	0	0	0	0	0	0	0	0	0	0	0	0	0	0	0	0	0	0	0	0	0	0
266	FATTY ACID BETA-OXIDATION USING ACYL-COA DEHYDROGENASE%GOBP%GO:0033539	0	0	0	0	0	0	0	0	0	0	0	0	0	0	0	0	0	0	0	0	0	0	0	0	0	0	0	0	0	0	0	0	0	0	0	0	0	0	0	0	0	0	0	0	0	0	0	0
267	FATTY ACID BETA-OXIDATION%GOBP%GO:0006635	0	0	0	0	0	0	0	0	0	0	0	0	0	0	0	0	0	0	0	0	0	0	0	0	0	0	0	0	0	0	0	0	0	0	0	0	0	0	0	0	0	0	0	0	0	0	0	0
268	FATTY ACID CATABOLIC PROCESS%GOBP%GO:0009062	0	0	0	0	0	0	0	0	0	0	0	0	0	0	0	0	0	0	0	0	0	0	0	0	0	0	0	0	0	0	0	0	0	0	0	0	0	0	0	0	0	0	0	0	0	0	1.35304	0
269	FATTY ACID OXIDATION%GOBP%GO:0019395	0	0	0	0	0	0	0	0	0	0	0	0	0	0	0	0	0	0	0	0	0	0	0	0	0	0	0	0	0	0	0	0	0	0	0	0	0	0	0	0	0	0	0	0	0	0	1.51775	0
270	GLYCEROLIPID BIOSYNTHETIC PROCESS%GOBP%GO:0045017	0	0	0	0	0	-1.32148	0	0	0	0	0	0	0	0	0	0	0	0	0	0	0	0	0	0	0	0	0	0	0	0	0	0	0	0	0	0	0	0	0	0	0	0	0	0	0	0	0	0
271	GLYCEROPHOSPHOLIPID BIOSYNTHETIC PROCESS%GOBP%GO:0046474	0	0	0	0	0	-1.38959	0	0	0	0	0	0	0	0	0	0	0	0	0	0	0	0	0	0	0	0	0	0	0	0	0	0	0	0	0	0	0	0	0	0	0	0	0	0	0	0	0	0
272	GLYCEROPHOSPHOLIPID METABOLIC PROCESS%GOBP%GO:0006650	0	0	0	0	0	-1.53021	0	0	0	0	0	0	0	0	0	0	0	0	0	0	0	0	0	0	0	0	0	0	0	0	0	0	0	0	0	0	0	0	0	0	0	0	0	0	0	0	0	0
273	LIPID BIOSYNTHETIC PROCESS%GOBP%GO:0008610	0	0	0	0	-3.09263	0	0	0	0	0	0	0	0	0	0	0	0	0	0	0	0	0	0	0	0	0	0	0	0	0	0	0	0	0	0	0	0	0	0	0	0	0	0	0	0	0	0	0
274	LIPID OXIDATION%GOBP%GO:0034440	0	0	0	0	0	0	0	0	0	0	0	0	0	0	0	0	0	0	0	0	0	0	0	0	0	0	0	0	0	0	0	0	0	0	0	0	0	0	0	0	0	0	0	0	0	0	1.35304	0
275	NEGATIVE REGULATION OF PHOSPHOLIPID BIOSYNTHETIC PROCESS%GOBP%GO:0071072	0	0	0	0	0	0	0	0	0	0	0	0	0	0	0	0	0	0	0	0	0	0	0	0	0	0	0	0	0	0	0	0	0	0	0	0	0	0	0	0	0	0	0	0	0	0	0	0
276	PHOSPHATIDIC ACID BIOSYNTHETIC PROCESS%GOBP%GO:0006654	0	0	0	0	-1.61537	0	0	0	0	0	0	0	0	0	0	0	0	0	0	0	0	0	0	0	0	0	0	0	0	0	0	0	0	0	0	0	0	0	0	0	0	0	0	0	0	0	0	0
277	PHOSPHATIDIC ACID METABOLIC PROCESS%GOBP%GO:0046473	0	0	0	0	-1.32801	0	0	0	0	0	0	0	0	0	0	0	0	0	0	0	0	0	0	0	0	0	0	0	0	0	0	0	0	0	0	0	0	0	0	0	0	0	0	0	0	0	0	0
278	PHOSPHATIDYLCHOLINE BIOSYNTHETIC PROCESS%GOMF%GO:0006656	0	0	0	0	0	0	0	0	0	0	0	0	0	0	0	0	0	0	0	0	0	0	0	0	0	0	0	0	0	0	0	0	0	0	0	0	0	0	0	0	0	0	0	0	0	0	0	0
279	PHOSPHATIDYLCHOLINE METABOLIC PROCESS%GOMF%GO:0046470	0	0	0	0	0	0	0	0	0	0	0	0	0	0	0	0	0	0	0	0	0	0	0	0	0	0	0	0	0	0	0	0	0	0	0	0	0	0	0	0	0	0	0	0	0	0	0	0
280	PHOSPHOLIPID BIOSYNTHETIC PROCESS%GOBP%GO:0008654	0	0	0	0	-1.30483	-1.61906	0	0	0	0	0	0	0	0	0	0	0	0	0	0	0	0	0	0	0	0	0	0	0	0	0	0	0	0	0	0	0	0	0	0	0	0	0	0	0	0	0	0
281	PHOSPHOLIPID METABOLIC PROCESS%GOBP%GO:0006644	0	0	0	0	0	-1.85644	0	0	0	0	0	0	0	0	0	0	0	0	0	0	0	0	0	0	0	0	0	0	0	0	0	0	0	0	0	0	0	0	0	0	0	0	0	0	0	0	0	0
282	SPHINGOMYELIN BIOSYNTHETIC PROCESS%GOBP%GO:0006686	0	0	0	0	0	0	0	0	0	0	0	0	0	0	0	0	0	0	0	0	0	0	0	0	0	0	0	0	0	0	0	0	0	0	0	0	0	0	0	0	0	0	0	0	0	0	0	0
283	STEROL BIOSYNTHETIC PROCESS%GOBP%GO:0016126	0	0	0	0	-2.56865	0	0	0	0	0	0	0	0	0	0	0	0	0	0	0	0	0	0	0	0	0	0	0	0	0	0	0	0	0	0	0	0	0	0	0	0	0	0	0	0	0	0	0
284	STEROL METABOLIC PROCESS%GOBP%GO:0016125	0	0	0	0	-2.12781	0	0	0	0	0	0	0	0	0	0	0	0	0	0	0	0	0	0	0	0	0	0	0	0	0	0	0	0	0	0	0	0	0	0	0	0	0	0	0	0	0	0	0
285	CYTOPLASMIC SIDE OF ENDOPLASMIC RETICULUM MEMBRANE%GOCC%GO:0098554	0	0	0	0	0	0	0	0	0	0	0	0	0	0	0	0	0	0	0	0	0	0	0	0	0	0	0	0	0	0	0	0	0	0	0	0	0	0	0	0	0	0	0	0	0	0	0	0
286	CYTOPLASMIC SIDE OF ROUGH ENDOPLASMIC RETICULUM MEMBRANE%GOCC%GO:0098556	0	0	0	0	0	0	0	0	0	0	0	0	0	0	0	0	0	0	0	0	0	0	0	0	0	0	0	0	0	0	0	0	0	0	0	0	0	0	0	0	0	0	0	0	0	0	0	1.93795
287	ENDOPLASMIC RETICULUM CHAPERONE COMPLEX%GOCC%GO:0034663	0	0	0	0	0	0	0	0	0	0	0	0	0	0	0	0	0	0	0	0	0	0	0	0	0	0	0	0	0	0	0	0	0	0	0	0	0	0	0	0	0	0	0	0	0	0	-1.82077	0
288	ENDOPLASMIC RETICULUM LUMEN%GOCC%GO:0005788	0	0	0	0	0	0	0	0	0	0	0	0	0	0	0	0	0	0	0	0	0	0	0	0	0	0	0	0	0	0	0	0	0	0	0	0	0	0	0	0	0	0	0	0	0	0	0	0
289	ENDOPLASMIC RETICULUM MEMBRANE%GOCC%GO:0005789	0	0	0	0	0	0	0	0	0	0	0	0	0	0	0	0	0	0	0	0	0	0	0	0	0	0	0	0	0	0	0	0	1.64551	0	0	0	0	0	1.82935	0	1.9781	2.23889	0	0	0	0	0	0
290	ENDOPLASMIC RETICULUM PALMITOYLTRANSFERASE COMPLEX%GOCC%GO:0031211	0	0	0	0	0	0	0	0	0	0	0	0	0	0	0	0	0	0	0	0	0	0	0	0	0	0	0	0	0	0	0	0	0	0	0	0	0	0	0	0	0	0	0	0	0	0	0	0
291	ENDOPLASMIC RETICULUM PROTEIN-CONTAINING COMPLEX%GOCC%GO:0140534	0	0	0	0	0	0	0	0	0	0	0	0	0	0	0	0	0	0	0	0	0	0	0	0	0	0	0	0	0	0	0	0	0	0	0	0	0	0	0	0	0	0	0	0	0	0	0	0
292	ENDOPLASMIC RETICULUM SUBCOMPARTMENT%GOCC%GO:0098827	0	0	0	0	0	0	0	0	0	0	0	0	0	0	0	0	0	0	0	0	0	0	0	0	0	0	0	0	0	0	0	0	1.58169	0	0	0	0	0	1.76583	0	1.91818	2.18096	0	0	0	0	0	0
293	INTEGRAL COMPONENT OF ENDOPLASMIC RETICULUM MEMBRANE%GOCC%GO:0030176	0	0	0	0	0	0	0	0	0	0	0	0	0	0	0	0	0	0	0	0	0	0	0	0	0	0	0	0	0	0	0	0	0	0	0	0	0	0	0	0	0	0	0	0	0	0	0	0
294	INTEGRAL COMPONENT OF LUMENAL SIDE OF ENDOPLASMIC RETICULUM MEMBRANE%GOCC%GO:0071556	0	0	0	0	0	0	0	0	0	0	0	0	0	0	0	1.72842	0	0	0	0	0	0	1.58758	0	0	1.5917	0	0	0	1.98648	0	0	0	0	0	0	0	0	0	0	0	0	0	0	0	0	0	0
295	INTRINSIC COMPONENT OF ENDOPLASMIC RETICULUM MEMBRANE%GOCC%GO:0031227	0	0	0	0	0	0	0	0	0	0	0	0	0	0	0	0	0	0	0	0	0	0	0	0	0	0	0	0	0	0	0	0	0	0	0	0	0	0	0	0	0	0	0	0	0	0	0	0
296	LUMENAL SIDE OF ENDOPLASMIC RETICULUM MEMBRANE%GOCC%GO:0098553	0	0	0	0	0	0	0	0	0	0	0	0	0	0	0	1.72842	0	0	0	0	0	0	1.58758	0	0	1.5917	0	0	0	1.98648	0	0	0	0	0	0	0	0	0	0	0	0	0	0	0	0	0	0
297	MITOCHONDRIAL PROTON-TRANSPORTING ATP SYNTHASE COMPLEX, CATALYTIC SECTOR F(1)%GOCC%GO:0000275	0	0	0	0	0	0	0	0	0	0	0	0	0	0	0	0	0	0	0	0	0	0	0	0	0	0	1.52258	0	0	0	0	0	0	0	0	0	1.38192	0	2.19221	0	0	0	0	0	0	0	0	0
298	OLIGOSACCHARYLTRANSFERASE COMPLEX%GOCC%GO:0008250	0	0	0	0	0	0	0	0	0	0	0	0	0	0	0	0	0	0	0	0	0	0	0	0	0	0	0	0	0	0	0	0	0	0	0	0	0	0	0	0	0	0	0	0	0	0	0	0
299	SERINE C-PALMITOYLTRANSFERASE COMPLEX%GOCC%GO:0017059	0	0	0	0	0	0	0	0	0	0	0	0	0	0	0	0	0	0	0	0	0	0	0	0	0	0	0	0	0	0	0	0	0	0	0	0	0	0	0	0	0	0	0	0	0	0	0	0
300	SIGNAL PEPTIDASE COMPLEX%GOCC%GO:0005787	0	0	0	0	0	0	0	0	0	0	0	0	0	0	0	0	0	0	0	0	0	0	0	0	0	0	0	0	0	0	0	0	0	0	0	0	0	0	0	0	0	0	0	0	0	0	0	0
301	SMOOTH ENDOPLASMIC RETICULUM%GOCC%GO:0005790	0	0	0	0	0	0	0	0	0	0	0	0	0	0	0	0	0	0	0	0	0	0	0	0	0	0	0	0	0	0	0	0	0	0	0	0	0	0	0	0	0	0	0	0	0	0	0	0
302	NEGATIVE REGULATION OF ENDOPLASMIC RETICULUM STRESS-INDUCED EIF2 ALPHA PHOSPHORYLATION%GOBP%GO:1903912	0	0	0	0	0	0	0	0	0	0	0	0	0	0	0	0	0	0	0	0	0	0	0	0	0	0	0	0	0	0	0	0	0	0	0	0	0	0	0	0	0	0	0	0	0	0	0	0
303	NEGATIVE REGULATION OF ENDOPLASMIC RETICULUM STRESS-INDUCED INTRINSIC APOPTOTIC SIGNALING PATHWAY%GOBP%GO:1902236	0	0	0	0	0	0	0	0	0	0	0	0	0	0	0	0	0	0	0	0	0	0	0	0	0	0	0	0	0	0	0	0	0	0	0	0	0	0	0	0	0	0	0	0	0	0	0	0
304	ER OVERLOAD RESPONSE%GOBP%GO:0006983	0	0	0	0	0	0	0	0	0	0	0	0	0	0	0	0	0	0	0	0	0	0	0	0	0	0	0	0	0	0	0	0	0	0	0	0	0	0	0	0	0	0	0	0	0	0	0	0
305	NEGATIVE REGULATION OF IRE1-MEDIATED UNFOLDED PROTEIN RESPONSE%GOBP%GO:1903895	0	0	0	0	0	0	0	0	0	0	0	0	0	0	0	0	0	0	0	0	0	0	0	0	0	0	0	0	0	0	0	0	0	0	0	0	0	0	0	0	0	0	0	0	0	0	0	0
306	REGULATION OF ENDOPLASMIC RETICULUM UNFOLDED PROTEIN RESPONSE%GOBP%GO:1900101	0	0	0	0	0	0	0	0	0	0	0	0	0	0	0	0	0	0	0	0	0	0	0	0	0	0	0	0	0	0	0	0	0	0	0	0	0	0	0	0	0	0	0	0	0	0	0	0
307	REGULATION OF IRE1-MEDIATED UNFOLDED PROTEIN RESPONSE%GOBP%GO:1903894	0	0	0	0	0	0	0	0	0	0	0	0	0	0	0	0	0	0	0	0	0	0	0	0	0	0	0	0	0	0	0	0	0	0	0	0	0	0	0	0	0	0	0	0	0	0	0	0
308	NEGATIVE REGULATION OF RESPONSE TO ENDOPLASMIC RETICULUM STRESS%GOBP%GO:1903573	0	0	0	0	0	0	0	0	0	0	0	0	0	0	0	0	0	0	0	0	0	0	0	0	0	0	0	0	0	0	0	0	0	0	0	0	0	0	0	0	0	0	0	0	0	0	0	0
309	REGULATION OF RESPONSE TO ENDOPLASMIC RETICULUM STRESS%GOBP%GO:1905897	0	0	0	0	0	0	0	0	0	0	0	0	0	0	0	0	0	0	0	0	0	0	0	0	0	0	0	0	0	0	0	0	0	0	0	0	0	0	0	0	0	0	0	0	0	0	-1.4761	0
310	AUTOLYSOSOME%GOCC%GO:0044754	0	0	0	0	0	0	0	0	0	0	0	0	0	0	0	0	0	0	0	0	0	0	0	0	0	0	0	0	0	0	0	0	0	2.00274	0	0	0	0	0	0	0	0	0	0	0	0	0	0
311	AZUROPHIL GRANULE LUMEN%GOCC%GO:0035578	0	0	0	0	0	0	0	0	0	0	0	0	0	0	0	0	0	0	0	0	0	0	0	0	0	0	0	0	0	0	1.41236	0	2.21763	0	0	0	0	1.30624	0	0	0	0	0	0	0	0	0	0
312	AZUROPHIL GRANULE%GOCC%GO:0042582	0	0	0	0	0	0	0	0	0	0	0	0	0	0	0	0	0	0	0	0	0	0	0	0	0	0	0	0	0	0	0	0	0	0	0	0	0	0	0	0	0	0	0	0	0	0	0	0
313	LYSOSOMAL MEMBRANE%GOCC%GO:0005765	0	0	0	0	0	0	0	0	0	0	0	0	0	0	0	0	0	0	0	0	0	0	0	0	0	0	0	0	0	0	1.36921	0	0	1.66869	0	0	0	0	0	0	0	1.65649	0	0	0	0	0	0
314	PRIMARY LYSOSOME%GOCC%GO:0005766	0	0	0	0	0	0	0	0	0	0	0	0	0	0	0	0	0	0	0	0	0	0	0	0	0	0	0	0	0	0	0	0	0	0	0	0	0	0	0	0	0	0	0	0	0	0	0	0
315	SECONDARY LYSOSOME%GOCC%GO:0005767	0	0	0	0	0	0	0	0	0	0	0	0	0	0	0	0	0	0	0	0	0	0	0	0	0	0	0	0	0	0	0	0	0	1.57963	0	0	0	0	0	0	0	0	0	0	0	0	0	0
316	LYSOSOME%GOCC%GO:0005764	0	0	0	0	0	0	0	0	0	0	0	0	0	0	0	0	0	0	0	0	0	0	0	0	0	0	0	0	0	0	3.32636	0	1.55244	0	0	0	0	0	0	0	0	1.88309	0	0	0	0	0	0
317	LYTIC VACUOLE MEMBRANE%GOCC%GO:0098852	0	0	0	0	0	0	0	0	0	0	0	0	0	0	0	0	0	0	0	0	0	0	0	0	0	0	0	0	0	0	1.36921	0	0	1.66869	0	0	0	0	0	0	0	1.65649	0	0	0	0	0	0
318	AUTOPHAGOSOME MEMBRANE%GOCC%GO:0000421	0	0	0	0	0	0	0	0	0	0	0	0	0	0	0	0	0	0	0	0	0	0	0	0	0	0	0	0	0	0	0	0	0	0	0	0	0	0	0	0	0	0	0	0	0	0	0	0
319	AUTOPHAGOSOME%GOCC%GO:0005776	0	0	0	0	0	0	0	0	0	0	0	0	0	0	0	0	0	0	0	0	0	0	0	0	0	0	0	0	0	0	0	0	1.53346	2.47417	0	0	2.55075	2.13005	1.99026	0	0	0	0	0	0	0	0	0
320	LYTIC VACUOLE%GOCC%GO:0000323	0	0	0	0	0	0	0	0	0	0	0	0	0	0	0	0	0	0	0	0	0	0	0	0	0	0	0	0	0	0	3.32636	0	1.55244	0	0	0	0	0	0	0	0	1.88309	0	0	0	0	0	0
321	VACUOLAR LUMEN%GOCC%GO:0005775	0	0	0	0	0	0	0	0	0	0	0	0	0	0	0	0	0	0	0	0	0	0	0	0	0	0	0	0	0	0	1.81123	0	1.7528	0	0	0	0	0	0	0	0	0	0	0	0	0	0	0
322	VACUOLAR MEMBRANE%GOCC%GO:0005774	0	0	0	0	0	0	0	0	0	0	0	0	0	0	0	0	0	0	0	0	0	0	0	0	0	0	0	0	0	0	2.33881	0	1.79807	2.68886	0	0	2.04562	1.70424	1.49568	0	0	2.04215	0	0	0	0	0	0
323	VACUOLAR PROTON-TRANSPORTING V-TYPE ATPASE COMPLEX%GOCC%GO:0016471	0	0	0	0	0	0	0	0	0	0	0	0	0	0	0	0	0	0	0	0	0	0	0	0	0	0	0	0	0	0	0	0	0	0	0	0	0	0	0	0	0	0	0	0	0	0	0	0
324	VACUOLAR PROTON-TRANSPORTING V-TYPE ATPASE, V1 DOMAIN%GOCC%GO:0000221	0	0	0	0	0	0	0	0	0	0	0	0	0	0	0	0	0	0	0	0	0	0	0	0	0	0	0	0	0	0	0	0	0	0	0	0	0	0	0	0	0	0	0	0	0	0	0	0
325	ACTIVATION OF INNATE IMMUNE RESPONSE%GOBP%GO:0002218	0	0	0	0	0	0	0	0	0	0	0	0	0	0	0	0	0	1.34309	0	0	0	0	0	0	0	0	0	0	0	0	0	0	1.71097	0	0	0	0	0	0	0	0	0	0	0	0	0	0	0
326	ANTIVIRAL INNATE IMMUNE RESPONSE%GOBP%GO:0140374	0	0	0	0	0	0	0	0	0	0	0	0	0	0	0	0	0	0	0	0	0	0	0	0	0	0	0	0	0	0	0	0	0	0	0	0	0	0	0	0	0	1.49098	0	0	0	0	0	0
327	CELLULAR RESPONSE TO INTERFERON-GAMMA%GOBP%GO:0071346	0	0	0	0	0	0	0	0	0	0	0	0	0	0	0	0	0	0	0	0	0	0	0	0	0	0	0	0	0	0	0	0	0	0	0	0	0	0	0	0	0	0	0	0	0	0	0	0
328	NEGATIVE REGULATION OF INNATE IMMUNE RESPONSE%GOBP%GO:0045824	0	0	0	0	0	0	0	0	1.38141	0	0	0	0	0	0	2.84304	2.7295	1.59131	0	0	0	1.37056	3.80593	2.14395	2.26586	0	0	0	0	0	0	0	0	0	3.06014	0	0	0	0	0	0	0	0	0	0	0	0	0
329	NEGATIVE REGULATION OF NATURAL KILLER CELL MEDIATED CYTOTOXICITY%GOBP%GO:0045953	0	0	0	0	0	0	0	0	0	0	0	0	0	0	0	0	0	0	0	0	0	0	0	0	0	0	0	0	0	0	0	0	0	0	0	0	0	0	0	0	1.34399	0	0	0	0	0	0	0
330	PROTECTION FROM NATURAL KILLER CELL MEDIATED CYTOTOXICITY%GOBP%GO:0042270	0	0	0	0	0	0	0	0	1.5283	0	0	0	0	0	0	0	0	0	0	0	0	0	0	0	0	0	0	0	0	0	0	0	0	0	0	0	0	0	0	0	0	0	0	0	0	0	0	0
331	REGULATION OF INNATE IMMUNE RESPONSE%GOBP%GO:0045088	0	0	0	0	0	0	0	0	0	0	0	0	0	0	0	1.53743	0	1.96002	0	0	0	0	1.77625	0	2.7055	0	0	0	0	1.48404	0	0	0	0	0	0	0	0	0	0	0	0	0	0	0	0	0	0
332	RESPONSE TO INTERFERON-GAMMA%GOBP%GO:0034341	0	0	0	0	0	0	0	0	0	0	0	0	0	0	0	0	0	0	0	0	0	0	0	0	0	0	0	0	0	0	0	0	0	0	0	0	0	0	0	0	0	0	0	0	0	0	0	0
333	RESPONSE TO TYPE I INTERFERON%GOBP%GO:0034340	0	0	0	0	0	0	0	0	0	0	0	0	0	0	0	0	0	0	0	0	0	0	0	0	0	0	0	0	0	0	0	0	0	0	0	0	0	0	1.46393	0	0	0	0	0	0	0	0	0
334	INNATE IMMUNE RESPONSE%GOBP%GO:0045087	0	0	0	0	0	0	0	0	0	0	0	0	0	0	0	0	0	0	0	0	0	0	0	0	0	0	0	0	0	0	0	0	0	0	0	0	0	0	0	0	0	0	0	0	0	0	0	0
335	POSITIVE REGULATION OF ACUTE INFLAMMATORY RESPONSE TO ANTIGENIC STIMULUS%GOBP%GO:0002866	0	0	0	0	0	0	0	0	0	0	0	0	0	0	0	1.52462	0	0	0	0	0	0	1.45692	0	0	0	0	0	0	0	0	0	0	0	0	0	0	0	0	0	0	0	0	0	0	0	0	0
336	POSITIVE REGULATION OF INFLAMMATORY RESPONSE TO ANTIGENIC STIMULUS%GOBP%GO:0002863	0	0	0	0	0	0	0	0	0	0	0	0	0	0	0	0	0	0	0	0	0	0	1.41032	0	0	0	0	0	0	0	0	0	0	0	0	0	0	0	0	0	0	0	0	0	0	0	0	0
337	REGULATION OF INFLAMMATORY RESPONSE TO ANTIGENIC STIMULUS%GOBP%GO:0002861	0	0	0	0	0	0	0	0	0	0	0	0	0	0	0	0	0	0	0	0	0	0	0	0	0	0	0	0	0	0	0	0	0	0	0	0	0	0	1.32832	0	0	0	0	0	0	0	0	0
338	NEGATIVE REGULATION OF MACROPHAGE CYTOKINE PRODUCTION%GOBP%GO:0010936	0	0	0	0	0	0	0	0	0	0	0	0	0	0	0	0	0	0	0	0	0	0	0	0	0	0	0	0	0	0	0	0	0	0	0	0	0	0	0	0	0	0	0	0	0	0	0	0
339	REGULATION OF MACROPHAGE CYTOKINE PRODUCTION%GOBP%GO:0010935	0	0	0	0	0	0	0	0	0	0	0	0	0	0	0	0	0	0	0	0	0	0	0	0	0	0	0	0	0	0	0	0	0	0	0	0	0	0	0	0	0	0	0	0	0	0	0	0
340	FC RECEPTOR MEDIATED STIMULATORY SIGNALING PATHWAY%GOBP%GO:0002431	0	0	0	0	0	0	0	0	0	0	0	0	0	0	0	0	0	0	0	0	0	0	0	0	0	0	0	0	0	0	0	0	0	0	0	0	0	0	0	0	0	0	0	0	0	0	0	0
341	FC RECEPTOR SIGNALING PATHWAY%GOBP%GO:0038093	0	0	0	0	0	0	0	0	0	0	0	0	0	0	0	1.74117	0	0	0	0	0	0	0	0	0	0	0	0	0	0	0	0	0	0	0	0	0	0	0	0	0	0	1.36908	0	0	0	0	1.31581
342	FC-EPSILON RECEPTOR SIGNALING PATHWAY%GOBP%GO:0038095	0	0	0	0	0	0	0	0	0	0	0	0	0	0	0	1.53704	0	0	0	0	0	0	1.42156	0	0	0	0	0	0	0	0	0	0	0	0	0	0	0	0	0	0	0	0	0	0	0	0	0
343	FC-GAMMA RECEPTOR SIGNALING PATHWAY INVOLVED IN PHAGOCYTOSIS%GOBP%GO:0038096	0	0	0	0	0	0	0	0	0	0	0	0	0	0	0	0	0	0	0	0	0	0	0	0	0	0	0	0	0	0	0	0	0	0	0	0	0	0	0	0	0	0	0	0	0	0	0	0
344	FC-GAMMA RECEPTOR SIGNALING PATHWAY%GOBP%GO:0038094	0	0	0	0	0	0	0	0	0	0	0	0	0	0	0	0	0	0	0	0	0	0	0	0	0	0	0	0	0	0	0	0	0	0	0	0	0	0	0	0	0	0	0	0	0	0	0	0
345	IMMUNE RESPONSE-REGULATING CELL SURFACE RECEPTOR SIGNALING PATHWAY INVOLVED IN PHAGOCYTOSIS%GOBP%GO:0002433	0	0	0	0	0	0	0	0	0	0	0	0	0	0	0	0	0	0	0	0	0	0	0	0	0	0	0	0	0	0	0	0	0	0	0	0	0	0	0	0	0	0	0	0	0	0	0	0
346	T CELL RECEPTOR SIGNALING PATHWAY%GOBP%GO:0050852	0	0	0	0	0	0	0	0	0	0	0	0	0	0	0	2.01604	0	0	0	0	0	0	1.37638	0	0	0	0	0	0	2.53484	0	0	0	0	0	0	0	0	0	0	0	0	0	0	0	0	0	0
347	IMMUNE RESPONSE-REGULATING SIGNALING PATHWAY%GOBP%GO:0002764	0	0	0	0	0	0	0	0	0	0	0	0	0	0	0	0	0	0	0	0	0	0	0	0	0	0	0	0	0	0	0	0	0	0	0	0	0	0	0	0	0	0	0	0	0	0	0	1.93934
348	ACTIVATION OF IMMUNE RESPONSE%GOBP%GO:0002253	0	0	0	0	0	0	0	0	0	0	0	0	0	0	0	0	0	1.37041	0	0	0	0	0	0	0	0	0	0	0	0	0	0	0	0	0	0	0	0	0	0	0	0	0	0	0	0	0	0
349	CELL ACTIVATION INVOLVED IN IMMUNE RESPONSE%GOBP%GO:0002263	0	0	0	0	0	0	0	0	0	0	0	0	0	0	0	0	1.43951	0	0	0	0	0	2.32593	0	0	0	0	0	0	0	0	0	0	0	0	0	0	0	0	0	0	0	0	0	0	0	0	0
350	LEUKOCYTE ACTIVATION INVOLVED IN IMMUNE RESPONSE%GOBP%GO:0002366	0	0	0	0	0	0	0	0	0	0	0	0	0	0	0	0	0	0	0	0	0	0	2.09001	0	0	0	0	0	0	0	0	0	0	0	0	0	0	0	0	0	0	0	0	0	0	0	0	0
351	MACROPHAGE ACTIVATION INVOLVED IN IMMUNE RESPONSE%GOBP%GO:0002281	0	0	0	0	0	0	0	0	0	0	0	0	0	0	0	2.1094	1.46677	0	0	0	0	0	1.97521	0	0	0	0	0	0	2.39758	0	0	0	0	0	0	0	1.667	0	2.63642	0	1.50982	1.80899	0	0	0	0	0
352	MICROGLIAL CELL ACTIVATION INVOLVED IN IMMUNE RESPONSE%GOBP%GO:0002282	0	0	0	0	0	0	0	0	0	0	0	0	0	0	0	0	2.87744	0	0	0	0	0	0	0	0	0	0	2.6751	0	0	0	0	2.08485	0	0	0	0	2.13051	2.0202	2.22787	0	1.9712	0	0	0	0	0	0
353	MYELOID CELL ACTIVATION INVOLVED IN IMMUNE RESPONSE%GOBP%GO:0002275	0	0	0	0	0	0	0	0	0	0	0	0	0	0	0	0	0	0	0	0	0	0	1.70215	0	0	0	0	0	0	0	0	0	0	0	0	0	0	1.39228	0	2.16737	1.31305	0	2.11517	0	0	0	0	0
354	NEGATIVE REGULATION OF IMMUNE RESPONSE%GOBP%GO:0050777	0	0	0	0	0	0	0	0	0	0	0	0	0	0	0	2.6347	2.06037	1.7022	0	0	0	0	3.52977	2.09678	1.82559	0	0	0	0	1.35924	0	0	0	0	1.73883	0	0	0	0	0	0	0	0	0	0	0	0	1.75376
355	POSITIVE REGULATION OF IMMUNE RESPONSE%GOBP%GO:0050778	0	0	0	0	0	0	0	0	0	0	0	0	0	0	0	1.84823	0	0	0	0	0	0	1.51089	0	1.92597	0	0	0	0	0	0	0	0	0	0	0	0	0	0	0	0	0	0	0	0	0	0	0
356	POSITIVE REGULATION OF NEUTROPHIL DEGRANULATION%GOBP%GO:0043315	0	0	0	0	0	0	0	0	0	0	0	0	0	0	0	0	0	0	0	0	0	0	0	0	0	0	0	0	0	0	0	0	0	0	0	0	0	0	0	0	0	0	0	0	0	0	0	0
357	POSITIVE REGULATION OF T CELL ACTIVATION VIA T CELL RECEPTOR CONTACT WITH ANTIGEN BOUND TO MHC MOLECULE ON ANTIGEN PRESENTING CELL%GOBP%GO:2001190	0	0	0	0	0	0	0	0	0	0	0	0	0	0	0	0	1.73606	0	0	0	0	0	1.66611	0	0	0	0	0	0	0	0	0	0	0	0	0	0	0	0	0	0	0	0	0	0	0	0	0
358	POSITIVE REGULATION OF T-HELPER 2 CELL DIFFERENTIATION%GOBP%GO:0045630	0	0	0	0	0	0	0	0	0	0	0	0	0	0	0	0	0	0	0	0	0	0	0	0	0	0	0	0	0	0	0	0	0	0	0	0	0	0	0	0	0	0	0	0	0	0	0	0
359	REGULATION OF ADAPTIVE IMMUNE RESPONSE BASED ON SOMATIC RECOMBINATION OF IMMUNE RECEPTORS BUILT FROM IMMUNOGLOBULIN SUPERFAMILY DOMAINS%GOBP%GO:0002822	0	0	0	0	0	0	0	0	0	0	0	0	0	0	0	0	0	0	0	0	0	0	0	0	0	0	0	0	0	0	0	0	0	0	0	0	0	0	0	0	0	0	0	0	0	0	0	0
360	REGULATION OF ADAPTIVE IMMUNE RESPONSE%GOBP%GO:0002819	0	0	0	0	0	0	0	0	0	0	0	0	0	0	0	0	0	0	0	0	0	0	0	0	0	0	0	0	0	0	0	0	0	0	0	0	0	0	0	0	0	0	0	0	0	0	0	0
361	REGULATION OF COMPLEMENT ACTIVATION%GOBP%GO:0030449	0	0	0	0	0	0	0	0	0	0	0	0	0	0	0	0	0	0	0	0	0	0	0	0	0	0	0	0	0	0	0	0	1.42998	0	0	0	0	0	0	0	0	0	0	0	0	0	0	0
362	REGULATION OF IMMUNE RESPONSE%GOBP%GO:0050776	0	0	0	0	0	0	0	0	0	0	0	0	0	0	0	1.98556	0	0	0	0	0	0	1.77639	0	2.24609	0	0	0	0	1.38901	0	0	0	0	0	0	0	0	0	0	0	0	0	0	0	0	0	2.99991
363	REGULATION OF NEUTROPHIL DEGRANULATION%GOBP%GO:0043313	0	0	0	0	0	0	0	0	0	0	0	0	0	0	0	1.52462	0	0	0	0	0	0	1.45692	0	0	0	0	2.62885	0	0	0	0	0	0	0	0	0	0	0	0	0	0	0	0	0	0	0	1.30864
364	ADRENERGIC RECEPTOR BINDING%GOMF%GO:0031690	0	0	0	0	0	0	0	0	0	0	0	0	0	0	0	0	0	0	0	0	0	0	0	0	0	0	0	0	0	0	0	0	0	0	0	0	0	0	1.33503	0	0	1.36844	0	0	0	0	0	0
365	ADRENERGIC RECEPTOR SIGNALING PATHWAY%GOBP%GO:0071875	0	0	0	0	0	0	0	0	0	0	0	0	0	0	0	0	0	0	0	0	0	0	0	0	0	0	0	0	0	0	0	0	0	0	0	0	0	0	0	-1.37692	0	0	0	0	0	0	0	0
366	GAMMA-AMINOBUTYRIC ACID SIGNALING PATHWAY%GOBP%GO:0007214	0	0	0	0	0	0	0	0	0	0	0	0	0	0	0	0	0	0	0	0	0	0	0	0	0	0	0	0	0	0	0	0	0	0	0	0	0	0	0	-1.68844	0	0	0	0	0	0	0	0
367	NEGATIVE REGULATION OF THROMBIN-ACTIVATED RECEPTOR SIGNALING PATHWAY%GOBP%GO:0070495	0	0	0	0	0	0	0	0	0	0	0	0	0	0	0	0	0	0	0	0	0	0	0	0	0	0	0	0	0	0	0	0	0	0	0	0	0	0	0	0	0	0	0	0	0	0	0	0
368	REGULATION OF THROMBIN-ACTIVATED RECEPTOR SIGNALING PATHWAY%GOBP%GO:0070494	0	0	0	0	0	0	0	0	0	0	0	0	0	0	0	0	0	0	0	0	0	0	0	0	0	0	0	0	0	0	0	0	0	0	0	0	0	0	0	0	0	0	0	0	0	0	0	0
369	CATION CHANNEL COMPLEX%GOCC%GO:0034703	0	0	0	0	0	0	0	0	0	0	0	0	0	0	0	0	0	0	0	0	0	0	0	0	0	0	0	0	0	0	0	0	-2.2605	0	0	-2.28136	0	-2.00664	0	-3.15678	0	0	0	0	0	0	-2.72031	0
370	IONOTROPIC GLUTAMATE RECEPTOR COMPLEX%GOCC%GO:0008328	0	0	0	0	0	0	0	0	0	0	0	0	0	0	0	0	0	0	0	0	0	0	0	0	0	0	0	0	0	0	0	0	0	0	0	0	0	0	0	0	0	0	0	0	0	0	0	0
371	POTASSIUM CHANNEL COMPLEX%GOCC%GO:0034705	0	0	0	0	0	0	0	0	0	0	0	0	0	0	0	0	0	0	0	0	0	0	0	0	0	0	0	0	0	0	0	0	0	0	0	0	0	0	0	-1.95887	0	0	0	0	0	0	-1.49541	0
372	SODIUM CHANNEL COMPLEX%GOCC%GO:0034706	0	0	0	0	0	0	0	0	0	0	0	0	0	0	0	0	0	0	0	0	0	0	0	0	0	0	0	0	0	0	0	0	0	0	0	0	0	0	0	0	0	0	0	0	0	0	0	0
373	VOLTAGE-GATED POTASSIUM CHANNEL COMPLEX%GOCC%GO:0008076	0	0	0	0	0	0	0	0	0	0	0	0	0	0	0	0	0	0	0	0	0	0	0	0	0	0	0	0	0	0	0	0	-1.777	0	0	0	0	0	0	-2.50655	0	0	0	0	0	0	-1.78731	0
374	VOLTAGE-GATED SODIUM CHANNEL COMPLEX%GOCC%GO:0001518	0	0	0	0	0	0	0	0	0	0	0	0	0	0	0	0	0	0	0	0	0	0	0	0	0	0	0	0	0	0	0	0	0	0	0	0	0	0	0	0	0	0	0	0	0	0	0	0
375	CALCIUM CHANNEL ACTIVITY%GOMF%GO:0005262	0	0	0	0	0	0	0	0	0	0	0	0	0	0	0	0	0	0	0	0	0	0	0	0	0	0	0	0	0	0	0	0	0	0	0	0	0	0	0	0	0	0	0	0	0	0	0	0
376	CATION CHANNEL ACTIVITY%GOMF%GO:0005261	0	0	0	0	0	0	0	0	0	0	0	0	0	0	0	0	0	0	0	0	0	0	0	0	0	0	0	0	0	0	0	0	0	0	0	0	0	0	0	0	0	0	0	0	0	0	0	0
377	DELAYED RECTIFIER POTASSIUM CHANNEL ACTIVITY%GOMF%GO:0005251	0	0	0	0	0	0	0	0	0	0	0	0	0	0	0	0	0	0	0	0	0	0	0	0	0	0	0	0	0	0	0	0	0	0	0	0	0	0	0	0	0	0	0	0	0	0	0	0
378	GABA-GATED CHLORIDE ION CHANNEL ACTIVITY%GOMF%GO:0022851	0	0	0	0	0	0	0	0	0	0	0	0	0	0	0	0	0	0	0	0	0	0	0	0	0	0	0	0	0	0	-1.64793	0	-1.63726	0	0	0	0	0	0	-2.18139	-1.81829	0	0	0	0	0	0	0
379	LIGAND-GATED ANION CHANNEL ACTIVITY%GOMF%GO:0099095	0	0	0	0	0	0	0	0	0	0	0	0	0	0	0	0	0	0	0	0	0	0	0	0	0	0	0	0	0	0	-1.5965	0	-1.46896	0	0	0	0	0	0	-2.07806	-1.68856	0	0	0	0	0	0	0
380	LIGAND-GATED CALCIUM CHANNEL ACTIVITY%GOMF%GO:0099604	0	0	0	0	0	0	0	0	0	0	0	0	0	0	0	0	0	0	0	0	0	0	0	0	0	0	0	0	0	0	0	0	0	0	0	0	0	0	0	0	0	0	0	0	0	0	0	0
381	POTASSIUM CHANNEL ACTIVITY%GOMF%GO:0005267	0	0	0	0	0	0	0	0	0	0	0	0	0	0	0	0	0	0	0	0	0	0	0	0	0	0	0	0	0	0	0	0	0	0	0	0	0	0	0	0	0	0	0	0	0	0	0	0
382	PROTON CHANNEL ACTIVITY%GOMF%GO:0015252	0	0	0	0	0	0	0	0	0	0	0	0	0	0	0	0	0	0	0	0	0	0	0	0	0	0	1.73773	0	0	0	1.43277	0	1.49459	1.73946	0	0	1.99147	1.59123	2.68372	1.80402	0	0	0	0	2.33404	0	0	0
383	PROTON-TRANSPORTING ATP SYNTHASE ACTIVITY, ROTATIONAL MECHANISM%GOMF%GO:0046933	0	0	0	0	0	0	0	0	0	0	0	0	0	0	0	0	0	0	0	0	0	0	0	0	0	0	2.86354	0	0	0	2.52159	1.65076	2.73564	2.98267	0	0	3.25721	2.86258	4.44438	3.06979	2.24383	0	1.43401	0	3.3295	0	0	0
384	TRANSMITTER-GATED ION CHANNEL ACTIVITY%GOMF%GO:0022824	0	0	0	0	0	0	0	0	0	0	0	0	0	0	0	0	0	0	0	0	0	0	0	0	0	0	0	0	0	0	0	0	0	0	0	0	0	0	0	-1.5416	0	0	0	0	0	0	0	0
385	VOLTAGE-GATED CALCIUM CHANNEL ACTIVITY INVOLVED IN REGULATION OF CYTOSOLIC CALCIUM LEVELS%GOMF%GO:0099511	0	0	0	0	0	0	0	0	0	0	0	0	0	0	0	0	0	0	0	0	0	0	0	0	0	0	0	0	0	0	0	0	0	0	0	0	0	0	0	0	0	0	0	0	0	0	0	0
386	VOLTAGE-GATED CALCIUM CHANNEL ACTIVITY INVOLVED IN REGULATION OF PRESYNAPTIC CYTOSOLIC CALCIUM LEVELS%GOMF%GO:0099626	0	0	0	0	0	0	0	0	0	0	0	0	0	0	0	0	0	0	0	0	0	0	0	0	0	0	0	0	0	0	0	0	0	0	0	0	0	0	0	0	0	0	0	0	0	0	0	0
387	VOLTAGE-GATED CATION CHANNEL ACTIVITY%GOMF%GO:0022843	0	0	0	0	0	0	0	0	0	0	0	0	0	0	0	0	0	0	0	0	0	0	0	0	0	0	0	0	0	0	0	0	0	0	0	-1.42621	0	-1.31589	0	-1.79594	0	0	0	0	0	0	0	0
388	VOLTAGE-GATED POTASSIUM CHANNEL ACTIVITY%GOMF%GO:0005249	0	0	0	0	0	0	0	0	0	0	0	0	0	0	0	0	0	0	0	0	0	0	0	0	0	0	0	0	0	0	0	0	0	0	0	0	0	0	0	0	0	0	0	0	0	0	0	0
389	VOLTAGE-GATED SODIUM CHANNEL ACTIVITY%GOMF%GO:0005248	0	0	0	0	0	0	0	0	0	0	0	0	0	0	0	0	0	0	0	0	0	0	0	0	0	0	0	0	0	0	0	0	0	0	0	0	0	0	0	0	0	0	0	0	0	0	0	0
390	VOLUME-SENSITIVE ANION CHANNEL ACTIVITY%GOMF%GO:0005225	0	0	0	0	0	0	0	0	0	0	0	0	0	0	0	0	0	0	0	0	0	0	0	0	0	0	0	0	0	0	0	0	0	0	0	0	0	0	0	0	0	0	0	0	0	0	0	0
391	GATED CHANNEL ACTIVITY%GOMF%GO:0022836	0	0	0	0	0	0	0	0	0	0	0	0	0	0	0	0	0	0	0	0	0	0	0	0	0	0	0	0	0	0	0	0	0	0	0	0	0	0	0	-2.16567	0	0	0	0	0	0	-1.80884	0
392	ION CHANNEL ACTIVITY%GOMF%GO:0005216	0	0	0	0	0	0	0	0	0	0	0	0	0	0	0	0	0	0	0	0	0	0	0	0	0	0	0	0	0	0	0	0	0	0	0	0	0	0	0	0	0	0	0	0	0	0	0	0
393	PORIN ACTIVITY%GOMF%GO:0015288	0	0	0	0	0	0	0	0	0	0	0	0	0	0	0	0	0	0	0	0	0	0	0	0	0	0	0	0	0	0	0	0	0	0	0	0	0	0	0	0	0	0	0	0	0	0	0	0
394	TRANSMITTER-GATED CHANNEL ACTIVITY%GOMF%GO:0022835	0	0	0	0	0	0	0	0	0	0	0	0	0	0	0	0	0	0	0	0	0	0	0	0	0	0	0	0	0	0	0	0	0	0	0	0	0	0	0	-1.5416	0	0	0	0	0	0	0	0
395	VOLTAGE-GATED CHANNEL ACTIVITY%GOMF%GO:0022832	0	0	0	0	0	0	0	0	0	0	0	0	0	0	0	0	0	0	0	0	0	0	0	0	0	0	0	0	0	0	0	0	0	0	0	0	0	0	0	0	0	0	0	0	0	0	-1.84176	0
396	VOLTAGE-GATED ION CHANNEL ACTIVITY%GOMF%GO:0005244	0	0	0	0	0	0	0	0	0	0	0	0	0	0	0	0	0	0	0	0	0	0	0	0	0	0	0	0	0	0	0	0	0	0	0	0	0	0	0	0	0	0	0	0	0	0	-1.85882	0
397	POSITIVE REGULATION OF AMPA RECEPTOR ACTIVITY%GOBP%GO:2000969	0	0	0	0	0	0	0	0	0	0	0	0	0	0	0	0	0	0	0	0	0	0	0	0	0	0	0	0	0	0	0	0	0	0	0	0	0	0	0	0	0	0	0	0	0	0	0	0
398	REGULATION OF AMPA RECEPTOR ACTIVITY%GOBP%GO:2000311	0	0	0	0	0	0	0	0	0	0	0	0	0	0	0	0	0	0	0	0	0	0	0	0	0	0	0	0	0	0	0	0	0	0	0	0	0	0	0	0	0	0	0	0	0	0	0	0
399	ATP SYNTHESIS COUPLED PROTON TRANSPORT%GOBP%GO:0015986	0	0	0	0	0	0	0	0	0	0	0	0	0	0	0	0	0	0	0	0	0	0	1.52669	0	0	0	2.65096	0	0	0	3.87414	2.91699	4.73753	4.22533	0	0	4.58753	4.04789	5.43263	4.27475	3.46739	2.15598	2.59687	0	4.3613	0	0	0
400	ATP SYNTHESIS COUPLED PROTON TRANSPORT%GOMF%GO:0015986	0	0	0	0	0	0	0	0	0	0	0	0	0	0	0	0	0	0	0	0	0	0	0	0	0	0	2.86354	0	0	0	2.52159	1.65076	2.73564	2.98267	0	0	3.25721	2.86258	4.44438	3.06979	2.24383	0	1.43401	0	3.3295	0	0	0
401	CALCIUM ION TRANSMEMBRANE TRANSPORT%GOMF%GO:0070588	0	0	0	0	0	0	0	0	0	0	0	0	0	0	0	0	0	0	0	0	0	0	0	0	0	0	0	0	0	0	0	0	0	0	0	0	0	0	0	0	0	0	0	0	0	0	0	0
402	CATION TRANSMEMBRANE TRANSPORT%GOBP%GO:0098655	0	0	0	0	0	0	0	0	0	0	0	0	0	0	0	0	0	0	0	0	0	0	0	0	0	0	0	0	0	0	0	0	0	0	0	0	0	0	0	0	0	0	0	0	0	0	0	0
403	CATION TRANSMEMBRANE TRANSPORT%GOMF%GO:0098655	0	0	0	0	0	0	0	0	0	0	0	0	0	0	0	0	0	0	0	0	0	0	0	0	0	0	0	0	0	0	0	0	0	0	0	0	0	0	0	0	0	0	0	0	0	0	0	0
404	ELECTRON TRANSPORT COUPLED PROTON TRANSPORT%GOBP%GO:0015990	0	0	0	0	0	0	0	0	0	0	0	0	0	0	0	0	0	0	0	0	0	0	0	2.04641	2.33419	0	0	0	0	0	0	0	0	0	0	0	0	0	0	0	0	0	0	0	0	0	0	0
405	ENERGY COUPLED PROTON TRANSMEMBRANE TRANSPORT, AGAINST ELECTROCHEMICAL GRADIENT%GOBP%GO:0015988	0	0	0	0	0	0	0	0	0	0	0	0	0	0	0	0	0	0	0	0	0	0	0	2.04641	2.33419	0	0	0	0	0	0	0	0	0	0	0	0	0	0	0	0	0	0	0	0	0	0	0
406	ENERGY COUPLED PROTON TRANSPORT, DOWN ELECTROCHEMICAL GRADIENT%GOBP%GO:0015985	0	0	0	0	0	0	0	0	0	0	0	0	0	0	0	0	0	0	0	0	0	0	1.52669	0	0	0	2.65096	0	0	0	3.87414	2.91699	4.73753	4.22533	0	0	4.58753	4.04789	5.43263	4.27475	3.46739	2.15598	2.59687	0	4.3613	0	0	0
407	ENERGY COUPLED PROTON TRANSPORT, DOWN ELECTROCHEMICAL GRADIENT%GOMF%GO:0015985	0	0	0	0	0	0	0	0	0	0	0	0	0	0	0	0	0	0	0	0	0	0	0	0	0	0	2.86354	0	0	0	2.52159	1.65076	2.73564	2.98267	0	0	3.25721	2.86258	4.44438	3.06979	2.24383	0	1.43401	0	3.3295	0	0	0
408	INORGANIC CATION TRANSMEMBRANE TRANSPORT%GOBP%GO:0098662	0	0	0	0	0	0	0	0	0	0	0	0	0	0	0	0	0	0	0	0	0	0	0	0	0	0	0	0	0	0	0	0	0	0	0	0	0	0	0	0	0	0	0	0	0	0	0	0
409	INORGANIC CATION TRANSMEMBRANE TRANSPORT%GOMF%GO:0098662	0	0	0	0	0	0	0	0	0	0	0	0	0	0	0	0	0	0	0	0	0	0	0	0	0	0	0	0	0	0	0	0	0	0	0	0	0	0	0	0	0	0	0	0	0	0	0	0
410	INORGANIC ION TRANSMEMBRANE TRANSPORT%GOBP%GO:0098660	0	0	0	0	0	0	0	0	0	0	0	0	0	0	0	0	0	0	0	0	0	0	0	0	0	0	0	0	0	0	0	0	0	0	0	0	0	0	0	0	0	0	0	0	0	0	0	0
411	INORGANIC ION TRANSMEMBRANE TRANSPORT%GOMF%GO:0098660	0	0	0	0	0	0	0	0	0	0	0	0	0	0	0	0	0	0	0	0	0	0	0	0	0	0	0	0	0	0	0	0	0	0	0	0	0	0	0	0	0	0	0	0	0	0	0	0
412	INTRACELLULAR PROTEIN TRANSMEMBRANE TRANSPORT%GOBP%GO:0065002	0	0	0	0	0	0	0	0	0	0	0	0	0	0	0	0	0	0	0	0	0	0	0	0	0	0	0	0	0	0	0	0	1.35685	0	0	0	0	0	2.09338	0	0	0	0	0	0	0	0	0
413	MITOCHONDRIAL ATP SYNTHESIS COUPLED PROTON TRANSPORT%GOBP%GO:0042776	0	0	0	0	0	0	0	0	0	0	0	0	0	0	0	0	0	0	0	0	0	0	0	0	0	0	3.06686	0	0	0	1.85404	1.79439	3.93375	2.33499	0	0	3.48581	3.10704	4.79271	3.30523	3.33391	1.3312	1.58241	0	2.48099	0	0	0
414	NEGATIVE REGULATION OF CALCIUM ION TRANSMEMBRANE TRANSPORT%GOBP%GO:1903170	0	0	0	0	0	0	0	0	0	0	0	0	0	0	0	0	0	0	0	0	0	0	0	0	0	0	0	0	0	0	0	0	0	0	0	0	0	0	0	0	0	0	0	0	0	0	0	0
415	NEGATIVE REGULATION OF CALCIUM ION TRANSMEMBRANE TRANSPORTER ACTIVITY%GOBP%GO:1901020	0	0	0	0	0	0	0	0	0	0	0	0	0	0	0	0	0	0	0	0	0	0	0	0	0	0	0	0	0	0	0	0	0	0	0	0	0	0	0	0	0	0	0	0	0	0	0	0
416	NEGATIVE REGULATION OF CATION TRANSMEMBRANE TRANSPORT%GOBP%GO:1904063	0	0	0	0	0	0	0	0	0	0	0	0	0	0	0	0	0	0	0	0	0	0	0	0	0	0	0	0	0	0	0	0	0	0	0	0	0	0	0	0	0	0	0	0	0	0	0	0
417	NEGATIVE REGULATION OF ION TRANSMEMBRANE TRANSPORT%GOBP%GO:0034766	0	0	0	0	0	0	0	0	0	0	0	0	0	0	0	0	0	0	0	0	0	0	0	0	0	0	0	0	0	0	0	0	0	0	0	0	0	0	0	0	0	0	0	0	0	0	0	0
418	NEGATIVE REGULATION OF LONG-CHAIN FATTY ACID IMPORT ACROSS PLASMA MEMBRANE%GOBP%GO:0010748	0	0	0	0	0	0	0	0	0	0	0	0	0	0	0	0	0	0	0	0	0	0	0	0	0	0	0	0	0	0	0	0	0	0	0	0	0	0	0	0	0	0	0	0	0	0	0	0
419	NEGATIVE REGULATION OF RYANODINE-SENSITIVE CALCIUM-RELEASE CHANNEL ACTIVITY%GOBP%GO:0060315	0	0	0	0	0	0	0	0	0	0	0	0	0	0	0	0	0	0	0	0	0	0	0	0	0	0	0	0	0	0	0	0	0	0	0	0	0	0	0	0	0	0	0	0	0	0	0	0
420	NUCLEOTIDE TRANSMEMBRANE TRANSPORT%GOBP%GO:1901679	0	0	0	0	0	0	0	0	0	0	0	0	0	0	0	0	0	0	0	0	0	0	0	0	0	0	0	0	0	0	0	0	0	0	0	0	0	0	0	0	0	0	0	0	0	0	0	0
421	POSITIVE REGULATION OF ION TRANSMEMBRANE TRANSPORTER ACTIVITY%GOBP%GO:0032414	0	0	0	0	0	0	0	0	0	0	0	0	0	0	0	0	0	0	0	0	0	0	0	0	0	0	1.62042	0	0	0	0	0	0	0	0	0	0	0	0	0	0	0	0	0	0	0	0	0
422	POSITIVE REGULATION OF POTASSIUM ION TRANSMEMBRANE TRANSPORT%GOBP%GO:1901381	0	0	0	0	0	0	0	0	0	0	0	0	0	0	0	0	0	0	0	0	0	0	0	0	0	0	0	0	0	0	0	0	0	0	0	0	0	0	0	0	0	0	0	0	0	0	0	0
423	POSITIVE REGULATION OF POTASSIUM ION TRANSMEMBRANE TRANSPORTER ACTIVITY%GOBP%GO:1901018	0	0	0	0	0	0	0	0	0	0	0	0	0	0	0	0	0	0	0	0	0	0	0	0	0	0	0	0	0	0	0	0	0	0	0	0	0	0	0	0	0	0	0	0	0	0	0	0
424	POTASSIUM ION TRANSMEMBRANE TRANSPORT%GOBP%GO:0071805	0	0	0	0	0	0	0	0	0	0	0	0	0	0	0	0	0	0	0	0	0	0	0	0	0	0	0	0	0	0	0	0	0	0	0	0	0	0	0	0	0	0	0	0	0	0	0	0
425	POTASSIUM ION TRANSMEMBRANE TRANSPORT%GOMF%GO:0071805	0	0	0	0	0	0	0	0	0	0	0	0	0	0	0	0	0	0	0	0	0	0	0	0	0	0	0	0	0	0	0	0	0	0	0	0	0	0	0	0	0	0	0	0	0	0	0	0
426	PROTEIN IMPORT INTO MITOCHONDRIAL MATRIX%GOBP%GO:0030150	0	0	0	0	0	0	0	0	0	0	0	0	0	0	0	0	0	0	0	0	0	0	0	0	0	0	0	0	0	0	0	0	1.42998	0	0	0	0	1.51601	1.99026	0	0	0	1.65363	0	0	0	0	0
427	PROTEIN TRANSMEMBRANE IMPORT INTO INTRACELLULAR ORGANELLE%GOBP%GO:0044743	0	0	0	0	0	0	0	0	0	0	0	0	0	0	0	0	0	0	0	0	0	0	0	0	0	0	0	0	0	0	0	0	0	0	0	0	0	0	0	0	0	0	0	0	0	0	0	0
428	PROTEIN TRANSMEMBRANE TRANSPORT%GOBP%GO:0071806	0	0	0	0	0	0	0	0	0	0	0	0	0	0	0	0	0	0	0	0	0	0	0	0	0	0	0	0	0	0	0	0	1.58047	0	0	0	0	1.32209	2.28556	0	0	0	0	0	0	0	0	0
429	PROTON TRANSMEMBRANE TRANSPORT%GOBP%GO:1902600	0	0	0	0	0	0	0	0	0	0	0	0	0	0	0	0	0	0	0	0	0	0	0	0	0	0	1.31887	0	0	0	0	0	2.09179	3.19041	0	0	3.00359	1.70547	2.44115	3.29197	1.6085	0	0	0	3.09111	0	0	0
430	PROTON TRANSMEMBRANE TRANSPORT%GOMF%GO:1902600	0	0	0	0	0	0	0	0	0	0	0	0	0	0	0	0	0	0	0	0	0	0	0	0	0	0	1.38742	0	0	0	1.56031	1.55172	2.54259	2.94189	0	0	3.50118	2.14592	2.93635	3.03383	1.69636	0	0	0	3.70459	0	0	0
431	REGULATION OF CATION CHANNEL ACTIVITY%GOBP%GO:2001257	0	0	0	0	0	0	0	0	0	0	0	0	0	0	0	0	0	0	0	0	0	0	0	0	0	0	0	0	0	0	0	0	0	0	0	0	0	0	0	0	0	0	0	0	0	0	0	0
432	REGULATION OF CATION TRANSMEMBRANE TRANSPORT%GOBP%GO:1904062	0	0	0	0	0	0	0	0	0	0	0	0	0	0	0	0	0	0	0	0	0	0	0	0	0	0	0	0	0	0	0	0	0	0	0	0	0	0	0	0	0	0	0	0	0	0	-2.54877	0
433	REGULATION OF CYTOCHROME-C OXIDASE ACTIVITY%GOBP%GO:1904959	0	0	0	0	0	0	0	0	0	0	0	0	0	0	0	0	0	0	0	0	0	0	0	0	0	0	0	0	0	0	0	0	0	0	1.52976	0	0	0	0	0	0	0	0	0	0	0	0	0
434	REGULATION OF ION TRANSMEMBRANE TRANSPORT%GOBP%GO:0034765	0	0	0	0	0	0	0	0	0	0	0	0	0	0	0	0	0	0	0	0	0	0	0	0	0	0	0	0	0	0	0	0	0	0	0	0	0	0	0	0	0	0	0	0	0	0	-2.91123	0
435	REGULATION OF ION TRANSMEMBRANE TRANSPORTER ACTIVITY%GOBP%GO:0032412	0	0	0	0	0	0	0	0	0	0	0	0	0	0	0	0	0	0	0	0	0	0	0	0	0	0	0	0	0	0	0	0	0	0	0	0	0	0	0	0	0	0	0	0	0	0	-2.11288	0
436	REGULATION OF MEMBRANE REPOLARIZATION DURING ACTION POTENTIAL%GOBP%GO:0098903	0	0	0	0	0	0	0	0	0	0	0	0	0	0	0	0	0	0	0	0	0	0	0	0	0	0	0	0	0	0	0	0	0	0	0	0	0	0	0	0	0	0	0	0	0	0	0	0
437	REGULATION OF POTASSIUM ION TRANSMEMBRANE TRANSPORT%GOBP%GO:1901379	0	0	0	0	0	0	0	0	0	0	0	0	0	0	0	0	0	0	0	0	0	0	0	0	0	0	0	0	0	0	0	0	0	0	0	0	0	0	0	0	0	0	0	0	0	0	0	0
438	REGULATION OF PROTON TRANSPORT%GOBP%GO:0010155	0	0	0	0	0	0	0	0	0	0	0	0	0	0	0	0	0	0	0	0	0	0	0	0	0	0	0	0	0	0	0	0	0	0	0	1.47771	0	0	0	0	0	0	0	0	0	0	0	0
439	REGULATION OF SODIUM ION TRANSMEMBRANE TRANSPORT%GOBP%GO:1902305	0	0	0	0	0	0	0	0	0	0	0	0	0	0	0	0	0	0	0	0	0	0	0	0	0	0	0	0	0	0	0	0	0	0	0	0	0	0	0	0	0	0	0	0	0	0	0	0
440	REGULATION OF SODIUM ION TRANSMEMBRANE TRANSPORTER ACTIVITY%GOBP%GO:2000649	0	0	0	0	0	0	0	0	0	0	0	0	0	0	0	0	0	0	0	0	0	0	0	0	0	0	0	0	0	0	0	0	0	0	0	0	0	0	0	0	0	0	0	0	0	0	0	0
441	CALCIUM ION TRANSPORT%GOMF%GO:0006816	0	0	0	0	0	0	0	0	0	0	0	0	0	0	0	0	0	0	0	0	0	0	0	0	0	0	0	0	0	0	0	0	0	0	0	0	0	0	0	0	0	0	0	0	0	0	0	0
442	CATION TRANSPORT%GOMF%GO:0006812	0	0	0	0	0	0	0	0	0	0	0	0	0	0	0	0	0	0	0	0	0	0	0	0	0	0	0	0	0	0	0	0	0	0	0	0	0	0	0	0	0	0	0	0	0	0	0	0
443	COTRANSLATIONAL PROTEIN TARGETING TO MEMBRANE%GOBP%GO:0006613	0	0	0	0	0	0	0	0	0	0	0	0	0	0	0	0	0	0	0	0	0	0	0	0	0	0	0	0	0	0	0	0	0	0	0	0	0	0	0	0	0	0	0	0	0	0	0	0
444	INTRACELLULAR PROTEIN TRANSPORT%GOBP%GO:0006886	0	0	0	0	0	0	0	0	0	0	0	0	-2.00965	0	0	0	0	0	0	0	0	0	0	0	0	0	0	0	0	0	2.25682	3.02503	2.77963	0	0	2.00234	2.90934	2.60965	3.11935	2.12295	2.02218	2.2501	0	0	0	0	0	0
445	ION TRANSMEMBRANE TRANSPORT%GOBP%GO:0034220	0	0	0	0	0	0	0	0	0	0	0	0	0	0	0	0	0	0	0	0	0	0	0	0	0	0	0	0	0	0	0	0	0	0	0	0	0	0	0	0	0	0	0	0	0	0	-1.32704	0
446	ION TRANSMEMBRANE TRANSPORT%GOMF%GO:0034220	0	0	0	0	0	0	0	0	0	0	0	0	0	0	0	0	0	0	0	0	0	0	0	0	0	0	0	0	0	0	0	0	0	0	0	0	0	0	0	0	0	0	0	0	0	0	0	0
447	METAL ION TRANSPORT%GOMF%GO:0030001	0	0	0	0	0	0	0	0	0	0	0	0	0	0	0	0	0	0	0	0	0	0	0	0	0	0	0	0	0	0	0	0	0	0	0	0	0	0	0	-1.50957	0	0	0	0	0	0	0	0
448	MRNA TRANSPORT%GOBP%GO:0051028	0	0	0	0	0	0	0	0	0	0	0	0	0	0	0	0	0	0	0	0	0	0	0	0	0	0	0	0	0	0	0	0	0	0	0	0	0	0	0	0	0	0	0	0	0	0	0	0
449	NEGATIVE REGULATION OF INSULIN SECRETION INVOLVED IN CELLULAR RESPONSE TO GLUCOSE STIMULUS%GOBP%GO:0061179	0	0	0	0	0	0	0	0	0	0	0	0	0	0	0	0	0	0	0	0	0	0	0	0	0	0	0	0	0	0	0	0	0	0	0	0	1.30829	0	0	0	0	0	0	0	0	0	0	0
450	NEGATIVE REGULATION OF LONG-CHAIN FATTY ACID IMPORT INTO CELL%GOBP%GO:0140213	0	0	0	0	0	0	0	0	0	0	0	0	0	0	0	0	0	0	0	0	0	0	0	0	0	0	0	0	0	0	0	0	0	0	0	0	0	0	0	0	0	0	0	0	0	0	0	0
451	NEGATIVE REGULATION OF PROTEIN EXPORT FROM NUCLEUS%GOBP%GO:0046826	0	0	0	0	0	0	0	0	0	0	0	0	0	0	0	0	0	0	0	0	0	0	0	0	0	0	1.52258	1.72398	0	0	0	0	0	0	0	0	1.38192	0	0	0	0	0	0	0	0	1.84737	0	1.57328
452	NEUROTRANSMITTER RECEPTOR TRANSPORT%GOBP%GO:0099637	0	0	0	0	0	0	0	0	0	0	0	0	0	0	0	0	0	0	0	0	0	0	0	0	0	0	0	0	0	0	0	0	0	0	0	0	0	0	0	0	0	0	0	0	0	0	-2.10587	0
453	NEUROTRANSMITTER RECEPTOR TRANSPORT, ENDOSOME TO POSTSYNAPTIC MEMBRANE%GOBP%GO:0098887	0	0	0	0	0	0	0	0	0	0	0	0	0	0	0	0	0	0	0	0	0	0	0	0	0	0	0	0	0	0	0	0	0	0	0	0	0	0	0	0	0	0	0	0	0	0	0	0
454	NLS-BEARING PROTEIN IMPORT INTO NUCLEUS%GOBP%GO:0006607	0	0	0	0	0	0	0	0	0	0	0	0	0	0	0	0	0	0	0	0	0	0	0	0	0	0	0	0	0	0	0	0	-2.78086	0	0	0	0	-3.04243	-1.58063	-1.92352	-1.54681	-1.48349	-1.35268	0	0	0	0	0
455	NUCLEIC ACID TRANSPORT%GOBP%GO:0050657	0	0	0	0	0	0	0	0	0	0	0	0	0	0	0	0	0	0	0	0	0	0	0	0	0	0	0	0	0	0	0	0	0	0	0	0	0	0	0	0	0	0	0	0	0	0	0	0
456	NUCLEOBASE-CONTAINING COMPOUND TRANSPORT%GOBP%GO:0015931	0	0	0	0	0	0	0	0	0	0	0	0	0	0	0	0	0	0	0	0	0	0	0	0	0	0	0	0	0	0	0	0	0	0	0	0	0	0	0	0	0	0	0	0	0	0	0	0
457	ORGANIC SUBSTANCE TRANSPORT%GOBP%GO:0071702	0	0	0	0	-3.32041	0	0	0	0	0	0	0	0	0	0	0	0	0	0	0	0	0	0	0	0	0	0	0	0	0	0	0	0	0	0	0	0	0	0	0	0	0	0	0	0	0	-1.45012	0
458	ORGANOPHOSPHATE ESTER TRANSPORT%GOMF%GO:0015748	0	0	0	0	-1.64423	0	0	0	0	0	0	0	0	0	0	0	0	0	0	0	0	0	0	0	0	0	0	0	0	0	0	0	0	0	0	0	0	0	0	0	0	0	0	0	0	0	0	0
459	POSITIVE REGULATION OF INTRACELLULAR PROTEIN TRANSPORT%GOBP%GO:0090316	0	0	0	0	0	0	0	0	0	0	0	0	0	0	0	0	0	0	0	0	0	0	0	0	0	0	0	0	0	0	0	0	0	0	0	0	0	0	0	0	0	0	0	0	0	0	0	0
460	POTASSIUM ION TRANSPORT%GOBP%GO:0006813	0	0	0	0	0	0	0	0	0	0	0	0	0	0	0	0	0	0	0	0	0	0	0	0	0	0	0	0	0	0	0	0	0	0	0	0	0	0	0	0	0	0	0	0	0	0	0	0
461	POTASSIUM ION TRANSPORT%GOMF%GO:0006813	0	0	0	0	0	0	0	0	0	0	0	0	0	0	0	0	0	0	0	0	0	0	0	0	0	0	0	0	0	0	0	0	0	0	0	0	0	0	0	0	0	0	0	0	0	0	0	0
462	PROTEIN IMPORT%GOBP%GO:0017038	0	0	0	0	0	0	0	0	0	0	0	0	0	0	0	0	0	0	0	0	0	0	0	0	0	0	0	0	0	0	0	0	0	0	0	0	0	0	0	0	0	0	0	0	0	0	0	0
463	PROTEIN INSERTION INTO MITOCHONDRIAL INNER MEMBRANE%GOBP%GO:0045039	0	0	0	0	0	0	0	0	0	0	0	0	0	0	0	0	0	0	0	0	0	0	0	0	0	0	0	0	0	0	0	0	2.23821	0	0	1.83888	0	2.33314	0	0	0	0	0	0	0	0	0	0
464	PROTEIN INSERTION INTO MITOCHONDRIAL MEMBRANE%GOBP%GO:0051204	0	0	0	0	0	0	0	0	0	0	0	0	0	0	0	0	0	0	0	0	0	0	0	0	0	0	0	0	0	0	0	0	0	0	0	1.31595	0	1.51601	0	0	0	0	0	0	0	0	0	0
465	PROTEIN TARGETING TO ER%GOBP%GO:0045047	0	0	0	0	0	0	0	0	0	0	0	0	0	0	0	0	0	0	0	0	0	0	0	0	0	0	0	0	0	0	0	0	0	0	0	0	0	0	0	0	0	0	0	0	0	0	0	0
466	PROTEIN TARGETING TO MITOCHONDRION%GOBP%GO:0006626	0	0	0	0	0	0	0	0	0	0	0	0	0	0	0	0	0	0	0	0	0	0	0	0	0	0	0	0	0	0	1.33695	1.7414	2.30228	0	0	0	0	3.6114	2.09708	2.3362	1.44318	0	1.37068	0	1.9494	0	0	0
467	PROTEIN TARGETING%GOBP%GO:0006605	0	0	0	0	0	0	0	0	0	0	0	0	0	0	0	0	0	0	0	0	0	0	0	0	0	0	0	0	0	0	0	1.38759	1.73532	0	0	0	1.37015	2.0937	2.12915	0	1.50287	0	0	0	0	0	0	0
468	PROTEIN TRANSPORT%GOBP%GO:0015031	0	0	0	0	0	0	0	0	0	0	0	0	-1.76798	0	0	0	0	0	0	0	0	0	0	0	0	0	0	0	2.065	0	3.06692	3.09417	4.51492	2.96733	0	3.69233	4.66468	4.16616	5.16086	4.04727	2.55316	3.12451	2.20182	0	0	0	-1.49171	0
469	REGULATION OF INTRACELLULAR PROTEIN TRANSPORT%GOBP%GO:0033157	0	0	0	0	0	0	0	0	0	0	0	0	0	0	0	0	0	0	0	0	0	0	0	0	0	0	0	0	0	0	0	0	1.73532	1.34603	0	0	0	0	1.87408	0	0	0	0	0	0	0	0	0
470	REGULATION OF ION TRANSPORT%GOBP%GO:0043269	0	0	0	0	0	0	0	0	0	0	0	0	0	0	0	0	0	0	0	0	0	0	0	0	0	0	0	0	0	0	0	0	0	0	0	0	0	0	0	0	0	0	0	0	0	0	-2.10587	0
471	REGULATION OF METAL ION TRANSPORT%GOBP%GO:0010959	0	0	0	0	0	0	0	0	0	0	0	0	0	0	0	0	0	0	0	0	0	0	0	0	0	0	0	0	0	0	0	0	0	0	0	0	0	0	0	0	0	0	0	0	0	0	0	0
472	REGULATION OF PROTEIN TARGETING TO MITOCHONDRION%GOBP%GO:1903214	0	0	0	0	0	0	0	0	0	0	0	0	0	0	0	0	0	0	0	0	0	0	0	0	0	0	0	0	0	0	0	0	1.47787	1.82006	0	0	0	0	1.34158	0	1.4361	0	0	0	0	0	0	0
473	REGULATION OF PROTEIN TARGETING%GOBP%GO:1903533	0	0	0	0	0	0	0	0	0	0	0	0	0	0	0	0	0	0	0	0	0	0	0	0	0	0	0	0	0	0	0	0	0	1.33809	0	0	0	0	0	0	0	0	0	0	0	0	0	0
474	REGULATION OF PROTEIN TRANSPORT%GOBP%GO:0051223	0	0	0	0	-1.50461	0	0	0	0	0	0	0	0	0	0	0	0	0	0	0	0	0	0	0	0	0	0	0	0	0	0	0	0	0	0	0	0	0	0	0	0	0	0	0	0	0	0	0
475	RIBONUCLEOPROTEIN COMPLEX EXPORT FROM NUCLEUS%GOBP%GO:0071426	0	0	0	0	0	0	0	0	0	0	0	0	0	0	0	0	0	0	0	0	0	0	0	0	0	0	0	0	0	0	0	0	0	0	0	0	0	0	0	0	0	0	0	0	0	0	1.32559	0
476	RNA EXPORT FROM NUCLEUS%GOBP%GO:0006405	0	0	0	0	0	0	0	0	0	0	0	0	0	0	0	0	0	0	0	0	0	0	0	0	0	0	0	0	0	0	0	0	0	0	0	0	0	0	0	0	0	0	0	0	0	0	0	0
477	RNA TRANSPORT%GOBP%GO:0050658	0	0	0	0	0	0	0	0	0	0	0	0	0	0	0	0	0	0	0	0	0	0	0	0	0	0	0	0	0	0	0	0	0	0	0	0	0	0	0	0	0	0	0	0	0	0	0	0
478	CALCIUM- AND CALMODULIN-DEPENDENT PROTEIN KINASE COMPLEX%GOCC%GO:0005954	0	0	0	0	0	0	0	0	0	0	0	0	0	0	0	0	0	0	0	0	0	0	0	0	0	0	0	0	0	0	0	0	0	0	0	0	0	0	0	0	0	0	0	0	0	0	0	0
479	CALCIUM CHANNEL ACTIVITY%GOMF%GO:0005262	0	0	0	0	0	0	0	0	0	0	0	0	0	0	0	0	0	0	0	0	0	0	0	0	0	0	0	0	0	0	0	0	0	0	0	0	0	0	0	0	0	0	0	0	0	0	0	0
480	CALCIUM ION BINDING%GOMF%GO:0005509	0	0	0	0	0	0	0	0	0	0	0	0	0	0	0	0	0	0	0	0	0	0	0	0	0	0	0	0	0	0	0	0	0	0	0	0	0	0	0	0	0	0	0	0	0	0	0	0
481	CALCIUM ION HOMEOSTASIS%GOMF%GO:0055074	0	0	0	0	0	0	0	0	0	0	0	0	0	0	0	0	0	0	0	0	0	0	0	0	0	0	0	0	0	0	0	0	0	0	0	0	0	0	0	0	0	0	0	0	0	0	0	0
482	CALCIUM ION TRANSMEMBRANE TRANSPORT%GOMF%GO:0070588	0	0	0	0	0	0	0	0	0	0	0	0	0	0	0	0	0	0	0	0	0	0	0	0	0	0	0	0	0	0	0	0	0	0	0	0	0	0	0	0	0	0	0	0	0	0	0	0
483	CALCIUM ION TRANSMEMBRANE TRANSPORTER ACTIVITY%GOMF%GO:0015085	0	0	0	0	0	0	0	0	0	0	0	0	0	0	0	0	0	0	0	0	0	0	0	0	0	0	0	0	0	0	0	0	0	0	0	0	0	0	0	0	0	0	0	0	0	0	0	0
484	CALCIUM ION TRANSPORT%GOMF%GO:0006816	0	0	0	0	0	0	0	0	0	0	0	0	0	0	0	0	0	0	0	0	0	0	0	0	0	0	0	0	0	0	0	0	0	0	0	0	0	0	0	0	0	0	0	0	0	0	0	0
485	CALCIUM-MEDIATED SIGNALING%GOMF%GO:0019722	0	0	0	0	0	0	0	0	0	0	0	0	0	0	0	0	0	0	0	0	0	0	0	0	0	0	0	0	0	0	0	0	0	0	0	0	0	0	0	0	0	0	0	0	0	0	0	0
486	CELLULAR CALCIUM ION HOMEOSTASIS%GOMF%GO:0006874	0	0	0	0	0	0	0	0	0	0	0	0	0	0	0	0	0	0	0	0	0	0	0	0	0	0	0	0	0	0	0	0	0	0	0	0	0	0	0	0	0	0	0	0	0	0	0	0
487	LIGAND-GATED CALCIUM CHANNEL ACTIVITY%GOMF%GO:0099604	0	0	0	0	0	0	0	0	0	0	0	0	0	0	0	0	0	0	0	0	0	0	0	0	0	0	0	0	0	0	0	0	0	0	0	0	0	0	0	0	0	0	0	0	0	0	0	0
488	NEGATIVE REGULATION OF CALCIUM ION TRANSMEMBRANE TRANSPORT%GOBP%GO:1903170	0	0	0	0	0	0	0	0	0	0	0	0	0	0	0	0	0	0	0	0	0	0	0	0	0	0	0	0	0	0	0	0	0	0	0	0	0	0	0	0	0	0	0	0	0	0	0	0
489	NEGATIVE REGULATION OF CALCIUM ION TRANSMEMBRANE TRANSPORTER ACTIVITY%GOBP%GO:1901020	0	0	0	0	0	0	0	0	0	0	0	0	0	0	0	0	0	0	0	0	0	0	0	0	0	0	0	0	0	0	0	0	0	0	0	0	0	0	0	0	0	0	0	0	0	0	0	0
490	NEGATIVE REGULATION OF RYANODINE-SENSITIVE CALCIUM-RELEASE CHANNEL ACTIVITY%GOBP%GO:0060315	0	0	0	0	0	0	0	0	0	0	0	0	0	0	0	0	0	0	0	0	0	0	0	0	0	0	0	0	0	0	0	0	0	0	0	0	0	0	0	0	0	0	0	0	0	0	0	0
491	NEUROTRANSMITTER RECEPTOR ACTIVITY INVOLVED IN REGULATION OF POSTSYNAPTIC CYTOSOLIC CALCIUM ION CONCENTRATION%GOMF%GO:0099583	0	0	0	0	0	0	0	0	0	0	0	0	0	0	0	0	0	0	0	0	0	0	0	0	0	0	0	0	0	0	0	0	0	0	0	0	0	0	0	0	0	0	0	0	0	0	0	0
492	POSITIVE REGULATION OF CYTOSOLIC CALCIUM ION CONCENTRATION%GOMF%GO:0007204	0	0	0	0	0	0	0	0	0	0	0	0	0	0	0	0	0	0	0	0	0	0	0	0	0	0	0	0	0	0	0	0	0	0	0	0	0	0	0	0	0	0	0	0	0	0	0	0
493	POSITIVE REGULATION OF SEQUESTERING OF CALCIUM ION%GOBP%GO:0051284	0	0	0	0	0	0	0	0	0	0	0	0	0	0	0	0	0	0	0	0	0	0	0	0	0	0	1.49212	0	0	0	0	0	0	0	0	0	0	0	0	0	0	0	0	0	0	0	0	0
494	REGULATION OF CYTOSOLIC CALCIUM ION CONCENTRATION%GOMF%GO:0051480	0	0	0	0	0	0	0	0	0	0	0	0	0	0	0	0	0	0	0	0	0	0	0	0	0	0	0	0	0	0	0	0	0	0	0	0	0	0	0	0	0	0	0	0	0	0	0	0
495	REGULATION OF PRESYNAPTIC CYTOSOLIC CALCIUM ION CONCENTRATION%GOMF%GO:0099509	0	0	0	0	0	0	0	0	0	0	0	0	0	0	0	0	0	0	0	0	0	0	0	0	0	0	0	0	0	0	0	0	0	0	0	0	0	0	0	0	0	0	0	0	0	0	0	0
496	VOLTAGE-GATED CALCIUM CHANNEL ACTIVITY INVOLVED IN REGULATION OF CYTOSOLIC CALCIUM LEVELS%GOMF%GO:0099511	0	0	0	0	0	0	0	0	0	0	0	0	0	0	0	0	0	0	0	0	0	0	0	0	0	0	0	0	0	0	0	0	0	0	0	0	0	0	0	0	0	0	0	0	0	0	0	0
497	VOLTAGE-GATED CALCIUM CHANNEL ACTIVITY INVOLVED IN REGULATION OF PRESYNAPTIC CYTOSOLIC CALCIUM LEVELS%GOMF%GO:0099626	0	0	0	0	0	0	0	0	0	0	0	0	0	0	0	0	0	0	0	0	0	0	0	0	0	0	0	0	0	0	0	0	0	0	0	0	0	0	0	0	0	0	0	0	0	0	0	0
498	GABA-GATED CHLORIDE ION CHANNEL ACTIVITY%GOMF%GO:0022851	0	0	0	0	0	0	0	0	0	0	0	0	0	0	0	0	0	0	0	0	0	0	0	0	0	0	0	0	0	0	-1.64793	0	-1.63726	0	0	0	0	0	0	-2.18139	-1.81829	0	0	0	0	0	0	0
499	DELAYED RECTIFIER POTASSIUM CHANNEL ACTIVITY%GOMF%GO:0005251	0	0	0	0	0	0	0	0	0	0	0	0	0	0	0	0	0	0	0	0	0	0	0	0	0	0	0	0	0	0	0	0	0	0	0	0	0	0	0	0	0	0	0	0	0	0	0	0
500	POSITIVE REGULATION OF POTASSIUM ION TRANSMEMBRANE TRANSPORT%GOBP%GO:1901381	0	0	0	0	0	0	0	0	0	0	0	0	0	0	0	0	0	0	0	0	0	0	0	0	0	0	0	0	0	0	0	0	0	0	0	0	0	0	0	0	0	0	0	0	0	0	0	0
501	POSITIVE REGULATION OF POTASSIUM ION TRANSMEMBRANE TRANSPORTER ACTIVITY%GOBP%GO:1901018	0	0	0	0	0	0	0	0	0	0	0	0	0	0	0	0	0	0	0	0	0	0	0	0	0	0	0	0	0	0	0	0	0	0	0	0	0	0	0	0	0	0	0	0	0	0	0	0
502	POTASSIUM CHANNEL ACTIVITY%GOMF%GO:0005267	0	0	0	0	0	0	0	0	0	0	0	0	0	0	0	0	0	0	0	0	0	0	0	0	0	0	0	0	0	0	0	0	0	0	0	0	0	0	0	0	0	0	0	0	0	0	0	0
503	POTASSIUM CHANNEL COMPLEX%GOCC%GO:0034705	0	0	0	0	0	0	0	0	0	0	0	0	0	0	0	0	0	0	0	0	0	0	0	0	0	0	0	0	0	0	0	0	0	0	0	0	0	0	0	-1.95887	0	0	0	0	0	0	-1.49541	0
504	POTASSIUM ION TRANSMEMBRANE TRANSPORT%GOBP%GO:0071805	0	0	0	0	0	0	0	0	0	0	0	0	0	0	0	0	0	0	0	0	0	0	0	0	0	0	0	0	0	0	0	0	0	0	0	0	0	0	0	0	0	0	0	0	0	0	0	0
505	POTASSIUM ION TRANSMEMBRANE TRANSPORT%GOMF%GO:0071805	0	0	0	0	0	0	0	0	0	0	0	0	0	0	0	0	0	0	0	0	0	0	0	0	0	0	0	0	0	0	0	0	0	0	0	0	0	0	0	0	0	0	0	0	0	0	0	0
506	POTASSIUM ION TRANSMEMBRANE TRANSPORTER ACTIVITY%GOMF%GO:0015079	0	0	0	0	0	0	0	0	0	0	0	0	0	0	0	0	0	0	0	0	0	0	0	0	0	0	0	0	0	0	0	0	0	0	0	0	0	0	0	0	0	0	0	0	0	0	0	0
507	POTASSIUM ION TRANSPORT%GOBP%GO:0006813	0	0	0	0	0	0	0	0	0	0	0	0	0	0	0	0	0	0	0	0	0	0	0	0	0	0	0	0	0	0	0	0	0	0	0	0	0	0	0	0	0	0	0	0	0	0	0	0
508	POTASSIUM ION TRANSPORT%GOMF%GO:0006813	0	0	0	0	0	0	0	0	0	0	0	0	0	0	0	0	0	0	0	0	0	0	0	0	0	0	0	0	0	0	0	0	0	0	0	0	0	0	0	0	0	0	0	0	0	0	0	0
509	REGULATION OF POTASSIUM ION TRANSMEMBRANE TRANSPORT%GOBP%GO:1901379	0	0	0	0	0	0	0	0	0	0	0	0	0	0	0	0	0	0	0	0	0	0	0	0	0	0	0	0	0	0	0	0	0	0	0	0	0	0	0	0	0	0	0	0	0	0	0	0
510	VOLTAGE-GATED POTASSIUM CHANNEL ACTIVITY%GOMF%GO:0005249	0	0	0	0	0	0	0	0	0	0	0	0	0	0	0	0	0	0	0	0	0	0	0	0	0	0	0	0	0	0	0	0	0	0	0	0	0	0	0	0	0	0	0	0	0	0	0	0
511	VOLTAGE-GATED POTASSIUM CHANNEL COMPLEX%GOCC%GO:0008076	0	0	0	0	0	0	0	0	0	0	0	0	0	0	0	0	0	0	0	0	0	0	0	0	0	0	0	0	0	0	0	0	-1.777	0	0	0	0	0	0	-2.50655	0	0	0	0	0	0	-1.78731	0
512	REGULATION OF SODIUM ION TRANSMEMBRANE TRANSPORT%GOBP%GO:1902305	0	0	0	0	0	0	0	0	0	0	0	0	0	0	0	0	0	0	0	0	0	0	0	0	0	0	0	0	0	0	0	0	0	0	0	0	0	0	0	0	0	0	0	0	0	0	0	0
513	REGULATION OF SODIUM ION TRANSMEMBRANE TRANSPORTER ACTIVITY%GOBP%GO:2000649	0	0	0	0	0	0	0	0	0	0	0	0	0	0	0	0	0	0	0	0	0	0	0	0	0	0	0	0	0	0	0	0	0	0	0	0	0	0	0	0	0	0	0	0	0	0	0	0
514	SODIUM CHANNEL COMPLEX%GOCC%GO:0034706	0	0	0	0	0	0	0	0	0	0	0	0	0	0	0	0	0	0	0	0	0	0	0	0	0	0	0	0	0	0	0	0	0	0	0	0	0	0	0	0	0	0	0	0	0	0	0	0
515	VOLTAGE-GATED SODIUM CHANNEL ACTIVITY%GOMF%GO:0005248	0	0	0	0	0	0	0	0	0	0	0	0	0	0	0	0	0	0	0	0	0	0	0	0	0	0	0	0	0	0	0	0	0	0	0	0	0	0	0	0	0	0	0	0	0	0	0	0
516	VOLTAGE-GATED SODIUM CHANNEL COMPLEX%GOCC%GO:0001518	0	0	0	0	0	0	0	0	0	0	0	0	0	0	0	0	0	0	0	0	0	0	0	0	0	0	0	0	0	0	0	0	0	0	0	0	0	0	0	0	0	0	0	0	0	0	0	0
517	ANCHORED COMPONENT OF SYNAPTIC VESICLE MEMBRANE%GOCC%GO:0098993	0	0	0	0	0	0	0	0	0	0	0	0	0	0	0	0	0	0	0	0	0	0	0	0	0	0	0	0	0	0	0	0	0	0	0	0	0	0	0	0	0	0	0	0	0	0	0	0
518	AZUROPHIL GRANULE LUMEN%GOCC%GO:0035578	0	0	0	0	0	0	0	0	0	0	0	0	0	0	0	0	0	0	0	0	0	0	0	0	0	0	0	0	0	0	1.41236	0	2.21763	0	0	0	0	1.30624	0	0	0	0	0	0	0	0	0	0
519	AZUROPHIL GRANULE%GOCC%GO:0042582	0	0	0	0	0	0	0	0	0	0	0	0	0	0	0	0	0	0	0	0	0	0	0	0	0	0	0	0	0	0	0	0	0	0	0	0	0	0	0	0	0	0	0	0	0	0	0	0
520	CLATHRIN-COATED ENDOCYTIC VESICLE MEMBRANE%GOCC%GO:0030669	0	0	0	0	0	0	0	0	0	0	0	0	0	0	0	0	0	0	0	0	0	0	0	0	0	0	0	0	0	0	0	0	0	0	0	0	0	0	0	0	0	0	0	0	0	0	0	0
521	CLATHRIN-COATED ENDOCYTIC VESICLE%GOCC%GO:0045334	0	0	0	0	0	0	0	0	0	0	0	0	0	0	0	0	0	0	0	0	0	0	0	0	0	0	0	0	0	0	0	0	0	0	0	0	0	0	0	0	0	0	0	0	0	0	0	0
522	CLATHRIN-COATED VESICLE MEMBRANE%GOCC%GO:0030665	0	0	0	0	0	0	0	0	0	0	0	0	0	0	0	0	0	0	0	0	0	0	0	0	0	0	0	0	0	0	0	0	0	0	0	0	0	0	0	0	0	0	0	0	0	0	0	0
523	CLATHRIN-COATED VESICLE%GOCC%GO:0030136	0	0	0	0	0	0	0	0	0	0	0	0	0	0	0	0	0	0	0	0	0	0	0	0	0	0	0	0	0	0	0	0	0	0	0	0	0	0	0	0	0	0	0	0	0	0	0	0
524	COATED VESICLE MEMBRANE%GOCC%GO:0030662	0	0	0	0	0	0	0	0	0	0	0	0	0	0	0	0	0	0	0	0	0	0	0	0	0	0	0	0	0	0	0	0	0	0	0	0	0	0	0	0	0	0	0	0	0	0	0	0
525	COATED VESICLE%GOCC%GO:0030135	0	0	0	0	0	0	0	0	0	0	0	0	0	0	0	0	0	0	0	0	0	0	0	0	0	0	0	0	0	0	1.48941	0	1.58169	0	0	0	0	0	0	0	0	0	0	0	0	0	0	0
526	COPI-COATED VESICLE%GOCC%GO:0030137	0	0	0	0	0	0	0	0	0	0	0	0	0	0	0	0	0	0	0	0	0	0	0	0	0	0	0	0	0	0	0	0	0	0	0	0	0	0	0	0	0	0	0	0	0	0	0	0
527	COPII-COATED ER TO GOLGI TRANSPORT VESICLE%GOCC%GO:0030134	0	0	0	0	0	0	0	0	0	0	0	0	0	0	0	0	0	0	0	0	0	0	0	0	0	0	0	0	0	0	2.03163	0	1.64003	0	0	0	0	0	0	0	1.93932	0	0	0	0	0	0	0
528	CYTOPLASMIC VESICLE LUMEN%GOCC%GO:0060205	0	0	0	0	0	0	0	0	0	0	0	0	0	0	0	0	0	0	0	0	0	0	0	0	0	0	0	0	0	0	2.32245	0	3.75117	0	0	0	0	3.20234	1.55189	2.21309	1.46409	0	1.31797	0	0	0	0	0
529	CYTOPLASMIC VESICLE MEMBRANE%GOCC%GO:0030659	0	0	0	0	0	0	0	0	0	0	0	0	0	0	0	0	0	0	0	0	0	0	0	0	0	0	0	0	0	0	0	0	1.55252	0	0	0	0	0	0	0	0	0	0	0	0	0	-3.04586	0
530	CYTOPLASMIC VESICLE%GOCC%GO:0031410	0	0	0	0	-2.35017	0	0	0	0	0	0	0	-1.92112	0	0	0	0	0	0	0	0	0	0	0	0	0	0	0	0	0	2.78345	1.62172	4.90656	3.16096	0	0	1.50206	3.2202	2.1576	1.82365	1.37881	1.72491	1.8499	0	0	0	-4.06928	0
531	EARLY ENDOSOME%GOCC%GO:0005769	0	0	0	0	0	0	0	0	0	0	0	0	0	0	0	0	0	0	0	0	0	0	0	0	0	0	0	0	0	0	0	0	0	0	0	0	0	0	0	0	0	0	0	0	0	0	0	0
532	ENDOCYTIC VESICLE MEMBRANE%GOCC%GO:0030666	0	0	0	0	0	0	0	0	1.58768	0	0	0	0	0	0	0	0	0	0	0	0	0	0	0	0	0	0	0	0	0	0	0	0	0	0	0	0	0	0	0	0	0	0	0	0	0	0	0
533	ENDOCYTIC VESICLE%GOCC%GO:0030139	0	0	0	0	0	0	0	0	2.98697	0	0	0	0	0	0	1.76473	0	0	0	0	0	0	0	0	0	0	0	0	0	0	0	0	0	0	0	0	0	0	0	0	0	0	0	0	0	0	0	0
534	ENDOSOME LUMEN%GOCC%GO:0031904	0	0	0	0	0	0	0	0	0	0	0	0	0	0	0	0	0	0	0	0	0	0	0	0	0	0	0	0	0	0	0	0	0	0	0	0	0	0	0	0	0	0	0	0	0	0	0	0
535	ENDOSOME MEMBRANE%GOCC%GO:0010008	0	0	0	0	0	0	0	0	0	0	0	0	0	0	0	0	0	0	0	0	0	0	0	0	0	0	0	0	0	0	1.98861	0	2.84887	2.75241	0	1.30929	2.26754	1.36489	1.70674	2.04996	0	0	0	0	0	0	0	0
536	ENDOSOME%GOCC%GO:0005768	0	0	0	0	-2.41197	0	0	0	0	0	0	0	0	0	0	0	0	0	0	0	0	0	0	0	0	0	0	0	0	0	3.73963	1.49259	3.63674	5.4965	0	2.70085	4.07227	4.73071	3.12437	3.74248	1.32179	2.44144	2.41187	0	0	0	-2.21366	0
537	ER TO GOLGI TRANSPORT VESICLE MEMBRANE%GOCC%GO:0012507	0	0	0	0	0	0	0	0	0	0	0	0	0	0	0	0	0	0	0	0	0	0	0	0	0	0	0	0	0	0	1.44491	0	1.43604	0	0	0	0	0	0	0	0	0	0	0	0	0	0	0
538	ESCRT III COMPLEX%GOCC%GO:0000815	0	0	0	0	0	0	0	0	0	0	0	0	0	0	0	0	0	0	0	0	0	0	0	0	0	0	0	0	0	0	0	0	0	0	0	0	0	0	0	0	0	0	0	0	0	0	0	0
539	EXOCYTIC VESICLE MEMBRANE%GOCC%GO:0099501	0	0	0	0	0	0	0	0	0	0	0	0	0	0	0	0	0	0	0	0	0	0	0	0	0	0	0	0	0	0	0	0	0	0	0	0	0	0	0	0	0	0	0	0	0	0	-2.22579	0
540	EXOCYTIC VESICLE%GOCC%GO:0070382	0	0	0	0	0	0	0	0	0	0	0	0	0	0	0	0	0	0	0	0	0	0	0	0	0	0	0	0	0	0	0	0	0	0	0	0	0	0	0	0	0	0	0	0	0	0	-2.97473	0
541	EXTRINSIC COMPONENT OF DENSE CORE GRANULE MEMBRANE%GOCC%GO:0098922	0	0	0	0	0	0	0	0	0	0	0	0	0	0	0	0	0	0	0	0	0	0	0	0	0	0	0	0	0	0	0	0	0	0	0	0	0	0	0	0	0	0	0	0	0	0	0	0
542	EXTRINSIC COMPONENT OF NEURONAL DENSE CORE VESICLE MEMBRANE%GOCC%GO:0098674	0	0	0	0	0	0	0	0	0	0	0	0	0	0	0	0	0	0	0	0	0	0	0	0	0	0	0	0	0	0	0	0	0	0	0	0	0	0	0	0	0	0	0	0	0	0	0	0
543	FICOLIN-1-RICH GRANULE LUMEN%GOCC%GO:1904813	0	0	0	0	0	0	0	0	0	0	0	0	0	0	0	0	0	0	0	0	0	0	0	0	0	0	0	0	0	0	1.57115	1.55888	3.05222	1.30786	0	0	0	2.2429	1.69821	0	0	0	0	0	0	0	0	0
544	FICOLIN-1-RICH GRANULE%GOCC%GO:0101002	0	0	0	0	0	0	0	0	0	0	0	0	0	0	0	0	0	0	0	0	0	0	0	0	0	0	0	0	0	0	0	0	2.13277	0	0	0	0	1.8769	0	0	0	0	0	0	0	0	0	0
545	GOLGI-ASSOCIATED VESICLE%GOCC%GO:0005798	0	0	0	0	0	0	0	0	0	0	0	0	0	0	0	0	0	0	0	0	0	0	0	0	0	0	0	0	0	0	0	0	0	0	0	0	0	0	0	0	0	0	0	0	0	0	0	0
546	INTRINSIC COMPONENT OF SYNAPTIC VESICLE MEMBRANE%GOCC%GO:0098563	0	0	0	0	0	0	0	0	0	0	0	0	0	0	0	0	0	0	0	0	0	0	0	0	0	0	0	0	0	0	0	0	0	0	0	0	0	0	0	0	0	0	0	0	0	0	0	0
547	LATE ENDOSOME MEMBRANE%GOCC%GO:0031902	0	0	0	0	0	0	0	0	0	0	0	0	0	0	0	0	0	0	0	0	0	0	0	0	0	0	0	0	0	0	1.62715	1.31517	0	0	0	0	1.71975	1.76491	0	1.31902	0	0	0	0	0	0	0	0
548	LATE ENDOSOME%GOCC%GO:0005770	0	0	0	0	0	0	0	0	0	0	0	0	0	0	0	0	0	0	0	0	0	0	0	0	0	0	0	0	0	0	2.28096	1.51218	1.71056	2.19979	0	0	3.84386	4.75414	1.34625	4.31388	0	0	1.34097	0	0	0	0	0
549	PHAGOCYTIC VESICLE MEMBRANE%GOCC%GO:0030670	0	0	0	0	0	0	0	0	2.85793	0	0	0	0	0	0	0	0	0	0	0	0	0	0	0	0	0	0	0	0	0	0	0	0	0	0	0	0	0	0	0	0	0	0	0	0	0	0	0
550	PHAGOCYTIC VESICLE%GOCC%GO:0045335	0	0	0	0	0	0	0	0	2.27446	0	0	0	0	0	0	0	0	0	0	0	0	0	0	0	0	0	0	0	0	0	0	0	0	0	0	0	0	0	0	0	0	0	0	0	0	0	0	0
551	POSTSYNAPTIC ENDOSOME%GOCC%GO:0098845	0	0	0	0	0	0	0	0	0	0	0	0	0	0	0	0	0	0	0	0	0	0	0	0	0	0	0	0	0	0	0	0	0	1.74742	0	0	0	0	0	0	0	0	0	0	0	0	0	0
552	RAGULATOR COMPLEX%GOCC%GO:0071986	0	0	0	0	0	0	0	0	0	0	0	0	0	0	0	0	0	0	0	0	0	0	0	0	0	0	0	0	0	0	0	0	0	0	0	0	0	0	0	0	0	0	0	0	0	0	0	0
553	RECYCLING ENDOSOME MEMBRANE%GOCC%GO:0055038	0	0	0	0	0	0	0	0	0	0	0	0	0	0	0	0	1.86339	0	0	0	0	0	0	0	0	0	0	0	0	0	0	0	0	0	0	0	0	0	0	0	0	0	0	0	0	0	0	0
554	SECRETORY GRANULE LUMEN%GOCC%GO:0034774	0	0	0	0	0	0	0	0	0	0	0	0	0	0	0	0	0	0	0	0	0	0	0	0	0	0	0	0	0	0	2.41289	0	3.87016	0	0	0	0	3.31757	1.6448	2.31081	1.54533	0	1.38889	0	0	0	0	0
555	SECRETORY GRANULE%GOCC%GO:0030141	0	0	0	0	0	0	0	0	0	0	0	0	0	0	0	0	0	0	0	0	0	0	0	0	0	0	0	0	0	0	0	0	0	0	0	0	0	0	0	0	0	0	0	0	0	0	0	0
556	SECRETORY VESICLE%GOCC%GO:0099503	0	0	0	0	0	0	0	0	0	0	0	0	0	0	0	0	0	0	0	0	0	0	0	0	0	0	0	0	0	0	0	0	0	0	0	0	0	0	0	0	0	0	0	0	0	0	0	0
557	SPECIFIC GRANULE MEMBRANE%GOCC%GO:0035579	0	0	0	0	0	0	0	0	0	0	0	0	0	0	0	0	0	0	0	0	0	0	0	0	0	0	0	0	0	0	0	0	0	0	0	0	0	0	0	0	0	0	0	0	0	0	0	0
558	SPECIFIC GRANULE%GOCC%GO:0042581	0	0	0	0	0	0	0	0	0	0	0	0	0	0	0	0	0	0	0	0	0	0	0	0	0	0	0	0	0	0	0	0	0	0	0	0	0	0	0	0	0	0	0	0	0	0	0	0
559	SYNAPTIC VESICLE MEMBRANE%GOCC%GO:0030672	0	0	0	0	0	0	0	0	0	0	0	0	0	0	0	0	0	0	0	0	0	0	0	0	0	0	0	0	0	0	0	0	0	0	0	0	0	0	0	0	0	0	0	0	0	0	-2.22579	0
560	SYNAPTIC VESICLE%GOCC%GO:0008021	0	0	0	0	0	0	0	0	0	0	0	0	0	0	0	0	0	0	0	0	0	0	0	0	0	0	0	0	0	0	0	0	0	0	0	0	0	0	0	0	0	0	0	0	0	0	-3.43461	0
561	TRANSPORT VESICLE MEMBRANE%GOCC%GO:0030658	0	0	0	0	0	0	0	0	0	0	0	0	0	0	0	0	0	0	0	0	0	0	0	0	0	0	0	0	0	0	0	0	0	0	0	0	0	0	0	0	0	0	0	0	0	0	-1.70926	0
562	TRANSPORT VESICLE%GOCC%GO:0030133	0	0	0	0	0	0	0	0	0	0	0	0	0	0	0	0	0	0	0	0	0	0	0	0	0	0	0	0	0	0	0	0	0	0	0	0	0	0	0	0	0	0	0	0	0	0	-2.81274	0
563	TUBULAR ENDOSOME%GOCC%GO:0097422	0	0	0	0	0	0	0	0	0	0	0	0	0	0	0	0	0	0	0	0	0	0	0	0	0	0	0	0	0	0	0	0	0	0	0	0	0	0	0	0	0	0	0	0	0	0	0	0
564	EXTRACELLULAR EXOSOME%GOCC%GO:0070062	0	0	0	0	0	0	0	0	0	0	0	0	0	0	0	1.46092	0	0	0	0	0	2.16992	2.09001	0	1.7242	1.41444	3.91444	2.7078	0	2.18233	6.76266	7.10718	10.438	6.51151	2.38847	5.36868	7.62855	10.3172	7.53666	11.3729	5.72867	7.18829	7.71642	0	3.24116	0	0	1.66276
565	EXTRACELLULAR VESICLE%GOCC%GO:1903561	0	0	0	0	0	0	0	0	0	0	0	0	0	0	0	1.53352	0	0	0	0	0	2.17613	2.16649	0	1.84367	0	3.80017	2.65236	0	2.15068	6.36712	6.70184	10.3054	6.45755	2.35049	5.1999	7.39407	9.99328	7.58185	10.8371	5.85501	7.43688	7.84393	0	3.05352	0	0	1.70827
566	INTRACELLULAR VESICLE%GOCC%GO:0097708	0	0	0	0	-2.3467	0	0	0	0	0	0	0	-1.91553	0	0	0	0	0	0	0	0	0	0	0	0	0	0	0	0	0	2.77031	1.60191	5.00283	3.25519	0	0	1.48207	3.31035	2.22501	1.89708	1.44318	1.78825	1.9242	0	0	0	-4.06833	0
567	VESICLE LUMEN%GOCC%GO:0031983	0	0	0	0	0	0	0	0	0	0	0	0	0	0	0	0	0	0	0	0	0	0	0	0	0	0	0	0	0	0	2.25976	0	3.66401	0	0	0	0	3.11951	1.49193	2.15985	1.4177	0	0	0	0	0	0	0
568	VESICLE MEMBRANE%GOCC%GO:0012506	0	0	0	0	0	0	0	0	0	0	0	0	0	0	0	0	0	0	0	0	0	0	0	0	0	0	0	0	0	0	0	0	2.11205	0	0	0	0	0	0	0	0	0	0	0	0	0	-2.9118	0
569	MODULATION OF EXCITATORY POSTSYNAPTIC POTENTIAL%GOBP%GO:0098815	0	0	0	0	0	0	0	0	0	0	0	0	-2.11884	0	0	0	0	0	0	0	0	0	0	0	0	0	0	0	0	0	0	0	0	0	0	0	0	0	0	0	0	0	0	0	0	0	0	0
570	NEGATIVE REGULATION OF SYNAPTIC TRANSMISSION%GOBP%GO:0050805	0	0	0	0	0	0	0	0	0	0	0	0	0	0	0	0	0	0	0	0	0	-1.47118	0	0	0	0	0	0	0	0	0	0	0	0	0	0	0	0	0	0	0	0	0	0	0	0	0	0
571	POSITIVE REGULATION OF EXCITATORY POSTSYNAPTIC POTENTIAL%GOBP%GO:2000463	0	0	0	0	0	0	0	0	0	0	0	0	-2.26782	0	0	0	0	0	0	0	0	0	0	0	0	0	0	0	0	0	0	0	0	0	0	0	0	0	0	0	0	0	0	0	0	0	0	0
572	POSITIVE REGULATION OF SYNAPTIC PLASTICITY%GOBP%GO:0031915	0	0	0	0	0	0	0	0	0	0	0	0	0	0	0	0	0	0	0	0	0	0	0	0	0	0	0	0	0	0	0	0	0	0	0	0	0	0	0	0	0	0	0	0	0	0	-1.82077	0
573	POSITIVE REGULATION OF SYNAPTIC TRANSMISSION%GOBP%GO:0050806	0	0	0	0	0	0	0	0	0	0	0	0	-2.08096	0	0	0	0	0	0	0	0	0	0	0	0	0	0	0	0	0	0	0	-1.61467	0	-1.3217	0	0	-1.37061	0	0	0	0	0	0	0	0	0	0
574	POSITIVE REGULATION OF SYNAPTIC TRANSMISSION, GLUTAMATERGIC%GOBP%GO:0051968	0	0	0	0	0	0	0	0	0	0	0	0	0	0	0	0	0	0	0	0	0	0	0	0	0	0	0	0	0	0	0	0	0	0	0	0	0	0	0	0	0	0	0	0	0	0	0	0
575	REGULATION OF LONG-TERM SYNAPTIC POTENTIATION%GOBP%GO:1900271	0	0	0	0	0	0	0	0	0	0	0	0	0	0	0	0	0	0	0	0	0	0	0	0	0	0	0	0	0	0	0	0	0	0	0	0	0	0	0	0	0	0	0	0	0	0	0	0
576	REGULATION OF NEURONAL SYNAPTIC PLASTICITY%GOBP%GO:0048168	0	0	0	0	0	0	0	0	0	0	0	0	0	0	0	0	0	0	0	0	0	0	0	0	0	0	0	0	0	0	0	0	0	0	0	0	0	0	0	0	0	0	0	0	0	0	0	0
577	REGULATION OF NEUROTRANSMITTER SECRETION%GOBP%GO:0046928	0	0	0	0	0	0	0	0	0	0	0	0	0	0	0	0	0	0	0	0	0	0	0	0	0	0	0	0	0	0	0	0	0	0	0	0	0	0	0	0	0	0	0	0	0	0	0	0
578	REGULATION OF POSTSYNAPTIC NEUROTRANSMITTER RECEPTOR ACTIVITY%GOBP%GO:0098962	0	0	0	0	0	0	0	0	0	0	0	0	0	0	0	0	0	0	0	0	0	0	0	0	0	0	0	0	0	0	0	0	0	0	0	0	0	0	0	0	0	0	0	0	0	0	0	0
579	REGULATION OF SYNAPTIC PLASTICITY%GOBP%GO:0048167	0	0	0	0	-1.31611	0	0	0	0	0	0	0	-1.48419	0	0	0	0	0	0	0	0	0	0	0	0	0	0	0	0	0	0	0	0	0	0	0	0	0	0	0	0	0	0	0	0	0	-2.65982	0
580	REGULATION OF SYNAPTIC TRANSMISSION, GLUTAMATERGIC%GOBP%GO:0051966	0	0	0	0	0	0	0	0	0	0	0	0	-1.7319	0	0	0	0	0	0	0	0	0	0	0	0	0	0	0	0	0	0	0	0	0	0	0	0	0	0	0	0	0	0	0	0	0	0	0
581	REGULATION OF SYNAPTIC VESICLE EXOCYTOSIS%GOBP%GO:2000300	0	0	0	0	0	0	0	0	0	0	0	0	0	0	0	0	0	0	0	0	0	0	0	0	0	0	0	0	0	0	0	0	0	0	0	0	0	0	0	0	0	0	0	0	0	0	0	0
582	MODULATION OF CHEMICAL SYNAPTIC TRANSMISSION%GOBP%GO:0050804	0	0	0	0	-4.15444	0	0	0	0	0	0	0	-4.28648	0	0	0	0	0	0	0	0	0	0	0	0	0	0	0	0	0	0	0	-1.92555	0	0	0	0	-1.81444	0	0	0	0	0	0	0	0	-4.48399	0
583	NEUROTRANSMITTER SECRETION%GOBP%GO:0007269	0	0	0	0	0	0	0	0	0	0	0	0	0	0	0	0	0	0	0	0	0	0	0	0	0	0	0	0	0	0	0	0	0	0	0	0	0	0	0	0	0	0	0	0	0	0	0	0
584	SYNAPTIC TRANSMISSION, GABAERGIC%GOBP%GO:0051932	0	0	0	0	0	0	0	0	0	0	0	0	0	0	0	0	0	0	0	0	0	0	0	0	0	0	0	0	0	0	0	0	0	0	0	0	0	0	0	0	0	0	0	0	0	0	0	0
585	SYNAPTIC TRANSMISSION, GLUTAMATERGIC%GOBP%GO:0035249	0	0	0	0	0	0	0	0	0	0	0	0	0	0	0	0	0	0	0	0	0	0	0	0	0	0	0	0	0	0	0	0	0	0	0	0	0	0	0	0	0	0	0	0	0	0	0	0
586	SYNAPTIC VESICLE EXOCYTOSIS%GOBP%GO:0016079	0	0	0	0	0	0	0	0	0	0	0	0	0	0	0	0	0	0	0	0	0	0	0	0	0	0	0	0	0	0	0	0	0	0	0	0	0	0	0	0	0	0	0	0	0	0	0	0
587	ADRENERGIC RECEPTOR BINDING%GOMF%GO:0031690	0	0	0	0	0	0	0	0	0	0	0	0	0	0	0	0	0	0	0	0	0	0	0	0	0	0	0	0	0	0	0	0	0	0	0	0	0	0	1.33503	0	0	1.36844	0	0	0	0	0	0
588	ADRENERGIC RECEPTOR SIGNALING PATHWAY%GOBP%GO:0071875	0	0	0	0	0	0	0	0	0	0	0	0	0	0	0	0	0	0	0	0	0	0	0	0	0	0	0	0	0	0	0	0	0	0	0	0	0	0	0	-1.37692	0	0	0	0	0	0	0	0
589	GABA RECEPTOR ACTIVITY%GOMF%GO:0016917	0	0	0	0	0	0	0	0	0	0	0	0	0	0	0	0	0	0	0	0	0	0	0	0	0	0	0	0	0	0	0	0	0	0	0	0	0	0	0	-1.5046	0	0	0	0	0	0	0	0
590	GABA RECEPTOR COMPLEX%GOCC%GO:1902710	0	0	0	0	0	0	0	0	0	0	0	0	0	0	0	0	0	0	0	0	0	0	0	0	0	0	0	0	0	0	0	0	0	0	0	0	0	0	0	-1.767	-1.42766	0	0	0	0	0	0	0
591	GABA-ERGIC SYNAPSE%GOCC%GO:0098982	0	0	0	0	0	0	0	0	0	0	0	0	0	0	0	0	0	0	0	0	0	0	0	0	0	0	0	0	0	0	0	0	-2.69592	0	0	0	0	0	0	-3.41893	-2.83808	0	0	0	0	0	-2.48545	0
592	GABA-GATED CHLORIDE ION CHANNEL ACTIVITY%GOMF%GO:0022851	0	0	0	0	0	0	0	0	0	0	0	0	0	0	0	0	0	0	0	0	0	0	0	0	0	0	0	0	0	0	-1.64793	0	-1.63726	0	0	0	0	0	0	-2.18139	-1.81829	0	0	0	0	0	0	0
593	SYNAPTIC TRANSMISSION, GABAERGIC%GOBP%GO:0051932	0	0	0	0	0	0	0	0	0	0	0	0	0	0	0	0	0	0	0	0	0	0	0	0	0	0	0	0	0	0	0	0	0	0	0	0	0	0	0	0	0	0	0	0	0	0	0	0
594	GLUTAMATE RECEPTOR ACTIVITY%GOMF%GO:0008066	0	0	0	0	0	0	0	0	0	0	0	0	0	0	0	0	0	0	0	0	0	0	0	0	0	0	0	0	0	0	0	0	0	0	0	0	-1.88026	0	0	0	0	0	0	0	0	0	0	0
595	GLUTAMATE RECEPTOR BINDING%GOMF%GO:0035254	0	0	0	0	0	0	0	0	0	0	0	0	0	0	0	0	0	0	0	0	0	0	0	0	0	0	0	0	0	0	0	0	0	0	0	0	0	0	0	0	0	0	0	0	0	0	0	0
596	GLUTAMATE RECEPTOR SIGNALING PATHWAY%GOBP%GO:0007215	0	0	0	0	0	0	0	0	0	0	0	0	0	0	0	0	0	0	0	0	0	0	0	0	0	0	0	0	0	0	0	0	0	0	0	0	-3.15477	0	0	0	0	0	0	0	0	0	0	0
597	GLUTAMATE RECEPTOR SIGNALING PATHWAY%GOMF%GO:0007215	0	0	0	0	0	0	0	0	0	0	0	0	0	0	0	0	0	0	0	0	0	0	0	0	0	0	0	0	0	0	0	0	0	0	0	0	-1.88026	0	0	0	0	0	0	0	0	0	0	0
598	GLUTAMATERGIC SYNAPSE%GOCC%GO:0098978	0	0	0	0	0	0	0	0	0	0	0	0	-1.5594	0	0	0	0	0	0	0	0	0	0	0	0	0	0	0	0	0	0	0	-4.78637	0	-1.98607	0	0	-3.65178	0	-5.22157	-1.68486	0	-1.68693	0	0	0	-4.09507	0
599	IONOTROPIC GLUTAMATE RECEPTOR BINDING%GOMF%GO:0035255	0	0	0	0	0	0	0	0	0	0	0	0	-1.40598	0	0	0	0	0	0	0	0	0	0	0	0	0	0	0	0	0	0	0	0	0	0	0	0	0	0	0	0	0	0	0	0	0	0	0
600	IONOTROPIC GLUTAMATE RECEPTOR COMPLEX%GOCC%GO:0008328	0	0	0	0	0	0	0	0	0	0	0	0	0	0	0	0	0	0	0	0	0	0	0	0	0	0	0	0	0	0	0	0	0	0	0	0	0	0	0	0	0	0	0	0	0	0	0	0
601	POSITIVE REGULATION OF SYNAPTIC TRANSMISSION, GLUTAMATERGIC%GOBP%GO:0051968	0	0	0	0	0	0	0	0	0	0	0	0	0	0	0	0	0	0	0	0	0	0	0	0	0	0	0	0	0	0	0	0	0	0	0	0	0	0	0	0	0	0	0	0	0	0	0	0
602	REGULATION OF SYNAPTIC TRANSMISSION, GLUTAMATERGIC%GOBP%GO:0051966	0	0	0	0	0	0	0	0	0	0	0	0	-1.7319	0	0	0	0	0	0	0	0	0	0	0	0	0	0	0	0	0	0	0	0	0	0	0	0	0	0	0	0	0	0	0	0	0	0	0
603	SYNAPTIC TRANSMISSION, GLUTAMATERGIC%GOBP%GO:0035249	0	0	0	0	0	0	0	0	0	0	0	0	0	0	0	0	0	0	0	0	0	0	0	0	0	0	0	0	0	0	0	0	0	0	0	0	0	0	0	0	0	0	0	0	0	0	0	0
604	REGULATION OF NITRIC OXIDE MEDIATED SIGNAL TRANSDUCTION%GOBP%GO:0010749	0	0	0	0	0	0	0	0	0	0	0	0	0	0	0	0	0	0	0	0	0	0	0	0	0	0	0	0	0	0	0	0	0	0	0	0	0	0	0	-2.26419	0	0	0	0	0	0	0	0
605	AXON CYTOPLASM%GOCC%GO:1904115	0	0	0	0	0	0	0	0	0	0	0	0	0	0	0	0	0	0	0	0	0	0	0	0	0	0	0	0	0	0	0	0	0	0	0	0	0	0	0	0	0	0	0	0	0	0	0	0
606	AXON DEVELOPMENT%GOBP%GO:0061564	0	0	0	0	-2.39685	0	0	0	0	0	-2.47565	0	-3.62439	0	0	0	0	0	0	0	0	0	0	0	0	0	0	0	0	0	0	0	-1.5431	0	0	0	0	-2.1701	0	-2.08083	-1.96917	0	0	0	0	0	-2.81274	0
607	AXON ENSHEATHMENT%GOBP%GO:0008366	0	0	0	0	0	0	0	0	0	0	0	0	0	0	0	0	0	0	0	0	0	0	0	0	0	0	0	0	0	0	0	0	0	0	0	0	0	0	0	0	0	0	0	0	0	0	0	0
608	AXON GUIDANCE%GOBP%GO:0007411	0	0	0	0	-1.44021	0	0	0	0	0	-2.35225	0	-3.74207	0	0	0	0	0	0	0	0	0	0	0	0	0	0	0	0	0	0	0	0	0	0	0	0	0	0	0	0	0	0	0	0	0	-1.5384	0
609	AXON INITIAL SEGMENT%GOCC%GO:0043194	0	0	0	0	0	0	0	0	0	0	0	0	0	0	0	0	0	0	0	0	0	0	0	0	0	0	0	0	0	0	0	0	0	0	0	0	0	0	0	0	0	0	0	0	0	0	0	0
610	AXON TERMINUS%GOCC%GO:0043679	0	0	0	0	0	0	0	0	0	0	0	0	0	0	0	0	0	0	0	0	0	0	0	0	0	0	0	0	0	0	0	0	0	0	0	0	0	0	0	0	0	0	0	0	0	0	0	0
611	AXON%GOCC%GO:0030424	0	0	0	0	-1.80614	0	1.84072	0	0	0	0	0	-1.75935	0	0	0	0	0	0	0	0	0	0	0	0	0	0	0	-2.10587	0	0	0	-3.27199	0	0	0	0	-2.24148	0	0	-1.81277	0	-1.91147	0	0	0	-6.29491	0
612	AXONOGENESIS%GOBP%GO:0007409	0	0	0	0	-2.3467	0	0	0	0	0	-2.47565	0	-3.43853	0	0	0	0	0	0	0	0	0	0	0	0	0	0	0	0	0	0	0	-2.08394	0	-1.3217	0	0	-2.55521	0	-2.31872	-1.96917	0	-1.74313	0	0	0	-2.36512	0
613	DISTAL AXON%GOCC%GO:0150034	0	0	0	0	0	0	0	0	0	0	0	0	0	0	0	0	0	0	0	0	0	0	0	0	0	0	0	0	0	0	0	0	0	0	0	0	0	0	0	0	0	0	0	0	0	0	-1.4761	0
614	MAIN AXON%GOCC%GO:0044304	0	0	0	0	0	0	0	0	0	0	0	0	0	0	0	0	0	0	0	0	0	0	0	0	0	0	0	0	0	0	0	0	0	0	0	0	0	0	0	0	0	0	0	0	0	0	-2.52903	0
615	NEGATIVE REGULATION OF AXONOGENESIS%GOBP%GO:0050771	0	0	0	0	0	0	0	0	0	0	0	0	0	0	0	0	0	0	0	0	0	0	0	0	0	0	0	0	0	0	0	0	0	0	0	0	0	0	0	0	0	0	0	0	0	0	-1.51553	0
616	POSITIVE REGULATION OF AXON EXTENSION%GOBP%GO:0045773	0	0	0	0	0	0	0	0	0	0	0	0	0	0	0	0	0	0	0	0	0	0	0	0	0	0	0	0	0	0	0	0	0	0	0	0	0	0	0	0	0	0	0	0	0	0	-1.78645	0
617	POSITIVE REGULATION OF AXONOGENESIS%GOBP%GO:0050772	0	0	0	0	-2.18968	0	0	0	0	0	0	0	0	0	0	0	0	0	0	0	0	0	0	0	0	0	0	0	0	0	0	0	0	0	0	0	0	0	0	0	0	0	0	0	0	0	-2.70099	0
618	REGULATION OF AXONOGENESIS%GOBP%GO:0050770	0	0	0	0	-2.57285	0	0	0	0	0	0	0	-2.6895	0	0	0	0	0	0	0	0	0	0	0	0	0	0	0	0	0	0	0	0	0	0	0	0	0	0	0	0	0	0	0	0	0	-4.03167	0
619	RETROGRADE AXONAL TRANSPORT%GOBP%GO:0008090	0	0	0	0	0	0	0	0	0	0	0	0	0	0	0	0	0	0	0	0	0	0	0	0	0	0	0	0	0	0	0	0	0	0	0	0	0	0	0	0	0	0	0	0	0	0	0	0
620	DENDRITE MEMBRANE%GOCC%GO:0032590	0	0	0	0	0	0	0	0	0	0	0	0	0	0	0	0	0	0	0	0	0	0	0	0	0	0	0	0	0	0	0	0	0	0	0	0	0	0	0	0	0	0	0	0	0	0	-1.72975	0
621	DENDRITIC BRANCH%GOCC%GO:0044307	0	0	0	0	0	0	0	0	0	0	0	0	0	0	0	0	0	0	0	0	0	0	0	0	0	0	0	0	0	0	0	0	0	0	0	0	0	0	0	0	0	0	0	0	0	0	0	0
622	DENDRITIC SHAFT%GOCC%GO:0043198	0	0	0	0	0	0	0	0	0	0	0	0	0	0	0	0	0	0	0	0	0	0	0	0	0	0	0	0	0	0	0	0	0	0	0	0	0	0	0	0	0	0	0	0	0	0	0	0
623	DENDRITIC SPINE%GOCC%GO:0043197	0	0	0	0	-3.53146	0	0	0	0	0	0	0	-2.99247	0	0	0	0	0	0	0	0	0	0	0	0	0	0	0	0	0	0	0	0	0	0	0	0	-1.82679	0	-1.85303	0	0	0	0	0	0	-2.20963	0
624	AXO-DENDRITIC TRANSPORT%GOBP%GO:0008088	0	0	0	0	0	0	0	0	0	0	0	0	0	0	0	0	0	0	0	0	0	0	0	0	0	0	0	0	0	0	0	0	0	0	0	0	0	0	0	0	0	0	0	0	0	0	-2.9118	0
625	DENDRITE DEVELOPMENT%GOBP%GO:0016358	0	0	0	0	0	0	0	0	0	0	0	0	-2.18737	0	0	0	0	0	0	0	0	0	0	0	0	0	0	0	0	0	0	0	0	0	0	0	0	0	0	0	0	0	0	0	0	0	0	0
626	DENDRITE MORPHOGENESIS%GOBP%GO:0048813	0	0	0	0	0	0	0	0	0	0	0	0	0	0	0	0	0	0	0	0	0	0	0	0	0	0	0	0	0	0	0	0	0	0	0	0	0	0	0	0	0	0	0	0	0	0	0	0
627	DENDRITE%GOCC%GO:0030425	0	0	0	0	-2.58314	0	0	0	0	0	0	0	-5.43139	0	0	0	0	0	0	0	0	0	0	0	0	0	0	0	0	0	0	0	-3.51719	0	0	0	0	-3.25918	0	-3.77883	-1.81829	0	-1.58236	0	0	0	-9.39871	0
628	DENDRITIC SPINE DEVELOPMENT%GOBP%GO:0060996	0	0	0	0	0	0	0	0	0	0	0	0	-1.40598	0	0	0	0	0	0	0	0	0	0	0	0	0	0	0	0	0	0	0	0	0	0	0	0	0	0	0	0	0	0	0	0	0	0	0
629	DENDRITIC TREE%GOCC%GO:0097447	0	0	0	0	-2.57285	0	0	0	0	0	0	0	-5.43139	0	0	0	0	0	0	0	0	0	0	0	0	0	0	0	0	0	0	0	-3.47564	0	0	0	0	-3.21694	0	-3.76805	-1.79483	0	-1.548	0	0	0	-9.39871	0
630	POSITIVE REGULATION OF DENDRITE MORPHOGENESIS%GOBP%GO:0050775	0	0	0	0	0	0	0	0	0	0	0	0	0	0	0	0	0	0	0	0	0	0	0	0	0	0	0	0	0	0	0	0	0	0	0	0	0	0	0	0	0	0	0	0	0	0	0	0
631	POSITIVE REGULATION OF DENDRITIC SPINE DEVELOPMENT%GOBP%GO:0060999	0	0	0	0	0	0	0	0	0	0	0	0	0	0	0	0	0	0	0	0	0	0	0	0	0	0	0	0	0	0	0	0	0	0	0	0	0	0	0	0	0	0	0	0	0	0	0	0
632	REGULATION OF DENDRITE DEVELOPMENT%GOBP%GO:0050773	0	0	0	0	0	0	0	0	0	0	0	0	0	0	0	0	0	0	0	0	0	0	0	0	0	0	0	0	0	0	0	0	0	0	0	0	0	0	0	0	0	0	0	0	0	0	0	0
633	REGULATION OF DENDRITE MORPHOGENESIS%GOBP%GO:0048814	0	0	0	0	0	0	0	0	0	0	0	0	0	0	0	0	0	0	0	0	0	0	0	0	0	0	0	0	0	0	0	0	0	0	0	0	0	0	0	0	0	0	0	0	0	0	0	0
634	REGULATION OF DENDRITIC SPINE DEVELOPMENT%GOBP%GO:0060998	0	0	0	0	0	0	0	0	0	0	0	0	0	0	0	0	0	0	0	0	0	0	0	0	0	0	0	0	0	0	0	0	0	0	0	0	0	0	0	0	0	0	0	0	0	0	0	0
635	REGULATION OF DENDRITIC SPINE MORPHOGENESIS%GOBP%GO:0061001	0	0	0	0	0	0	0	0	0	0	0	0	0	0	0	0	0	0	0	0	0	0	0	0	0	0	0	0	0	0	0	0	0	0	0	0	0	0	0	0	0	0	0	0	0	0	0	0
636	SOMATODENDRITIC COMPARTMENT%GOCC%GO:0036477	0	0	0	0	-4.40914	0	0	0	0	0	0	0	-5.81736	0	0	0	0	0	0	0	0	0	0	0	0	0	0	0	0	0	0	0	-3.38607	0	0	0	0	-3.50559	0	-3.75516	-1.95262	0	-1.42982	0	0	0	-9.39871	0
637	INTEGRAL COMPONENT OF PRESYNAPTIC ACTIVE ZONE MEMBRANE%GOCC%GO:0099059	0	0	0	0	0	0	0	0	0	0	0	0	0	0	0	0	0	0	0	0	0	0	0	0	0	0	0	0	0	0	0	0	0	0	0	0	0	0	0	0	0	0	0	0	0	0	0	0
638	INTRINSIC COMPONENT OF PRESYNAPTIC ACTIVE ZONE MEMBRANE%GOCC%GO:0098945	0	0	0	0	0	0	0	0	0	0	0	0	0	0	0	0	0	0	0	0	0	0	0	0	0	0	0	0	0	0	0	0	0	0	0	0	0	0	0	0	0	0	0	0	0	0	0	0
639	PRESYNAPTIC ACTIVE ZONE MEMBRANE%GOCC%GO:0048787	0	0	0	0	0	0	0	0	0	0	0	0	0	0	0	0	0	0	0	0	0	0	0	0	0	0	0	0	0	0	0	0	0	0	0	0	0	0	0	0	0	0	0	0	0	0	0	0
640	INTEGRAL COMPONENT OF PRESYNAPTIC MEMBRANE%GOCC%GO:0099056	0	0	0	0	0	0	0	0	0	0	0	0	0	0	0	0	0	0	0	0	0	0	0	0	0	0	0	0	0	0	0	0	0	0	0	0	0	0	0	0	0	0	0	0	0	0	-1.98458	0
641	INTRINSIC COMPONENT OF PRESYNAPTIC MEMBRANE%GOCC%GO:0098889	0	0	0	0	0	0	0	0	0	0	0	0	0	0	0	0	0	0	0	0	0	0	0	0	0	0	0	0	0	0	0	0	0	0	0	0	0	0	0	0	0	0	0	0	0	0	-2.22817	0
642	CYTOSKELETON OF PRESYNAPTIC ACTIVE ZONE%GOCC%GO:0048788	0	0	0	0	0	0	0	0	0	0	0	0	0	0	0	0	0	0	0	0	0	0	0	0	0	0	0	0	0	0	0	0	0	0	0	0	0	0	0	0	0	0	0	0	0	0	0	0
643	PRESYNAPTIC ACTIVE ZONE CYTOPLASMIC COMPONENT%GOCC%GO:0098831	0	0	0	0	0	0	0	0	0	0	0	0	0	0	0	0	0	0	0	0	0	0	0	0	0	0	0	0	0	0	0	0	0	0	0	0	0	0	0	0	0	0	0	0	0	0	0	0
644	PRESYNAPTIC ACTIVE ZONE%GOCC%GO:0048786	0	0	0	0	0	0	0	0	0	0	0	0	0	0	0	0	0	0	0	0	0	0	0	0	0	0	0	0	0	0	0	0	0	0	0	0	0	0	0	0	0	0	0	0	0	0	0	0
645	PRESYNAPTIC CYTOSKELETON%GOCC%GO:0099569	0	0	0	0	0	0	0	0	0	0	0	0	0	0	0	0	0	0	0	0	0	0	0	0	0	0	0	0	0	0	0	0	0	0	0	0	0	0	0	0	0	0	0	0	0	0	0	0
646	PRESYNAPTIC MEMBRANE%GOCC%GO:0042734	0	0	0	0	0	0	0	0	0	0	0	0	0	0	0	0	0	0	0	0	0	0	0	0	0	0	0	0	0	0	0	0	0	0	0	0	0	0	0	0	0	0	0	0	0	0	-3.1279	0
647	MAINTENANCE OF PRESYNAPTIC ACTIVE ZONE STRUCTURE%GOBP%GO:0048790	0	0	0	0	0	0	0	0	0	0	0	0	0	0	0	0	0	0	0	0	0	0	0	0	0	0	0	0	0	0	0	0	0	0	0	0	0	0	0	0	0	0	0	0	0	0	0	0
648	MAINTENANCE OF PRESYNAPTIC ACTIVE ZONE STRUCTURE%GOMF%GO:0048790	0	0	0	0	0	0	0	0	0	0	0	0	0	0	0	0	0	0	0	0	0	0	0	0	0	0	0	0	0	0	0	0	0	0	0	0	0	0	0	0	0	0	0	0	0	0	0	0
649	PRESYNAPSE%GOCC%GO:0098793	0	0	0	0	-1.49027	0	0	0	0	0	0	0	-2.00965	0	0	0	0	0	0	0	0	0	0	0	0	0	0	0	0	0	0	0	0	0	0	0	0	0	0	0	0	0	0	0	0	0	-5.1535	0
650	PRESYNAPTIC ACTIVE ZONE ORGANIZATION%GOBP%GO:1990709	0	0	0	0	0	0	0	0	0	0	0	0	0	0	0	0	0	0	0	0	0	0	0	0	0	0	0	0	0	0	0	0	0	0	0	0	0	0	0	0	0	0	0	0	0	0	0	0
651	PRESYNAPTIC ACTIVE ZONE ORGANIZATION%GOMF%GO:1990709	0	0	0	0	0	0	0	0	0	0	0	0	0	0	0	0	0	0	0	0	0	0	0	0	0	0	0	0	0	0	0	0	0	0	0	0	0	0	0	0	0	0	0	0	0	0	0	0
652	REGULATION OF PRESYNAPTIC CYTOSOLIC CALCIUM ION CONCENTRATION%GOMF%GO:0099509	0	0	0	0	0	0	0	0	0	0	0	0	0	0	0	0	0	0	0	0	0	0	0	0	0	0	0	0	0	0	0	0	0	0	0	0	0	0	0	0	0	0	0	0	0	0	0	0
653	STRUCTURAL CONSTITUENT OF PRESYNAPTIC ACTIVE ZONE%GOMF%GO:0098882	0	0	0	0	0	0	0	0	0	0	0	0	0	0	0	0	0	0	0	0	0	0	0	0	0	0	0	0	0	0	0	0	0	0	0	0	0	0	0	0	0	0	0	0	0	0	0	0
654	VOLTAGE-GATED CALCIUM CHANNEL ACTIVITY INVOLVED IN REGULATION OF PRESYNAPTIC CYTOSOLIC CALCIUM LEVELS%GOMF%GO:0099626	0	0	0	0	0	0	0	0	0	0	0	0	0	0	0	0	0	0	0	0	0	0	0	0	0	0	0	0	0	0	0	0	0	0	0	0	0	0	0	0	0	0	0	0	0	0	0	0
655	EXTRINSIC COMPONENT OF POSTSYNAPTIC MEMBRANE%GOCC%GO:0098890	0	0	0	0	0	0	0	0	0	0	0	0	0	0	0	0	0	0	0	0	0	0	0	0	0	0	0	0	0	0	0	0	0	0	0	0	0	0	0	0	0	0	0	0	0	0	0	0
656	INTEGRAL COMPONENT OF POSTSYNAPTIC DENSITY MEMBRANE%GOCC%GO:0099061	0	0	0	0	0	0	0	0	0	0	0	0	0	0	0	0	0	0	0	0	0	0	0	0	0	0	0	0	0	0	0	0	-2.07547	0	0	0	0	-1.37061	0	0	0	0	0	0	0	0	0	0
657	INTEGRAL COMPONENT OF POSTSYNAPTIC MEMBRANE%GOCC%GO:0099055	0	0	0	0	0	0	0	0	0	0	0	0	-2.0457	0	0	0	0	0	0	0	0	0	0	0	0	0	0	0	0	0	0	0	-3.02623	0	0	0	0	-2.64313	0	-4.55467	-1.50414	0	-2.30101	0	0	0	-2.05553	0
658	INTEGRAL COMPONENT OF POSTSYNAPTIC SPECIALIZATION MEMBRANE%GOCC%GO:0099060	0	0	0	0	0	0	0	0	0	0	0	0	0	0	0	0	0	0	0	0	0	0	0	0	0	0	0	0	0	0	0	0	-3.06235	0	0	0	0	-2.00664	0	-3.22197	-2.2435	0	-1.91717	0	0	0	0	0
659	INTRINSIC COMPONENT OF POSTSYNAPTIC DENSITY MEMBRANE%GOCC%GO:0099146	0	0	0	0	0	0	0	0	0	0	0	0	0	0	0	0	0	0	0	0	0	0	0	0	0	0	0	0	0	0	0	0	-2.2605	0	0	0	0	-1.62808	0	0	0	0	0	0	0	0	0	0
660	INTRINSIC COMPONENT OF POSTSYNAPTIC MEMBRANE%GOCC%GO:0098936	0	0	0	0	0	0	0	0	0	0	0	0	-1.91486	0	0	0	0	0	0	0	0	0	0	0	0	0	0	0	0	0	0	0	-3.10957	0	0	0	0	-2.76029	0	-4.66575	-1.61296	0	-2.41378	0	0	0	-1.91614	0
661	INTRINSIC COMPONENT OF POSTSYNAPTIC SPECIALIZATION MEMBRANE%GOCC%GO:0098948	0	0	0	0	0	0	0	0	0	0	0	0	0	0	0	0	0	0	0	0	0	0	0	0	0	0	0	0	0	0	0	0	-3.27561	0	0	0	0	-2.23188	0	-3.56185	-2.53669	0	-2.20872	0	0	0	0	0
662	MAINTENANCE OF POSTSYNAPTIC SPECIALIZATION STRUCTURE%GOMF%GO:0098880	0	0	0	0	0	0	0	0	0	0	0	0	0	0	0	0	0	0	0	0	0	0	0	0	0	0	0	0	0	0	0	0	0	0	0	0	0	0	0	0	0	0	0	0	0	0	0	0
663	MODULATION OF EXCITATORY POSTSYNAPTIC POTENTIAL%GOBP%GO:0098815	0	0	0	0	0	0	0	0	0	0	0	0	-2.11884	0	0	0	0	0	0	0	0	0	0	0	0	0	0	0	0	0	0	0	0	0	0	0	0	0	0	0	0	0	0	0	0	0	0	0
664	NEUROLIGIN CLUSTERING INVOLVED IN POSTSYNAPTIC MEMBRANE ASSEMBLY%GOBP%GO:0097118	0	0	0	0	0	0	0	0	0	0	0	0	0	0	0	0	0	0	0	0	0	0	0	0	0	0	0	0	0	0	0	0	0	0	0	0	0	0	0	0	0	0	0	0	0	0	0	0
665	NEUROTRANSMITTER RECEPTOR ACTIVITY INVOLVED IN REGULATION OF POSTSYNAPTIC CYTOSOLIC CALCIUM ION CONCENTRATION%GOMF%GO:0099583	0	0	0	0	0	0	0	0	0	0	0	0	0	0	0	0	0	0	0	0	0	0	0	0	0	0	0	0	0	0	0	0	0	0	0	0	0	0	0	0	0	0	0	0	0	0	0	0
666	NEUROTRANSMITTER RECEPTOR LOCALIZATION TO POSTSYNAPTIC SPECIALIZATION MEMBRANE%GOBP%GO:0099645	0	0	0	0	0	0	0	0	0	0	0	0	0	0	0	0	0	0	0	0	0	0	0	0	0	0	0	0	0	0	0	0	0	0	0	0	0	0	0	0	0	0	0	0	0	0	0	0
667	NEUROTRANSMITTER RECEPTOR TRANSPORT, ENDOSOME TO POSTSYNAPTIC MEMBRANE%GOBP%GO:0098887	0	0	0	0	0	0	0	0	0	0	0	0	0	0	0	0	0	0	0	0	0	0	0	0	0	0	0	0	0	0	0	0	0	0	0	0	0	0	0	0	0	0	0	0	0	0	0	0
668	POSITIVE REGULATION OF EXCITATORY POSTSYNAPTIC POTENTIAL%GOBP%GO:2000463	0	0	0	0	0	0	0	0	0	0	0	0	-2.26782	0	0	0	0	0	0	0	0	0	0	0	0	0	0	0	0	0	0	0	0	0	0	0	0	0	0	0	0	0	0	0	0	0	0	0
669	POSTSYNAPSE ASSEMBLY%GOBP%GO:0099068	0	0	0	0	0	0	0	0	0	0	0	0	0	0	0	0	0	0	0	0	0	0	0	0	0	0	0	0	0	0	0	0	0	0	0	0	0	0	0	0	0	0	0	0	0	0	0	0
670	POSTSYNAPSE ORGANIZATION%GOBP%GO:0099173	0	0	0	0	0	0	0	0	0	0	0	0	-4.30611	0	0	0	0	0	0	0	0	0	0	0	0	0	0	0	0	0	0	0	0	0	0	0	0	0	0	0	0	0	0	0	0	0	0	0
671	POSTSYNAPSE ORGANIZATION%GOMF%GO:0099173	0	0	0	0	0	0	0	0	0	0	0	0	0	0	0	0	0	0	0	0	0	0	0	0	0	0	0	0	0	0	0	0	0	0	0	0	0	0	0	0	0	0	0	0	0	0	0	0
672	POSTSYNAPSE%GOCC%GO:0098794	0	0	0	0	-5.3956	0	0	0	0	0	0	0	-4.28811	0	0	0	0	0	0	0	0	0	0	0	0	0	0	0	0	0	-2.83573	0	-7.48924	0	-2.01547	1.733	-3.20052	-6.77521	-1.93168	-6.8084	-5.16447	0.0508114	-5.87689	0	0	0	-7.05402	-2.09377
673	POSTSYNAPTIC DENSITY ASSEMBLY%GOBP%GO:0097107	0	0	0	0	0	0	0	0	0	0	0	0	0	0	0	0	0	0	0	0	0	0	0	0	0	0	0	0	0	0	0	0	0	0	0	0	0	0	0	0	0	0	0	0	0	0	0	0
674	POSTSYNAPTIC DENSITY MEMBRANE%GOCC%GO:0098839	0	0	0	0	0	0	0	0	0	0	0	0	0	0	0	0	0	0	0	0	0	0	0	0	0	0	0	0	0	0	0	0	-2.52405	0	0	0	0	-2.99443	0	-2.91977	-1.96917	0	0	0	0	0	0	0
675	POSTSYNAPTIC DENSITY ORGANIZATION%GOBP%GO:0097106	0	0	0	0	0	0	0	0	0	0	0	0	0	0	0	0	0	0	0	0	0	0	0	0	0	0	0	0	0	0	0	0	0	0	0	0	0	0	0	0	0	0	0	0	0	0	0	0
676	POSTSYNAPTIC DENSITY ORGANIZATION%GOMF%GO:0097106	0	0	0	0	0	0	0	0	0	0	0	0	0	0	0	0	0	0	0	0	0	0	0	0	0	0	0	0	0	0	0	0	0	0	0	0	0	0	0	0	0	0	0	0	0	0	0	0
677	POSTSYNAPTIC DENSITY PROTEIN 95 CLUSTERING%GOBP%GO:0097119	0	0	0	0	0	0	0	0	0	0	0	0	0	0	0	0	0	0	0	0	0	0	0	0	0	0	0	0	0	0	0	0	0	0	0	0	0	0	0	0	0	0	0	0	0	0	0	0
678	POSTSYNAPTIC DENSITY%GOCC%GO:0014069	0	0	0	0	-4.30003	0	1.85367	0	0	0	0	0	-3.80544	0	0	0	0	0	0	0	0	0	0	0	0	0	0	0	0	0	0	0	-4.82737	1.55344	0	2.11155	0	-3.98728	1.41426	-3.88411	-1.33704	2.10738	-3.86785	0	0	0	-1.62815	0
679	POSTSYNAPTIC DENSITY, INTRACELLULAR COMPONENT%GOCC%GO:0099092	0	0	0	0	0	0	0	0	0	0	0	0	0	0	0	0	0	0	0	0	0	0	0	0	0	0	0	0	0	0	0	0	0	0	0	0	0	0	0	0	0	0	0	0	0	0	0	0
680	POSTSYNAPTIC ENDOCYTIC ZONE%GOCC%GO:0098843	0	0	0	0	0	0	0	0	0	0	0	0	0	0	0	0	0	0	0	0	0	0	0	0	0	0	0	0	0	0	0	0	0	0	0	0	0	0	0	0	0	0	0	0	0	0	0	0
681	POSTSYNAPTIC ENDOSOME%GOCC%GO:0098845	0	0	0	0	0	0	0	0	0	0	0	0	0	0	0	0	0	0	0	0	0	0	0	0	0	0	0	0	0	0	0	0	0	1.74742	0	0	0	0	0	0	0	0	0	0	0	0	0	0
682	POSTSYNAPTIC MEMBRANE ASSEMBLY%GOBP%GO:0097104	0	0	0	0	0	0	0	0	0	0	0	0	-1.87201	0	0	0	0	0	0	0	0	0	0	0	0	0	0	0	0	0	0	0	0	0	0	0	0	0	0	0	0	0	0	0	0	0	0	0
683	POSTSYNAPTIC MEMBRANE ORGANIZATION%GOBP%GO:0001941	0	0	0	0	-1.30483	0	0	0	0	0	0	0	-4.11208	0	0	0	0	0	0	0	0	0	0	0	0	0	0	0	0	0	0	0	0	0	0	0	0	0	0	0	0	0	0	0	0	0	0	0
684	POSTSYNAPTIC MEMBRANE%GOCC%GO:0045211	0	0	0	0	-1.96494	0	0	0	0	0	0	0	-3.92218	0	0	0	0	0	0	0	0	0	0	0	0	0	0	0	0	0	-1.93566	0	-4.90351	0	0	0	-3.20052	-5.38311	0	-6.8084	-3.84966	0	-3.20062	0	0	0	-5.76258	0
685	POSTSYNAPTIC SIGNAL TRANSDUCTION%GOBP%GO:0098926	0	0	0	0	0	0	0	0	0	0	0	0	0	0	0	0	0	0	0	0	0	0	0	0	0	0	0	0	0	0	0	0	0	0	0	0	0	0	0	0	0	0	0	0	0	0	0	0
686	POSTSYNAPTIC SPECIALIZATION ASSEMBLY%GOBP%GO:0098698	0	0	0	0	0	0	0	0	0	0	0	0	0	0	0	0	0	0	0	0	0	0	0	0	0	0	0	0	0	0	0	0	0	0	0	0	0	0	0	0	0	0	0	0	0	0	0	0
687	POSTSYNAPTIC SPECIALIZATION MEMBRANE%GOCC%GO:0099634	0	0	0	0	0	0	0	0	0	0	0	0	-1.47631	0	0	0	0	0	0	0	0	0	0	0	0	0	0	0	0	0	0	0	-3.35253	0	0	0	0	-3.32346	0	-4.98899	-3.42431	0	-1.83808	0	0	0	-1.53337	0
688	POSTSYNAPTIC SPECIALIZATION ORGANIZATION%GOBP%GO:0099084	0	0	0	0	0	0	0	0	0	0	0	0	0	0	0	0	0	0	0	0	0	0	0	0	0	0	0	0	0	0	0	0	0	0	0	0	0	0	0	0	0	0	0	0	0	0	0	0
689	POSTSYNAPTIC SPECIALIZATION ORGANIZATION%GOMF%GO:0099084	0	0	0	0	0	0	0	0	0	0	0	0	0	0	0	0	0	0	0	0	0	0	0	0	0	0	0	0	0	0	0	0	0	0	0	0	0	0	0	0	0	0	0	0	0	0	0	0
690	POSTSYNAPTIC SPECIALIZATION%GOCC%GO:0099572	0	0	0	0	-4.30584	0	1.43746	0	0	0	0	0	-3.80544	0	0	0	0	0	0	0	0	0	0	0	0	0	0	0	0	0	0	0	-4.946	0	0	1.72746	0	-3.98728	-1.33302	-4.66575	-3.62225	1.65083	-4.13133	0	0	0	-1.97222	0
691	POSTSYNAPTIC SPECIALIZATION, INTRACELLULAR COMPONENT%GOCC%GO:0099091	0	0	0	0	0	0	0	0	0	0	0	0	0	0	0	0	0	0	0	0	0	0	0	0	0	0	0	0	0	0	0	0	0	0	0	0	0	0	0	0	0	0	0	0	0	0	0	0
692	PROTEIN LOCALIZATION TO POSTSYNAPSE%GOBP%GO:0062237	0	0	0	0	0	0	0	0	0	0	0	0	0	0	0	0	0	0	0	0	0	0	0	0	0	0	0	0	0	0	0	0	0	0	0	0	0	0	0	0	0	0	0	0	0	0	0	0
693	PROTEIN LOCALIZATION TO POSTSYNAPTIC MEMBRANE%GOBP%GO:1903539	0	0	0	0	0	0	0	0	0	0	0	0	0	0	0	0	0	0	0	0	0	0	0	0	0	0	0	0	0	0	0	0	0	0	0	0	0	0	0	0	0	0	0	0	0	0	0	0
694	PROTEIN LOCALIZATION TO POSTSYNAPTIC SPECIALIZATION MEMBRANE%GOBP%GO:0099633	0	0	0	0	0	0	0	0	0	0	0	0	0	0	0	0	0	0	0	0	0	0	0	0	0	0	0	0	0	0	0	0	0	0	0	0	0	0	0	0	0	0	0	0	0	0	0	0
695	REGULATION OF NEUROTRANSMITTER RECEPTOR LOCALIZATION TO POSTSYNAPTIC SPECIALIZATION MEMBRANE%GOBP%GO:0098696	0	0	0	0	0	0	0	0	0	0	0	0	0	0	0	0	0	0	0	0	0	0	0	0	0	0	0	0	0	0	0	0	0	0	0	0	0	0	0	0	0	0	0	0	0	0	0	0
696	REGULATION OF POSTSYNAPSE ORGANIZATION%GOBP%GO:0099175	0	0	0	0	0	0	0	0	0	0	0	0	0	0	0	0	0	0	0	0	0	0	0	0	0	0	0	0	0	0	0	0	0	0	0	0	0	0	0	0	0	0	0	0	0	0	0	0
697	REGULATION OF POSTSYNAPTIC MEMBRANE NEUROTRANSMITTER RECEPTOR LEVELS%GOBP%GO:0099072	0	0	0	0	0	0	0	0	0	0	0	0	0	0	0	0	0	0	0	0	0	0	0	0	0	0	0	0	0	0	0	0	0	0	0	0	0	0	0	0	0	0	0	0	0	0	-2.4875	0
698	REGULATION OF POSTSYNAPTIC MEMBRANE POTENTIAL%GOBP%GO:0060078	0	0	0	0	0	0	0	0	0	0	0	0	0	0	0	0	0	0	0	0	0	0	0	0	0	0	0	0	0	0	0	0	0	0	0	0	0	0	0	-1.70153	0	0	0	0	0	0	0	0
699	REGULATION OF POSTSYNAPTIC NEUROTRANSMITTER RECEPTOR ACTIVITY%GOBP%GO:0098962	0	0	0	0	0	0	0	0	0	0	0	0	0	0	0	0	0	0	0	0	0	0	0	0	0	0	0	0	0	0	0	0	0	0	0	0	0	0	0	0	0	0	0	0	0	0	0	0
700	STRUCTURAL CONSTITUENT OF POSTSYNAPSE%GOMF%GO:0099186	0	0	0	0	0	0	0	0	0	0	0	0	0	0	0	0	0	0	0	0	0	0	0	0	0	0	0	0	0	0	0	0	0	0	0	0	0	0	0	0	0	0	0	0	0	0	0	0
701	STRUCTURAL CONSTITUENT OF POSTSYNAPTIC SPECIALIZATION%GOMF%GO:0098879	0	0	0	0	0	0	0	0	0	0	0	0	0	0	0	0	0	0	0	0	0	0	0	0	0	0	0	0	0	0	0	0	0	0	0	0	0	0	0	0	0	0	0	0	0	0	0	0
[truncated: 73 more columns]

## Sheet: Fig. 3
		Human			Mouse
Index	Pathways	Pseudogenes	ProteinCoding		ProteinCoding	Pseudogenes	Themes
1	cytosolic large ribosomal subunit (GO:0022625)	17.8729	35.1163		48.6696	62.6126	Ribosomes
2	cytosolic ribosome (GO:0022626)	33.8761	67.0491		65.9066	102.78	Ribosomes
3	cytosolic small ribosomal subunit (GO:0022627)	11.4101	25.2534		13.9393	31.8928	Ribosomes
4	GTP hydrolysis and joining of the 60S ribosomal subunit (R-HSA-72706)	34.284	63.821		63.2457	102.055	Ribosomes
6	large ribosomal subunit (GO:0015934)	17.6038	43.3401		45.2596	64.0311	Ribosomes
7	large ribosomal subunit rRNA binding (GO:0070180)	0	0		5.85078	1.30892	Ribosomes
8	mitochondrial large ribosomal subunit (GO:0005762)	0	6.50585		0	3.03716	Ribosomes
9	mitochondrial ribosome (GO:0005761)	0	5.40782		0	2.33068	Ribosomes
10	organellar large ribosomal subunit (GO:0000315)	0	6.48413		0	3.0278	Ribosomes
11	organellar ribosome (GO:0000313)	0	5.38934		0	2.32239	Ribosomes
12	polysomal ribosome (GO:0042788)	5.49349	20.3716		17.1427	23.1838	Ribosomes
13	ribosomal large subunit assembly (GO:0000027)	0	7.56703		6.28067	6.84771	Ribosomes
14	ribosomal large subunit biogenesis (GO:0042273)	3.63451	12.2692		9.79048	11.0511	Ribosomes
15	Ribosomal scanning and start codon recognition (R-HSA-72702)	11.3449	22.308		11.202	28.6596	Ribosomes
17	ribosomal small subunit assembly (GO:0000028)	5.66756	4.26922		0	3.81248	Ribosomes
18	ribosomal small subunit biogenesis (GO:0042274)	3.60206	8.55596		2.68613	10.9547	Ribosomes
19	ribosomal subunit (GO:0044391)	33.3625	75.9101		65.5302	104.011	Ribosomes
20	ribosome (GO:0005840)	32.1226	79.2581		63.51	100.488	Ribosomes
21	ribosome assembly (GO:0042255)	3.86967	10.9547		8.22841	9.88606	Ribosomes
22	ribosome biogenesis (GO:0042254)	7.20971	16.8268		14.3788	19.1051	Ribosomes
23	small ribosomal subunit (GO:0015935)	9.94692	22.3354		13.8962	28.3036	Ribosomes
24	structural constituent of ribosome (GO:0003735)	30.1798	80.2495		67.684	102.451	Ribosomes
25	Activation of the mRNA upon binding of the cap-binding complex and eIFs, and subsequent binding to 43S (R-HSA-72662)	11.3188	22.2381		11.1945	28.567	mRNA
26	mRNA 5'-UTR binding (GO:0048027)	0	1.91721		0	1.74715	mRNA
27	mRNA binding (GO:0003729)	0	0		0	2.05159	mRNA
28	Viral mRNA Translation (R-HSA-192823)	35.1445	65.9872		0	105.449	mRNA
29	5.8S rRNA binding (GO:1990932)	0	0		1.9914	0	rRNA
30	5S rRNA binding (GO:0008097)	0	2.93181		5.2233	0	rRNA
31	large ribosomal subunit rRNA binding (GO:0070180)	0	0		5.85078	1.30892	rRNA
32	Major pathway of rRNA processing in the nucleolus and cytosol (R-HSA-6791226)	31.2343	57.7305		57.9706	93.2457	rRNA
33	maturation of LSU-rRNA (GO:0000470)	2.96658	0		0	1.64782	rRNA
34	maturation of SSU-rRNA (GO:0030490)	0	2.76447		0	0	rRNA
35	maturation of SSU-rRNA from tricistronic rRNA transcript (SSU-rRNA, 5.8S rRNA, LSU-rRNA) (GO:0000462)	0	1.63078		0	1.30277	rRNA
36	rRNA binding (GO:0019843)	0	10.6162		15.2676	7.79588	rRNA
37	rRNA metabolic process (GO:0016072)	6.07883	10.1267		7.3279	11.3665	rRNA
38	rRNA modification in the nucleus and cytosol (R-HSA-6790901)	0	0		0	1.58336	rRNA
39	rRNA processing (GO:0006364)	6.43533	10.7423		7.80134	12.0794	rRNA
40	rRNA processing (R-HSA-72312)	30.5575	56.3585		58.0443	91.2426	rRNA
41	rRNA processing in the nucleus and cytosol (R-HSA-8868773)	30.8962	57.0278		58.0097	92.2211	rRNA
42	ncRNA metabolic process (GO:0034660)	4.05404	6.59517		4.70997	7.25806	ncRNA
43	ncRNA processing (GO:0034470)	4.78516	7.79588		5.68613	8.70115	ncRNA
44	regulation of translation (GO:0006417)	0	2.18776		0	0	Protein_Metabolism
45	mitochondrial translation (GO:0032543)	0	4.28651		0	0	Protein_Metabolism
46	peptide biosynthetic process (GO:0043043)	26.8356	65.2668		55.821	86.8894	Protein_Metabolism
47	translation (GO:0006412)	27.1871	66.1624		56.4622	88.2573	Protein_Metabolism
48	cytoplasmic translation (GO:0002181)	31.7878	61.1463		58.3947	98.3915	Protein_Metabolism
49	negative regulation of ubiquitin-dependent protein catabolic process (GO:2000059)	0	0		1.53313	0	Protein_Metabolism
50	negative regulation of protein modification by small protein conjugation or removal (GO:1903321)	0	1.80967		0	0	Protein_Metabolism
51	negative regulation of protein ubiquitination (GO:0031397)	0	2.01457		0	0	Protein_Metabolism
52	negative regulation of protein neddylation (GO:2000435)	0	1.6216		1.7986	0	Protein_Metabolism
53	negative regulation of ubiquitin-protein transferase activity (GO:0051444)	0	2.16877		2.63264	1.85699	Protein_Metabolism
54	negative regulation of ubiquitin protein ligase activity (GO:1904667)	0	2.80134		3.42597	2.48149	Protein_Metabolism
55	cellular protein metabolic process (GO:0044267)	11.1593	30.7932		26.0357	38.5229	Protein_Metabolism
56	Regulation of FZD by ubiquitination (R-HSA-4641263)	0	0		0	1.36151	Protein_Metabolism
57	regulation of ubiquitin-protein transferase activity (GO:0051438)	0	0		1.54821	2.14997	Protein_Metabolism
58	regulation of ubiquitin protein ligase activity (GO:1904666)	0	2.04001		2.5867	1.72816	Protein_Metabolism
59	ubiquitin-protein transferase regulator activity (GO:0055106)	0	2.07676		6.36856	1.86646	Protein_Metabolism
60	ubiquitin-protein transferase inhibitor activity (GO:0055105)	0	2.88606		7.80967	2.66354	Protein_Metabolism
61	ubiquitin ligase inhibitor activity (GO:1990948)	0	2.95078		7.90658	2.73993	Protein_Metabolism
62	A band (GO:0031672)	0	0		4.30803	0	Organelle
63	sarcomere (GO:0030017)	0	0		1.74473	0	Organelle
64	contractile fiber (GO:0043292)	0	0		1.4908	0	Organelle
65	myofibril (GO:0030016)	0	0		1.56703	0	Organelle
66	cytoplasmic side of endoplasmic reticulum membrane (GO:0098554)	0	0		0	1.40671	Organelle
67	cytoplasmic side of rough endoplasmic reticulum membrane (GO:0098556)	0	0		0	2.25337	Organelle
68	endoplasmic reticulum (GO:0005783)	0	2.73283		0	3.70333	Organelle
69	rough endoplasmic reticulum (GO:0005791)	0	4.24336		0	2.45593	Organelle
70	mitochondrial envelope (GO:0005740)	0	2.12263		0	0	Organelle
71	mitochondrial inner membrane (GO:0005743)	0	2.52724		0	0	Organelle
72	mitochondrial matrix (GO:0005759)	0	2.55752		0	0	Organelle
73	mitochondrial membrane (GO:0031966)	0	2.28735		0	0	Organelle
74	mitochondrial protein-containing complex (GO:0098798)	0	2.77989		0	1.34294	Organelle
75	nuclear lumen (GO:0031981)	1.53313	4.72584		0	6.15677	Organelle
76	nucleolus (GO:0005730)	0	4.41567		6.20135	10.0595	Organelle
77	nucleoplasm (GO:0005654)	0	2.47886		0	0	Organelle
78	nucleus (GO:0005634)	2.05012	3.6517		0	4.8962	Organelle
79	Alpha-protein kinase 1 signaling pathway (R-HSA-9645460)	0	0		0	1.63827	Signalling
80	Constitutive Signaling by Ligand-Responsive EGFR Cancer Variants (R-HSA-1236382)	0	0		0	1.47886	Signalling
81	Constitutive Signaling by NOTCH1 HD Domain Mutants (R-HSA-2691232)	0	0		0	1.50307	Signalling
82	Downregulation of ERBB2:ERBB3 signaling (R-HSA-1358803)	0	0		0	1.59346	Signalling
83	Downregulation of ERBB4 signaling (R-HSA-1253288)	0	0		0	1.8041	Signalling
84	FLT3 signaling by CBL mutants (R-HSA-9706377)	0	0		0	1.87615	Signalling
85	Negative regulation of FGFR3 signaling (R-HSA-5654732)	0	0		0	1.32606	Signalling
86	NF-kB is activated and signals survival (R-HSA-209560)	0	0		0	1.55909	Signalling
87	NOTCH2 Activation and Transmission of Signal to the Nucleus (R-HSA-2979096)	0	0		0	1.34104	Signalling
88	NRIF signals cell death from the nucleus (R-HSA-205043)	0	0		0	1.4908	Signalling
89	p75NTR recruits signalling complexes (R-HSA-209543)	0	0		0	1.56543	Signalling
90	p75NTR signals via NF-kB (R-HSA-193639)	0	0		0	1.49621	Signalling
91	positive regulation of intrinsic apoptotic signaling pathway by p53 class mediator (GO:1902255)	0	0		1.41794	0	Signalling
92	positive regulation of intrinsic apoptotic signaling pathway in response to DNA damage (GO:1902231)	0	1.4168		0	0	Signalling
93	positive regulation of signal transduction by p53 class mediator (GO:1901798)	0	0		4.04383	0	Signalling
94	regulation of signal transduction by p53 class mediator (GO:1901796)	0	1.69465		4.04672	0	Signalling
95	Regulation of signaling by CBL (R-HSA-912631)	0	0		0	1.35262	Signalling
96	Signaling by EGFR in Cancer (R-HSA-1643713)	0	0		0	1.32239	Signalling
97	Signaling by Ligand-Responsive EGFR Variants in Cancer (R-HSA-5637815)	0	0		0	1.4828	Signalling
98	Signaling by NOTCH1 HD Domain Mutants in Cancer (R-HSA-2691230)	0	0		0	1.50864	Signalling
99	Signaling by ROBO receptors (R-HSA-376176)	30.1331	55.5272		0	90.0287	Signalling
100	Spry regulation of FGF signaling (R-HSA-1295596)	0	0		0	1.54516	Signalling
101	TGF-beta receptor signaling in EMT (epithelial to mesenchymal transition) (R-HSA-2173791)	0	0		0	1.51145	Signalling
102	TRAF6 mediated IRF7 activation in TLR7/8 or 9 signaling (R-HSA-975110)	0	0		0	1.55284	Signalling
103	postsynapse (GO:0098794)	0	0		0	3.50724	synapse
104	neuron to neuron synapse (GO:0098984)	1.72584	2.44733		2.42366	5.6216	synapse
105	postsynaptic specialization (GO:0099572)	1.73993	2.47756		2.42829	5.68825	synapse
106	asymmetric synapse (GO:0032279)	1.80967	2.56864		2.56703	5.87615	synapse
107	postsynaptic density (GO:0014069)	1.81531	2.59517		2.5986	5.92445	synapse
108	Axon guidance (R-HSA-422475)	23.433	44.5884		0	70.8041	synapse
109	extracellular space (GO:0005615)	0	2.47366		0	4.97062	extracellular region
110	extracellular vesicle (GO:1903561)	0	4.46218		0	8.33068	extracellular region
111	extracellular organelle (GO:0043230)	0	4.47366		0	8.34486	extracellular region
112	extracellular membrane-bounded organelle (GO:0065010)	0	4.48678		0	8.36251	extracellular region
113	extracellular exosome (GO:0070062)	0	4.5157		0	8.41229	extracellular region
114	Response of Mtb to phagocytosis (R-HSA-9637690)	0	0		0	1.31426	Phagy
115	PINK1-PRKN Mediated Mitophagy (R-HSA-5205685)	0	0		0	1.33724	Phagy
116	Chaperone Mediated Autophagy (R-HSA-9613829)	0	0		0	1.34582	Phagy
117	Suppression of phagosomal maturation (R-HSA-9637687)	0	0		0	1.54516	Phagy
118	Pexophagy (R-HSA-9664873)	0	0		0	1.62342	Phagy
119	Prevention of phagosomal-lysosomal fusion (R-HSA-9636383)	0	0		0	1.74232	Phagy

## Sheet: Fig. S1
Index	Pathways	Episode	Remission	AllPathways	Episode(Significant)	Remission(Significant)	InnateImmunity	AdaptiveImmunity	Ribosmes	Postsynapse	Presynapse	Glucocorticoids
1	'DE NOVO' POST-TRANSLATIONAL PROTEIN FOLDING%GOBP%GO:0051084	-1.2236	1.22553	TRUE	FALSE	FALSE	FALSE	FALSE	FALSE	FALSE	FALSE	FALSE
2	'DE NOVO' PROTEIN FOLDING%GOBP%GO:0006458	-1.28914	1.33115	TRUE	FALSE	FALSE	FALSE	FALSE	FALSE	FALSE	FALSE	FALSE
3	1-ACYLGLYCEROL-3-PHOSPHATE O-ACYLTRANSFERASE ACTIVITY%GOMF%GO:0003841	-0.90965	-0.927512	TRUE	FALSE	FALSE	FALSE	FALSE	FALSE	FALSE	FALSE	FALSE
4	1-PHOSPHATIDYLINOSITOL BINDING%GOMF%GO:0005545	-1.33177	-1.61503	TRUE	FALSE	FALSE	FALSE	FALSE	FALSE	FALSE	FALSE	FALSE
5	1-PHOSPHATIDYLINOSITOL-3-KINASE ACTIVITY%GOMF%GO:0016303	-0.656158	-1.40626	TRUE	FALSE	FALSE	FALSE	FALSE	FALSE	FALSE	FALSE	FALSE
6	1-PHOSPHATIDYLINOSITOL-3-KINASE REGULATOR ACTIVITY%GOMF%GO:0046935	-0.938172	0	TRUE	FALSE	FALSE	FALSE	FALSE	FALSE	FALSE	FALSE	FALSE
7	14-3-3 PROTEIN BINDING%GOMF%GO:0071889	-0.932289	1.3953	TRUE	FALSE	FALSE	FALSE	FALSE	FALSE	FALSE	FALSE	FALSE
8	15Q13.3 COPY NUMBER VARIATION SYNDROME%WIKIPATHWAYS_20220510%WP4942%HOMO SAPIENS	1.21842	0.400688	TRUE	FALSE	FALSE	FALSE	FALSE	FALSE	FALSE	FALSE	FALSE
9	16P11.2 DISTAL DELETION SYNDROME%WIKIPATHWAYS_20220510%WP4950%HOMO SAPIENS	1.3886	1.70474	TRUE	FALSE	TRUE	FALSE	FALSE	FALSE	FALSE	FALSE	FALSE
10	16P11.2 PROXIMAL DELETION SYNDROME%WIKIPATHWAYS_20220510%WP4949%HOMO SAPIENS	-1.05644	0.898935	TRUE	FALSE	FALSE	FALSE	FALSE	FALSE	FALSE	FALSE	FALSE
11	17-BETA-HYDROXYSTEROID DEHYDROGENASE (NAD+) ACTIVITY%GOMF%GO:0044594	-0.74827	0.72532	TRUE	FALSE	FALSE	FALSE	FALSE	FALSE	FALSE	FALSE	FALSE
12	1D-<I>MYO< I>-INOSITOL HEXAKISPHOSPHATE BIOSYNTHESIS II (MAMMALIAN)%BIOCYC%PWY-6362	0.933012	0.935336	TRUE	FALSE	FALSE	FALSE	FALSE	FALSE	FALSE	FALSE	FALSE
13	1Q21.1 COPY NUMBER VARIATION SYNDROME%WIKIPATHWAYS_20220510%WP4905%HOMO SAPIENS	0.639148	-1.06743	TRUE	FALSE	FALSE	FALSE	FALSE	FALSE	FALSE	FALSE	FALSE
14	2 IRON, 2 SULFUR CLUSTER BINDING%GOMF%GO:0051537	-1.1683	0.900387	TRUE	FALSE	FALSE	FALSE	FALSE	FALSE	FALSE	FALSE	FALSE
15	2-AMINOADIPIC 2-OXOADIPIC ACIDURIA%SMPDB%SMP0000719	1.1547	-0.93391	TRUE	FALSE	FALSE	FALSE	FALSE	FALSE	FALSE	FALSE	FALSE
16	2-HYDROXYGLUTRIC ACIDURIA (D AND L FORM)%SMPDB%SMP0000136	-1.49371	0.996867	TRUE	FALSE	FALSE	FALSE	FALSE	FALSE	FALSE	FALSE	FALSE
17	2-KETOGLUTARATE DEHYDROGENASE COMPLEX DEFICIENCY%PATHWHIZ%PW000525	-1.59971	1.07496	TRUE	FALSE	FALSE	FALSE	FALSE	FALSE	FALSE	FALSE	FALSE
18	2-METHYL-3-HYDROXYBUTYRYL-COA DEHYDROGENASE DEFICIENCY%PATHWHIZ%PW000061	0.848765	1.21073	TRUE	FALSE	FALSE	FALSE	FALSE	FALSE	FALSE	FALSE	FALSE
19	2-OXOGLUTARATE METABOLIC PROCESS%GOBP%GO:0006103	-0.911331	1.12942	TRUE	FALSE	FALSE	FALSE	FALSE	FALSE	FALSE	FALSE	FALSE
20	2-OXOGLUTARATE-DEPENDENT DIOXYGENASE ACTIVITY%GOMF%GO:0016706	1.38854	1.01766	TRUE	FALSE	FALSE	FALSE	FALSE	FALSE	FALSE	FALSE	FALSE
21	2'-DEOXYRIBONUCLEOTIDE BIOSYNTHETIC PROCESS%GOBP%GO:0009265	-1.16797	1.41721	TRUE	FALSE	FALSE	FALSE	FALSE	FALSE	FALSE	FALSE	FALSE
22	2'-DEOXYRIBONUCLEOTIDE METABOLIC PROCESS%GOBP%GO:0009394	-0.76366	1.05649	TRUE	FALSE	FALSE	FALSE	FALSE	FALSE	FALSE	FALSE	FALSE
23	22Q11.2 COPY NUMBER VARIATION SYNDROME%WIKIPATHWAYS_20220510%WP4657%HOMO SAPIENS	1.05241	1.09034	TRUE	FALSE	FALSE	FALSE	FALSE	FALSE	FALSE	FALSE	FALSE
24	27-HYDROXYLASE DEFICIENCY%PATHWHIZ%PW000697	0.732769	1.00294	TRUE	FALSE	FALSE	FALSE	FALSE	FALSE	FALSE	FALSE	FALSE
25	2Q13 COPY NUMBER VARIATION SYNDROME%WIKIPATHWAYS_20220510%WP5222%HOMO SAPIENS	-0.97642	0.85563	TRUE	FALSE	FALSE	FALSE	FALSE	FALSE	FALSE	FALSE	FALSE
26	2Q37 COPY NUMBER VARIATION SYNDROME%WIKIPATHWAYS_20220510%WP5224%HOMO SAPIENS	1.07229	1.82479	TRUE	FALSE	TRUE	FALSE	FALSE	FALSE	FALSE	FALSE	FALSE
27	3-HYDROXY-3-METHYLGLUTARYL-COA LYASE DEFICIENCY%PATHWHIZ%PW000063	0.864909	1.22453	TRUE	FALSE	FALSE	FALSE	FALSE	FALSE	FALSE	FALSE	FALSE
28	3-HYDROXYISOBUTYRIC ACID DEHYDROGENASE DEFICIENCY%SMPDB%SMP0000521	0.853105	1.21595	TRUE	FALSE	FALSE	FALSE	FALSE	FALSE	FALSE	FALSE	FALSE
29	3-HYDROXYISOBUTYRIC ACIDURIA%PATHWHIZ%PW000498	0.847966	1.2211	TRUE	FALSE	FALSE	FALSE	FALSE	FALSE	FALSE	FALSE	FALSE
30	3-METHYLCROTONYL-COA CARBOXYLASE DEFICIENCY TYPE I%SMPDB%SMP0000237	0.868513	1.22935	TRUE	FALSE	FALSE	FALSE	FALSE	FALSE	FALSE	FALSE	FALSE
31	3-METHYLGLUTACONIC ACIDURIA TYPE I%SMPDB%SMP0000139	0.876604	1.19904	TRUE	FALSE	FALSE	FALSE	FALSE	FALSE	FALSE	FALSE	FALSE
32	3-METHYLGLUTACONIC ACIDURIA TYPE III%SMPDB%SMP0000140	0.874739	1.22387	TRUE	FALSE	FALSE	FALSE	FALSE	FALSE	FALSE	FALSE	FALSE
33	3-METHYLGLUTACONIC ACIDURIA TYPE IV%SMPDB%SMP0000141	0.876174	1.2215	TRUE	FALSE	FALSE	FALSE	FALSE	FALSE	FALSE	FALSE	FALSE
34	3-METHYLTHIOFENTANYL ACTION PATHWAY%PATHWHIZ%PW000656	-1.68766	-0.743455	TRUE	FALSE	FALSE	FALSE	FALSE	FALSE	FALSE	FALSE	FALSE
35	3-PHOSPHOGLYCERATE DEHYDROGENASE DEFICIENCY%SMPDB%SMP0000721	-0.773451	1.37786	TRUE	FALSE	FALSE	FALSE	FALSE	FALSE	FALSE	FALSE	FALSE
36	3-PHOSPHOINOSITIDE BIOSYNTHESIS%BIOCYC%PWY-6352	-1.21527	-0.979956	TRUE	FALSE	FALSE	FALSE	FALSE	FALSE	FALSE	FALSE	FALSE
37	3-PHOSPHOINOSITIDE DEGRADATION%BIOCYC%PWY-6368	-1.21565	1.47253	TRUE	FALSE	FALSE	FALSE	FALSE	FALSE	FALSE	FALSE	FALSE
38	3'-5' DNA HELICASE ACTIVITY%GOMF%GO:0043138	0.862692	1.3707	TRUE	FALSE	FALSE	FALSE	FALSE	FALSE	FALSE	FALSE	FALSE
39	3'-5' EXONUCLEASE ACTIVITY%GOMF%GO:0008408	-0.758713	0.894097	TRUE	FALSE	FALSE	FALSE	FALSE	FALSE	FALSE	FALSE	FALSE
40	3'-5'-EXORIBONUCLEASE ACTIVITY%GOMF%GO:0000175	-0.744629	-0.5729	TRUE	FALSE	FALSE	FALSE	FALSE	FALSE	FALSE	FALSE	FALSE
41	3'-PHOSPHOADENOSINE 5'-PHOSPHOSULFATE METABOLIC PROCESS%GOBP%GO:0050427	1.11932	-1.00709	TRUE	FALSE	FALSE	FALSE	FALSE	FALSE	FALSE	FALSE	FALSE
42	3'-UTR-MEDIATED MRNA DESTABILIZATION%GOBP%GO:0061158	1.04154	0.98211	TRUE	FALSE	FALSE	FALSE	FALSE	FALSE	FALSE	FALSE	FALSE
43	3'-UTR-MEDIATED MRNA STABILIZATION%GOBP%GO:0070935	1.0422	0.94459	TRUE	FALSE	FALSE	FALSE	FALSE	FALSE	FALSE	FALSE	FALSE
44	3',5'-CYCLIC-AMP PHOSPHODIESTERASE ACTIVITY%GOMF%GO:0004115	-1.17397	1.47019	TRUE	FALSE	FALSE	FALSE	FALSE	FALSE	FALSE	FALSE	FALSE
45	3',5'-CYCLIC-GMP PHOSPHODIESTERASE ACTIVITY%GOMF%GO:0047555	0.706439	1.65098	TRUE	FALSE	FALSE	FALSE	FALSE	FALSE	FALSE	FALSE	FALSE
46	3',5'-CYCLIC-NUCLEOTIDE PHOSPHODIESTERASE ACTIVITY%GOMF%GO:0004114	-0.820468	1.52996	TRUE	FALSE	FALSE	FALSE	FALSE	FALSE	FALSE	FALSE	FALSE
47	3Q29 COPY NUMBER VARIATION SYNDROME%WIKIPATHWAYS_20220510%WP4906%HOMO SAPIENS	-1.07019	1.14444	TRUE	FALSE	FALSE	FALSE	FALSE	FALSE	FALSE	FALSE	FALSE
48	4 IRON, 4 SULFUR CLUSTER BINDING%GOMF%GO:0051539	1.29717	1.22486	TRUE	FALSE	FALSE	FALSE	FALSE	FALSE	FALSE	FALSE	FALSE
49	4-HYDROXYBUTYRIC ACIDURIA SUCCINIC SEMIALDEHYDE DEHYDROGENASE DEFICIENCY%SMPDB%SMP0000243	-1.48634	0.984752	TRUE	FALSE	FALSE	FALSE	FALSE	FALSE	FALSE	FALSE	FALSE
50	4-HYDROXYTAMOXIFEN, DEXAMETHASONE, AND RETINOIC ACIDS REGULATION OF P27 EXPRESSION%WIKIPATHWAYS_20220510%WP3879%HOMO SAPIENS	-1.16293	0.947762	TRUE	FALSE	FALSE	FALSE	FALSE	FALSE	FALSE	FALSE	FALSE
51	5-HYDROXYTRYPTAMINE DEGREDATION%PANTHER PATHWAY%P04372	0.937985	0.883019	TRUE	FALSE	FALSE	FALSE	FALSE	FALSE	FALSE	FALSE	FALSE
52	5'-3' EXONUCLEASE ACTIVITY%GOMF%GO:0008409	-0.642371	1.42187	TRUE	FALSE	FALSE	FALSE	FALSE	FALSE	FALSE	FALSE	FALSE
53	5'-3' RNA POLYMERASE ACTIVITY%GOMF%GO:0034062	-1.3593	-0.91083	TRUE	FALSE	FALSE	FALSE	FALSE	FALSE	FALSE	FALSE	FALSE
54	5'-NUCLEOTIDASE ACTIVITY%GOMF%GO:0008253	-0.536473	1.05034	TRUE	FALSE	FALSE	FALSE	FALSE	FALSE	FALSE	FALSE	FALSE
55	5HT1 TYPE RECEPTOR MEDIATED SIGNALING PATHWAY%PANTHER PATHWAY%P04373	-1.43948	0.843011	TRUE	FALSE	FALSE	FALSE	FALSE	FALSE	FALSE	FALSE	FALSE
56	5HT2 TYPE RECEPTOR MEDIATED SIGNALING PATHWAY%PANTHER PATHWAY%P04374	-1.78251	0.774264	TRUE	TRUE	FALSE	FALSE	FALSE	FALSE	FALSE	FALSE	FALSE
57	5HT4 TYPE RECEPTOR MEDIATED SIGNALING PATHWAY%PANTHER PATHWAY%P04376	-1.6032	-1.00823	TRUE	FALSE	FALSE	FALSE	FALSE	FALSE	FALSE	FALSE	FALSE
58	5S RRNA BINDING%GOMF%GO:0008097	-0.526362	1.58708	TRUE	FALSE	FALSE	FALSE	FALSE	FALSE	FALSE	FALSE	FALSE
59	7-OXO-C AND 7-BETA-HC PATHWAYS%WIKIPATHWAYS_20220510%WP5064%HOMO SAPIENS	-0.752925	1.26033	TRUE	FALSE	FALSE	FALSE	FALSE	FALSE	FALSE	FALSE	FALSE
60	7Q11.23 COPY NUMBER VARIATION SYNDROME%WIKIPATHWAYS_20220510%WP4932%HOMO SAPIENS	-1.25399	1.26476	TRUE	FALSE	FALSE	FALSE	FALSE	FALSE	FALSE	FALSE	FALSE
61	9+0 NON-MOTILE CILIUM%GOCC%GO:0097731	-0.927057	-1.14049	TRUE	FALSE	FALSE	FALSE	FALSE	FALSE	FALSE	FALSE	FALSE
62	9+2 MOTILE CILIUM%GOCC%GO:0097729	-1.31611	-1.33667	TRUE	FALSE	FALSE	FALSE	FALSE	FALSE	FALSE	FALSE	FALSE
63	9+2 NON-MOTILE CILIUM%GOCC%GO:0097732	0.902697	1.04712	TRUE	FALSE	FALSE	FALSE	FALSE	FALSE	FALSE	FALSE	FALSE
64	90S PRERIBOSOME%GOCC%GO:0030686	-1.43484	0.9338	TRUE	FALSE	FALSE	FALSE	FALSE	FALSE	FALSE	FALSE	FALSE
65	A BAND%GOCC%GO:0031672	-1.02999	1.01453	TRUE	FALSE	FALSE	FALSE	FALSE	FALSE	FALSE	FALSE	FALSE
66	A TETRASACCHARIDE LINKER SEQUENCE IS REQUIRED FOR GAG SYNTHESIS%REACTOME DATABASE ID RELEASE 81%1971475	1.47278	1.02021	TRUE	FALSE	FALSE	FALSE	FALSE	FALSE	FALSE	FALSE	FALSE
67	A6B1 AND A6B4 INTEGRIN SIGNALING%PATHWAY INTERACTION DATABASE NCI-NATURE CURATED DATA%A6B1 AND A6B4 INTEGRIN SIGNALING	-1.26023	1.38725	TRUE	FALSE	FALSE	FALSE	FALSE	FALSE	FALSE	FALSE	FALSE
68	ABC TRANSPORTER DISORDERS%REACTOME%R-HSA-5619084.5	-2.07065	-0.835891	TRUE	TRUE	FALSE	FALSE	FALSE	FALSE	FALSE	FALSE	FALSE
69	ABC TRANSPORTERS IN LIPID HOMEOSTASIS%REACTOME%R-HSA-1369062.3	-0.490597	-1.29395	TRUE	FALSE	FALSE	FALSE	FALSE	FALSE	FALSE	FALSE	FALSE
70	ABC-FAMILY PROTEINS MEDIATED TRANSPORT%REACTOME DATABASE ID RELEASE 81%382556	-1.98762	-1.08614	TRUE	TRUE	FALSE	FALSE	FALSE	FALSE	FALSE	FALSE	FALSE
71	ABC-TYPE TRANSPORTER ACTIVITY%GOMF%GO:0140359	1.30003	-1.75127	TRUE	FALSE	FALSE	FALSE	FALSE	FALSE	FALSE	FALSE	FALSE
72	ABC-TYPE XENOBIOTIC TRANSPORTER ACTIVITY%GOMF%GO:0008559	-0.806942	-1.34168	TRUE	FALSE	FALSE	FALSE	FALSE	FALSE	FALSE	FALSE	FALSE
73	ABERRANT REGULATION OF MITOTIC CELL CYCLE DUE TO RB1 DEFECTS%REACTOME DATABASE ID RELEASE 81%9687139	-0.684731	1.14127	TRUE	FALSE	FALSE	FALSE	FALSE	FALSE	FALSE	FALSE	FALSE
74	ABERRANT REGULATION OF MITOTIC EXIT IN CANCER DUE TO RB1 DEFECTS%REACTOME%R-HSA-9687136.1	-1.15776	1.15084	TRUE	FALSE	FALSE	FALSE	FALSE	FALSE	FALSE	FALSE	FALSE
75	ABERRANT REGULATION OF MITOTIC G1 S TRANSITION IN CANCER DUE TO RB1 DEFECTS%REACTOME DATABASE ID RELEASE 81%9659787	1.13538	0.8299	TRUE	FALSE	FALSE	FALSE	FALSE	FALSE	FALSE	FALSE	FALSE
76	ABH AND LEWIS EPITOPES BIOSYNTHESIS FROM TYPE 2 PRECURSOR DISACCHARIDE%BIOCYC%PWY-7831	0.645476	-0.996266	TRUE	FALSE	FALSE	FALSE	FALSE	FALSE	FALSE	FALSE	FALSE
77	ABORTIVE ELONGATION OF HIV-1 TRANSCRIPT IN THE ABSENCE OF TAT%REACTOME DATABASE ID RELEASE 81%167242	-1.10529	0.756373	TRUE	FALSE	FALSE	FALSE	FALSE	FALSE	FALSE	FALSE	FALSE
78	ACEBUTOLOL ACTION PATHWAY%SMPDB%SMP0000296	-1.3471	1.59977	TRUE	FALSE	TRUE	FALSE	FALSE	FALSE	FALSE	FALSE	FALSE
79	ACENOCOUMAROL ACTION PATHWAY%PATHWHIZ%PW000312	0.84811	-0.829194	TRUE	FALSE	FALSE	FALSE	FALSE	FALSE	FALSE	FALSE	FALSE
80	ACETAMINOPHEN ACTION PATHWAY%SMPDB%SMP0000710	1.74422	0.824387	TRUE	TRUE	FALSE	FALSE	FALSE	FALSE	FALSE	FALSE	FALSE
81	ACETAMINOPHEN METABOLISM PATHWAY%PATHWHIZ%PW000616	0.998659	-1.08807	TRUE	FALSE	FALSE	FALSE	FALSE	FALSE	FALSE	FALSE	FALSE
82	ACETYL-COA BIOSYNTHETIC PROCESS%GOBP%GO:0006085	-1.12877	1.38107	TRUE	FALSE	FALSE	FALSE	FALSE	FALSE	FALSE	FALSE	FALSE
83	ACETYL-COA METABOLIC PROCESS%GOBP%GO:0006084	-1.10258	0.915019	TRUE	FALSE	FALSE	FALSE	FALSE	FALSE	FALSE	FALSE	FALSE
84	ACETYLATION-DEPENDENT PROTEIN BINDING%GOMF%GO:0140033	0.783724	0.762805	TRUE	FALSE	FALSE	FALSE	FALSE	FALSE	FALSE	FALSE	FALSE
85	ACETYLCHOLINE NEUROTRANSMITTER RELEASE CYCLE%REACTOME%R-HSA-264642.4	-1.95981	-1.21631	TRUE	TRUE	FALSE	FALSE	FALSE	FALSE	FALSE	FALSE	FALSE
86	ACETYLCHOLINE RECEPTOR ACTIVITY%GOMF%GO:0015464	-1.40012	-0.689574	TRUE	FALSE	FALSE	FALSE	FALSE	FALSE	FALSE	FALSE	FALSE
87	ACETYLCHOLINE RECEPTOR SIGNALING PATHWAY%GOBP%GO:0095500	-1.62938	-0.639768	TRUE	FALSE	FALSE	FALSE	FALSE	FALSE	FALSE	FALSE	FALSE
88	ACETYLCHOLINE REGULATES INSULIN SECRETION%REACTOME DATABASE ID RELEASE 81%399997	-1.21773	0.607174	TRUE	FALSE	FALSE	FALSE	FALSE	FALSE	FALSE	FALSE	FALSE
89	ACETYLGALACTOSAMINYLTRANSFERASE ACTIVITY%GOMF%GO:0008376	-0.944727	0.980774	TRUE	FALSE	FALSE	FALSE	FALSE	FALSE	FALSE	FALSE	FALSE
90	ACETYLGLUCOSAMINYLTRANSFERASE ACTIVITY%GOMF%GO:0008375	-1.37353	-0.715087	TRUE	FALSE	FALSE	FALSE	FALSE	FALSE	FALSE	FALSE	FALSE
91	ACETYLSALICYLIC ACID ACTION PATHWAY%PATHWHIZ%PW000128	1.72272	0.83876	TRUE	TRUE	FALSE	FALSE	FALSE	FALSE	FALSE	FALSE	FALSE
92	ACETYLTRANSFERASE ACTIVITY%GOMF%GO:0016407	0.859092	1.29636	TRUE	FALSE	FALSE	FALSE	FALSE	FALSE	FALSE	FALSE	FALSE
93	ACETYLTRANSFERASE COMPLEX%GOCC%GO:1902493	-1.11452	1.03981	TRUE	FALSE	FALSE	FALSE	FALSE	FALSE	FALSE	FALSE	FALSE
94	ACID SECRETION%GOBP%GO:0046717	-1.11836	-0.855827	TRUE	FALSE	FALSE	FALSE	FALSE	FALSE	FALSE	FALSE	FALSE
95	ACID-AMINO ACID LIGASE ACTIVITY%GOMF%GO:0016881	-1.01856	0.654798	TRUE	FALSE	FALSE	FALSE	FALSE	FALSE	FALSE	FALSE	FALSE
96	ACID-THIOL LIGASE ACTIVITY%GOMF%GO:0016878	1.25476	0.622733	TRUE	FALSE	FALSE	FALSE	FALSE	FALSE	FALSE	FALSE	FALSE
97	ACIDIC AMINO ACID TRANSMEMBRANE TRANSPORTER ACTIVITY%GOMF%GO:0015172	-1.34317	-1.33229	TRUE	FALSE	FALSE	FALSE	FALSE	FALSE	FALSE	FALSE	FALSE
98	ACIDIC AMINO ACID TRANSPORT%GOBP%GO:0015800	-1.18406	-1.364	TRUE	FALSE	FALSE	FALSE	FALSE	FALSE	FALSE	FALSE	FALSE
99	ACIDIC AMINO ACID TRANSPORT%GOMF%GO:0015800	-1.36208	-1.3221	TRUE	FALSE	FALSE	FALSE	FALSE	FALSE	FALSE	FALSE	FALSE
100	ACROSOMAL MEMBRANE%GOCC%GO:0002080	0.954664	-1.02692	TRUE	FALSE	FALSE	FALSE	FALSE	FALSE	FALSE	FALSE	FALSE
101	ACROSOMAL VESICLE%GOCC%GO:0001669	-1.26208	-0.771512	TRUE	FALSE	FALSE	FALSE	FALSE	FALSE	FALSE	FALSE	FALSE
102	ACROSOME ASSEMBLY%GOBP%GO:0001675	-1.25987	0.587708	TRUE	FALSE	FALSE	FALSE	FALSE	FALSE	FALSE	FALSE	FALSE
103	ACROSOME REACTION%GOBP%GO:0007340	-1.103	0.514169	TRUE	FALSE	FALSE	FALSE	FALSE	FALSE	FALSE	FALSE	FALSE
104	ACTIN BINDING%GOMF%GO:0003779	1.13014	1.50523	TRUE	FALSE	FALSE	FALSE	FALSE	FALSE	FALSE	FALSE	FALSE
105	ACTIN CROSSLINK FORMATION%GOBP%GO:0051764	1.33417	0.889347	TRUE	FALSE	FALSE	FALSE	FALSE	FALSE	FALSE	FALSE	FALSE
106	ACTIN CYTOSKELETON ORGANIZATION%GOBP%GO:0030036	1.00426	1.13751	TRUE	FALSE	FALSE	FALSE	FALSE	FALSE	FALSE	FALSE	FALSE
107	ACTIN CYTOSKELETON REORGANIZATION%GOBP%GO:0031532	0.8621	0.792157	TRUE	FALSE	FALSE	FALSE	FALSE	FALSE	FALSE	FALSE	FALSE
108	ACTIN CYTOSKELETON%GOCC%GO:0015629	1.05539	1.43699	TRUE	FALSE	FALSE	FALSE	FALSE	FALSE	FALSE	FALSE	FALSE
109	ACTIN FILAMENT BINDING%GOMF%GO:0051015	1.06988	1.2439	TRUE	FALSE	FALSE	FALSE	FALSE	FALSE	FALSE	FALSE	FALSE
110	ACTIN FILAMENT BUNDLE ASSEMBLY%GOBP%GO:0051017	-0.741803	0.983239	TRUE	FALSE	FALSE	FALSE	FALSE	FALSE	FALSE	FALSE	FALSE
111	ACTIN FILAMENT BUNDLE ORGANIZATION%GOBP%GO:0061572	-0.721263	1.03243	TRUE	FALSE	FALSE	FALSE	FALSE	FALSE	FALSE	FALSE	FALSE
112	ACTIN FILAMENT BUNDLE%GOCC%GO:0032432	1.59398	1.48992	TRUE	TRUE	FALSE	FALSE	FALSE	FALSE	FALSE	FALSE	FALSE
113	ACTIN FILAMENT CAPPING%GOBP%GO:0051693	1.08667	-0.928236	TRUE	FALSE	FALSE	FALSE	FALSE	FALSE	FALSE	FALSE	FALSE
114	ACTIN FILAMENT DEPOLYMERIZATION%GOBP%GO:0030042	-0.99982	1.31039	TRUE	FALSE	FALSE	FALSE	FALSE	FALSE	FALSE	FALSE	FALSE
115	ACTIN FILAMENT NETWORK FORMATION%GOBP%GO:0051639	-0.705887	-1.17158	TRUE	FALSE	FALSE	FALSE	FALSE	FALSE	FALSE	FALSE	FALSE
116	ACTIN FILAMENT ORGANIZATION%GOBP%GO:0007015	-0.933262	1.0803	TRUE	FALSE	FALSE	FALSE	FALSE	FALSE	FALSE	FALSE	FALSE
117	ACTIN FILAMENT POLYMERIZATION%GOBP%GO:0030041	-0.867754	0.755177	TRUE	FALSE	FALSE	FALSE	FALSE	FALSE	FALSE	FALSE	FALSE
118	ACTIN FILAMENT REORGANIZATION%GOBP%GO:0090527	1.05924	0.804922	TRUE	FALSE	FALSE	FALSE	FALSE	FALSE	FALSE	FALSE	FALSE
119	ACTIN FILAMENT SEVERING%GOBP%GO:0051014	0.865169	-1.16342	TRUE	FALSE	FALSE	FALSE	FALSE	FALSE	FALSE	FALSE	FALSE
120	ACTIN FILAMENT-BASED MOVEMENT%GOBP%GO:0030048	-1.43488	1.04175	TRUE	FALSE	FALSE	FALSE	FALSE	FALSE	FALSE	FALSE	FALSE
121	ACTIN FILAMENT-BASED MOVEMENT%GOMF%GO:0030048	0	1.59336	TRUE	FALSE	FALSE	FALSE	FALSE	FALSE	FALSE	FALSE	FALSE
122	ACTIN FILAMENT-BASED PROCESS%GOMF%GO:0030029	-1.34121	1.74031	TRUE	FALSE	TRUE	FALSE	FALSE	FALSE	FALSE	FALSE	FALSE
123	ACTIN FILAMENT-BASED TRANSPORT%GOBP%GO:0099515	1.13831	0.735947	TRUE	FALSE	FALSE	FALSE	FALSE	FALSE	FALSE	FALSE	FALSE
124	ACTIN FILAMENT%GOCC%GO:0005884	0.901284	1.39785	TRUE	FALSE	FALSE	FALSE	FALSE	FALSE	FALSE	FALSE	FALSE
125	ACTIN MONOMER BINDING%GOMF%GO:0003785	-1.02563	0.939132	TRUE	FALSE	FALSE	FALSE	FALSE	FALSE	FALSE	FALSE	FALSE
126	ACTIN NUCLEATION%GOBP%GO:0045010	-1.06685	0.853608	TRUE	FALSE	FALSE	FALSE	FALSE	FALSE	FALSE	FALSE	FALSE
127	ACTIN POLYMERIZATION OR DEPOLYMERIZATION%GOBP%GO:0008154	-0.913339	-0.845438	TRUE	FALSE	FALSE	FALSE	FALSE	FALSE	FALSE	FALSE	FALSE
128	ACTIN-BASED CELL PROJECTION%GOCC%GO:0098858	-1.11207	1.05644	TRUE	FALSE	FALSE	FALSE	FALSE	FALSE	FALSE	FALSE	FALSE
129	ACTIN-MEDIATED CELL CONTRACTION%GOBP%GO:0070252	-1.6906	1.02117	TRUE	TRUE	FALSE	FALSE	FALSE	FALSE	FALSE	FALSE	FALSE
130	ACTIN-MEDIATED CELL CONTRACTION%GOMF%GO:0070252	0	1.58151	TRUE	FALSE	FALSE	FALSE	FALSE	FALSE	FALSE	FALSE	FALSE
131	ACTININ BINDING%GOMF%GO:0042805	1.41852	1.06392	TRUE	FALSE	FALSE	FALSE	FALSE	FALSE	FALSE	FALSE	FALSE
132	ACTION POTENTIAL%GOBP%GO:0001508	-2.32176	0.731404	TRUE	TRUE	FALSE	FALSE	FALSE	FALSE	FALSE	FALSE	FALSE
133	ACTION POTENTIAL%GOMF%GO:0001508	-1.69883	1.17348	TRUE	FALSE	FALSE	FALSE	FALSE	FALSE	FALSE	FALSE	FALSE
134	ACTIVATED NOTCH1 TRANSMITS SIGNAL TO THE NUCLEUS%REACTOME DATABASE ID RELEASE 81%2122948	0.66429	1.30833	TRUE	FALSE	FALSE	FALSE	FALSE	FALSE	FALSE	FALSE	FALSE
135	ACTIVATED PKN1 STIMULATES TRANSCRIPTION OF AR (ANDROGEN RECEPTOR) REGULATED GENES KLK2 AND KLK3%REACTOME DATABASE ID RELEASE 81%5625886	1.24636	0.84613	TRUE	FALSE	FALSE	FALSE	FALSE	FALSE	FALSE	FALSE	FALSE
136	ACTIVATED TAK1 MEDIATES P38 MAPK ACTIVATION%REACTOME DATABASE ID RELEASE 81%450302	0.75663	1.01459	TRUE	FALSE	FALSE	FALSE	FALSE	FALSE	FALSE	FALSE	FALSE
137	ACTIVATION OF ADENYLATE CYCLASE ACTIVITY%GOBP%GO:0007190	-1.30092	1.46542	TRUE	FALSE	FALSE	FALSE	FALSE	FALSE	FALSE	FALSE	FALSE
138	ACTIVATION OF ANTERIOR HOX GENES IN HINDBRAIN DEVELOPMENT DURING EARLY EMBRYOGENESIS%REACTOME DATABASE ID RELEASE 81%5617472	-0.8391	-0.901667	TRUE	FALSE	FALSE	FALSE	FALSE	FALSE	FALSE	FALSE	FALSE
139	ACTIVATION OF APC C AND APC C:CDC20 MEDIATED DEGRADATION OF MITOTIC PROTEINS%REACTOME DATABASE ID RELEASE 81%176814	-2.20414	1.16327	TRUE	TRUE	FALSE	FALSE	FALSE	FALSE	FALSE	FALSE	FALSE
140	ACTIVATION OF ATR IN RESPONSE TO REPLICATION STRESS%REACTOME%R-HSA-176187.2	-1.33671	1.20777	TRUE	FALSE	FALSE	FALSE	FALSE	FALSE	FALSE	FALSE	FALSE
141	ACTIVATION OF BAD AND TRANSLOCATION TO MITOCHONDRIA%REACTOME DATABASE ID RELEASE 81%111447	-1.79655	0.978603	TRUE	TRUE	FALSE	FALSE	FALSE	FALSE	FALSE	FALSE	FALSE
142	ACTIVATION OF BH3-ONLY PROTEINS%REACTOME%R-HSA-114452.2	-1.54579	0.810573	TRUE	FALSE	FALSE	FALSE	FALSE	FALSE	FALSE	FALSE	FALSE
143	ACTIVATION OF CYSTEINE-TYPE ENDOPEPTIDASE ACTIVITY INVOLVED IN APOPTOTIC PROCESS%GOBP%GO:0006919	1.07509	1.36343	TRUE	FALSE	FALSE	FALSE	FALSE	FALSE	FALSE	FALSE	FALSE
144	ACTIVATION OF CYSTEINE-TYPE ENDOPEPTIDASE ACTIVITY INVOLVED IN APOPTOTIC PROCESS%GOMF%GO:0006919	1.3156	0.822328	TRUE	FALSE	FALSE	FALSE	FALSE	FALSE	FALSE	FALSE	FALSE
145	ACTIVATION OF CYSTEINE-TYPE ENDOPEPTIDASE ACTIVITY%GOBP%GO:0097202	-1.15368	-0.705755	TRUE	FALSE	FALSE	FALSE	FALSE	FALSE	FALSE	FALSE	FALSE
146	ACTIVATION OF G PROTEIN GATED POTASSIUM CHANNELS%REACTOME%R-HSA-1296041.2	-1.791	-0.961366	TRUE	TRUE	FALSE	FALSE	FALSE	FALSE	FALSE	FALSE	FALSE
147	ACTIVATION OF GABAB RECEPTORS%REACTOME%R-HSA-991365.4	-1.59355	0.920865	TRUE	TRUE	FALSE	FALSE	FALSE	FALSE	FALSE	FALSE	FALSE
148	ACTIVATION OF GENE EXPRESSION BY SREBF (SREBP)%REACTOME%R-HSA-2426168.3	-0.936966	1.59667	TRUE	FALSE	FALSE	FALSE	FALSE	FALSE	FALSE	FALSE	FALSE
149	ACTIVATION OF GTPASE ACTIVITY%GOBP%GO:0090630	-0.989107	-1.32791	TRUE	FALSE	FALSE	FALSE	FALSE	FALSE	FALSE	FALSE	FALSE
150	ACTIVATION OF HOX GENES DURING DIFFERENTIATION%REACTOME%R-HSA-5619507.3	-0.850984	-0.885764	TRUE	FALSE	FALSE	FALSE	FALSE	FALSE	FALSE	FALSE	FALSE
151	ACTIVATION OF IMMUNE RESPONSE%GOBP%GO:0002253	1.45763	1.22276	TRUE	TRUE	FALSE	FALSE	FALSE	FALSE	FALSE	FALSE	FALSE
152	ACTIVATION OF INNATE IMMUNE RESPONSE%GOBP%GO:0002218	-0.97782	0.83028	TRUE	FALSE	FALSE	FALSE	FALSE	FALSE	FALSE	FALSE	FALSE
153	ACTIVATION OF IRF3 IRF7 MEDIATED BY TBK1 IKK EPSILON%REACTOME%R-HSA-936964.2	1.02579	0.847964	TRUE	FALSE	FALSE	FALSE	FALSE	FALSE	FALSE	FALSE	FALSE
154	ACTIVATION OF KAINATE RECEPTORS UPON GLUTAMATE BINDING%REACTOME%R-HSA-451326.3	-1.80525	-0.986872	TRUE	TRUE	FALSE	FALSE	FALSE	FALSE	FALSE	FALSE	FALSE
155	ACTIVATION OF MATRIX METALLOPROTEINASES%REACTOME%R-HSA-1592389.2	0.987879	-0.779704	TRUE	FALSE	FALSE	FALSE	FALSE	FALSE	FALSE	FALSE	FALSE
156	ACTIVATION OF NF-KAPPAB IN B CELLS%REACTOME%R-HSA-1169091.1	-1.9822	0.991649	TRUE	TRUE	FALSE	FALSE	FALSE	FALSE	FALSE	FALSE	FALSE
157	ACTIVATION OF NF-KAPPAB-INDUCING KINASE ACTIVITY%GOBP%GO:0007250	0.854772	-1.11903	TRUE	FALSE	FALSE	FALSE	FALSE	FALSE	FALSE	FALSE	FALSE
158	ACTIVATION OF NMDA RECEPTORS AND POSTSYNAPTIC EVENTS%REACTOME%R-HSA-442755.7	-2.4481	1.04757	TRUE	TRUE	FALSE	FALSE	FALSE	FALSE	FALSE	FALSE	FALSE
159	ACTIVATION OF PHOSPHOLIPASE C ACTIVITY%GOBP%GO:0007202	1.1115	0.793928	TRUE	FALSE	FALSE	FALSE	FALSE	FALSE	FALSE	FALSE	FALSE
160	ACTIVATION OF PROTEIN KINASE ACTIVITY%GOBP%GO:0032147	-0.926006	0.795563	TRUE	FALSE	FALSE	FALSE	FALSE	FALSE	FALSE	FALSE	FALSE
161	ACTIVATION OF PROTEIN KINASE ACTIVITY%GOMF%GO:0032147	-1.01177	0.986884	TRUE	FALSE	FALSE	FALSE	FALSE	FALSE	FALSE	FALSE	FALSE
162	ACTIVATION OF PROTEIN KINASE B ACTIVITY%GOBP%GO:0032148	-1.52707	-1.25998	TRUE	FALSE	FALSE	FALSE	FALSE	FALSE	FALSE	FALSE	FALSE
163	ACTIVATION OF RAC1%REACTOME%R-HSA-428540.4	-1.66087	1.27746	TRUE	FALSE	FALSE	FALSE	FALSE	FALSE	FALSE	FALSE	FALSE
164	ACTIVATION OF RRNA EXPRESSION BY ERCC6 (CSB) AND EHMT2 (G9A)%REACTOME%R-HSA-427389.2	0.86313	0.658458	TRUE	FALSE	FALSE	FALSE	FALSE	FALSE	FALSE	FALSE	FALSE
165	ACTIVATION OF SMO%REACTOME DATABASE ID RELEASE 81%5635838	1.22967	-0.745775	TRUE	FALSE	FALSE	FALSE	FALSE	FALSE	FALSE	FALSE	FALSE
166	ACTIVATION OF THE AP-1 FAMILY OF TRANSCRIPTION FACTORS%REACTOME DATABASE ID RELEASE 81%450341	-1.67553	1.28854	TRUE	FALSE	FALSE	FALSE	FALSE	FALSE	FALSE	FALSE	FALSE
167	ACTIVATION OF THE MRNA UPON BINDING OF THE CAP-BINDING COMPLEX AND EIFS, AND SUBSEQUENT BINDING TO 43S%REACTOME%R-HSA-72662.3	-0.799248	1.67555	TRUE	FALSE	TRUE	FALSE	FALSE	FALSE	FALSE	FALSE	FALSE
168	ACTIVATION OF THE PRE-REPLICATIVE COMPLEX%REACTOME%R-HSA-68962.4	-0.728056	1.65059	TRUE	FALSE	TRUE	FALSE	FALSE	FALSE	FALSE	FALSE	FALSE
169	ACTIVATION OF TRANSMEMBRANE RECEPTOR PROTEIN TYROSINE KINASE ACTIVITY%GOBP%GO:0007171	0.687502	0.732773	TRUE	FALSE	FALSE	FALSE	FALSE	FALSE	FALSE	FALSE	FALSE
170	ACTIVATION OF TRANSMEMBRANE RECEPTOR PROTEIN TYROSINE KINASE ACTIVITY%GOMF%GO:0007171	0.790569	-0.870057	TRUE	FALSE	FALSE	FALSE	FALSE	FALSE	FALSE	FALSE	FALSE
171	ACTIVE ION TRANSMEMBRANE TRANSPORTER ACTIVITY%GOMF%GO:0022853	-1.24121	-0.921326	TRUE	FALSE	FALSE	FALSE	FALSE	FALSE	FALSE	FALSE	FALSE
172	ACTIVE TRANSMEMBRANE TRANSPORTER ACTIVITY%GOMF%GO:0022804	-1.0619	-0.961552	TRUE	FALSE	FALSE	FALSE	FALSE	FALSE	FALSE	FALSE	FALSE
173	ACTIVIN BINDING%GOMF%GO:0048185	1.7852	-0.823868	TRUE	TRUE	FALSE	FALSE	FALSE	FALSE	FALSE	FALSE	FALSE
174	ACTIVIN RECEPTOR SIGNALING PATHWAY%GOBP%GO:0032924	1.08454	-0.900338	TRUE	FALSE	FALSE	FALSE	FALSE	FALSE	FALSE	FALSE	FALSE
175	ACTOMYOSIN STRUCTURE ORGANIZATION%GOBP%GO:0031032	-1.08373	1.36854	TRUE	FALSE	FALSE	FALSE	FALSE	FALSE	FALSE	FALSE	FALSE
176	ACTOMYOSIN%GOCC%GO:0042641	1.40815	1.42781	TRUE	FALSE	FALSE	FALSE	FALSE	FALSE	FALSE	FALSE	FALSE
177	ACUTE INFLAMMATORY RESPONSE%GOBP%GO:0002526	1.67673	-0.966312	TRUE	TRUE	FALSE	FALSE	FALSE	FALSE	FALSE	FALSE	FALSE
178	ACUTE INTERMITTENT PORPHYRIA%PATHWHIZ%PW000174	0.901035	1.33107	TRUE	FALSE	FALSE	FALSE	FALSE	FALSE	FALSE	FALSE	FALSE
179	ACUTE VIRAL MYOCARDITIS%WIKIPATHWAYS_20220510%WP4298%HOMO SAPIENS	1.20606	1.33035	TRUE	FALSE	FALSE	FALSE	FALSE	FALSE	FALSE	FALSE	FALSE
180	ACUTE-PHASE RESPONSE%GOBP%GO:0006953	1.75223	0.679323	TRUE	FALSE	FALSE	FALSE	FALSE	FALSE	FALSE	FALSE	FALSE
181	ACYL CHAIN REMODELLING OF PC%REACTOME%R-HSA-1482788.3	0.722694	-1.41001	TRUE	FALSE	FALSE	FALSE	FALSE	FALSE	FALSE	FALSE	FALSE
182	ACYL CHAIN REMODELLING OF PE%REACTOME%R-HSA-1482839.2	-0.549734	-0.989425	TRUE	FALSE	FALSE	FALSE	FALSE	FALSE	FALSE	FALSE	FALSE
183	ACYL CHAIN REMODELLING OF PS%REACTOME DATABASE ID RELEASE 81%1482801	-1.36	-1.19816	TRUE	FALSE	FALSE	FALSE	FALSE	FALSE	FALSE	FALSE	FALSE
184	ACYL-COA BINDING%GOMF%GO:0120227	-0.953028	-0.843488	TRUE	FALSE	FALSE	FALSE	FALSE	FALSE	FALSE	FALSE	FALSE
185	ACYL-COA BIOSYNTHETIC PROCESS%GOBP%GO:0071616	1.00123	0.982561	TRUE	FALSE	FALSE	FALSE	FALSE	FALSE	FALSE	FALSE	FALSE
186	ACYL-COA DEHYDROGENASE ACTIVITY%GOMF%GO:0003995	1.16023	-0.902817	TRUE	FALSE	FALSE	FALSE	FALSE	FALSE	FALSE	FALSE	FALSE
187	ACYL-COA HYDROLASE ACTIVITY%GOMF%GO:0047617	-1.12742	1.26524	TRUE	FALSE	FALSE	FALSE	FALSE	FALSE	FALSE	FALSE	FALSE
188	ACYL-COA METABOLIC PROCESS%GOBP%GO:0006637	-1.07939	1.10404	TRUE	FALSE	FALSE	FALSE	FALSE	FALSE	FALSE	FALSE	FALSE
189	ACYLGLYCEROL BIOSYNTHETIC PROCESS%GOBP%GO:0046463	0.807641	1.13235	TRUE	FALSE	FALSE	FALSE	FALSE	FALSE	FALSE	FALSE	FALSE
190	ACYLGLYCEROL CATABOLIC PROCESS%GOBP%GO:0046464	0.88472	1.34458	TRUE	FALSE	FALSE	FALSE	FALSE	FALSE	FALSE	FALSE	FALSE
191	ACYLGLYCEROL HOMEOSTASIS%GOBP%GO:0055090	1.39739	0.907868	TRUE	FALSE	FALSE	FALSE	FALSE	FALSE	FALSE	FALSE	FALSE
192	ACYLGLYCEROL LIPASE ACTIVITY%GOMF%GO:0047372	0.701965	1.08407	TRUE	FALSE	FALSE	FALSE	FALSE	FALSE	FALSE	FALSE	FALSE
193	ACYLGLYCEROL METABOLIC PROCESS%GOBP%GO:0006639	-0.830683	1.40508	TRUE	FALSE	FALSE	FALSE	FALSE	FALSE	FALSE	FALSE	FALSE
194	ACYLGLYCEROL O-ACYLTRANSFERASE ACTIVITY%GOMF%GO:0016411	-0.876657	-0.894617	TRUE	FALSE	FALSE	FALSE	FALSE	FALSE	FALSE	FALSE	FALSE
195	ACYLTRANSFERASE ACTIVITY, TRANSFERRING GROUPS OTHER THAN AMINO-ACYL GROUPS%GOMF%GO:0016747	0.896697	0.906332	TRUE	FALSE	FALSE	FALSE	FALSE	FALSE	FALSE	FALSE	FALSE
196	ACYLTRANSFERASE ACTIVITY%GOMF%GO:0016746	-0.8582	0.898452	TRUE	FALSE	FALSE	FALSE	FALSE	FALSE	FALSE	FALSE	FALSE
197	ADAPTATION OF SIGNALING PATHWAY%GOBP%GO:0023058	0.835464	-0.805871	TRUE	FALSE	FALSE	FALSE	FALSE	FALSE	FALSE	FALSE	FALSE
198	ADAPTIVE IMMUNE RESPONSE BASED ON SOMATIC RECOMBINATION OF IMMUNE RECEPTORS BUILT FROM IMMUNOGLOBULIN SUPERFAMILY DOMAINS%GOBP%GO:0002460	1.9997	0.929594	TRUE	TRUE	FALSE	FALSE	TRUE	FALSE	FALSE	FALSE	FALSE
199	ADAPTIVE IMMUNE RESPONSE%GOBP%GO:0002250	2.23113	1.03956	TRUE	TRUE	FALSE	FALSE	FALSE	FALSE	FALSE	FALSE	FALSE
200	ADAPTIVE THERMOGENESIS%GOBP%GO:1990845	-0.66519	-1.28848	TRUE	FALSE	FALSE	FALSE	FALSE	FALSE	FALSE	FALSE	FALSE
201	ADENINE NUCLEOTIDE TRANSMEMBRANE TRANSPORTER ACTIVITY%GOMF%GO:0000295	-0.620199	0.599706	TRUE	FALSE	FALSE	FALSE	FALSE	FALSE	FALSE	FALSE	FALSE
202	ADENINE NUCLEOTIDE TRANSPORT%GOBP%GO:0051503	-0.928616	-1.463	TRUE	FALSE	FALSE	FALSE	FALSE	FALSE	FALSE	FALSE	FALSE
203	ADENINE NUCLEOTIDE TRANSPORT%GOMF%GO:0051503	-0.618202	0.584288	TRUE	FALSE	FALSE	FALSE	FALSE	FALSE	FALSE	FALSE	FALSE
204	ADENINE PHOSPHORIBOSYLTRANSFERASE DEFICIENCY (APRT)%PATHWHIZ%PW000511	-1.19495	1.35544	TRUE	FALSE	FALSE	FALSE	FALSE	FALSE	FALSE	FALSE	FALSE
205	ADENOSINE DEAMINASE DEFICIENCY%PATHWHIZ%PW000075	-1.16903	1.32446	TRUE	FALSE	FALSE	FALSE	FALSE	FALSE	FALSE	FALSE	FALSE
206	ADENOSINE RIBONUCLEOTIDES <I>DE NOVO< I> BIOSYNTHESIS%BIOCYC%PWY-7219	0.986706	1.5799	TRUE	FALSE	FALSE	FALSE	FALSE	FALSE	FALSE	FALSE	FALSE
207	ADENYL-NUCLEOTIDE EXCHANGE FACTOR ACTIVITY%GOMF%GO:0000774	-1.00437	0.914511	TRUE	FALSE	FALSE	FALSE	FALSE	FALSE	FALSE	FALSE	FALSE
208	ADENYLATE CYCLASE ACTIVATING PATHWAY%REACTOME DATABASE ID RELEASE 81%170660	0.660478	1.21653	TRUE	FALSE	FALSE	FALSE	FALSE	FALSE	FALSE	FALSE	FALSE
209	ADENYLATE CYCLASE ACTIVITY%GOMF%GO:0004016	-0.907622	0.928216	TRUE	FALSE	FALSE	FALSE	FALSE	FALSE	FALSE	FALSE	FALSE
210	ADENYLATE CYCLASE BINDING%GOMF%GO:0008179	-1.89485	0.979381	TRUE	TRUE	FALSE	FALSE	FALSE	FALSE	FALSE	FALSE	FALSE
211	ADENYLATE CYCLASE INHIBITORY PATHWAY%REACTOME%R-HSA-170670.3	-0.698632	1.29845	TRUE	FALSE	FALSE	FALSE	FALSE	FALSE	FALSE	FALSE	FALSE
212	ADENYLATE CYCLASE-ACTIVATING ADRENERGIC RECEPTOR SIGNALING PATHWAY%GOBP%GO:0071880	-1.0124	1.18932	TRUE	FALSE	FALSE	FALSE	FALSE	FALSE	FALSE	FALSE	FALSE
213	ADENYLATE CYCLASE-ACTIVATING G PROTEIN-COUPLED RECEPTOR SIGNALING PATHWAY%GOBP%GO:0007189	1.01657	1.00661	TRUE	FALSE	FALSE	FALSE	FALSE	FALSE	FALSE	FALSE	FALSE
214	ADENYLATE CYCLASE-INHIBITING G PROTEIN-COUPLED RECEPTOR SIGNALING PATHWAY%GOBP%GO:0007193	-1.42805	0.906017	TRUE	FALSE	FALSE	FALSE	FALSE	FALSE	FALSE	FALSE	FALSE
215	ADENYLATE CYCLASE-MODULATING G PROTEIN-COUPLED RECEPTOR SIGNALING PATHWAY%GOBP%GO:0007188	-1.06503	0.968744	TRUE	FALSE	FALSE	FALSE	FALSE	FALSE	FALSE	FALSE	FALSE
216	ADENYLATE KINASE ACTIVITY%GOMF%GO:0004017	-0.828609	1.26509	TRUE	FALSE	FALSE	FALSE	FALSE	FALSE	FALSE	FALSE	FALSE
217	ADENYLOSUCCINATE LYASE DEFICIENCY%SMPDB%SMP0000167	-1.15648	1.36488	TRUE	FALSE	FALSE	FALSE	FALSE	FALSE	FALSE	FALSE	FALSE
218	ADENYLYLTRANSFERASE ACTIVITY%GOMF%GO:0070566	0.642198	1.08368	TRUE	FALSE	FALSE	FALSE	FALSE	FALSE	FALSE	FALSE	FALSE
219	ADHERENS JUNCTION ASSEMBLY%GOBP%GO:0034333	0.773268	0.741565	TRUE	FALSE	FALSE	FALSE	FALSE	FALSE	FALSE	FALSE	FALSE
220	ADHERENS JUNCTION ORGANIZATION%GOBP%GO:0034332	-1.34768	1.36094	TRUE	FALSE	FALSE	FALSE	FALSE	FALSE	FALSE	FALSE	FALSE
221	ADHERENS JUNCTION%GOCC%GO:0005912	-1.2037	0.921628	TRUE	FALSE	FALSE	FALSE	FALSE	FALSE	FALSE	FALSE	FALSE
222	ADHERENS JUNCTIONS INTERACTIONS%REACTOME%R-HSA-418990.3	-1.84495	0.965867	TRUE	TRUE	FALSE	FALSE	FALSE	FALSE	FALSE	FALSE	FALSE
223	ADHESION OF SYMBIONT TO HOST%GOBP%GO:0044406	1.29291	0.807874	TRUE	FALSE	FALSE	FALSE	FALSE	FALSE	FALSE	FALSE	FALSE
224	ADIPOGENESIS%WIKIPATHWAYS_20220510%WP236%HOMO SAPIENS	1.3412	1.16867	TRUE	FALSE	FALSE	FALSE	FALSE	FALSE	FALSE	FALSE	FALSE
225	ADIPOSE TISSUE DEVELOPMENT%GOBP%GO:0060612	-0.888814	1.18282	TRUE	FALSE	FALSE	FALSE	FALSE	FALSE	FALSE	FALSE	FALSE
226	ADORA2B MEDIATED ANTI-INFLAMMATORY CYTOKINES PRODUCTION%REACTOME%R-HSA-9660821.1	-1.37838	1.10514	TRUE	FALSE	FALSE	FALSE	FALSE	FALSE	FALSE	FALSE	FALSE
227	ADP BINDING%GOMF%GO:0043531	0.956365	1.22155	TRUE	FALSE	FALSE	FALSE	FALSE	FALSE	FALSE	FALSE	FALSE
228	ADP METABOLIC PROCESS%GOBP%GO:0046031	-1.36352	0.828942	TRUE	FALSE	FALSE	FALSE	FALSE	FALSE	FALSE	FALSE	FALSE
229	ADP SIGNALLING THROUGH P2Y PURINOCEPTOR 1%REACTOME%R-HSA-418592.3	-1.36456	-0.957133	TRUE	FALSE	FALSE	FALSE	FALSE	FALSE	FALSE	FALSE	FALSE
230	ADP SIGNALLING THROUGH P2Y PURINOCEPTOR 12%REACTOME DATABASE ID RELEASE 81%392170	-1.53013	0.761892	TRUE	FALSE	FALSE	FALSE	FALSE	FALSE	FALSE	FALSE	FALSE
231	ADRENAL GLAND DEVELOPMENT%GOBP%GO:0030325	-1.08326	0.924363	TRUE	FALSE	FALSE	FALSE	FALSE	FALSE	FALSE	FALSE	FALSE
232	ADRENALINE,NORADRENALINE INHIBITS INSULIN SECRETION%REACTOME%R-HSA-400042.2	-1.54453	-0.832688	TRUE	FALSE	FALSE	FALSE	FALSE	FALSE	FALSE	FALSE	FALSE
233	ADRENERGIC RECEPTOR BINDING%GOMF%GO:0031690	0.757058	0.623658	TRUE	FALSE	FALSE	FALSE	FALSE	FALSE	FALSE	FALSE	FALSE
234	ADRENERGIC RECEPTOR SIGNALING PATHWAY%GOBP%GO:0071875	-1.25721	1.15258	TRUE	FALSE	FALSE	FALSE	FALSE	FALSE	FALSE	FALSE	FALSE
235	ADULT BEHAVIOR%GOBP%GO:0030534	-2.05602	-1.00859	TRUE	TRUE	FALSE	FALSE	FALSE	FALSE	FALSE	FALSE	FALSE
236	ADULT LOCOMOTORY BEHAVIOR%GOBP%GO:0008344	-1.85441	0.958337	TRUE	TRUE	FALSE	FALSE	FALSE	FALSE	FALSE	FALSE	FALSE
237	ADULT WALKING BEHAVIOR%GOBP%GO:0007628	-1.4761	-0.732148	TRUE	FALSE	FALSE	FALSE	FALSE	FALSE	FALSE	FALSE	FALSE
238	ADVANCED GLYCOSYLATION ENDPRODUCT RECEPTOR SIGNALING%REACTOME DATABASE ID RELEASE 81%879415	-1.03247	0.845916	TRUE	FALSE	FALSE	FALSE	FALSE	FALSE	FALSE	FALSE	FALSE
239	AEROBIC ELECTRON TRANSPORT CHAIN%GOBP%GO:0019646	-1.71511	1.63215	TRUE	TRUE	TRUE	FALSE	FALSE	FALSE	FALSE	FALSE	FALSE
240	AEROBIC RESPIRATION I (CYTOCHROME C)%BIOCYC%PWY-3781	-1.59817	1.81233	TRUE	TRUE	TRUE	FALSE	FALSE	FALSE	FALSE	FALSE	FALSE
241	AEROBIC RESPIRATION%GOBP%GO:0009060	-1.94166	1.68297	TRUE	TRUE	TRUE	FALSE	FALSE	FALSE	FALSE	FALSE	FALSE
242	AFLATOXIN ACTIVATION AND DETOXIFICATION%REACTOME%R-HSA-5423646.4	1.09354	-0.763717	TRUE	FALSE	FALSE	FALSE	FALSE	FALSE	FALSE	FALSE	FALSE
243	AGE/RAGE PATHWAY%WIKIPATHWAYS_20220510%WP2324%HOMO SAPIENS	0.940398	1.06485	TRUE	FALSE	FALSE	FALSE	FALSE	FALSE	FALSE	FALSE	FALSE
244	AGGREPHAGY%REACTOME%R-HSA-9646399.3	-2.10231	1.09273	TRUE	TRUE	FALSE	FALSE	FALSE	FALSE	FALSE	FALSE	FALSE
245	AGGRESOME%GOCC%GO:0016235	0.960711	1.29356	TRUE	FALSE	FALSE	FALSE	FALSE	FALSE	FALSE	FALSE	FALSE
246	AGING%GOBP%GO:0007568	1.08111	1.49431	TRUE	FALSE	FALSE	FALSE	FALSE	FALSE	FALSE	FALSE	FALSE
247	AICA-RIBOSIDURIA%PATHWHIZ%PW000082	-1.16758	1.33525	TRUE	FALSE	FALSE	FALSE	FALSE	FALSE	FALSE	FALSE	FALSE
248	AIRWAY SMOOTH MUSCLE CELL CONTRACTION%WIKIPATHWAYS_20220510%WP4962%HOMO SAPIENS	-1.61247	-0.896103	TRUE	FALSE	FALSE	FALSE	FALSE	FALSE	FALSE	FALSE	FALSE
249	AKT PHOSPHORYLATES TARGETS IN THE CYTOSOL%REACTOME%R-HSA-198323.4	-0.909035	-0.806302	TRUE	FALSE	FALSE	FALSE	FALSE	FALSE	FALSE	FALSE	FALSE
250	ALANINE TRANSMEMBRANE TRANSPORTER ACTIVITY%GOMF%GO:0022858	-1.06019	-1.11045	TRUE	FALSE	FALSE	FALSE	FALSE	FALSE	FALSE	FALSE	FALSE
251	ALANINE TRANSPORT%GOBP%GO:0032328	-1.07923	-1.06208	TRUE	FALSE	FALSE	FALSE	FALSE	FALSE	FALSE	FALSE	FALSE
252	ALANINE TRANSPORT%GOMF%GO:0032328	-1.06782	-1.11892	TRUE	FALSE	FALSE	FALSE	FALSE	FALSE	FALSE	FALSE	FALSE
253	ALCOHOL BINDING%GOMF%GO:0043178	-1.06304	1.04305	TRUE	FALSE	FALSE	FALSE	FALSE	FALSE	FALSE	FALSE	FALSE
254	ALCOHOL BIOSYNTHETIC PROCESS%GOBP%GO:0046165	-1.22271	1.21931	TRUE	FALSE	FALSE	FALSE	FALSE	FALSE	FALSE	FALSE	FALSE
255	ALCOHOL CATABOLIC PROCESS%GOBP%GO:0046164	0.940852	-0.75744	TRUE	FALSE	FALSE	FALSE	FALSE	FALSE	FALSE	FALSE	FALSE
256	ALCOHOL DEHYDROGENASE (NADP+) ACTIVITY%GOMF%GO:0008106	-0.595524	1.18888	TRUE	FALSE	FALSE	FALSE	FALSE	FALSE	FALSE	FALSE	FALSE
257	ALCOHOL METABOLIC PROCESS%GOBP%GO:0006066	-1.09236	1.08523	TRUE	FALSE	FALSE	FALSE	FALSE	FALSE	FALSE	FALSE	FALSE
258	ALCOHOL METABOLIC PROCESS%GOMF%GO:0006066	1.11248	1.04175	TRUE	FALSE	FALSE	FALSE	FALSE	FALSE	FALSE	FALSE	FALSE
259	ALDEHYDE CATABOLIC PROCESS%GOBP%GO:0046185	-1.23896	0.805504	TRUE	FALSE	FALSE	FALSE	FALSE	FALSE	FALSE	FALSE	FALSE
260	ALDEHYDE DEHYDROGENASE (NAD+) ACTIVITY%GOMF%GO:0004029	0.872675	1.009	TRUE	FALSE	FALSE	FALSE	FALSE	FALSE	FALSE	FALSE	FALSE
261	ALDEHYDE DEHYDROGENASE [NAD(P)+] ACTIVITY%GOMF%GO:0004030	0.701368	1.10363	TRUE	FALSE	FALSE	FALSE	FALSE	FALSE	FALSE	FALSE	FALSE
262	ALDITOL METABOLIC PROCESS%GOBP%GO:0019400	-1.09603	0.992453	TRUE	FALSE	FALSE	FALSE	FALSE	FALSE	FALSE	FALSE	FALSE
263	ALDITOL PHOSPHATE METABOLIC PROCESS%GOBP%GO:0052646	0.735529	1.00112	TRUE	FALSE	FALSE	FALSE	FALSE	FALSE	FALSE	FALSE	FALSE
264	ALDO-KETO REDUCTASE (NADP) ACTIVITY%GOMF%GO:0004033	-0.648676	0.737995	TRUE	FALSE	FALSE	FALSE	FALSE	FALSE	FALSE	FALSE	FALSE
265	ALENDRONATE ACTION PATHWAY%PATHWHIZ%PW000137	-1.51261	1.61933	TRUE	FALSE	FALSE	FALSE	FALSE	FALSE	FALSE	FALSE	FALSE
266	ALFENTANIL ACTION PATHWAY%PATHWHIZ%PW000419	-1.7366	-0.721527	TRUE	TRUE	FALSE	FALSE	FALSE	FALSE	FALSE	FALSE	FALSE
267	ALK MUTANTS BIND TKIS%REACTOME DATABASE ID RELEASE 81%9700645	-1.47101	-0.510674	TRUE	FALSE	FALSE	FALSE	FALSE	FALSE	FALSE	FALSE	FALSE
268	ALK1 SIGNALING EVENTS%PATHWAY INTERACTION DATABASE NCI-NATURE CURATED DATA%ALK1 SIGNALING EVENTS	1.85119	1.41879	TRUE	TRUE	FALSE	FALSE	FALSE	FALSE	FALSE	FALSE	FALSE
269	ALKALI METAL ION BINDING%GOMF%GO:0031420	-1.31962	0.923496	TRUE	FALSE	FALSE	FALSE	FALSE	FALSE	FALSE	FALSE	FALSE
270	ALLOGRAFT REJECTION%WIKIPATHWAYS_20220510%WP2328%HOMO SAPIENS	1.80676	1.48416	TRUE	TRUE	FALSE	FALSE	FALSE	FALSE	FALSE	FALSE	FALSE
271	ALPHA 6 BETA 4 SIGNALING PATHWAY%WIKIPATHWAYS_20220510%WP244%HOMO SAPIENS	-0.988578	1.26866	TRUE	FALSE	FALSE	FALSE	FALSE	FALSE	FALSE	FALSE	FALSE
272	ALPHA ADRENERGIC RECEPTOR SIGNALING PATHWAY%PANTHER PATHWAY%P00002	-1.83249	-0.862116	TRUE	TRUE	FALSE	FALSE	FALSE	FALSE	FALSE	FALSE	FALSE
273	ALPHA-ACTININ BINDING%GOMF%GO:0051393	1.11399	0.995207	TRUE	FALSE	FALSE	FALSE	FALSE	FALSE	FALSE	FALSE	FALSE
274	ALPHA-AMINO ACID BIOSYNTHETIC PROCESS%GOBP%GO:1901607	0.901868	1.4003	TRUE	FALSE	FALSE	FALSE	FALSE	FALSE	FALSE	FALSE	FALSE
275	ALPHA-AMINO ACID CATABOLIC PROCESS%GOBP%GO:1901606	1.26879	0.989103	TRUE	FALSE	FALSE	FALSE	FALSE	FALSE	FALSE	FALSE	FALSE
276	ALPHA-AMINO ACID METABOLIC PROCESS%GOBP%GO:1901605	1.07903	1.08763	TRUE	FALSE	FALSE	FALSE	FALSE	FALSE	FALSE	FALSE	FALSE
277	ALPHA-BETA T CELL ACTIVATION INVOLVED IN IMMUNE RESPONSE%GOBP%GO:0002287	1.28902	-1.18079	TRUE	FALSE	FALSE	FALSE	FALSE	FALSE	FALSE	FALSE	FALSE
278	ALPHA-BETA T CELL ACTIVATION%GOBP%GO:0046631	1.35203	-0.886252	TRUE	FALSE	FALSE	FALSE	FALSE	FALSE	FALSE	FALSE	FALSE
279	ALPHA-BETA T CELL DIFFERENTIATION INVOLVED IN IMMUNE RESPONSE%GOBP%GO:0002293	1.31714	-1.18209	TRUE	FALSE	FALSE	FALSE	FALSE	FALSE	FALSE	FALSE	FALSE
280	ALPHA-BETA T CELL DIFFERENTIATION%GOBP%GO:0046632	1.29678	-0.988966	TRUE	FALSE	FALSE	FALSE	FALSE	FALSE	FALSE	FALSE	FALSE
281	ALPHA-BETA T CELL LINEAGE COMMITMENT%GOBP%GO:0002363	1.50439	0.793994	TRUE	FALSE	FALSE	FALSE	FALSE	FALSE	FALSE	FALSE	FALSE
282	ALPHA-LINOLENIC (OMEGA3) AND LINOLEIC (OMEGA6) ACID METABOLISM%REACTOME%R-HSA-2046104.1	1.07559	0.78523	TRUE	FALSE	FALSE	FALSE	FALSE	FALSE	FALSE	FALSE	FALSE
283	ALPHA-LINOLENIC ACID (ALA) METABOLISM%REACTOME%R-HSA-2046106.1	1.09535	0.770277	TRUE	FALSE	FALSE	FALSE	FALSE	FALSE	FALSE	FALSE	FALSE
284	ALPHA-MANNOSIDASE ACTIVITY%GOMF%GO:0004559	0.581923	0.961848	TRUE	FALSE	FALSE	FALSE	FALSE	FALSE	FALSE	FALSE	FALSE
285	ALPHA-SYNUCLEIN SIGNALING%PATHWAY INTERACTION DATABASE NCI-NATURE CURATED DATA%ALPHA-SYNUCLEIN SIGNALING	-1.00415	-0.886988	TRUE	FALSE	FALSE	FALSE	FALSE	FALSE	FALSE	FALSE	FALSE
286	ALPHA-TUBULIN BINDING%GOMF%GO:0043014	-1.45267	-0.71012	TRUE	FALSE	FALSE	FALSE	FALSE	FALSE	FALSE	FALSE	FALSE
287	ALPHA4 BETA1 INTEGRIN SIGNALING EVENTS%PATHWAY INTERACTION DATABASE NCI-NATURE CURATED DATA%ALPHA4 BETA1 INTEGRIN SIGNALING EVENTS	0.820196	1.53998	TRUE	FALSE	FALSE	FALSE	FALSE	FALSE	FALSE	FALSE	FALSE
288	ALPHA6 BETA4 INTEGRIN-LIGAND INTERACTIONS%PATHWAY INTERACTION DATABASE NCI-NATURE CURATED DATA%ALPHA6 BETA4 INTEGRIN-LIGAND INTERACTIONS	1.15674	1.3848	TRUE	FALSE	FALSE	FALSE	FALSE	FALSE	FALSE	FALSE	FALSE
289	ALPHA6BETA4INTEGRIN%IOB%ALPHA6BETA4INTEGRIN	1.11093	1.64649	TRUE	FALSE	FALSE	FALSE	FALSE	FALSE	FALSE	FALSE	FALSE
290	ALPHA9 BETA1 INTEGRIN SIGNALING EVENTS%PATHWAY INTERACTION DATABASE NCI-NATURE CURATED DATA%ALPHA9 BETA1 INTEGRIN SIGNALING EVENTS	1.57054	1.57752	TRUE	FALSE	FALSE	FALSE	FALSE	FALSE	FALSE	FALSE	FALSE
291	ALPK1 SIGNALING PATHWAY%REACTOME%R-HSA-9645460.2	-0.690451	0.785558	TRUE	FALSE	FALSE	FALSE	FALSE	FALSE	FALSE	FALSE	FALSE
292	ALPRENOLOL ACTION PATHWAY%SMPDB%SMP0000297	-1.35601	1.55624	TRUE	FALSE	FALSE	FALSE	FALSE	FALSE	FALSE	FALSE	FALSE
293	ALSTROM SYNDROME%WIKIPATHWAYS_20220510%WP5202%HOMO SAPIENS	-0.755147	-0.695741	TRUE	FALSE	FALSE	FALSE	FALSE	FALSE	FALSE	FALSE	FALSE
294	ALTEPLASE ACTION PATHWAY%PATHWHIZ%PW000302	0.844758	-0.836435	TRUE	FALSE	FALSE	FALSE	FALSE	FALSE	FALSE	FALSE	FALSE
295	ALTERNATIVE MRNA SPLICING, VIA SPLICEOSOME%GOBP%GO:0000380	-1.00706	0.757288	TRUE	FALSE	FALSE	FALSE	FALSE	FALSE	FALSE	FALSE	FALSE
296	ALVIMOPAN ACTION PATHWAY%SMPDB%SMP0000685	-1.77839	-0.733857	TRUE	TRUE	FALSE	FALSE	FALSE	FALSE	FALSE	FALSE	FALSE
297	ALZHEIMER DISEASE-AMYLOID SECRETASE PATHWAY%PANTHER PATHWAY%P00003	-1.91793	0.916576	TRUE	TRUE	FALSE	FALSE	FALSE	FALSE	FALSE	FALSE	FALSE
298	ALZHEIMER DISEASE-PRESENILIN PATHWAY%PANTHER PATHWAY%P00004	0.826586	1.73428	TRUE	FALSE	TRUE	FALSE	FALSE	FALSE	FALSE	FALSE	FALSE
299	ALZHEIMER'S DISEASE AND MIRNA EFFECTS%WIKIPATHWAYS_20220510%WP2059%HOMO SAPIENS	-2.06827	1.22468	TRUE	TRUE	FALSE	FALSE	FALSE	FALSE	FALSE	FALSE	FALSE
300	ALZHEIMER'S DISEASE%WIKIPATHWAYS_20220510%WP5124%HOMO SAPIENS	-2.03458	1.25616	TRUE	TRUE	FALSE	FALSE	FALSE	FALSE	FALSE	FALSE	FALSE
301	AMB2 INTEGRIN SIGNALING%PATHWAY INTERACTION DATABASE NCI-NATURE CURATED DATA%AMB2 INTEGRIN SIGNALING	1.40684	1.01492	TRUE	FALSE	FALSE	FALSE	FALSE	FALSE	FALSE	FALSE	FALSE
302	AMEBOIDAL-TYPE CELL MIGRATION%GOBP%GO:0001667	1.35119	1.1917	TRUE	FALSE	FALSE	FALSE	FALSE	FALSE	FALSE	FALSE	FALSE
303	AMELOGENESIS%GOBP%GO:0097186	0.79455	-1.33169	TRUE	FALSE	FALSE	FALSE	FALSE	FALSE	FALSE	FALSE	FALSE
304	AMIDE BINDING%GOMF%GO:0033218	-1.48307	0.783137	TRUE	TRUE	FALSE	FALSE	FALSE	FALSE	FALSE	FALSE	FALSE
305	AMIDE BIOSYNTHETIC PROCESS%GOBP%GO:0043604	-1.66073	1.55373	TRUE	TRUE	TRUE	FALSE	FALSE	FALSE	FALSE	FALSE	FALSE
306	AMIDE BIOSYNTHETIC PROCESS%GOMF%GO:0043604	-1.97464	0.905859	TRUE	TRUE	FALSE	FALSE	FALSE	FALSE	FALSE	FALSE	FALSE
307	AMIDE TRANSMEMBRANE TRANSPORTER ACTIVITY%GOMF%GO:0042887	1.6016	-1.49614	TRUE	FALSE	FALSE	FALSE	FALSE	FALSE	FALSE	FALSE	FALSE
308	AMIDE TRANSPORT%GOBP%GO:0042886	-1.02924	-1.26478	TRUE	FALSE	FALSE	FALSE	FALSE	FALSE	FALSE	FALSE	FALSE
309	AMIDE TRANSPORT%GOMF%GO:0042886	1.46369	-1.41761	TRUE	FALSE	FALSE	FALSE	FALSE	FALSE	FALSE	FALSE	FALSE
310	AMILORIDE ACTION PATHWAY%SMPDB%SMP0000133	-0.945423	0.662342	TRUE	FALSE	FALSE	FALSE	FALSE	FALSE	FALSE	FALSE	FALSE
311	AMINE BIOSYNTHETIC PROCESS%GOBP%GO:0009309	-0.978731	1.14979	TRUE	FALSE	FALSE	FALSE	FALSE	FALSE	FALSE	FALSE	FALSE
312	AMINE CATABOLIC PROCESS%GOBP%GO:0009310	1.21335	-0.674676	TRUE	FALSE	FALSE	FALSE	FALSE	FALSE	FALSE	FALSE	FALSE
313	AMINE LIGAND-BINDING RECEPTORS%REACTOME DATABASE ID RELEASE 81%375280	-1.36386	-0.814632	TRUE	FALSE	FALSE	FALSE	FALSE	FALSE	FALSE	FALSE	FALSE
314	AMINE METABOLIC PROCESS%GOBP%GO:0009308	1.02828	1.10557	TRUE	FALSE	FALSE	FALSE	FALSE	FALSE	FALSE	FALSE	FALSE
315	AMINO ACID ACTIVATION%GOBP%GO:0043038	-1.65466	1.1002	TRUE	TRUE	FALSE	FALSE	FALSE	FALSE	FALSE	FALSE	FALSE
316	AMINO ACID AND DERIVATIVE METABOLISM%REACTOME DATABASE ID RELEASE 81%71291	-1.13451	1.50507	TRUE	FALSE	FALSE	FALSE	FALSE	FALSE	FALSE	FALSE	FALSE
317	AMINO ACID BINDING%GOMF%GO:0016597	-1.32228	0.948654	TRUE	FALSE	FALSE	FALSE	FALSE	FALSE	FALSE	FALSE	FALSE
318	AMINO ACID IMPORT ACROSS PLASMA MEMBRANE%GOBP%GO:0089718	0.93674	0.795206	TRUE	FALSE	FALSE	FALSE	FALSE	FALSE	FALSE	FALSE	FALSE
319	AMINO ACID METABOLISM%WIKIPATHWAYS_20220510%WP3925%HOMO SAPIENS	-1.22429	1.15461	TRUE	FALSE	FALSE	FALSE	FALSE	FALSE	FALSE	FALSE	FALSE
320	AMINO ACID TRANSMEMBRANE TRANSPORT%GOBP%GO:0003333	0.851908	-0.968053	TRUE	FALSE	FALSE	FALSE	FALSE	FALSE	FALSE	FALSE	FALSE
321	AMINO ACID TRANSMEMBRANE TRANSPORT%GOMF%GO:0003333	-0.987415	-0.989297	TRUE	FALSE	FALSE	FALSE	FALSE	FALSE	FALSE	FALSE	FALSE
322	AMINO ACID TRANSMEMBRANE TRANSPORTER ACTIVITY%GOMF%GO:0015171	-0.970921	-0.993707	TRUE	FALSE	FALSE	FALSE	FALSE	FALSE	FALSE	FALSE	FALSE
323	AMINO ACID TRANSPORT ACROSS THE PLASMA MEMBRANE%REACTOME%R-HSA-352230.3	-0.75338	-0.785209	TRUE	FALSE	FALSE	FALSE	FALSE	FALSE	FALSE	FALSE	FALSE
324	AMINO ACID TRANSPORT%GOBP%GO:0006865	-0.857763	-1.06334	TRUE	FALSE	FALSE	FALSE	FALSE	FALSE	FALSE	FALSE	FALSE
325	AMINO ACID TRANSPORT%GOMF%GO:0006865	-0.978676	-0.986184	TRUE	FALSE	FALSE	FALSE	FALSE	FALSE	FALSE	FALSE	FALSE
326	AMINO ACID:CATION SYMPORTER ACTIVITY%GOMF%GO:0005416	-0.974151	-0.948561	TRUE	FALSE	FALSE	FALSE	FALSE	FALSE	FALSE	FALSE	FALSE
327	AMINO ACID:SODIUM SYMPORTER ACTIVITY%GOMF%GO:0005283	-1.10373	-0.690883	TRUE	FALSE	FALSE	FALSE	FALSE	FALSE	FALSE	FALSE	FALSE
328	AMINO ACIDS REGULATE MTORC1%REACTOME%R-HSA-9639288.2	-1.32742	1.22433	TRUE	FALSE	FALSE	FALSE	FALSE	FALSE	FALSE	FALSE	FALSE
329	AMINO SUGAR BIOSYNTHETIC PROCESS%GOBP%GO:0046349	-1.22382	-0.559116	TRUE	FALSE	FALSE	FALSE	FALSE	FALSE	FALSE	FALSE	FALSE
330	AMINO SUGAR CATABOLIC PROCESS%GOBP%GO:0046348	1.5268	-0.637076	TRUE	FALSE	FALSE	FALSE	FALSE	FALSE	FALSE	FALSE	FALSE
331	AMINO SUGAR METABOLIC PROCESS%GOBP%GO:0006040	0.940182	0.644964	TRUE	FALSE	FALSE	FALSE	FALSE	FALSE	FALSE	FALSE	FALSE
332	AMINO SUGAR METABOLISM%PATHWHIZ%PW000008	-1.3137	0.739819	TRUE	FALSE	FALSE	FALSE	FALSE	FALSE	FALSE	FALSE	FALSE
333	AMINO-ACID BETAINE METABOLIC PROCESS%GOBP%GO:0006577	1.59435	0.558185	TRUE	FALSE	FALSE	FALSE	FALSE	FALSE	FALSE	FALSE	FALSE
334	AMINOACYL-TRNA EDITING ACTIVITY%GOMF%GO:0002161	-1.35545	1.01592	TRUE	FALSE	FALSE	FALSE	FALSE	FALSE	FALSE	FALSE	FALSE
335	AMINOACYL-TRNA LIGASE ACTIVITY%GOMF%GO:0004812	-1.68218	1.13797	TRUE	TRUE	FALSE	FALSE	FALSE	FALSE	FALSE	FALSE	FALSE
336	AMINOACYL-TRNA METABOLISM INVOLVED IN TRANSLATIONAL FIDELITY%GOBP%GO:0106074	-1.328	1.02128	TRUE	FALSE	FALSE	FALSE	FALSE	FALSE	FALSE	FALSE	FALSE
337	AMINOACYL-TRNA METABOLISM INVOLVED IN TRANSLATIONAL FIDELITY%GOMF%GO:0106074	-1.367	1.00293	TRUE	FALSE	FALSE	FALSE	FALSE	FALSE	FALSE	FALSE	FALSE
338	AMINOACYL-TRNA SYNTHETASE MULTIENZYME COMPLEX%GOCC%GO:0017101	-1.51267	0.748054	TRUE	FALSE	FALSE	FALSE	FALSE	FALSE	FALSE	FALSE	FALSE
339	AMINOCAPROIC ACID ACTION PATHWAY%PATHWHIZ%PW000308	0.819799	-0.830071	TRUE	FALSE	FALSE	FALSE	FALSE	FALSE	FALSE	FALSE	FALSE
340	AMINOGLYCAN BIOSYNTHETIC PROCESS%GOBP%GO:0006023	0.874247	-1.46305	TRUE	FALSE	FALSE	FALSE	FALSE	FALSE	FALSE	FALSE	FALSE
341	AMINOGLYCAN CATABOLIC PROCESS%GOBP%GO:0006026	1.79221	0.956581	TRUE	TRUE	FALSE	FALSE	FALSE	FALSE	FALSE	FALSE	FALSE
342	AMINOGLYCAN METABOLIC PROCESS%GOBP%GO:0006022	1.45089	-1.14381	TRUE	TRUE	FALSE	FALSE	FALSE	FALSE	FALSE	FALSE	FALSE
343	AMINOPEPTIDASE ACTIVITY%GOMF%GO:0004177	0.806248	-0.766788	TRUE	FALSE	FALSE	FALSE	FALSE	FALSE	FALSE	FALSE	FALSE
344	AMIODARONE ACTION PATHWAY%PATHWHIZ%PW000642	-1.43232	1.63867	TRUE	FALSE	TRUE	FALSE	FALSE	FALSE	FALSE	FALSE	FALSE
345	AMLODIPINE ACTION PATHWAY%PATHWHIZ%PW000391	-1.37079	1.56123	TRUE	FALSE	TRUE	FALSE	FALSE	FALSE	FALSE	FALSE	FALSE
346	AMMONIUM ION METABOLIC PROCESS%GOBP%GO:0097164	-1.18752	-0.62512	TRUE	FALSE	FALSE	FALSE	FALSE	FALSE	FALSE	FALSE	FALSE
347	AMP BINDING%GOMF%GO:0016208	-1.00023	-0.82385	TRUE	FALSE	FALSE	FALSE	FALSE	FALSE	FALSE	FALSE	FALSE
348	AMP BIOSYNTHETIC PROCESS%GOBP%GO:0006167	1.15102	1.67075	TRUE	FALSE	FALSE	FALSE	FALSE	FALSE	FALSE	FALSE	FALSE
349	AMP METABOLIC PROCESS%GOBP%GO:0046033	1.252	1.48764	TRUE	FALSE	FALSE	FALSE	FALSE	FALSE	FALSE	FALSE	FALSE
350	AMP-ACTIVATED PROTEIN KINASE (AMPK) SIGNALING%WIKIPATHWAYS_20220510%WP1403%HOMO SAPIENS	-0.944481	-1.03692	TRUE	FALSE	FALSE	FALSE	FALSE	FALSE	FALSE	FALSE	FALSE
351	AMPA GLUTAMATE RECEPTOR COMPLEX%GOCC%GO:0032281	-1.73323	1.37118	TRUE	TRUE	FALSE	FALSE	FALSE	FALSE	FALSE	FALSE	FALSE
352	AMPHISOME MEMBRANE%GOCC%GO:1904930	-1.44495	1.24628	TRUE	FALSE	FALSE	FALSE	FALSE	FALSE	FALSE	FALSE	FALSE
353	AMPHISOME%GOCC%GO:0044753	-1.39348	1.1699	TRUE	FALSE	FALSE	FALSE	FALSE	FALSE	FALSE	FALSE	FALSE
354	AMPLIFICATION AND EXPANSION OF ONCOGENIC PATHWAYS AS METASTATIC TRAITS%WIKIPATHWAYS_20220510%WP3678%HOMO SAPIENS	1.52133	1.418	TRUE	FALSE	FALSE	FALSE	FALSE	FALSE	FALSE	FALSE	FALSE
355	AMPLIFICATION OF SIGNAL FROM THE KINETOCHORES%REACTOME%R-HSA-141424.2	-1.87831	1.23003	TRUE	TRUE	FALSE	FALSE	FALSE	FALSE	FALSE	FALSE	FALSE
356	AMPLIFICATION OF SIGNAL FROM UNATTACHED KINETOCHORES VIA A MAD2 INHIBITORY SIGNAL%REACTOME%R-HSA-141444.2	-1.87105	1.23767	TRUE	TRUE	FALSE	FALSE	FALSE	FALSE	FALSE	FALSE	FALSE
357	AMYLOID FIBER FORMATION%REACTOME DATABASE ID RELEASE 81%977225	-0.888429	1.20377	TRUE	FALSE	FALSE	FALSE	FALSE	FALSE	FALSE	FALSE	FALSE
358	AMYLOID FIBRIL FORMATION%GOBP%GO:1990000	-0.798536	0.99761	TRUE	FALSE	FALSE	FALSE	FALSE	FALSE	FALSE	FALSE	FALSE
359	AMYLOID PRECURSOR PROTEIN CATABOLIC PROCESS%GOBP%GO:0042987	0.571678	1.27397	TRUE	FALSE	FALSE	FALSE	FALSE	FALSE	FALSE	FALSE	FALSE
360	AMYLOID PRECURSOR PROTEIN METABOLIC PROCESS%GOBP%GO:0042982	-0.712693	1.41954	TRUE	FALSE	FALSE	FALSE	FALSE	FALSE	FALSE	FALSE	FALSE
361	AMYLOID-BETA BINDING%GOMF%GO:0001540	-1.03227	0.619809	TRUE	FALSE	FALSE	FALSE	FALSE	FALSE	FALSE	FALSE	FALSE
362	AMYLOID-BETA CLEARANCE%GOBP%GO:0097242	0.965924	1.16348	TRUE	FALSE	FALSE	FALSE	FALSE	FALSE	FALSE	FALSE	FALSE
363	AMYLOID-BETA METABOLIC PROCESS%GOBP%GO:0050435	-0.846268	1.10002	TRUE	FALSE	FALSE	FALSE	FALSE	FALSE	FALSE	FALSE	FALSE
364	AMYOTROPHIC LATERAL SCLEROSIS (ALS)%WIKIPATHWAYS_20220510%WP2447%HOMO SAPIENS	-0.830914	0.987023	TRUE	FALSE	FALSE	FALSE	FALSE	FALSE	FALSE	FALSE	FALSE
365	ANAPHASE-PROMOTING COMPLEX-DEPENDENT CATABOLIC PROCESS%GOBP%GO:0031145	-1.287	1.51168	TRUE	FALSE	FALSE	FALSE	FALSE	FALSE	FALSE	FALSE	FALSE
366	ANAPHASE-PROMOTING COMPLEX%GOCC%GO:0005680	-1.17464	1.4943	TRUE	FALSE	FALSE	FALSE	FALSE	FALSE	FALSE	FALSE	FALSE
367	ANATOMICAL STRUCTURE ARRANGEMENT%GOBP%GO:0048532	-0.949898	0.754169	TRUE	FALSE	FALSE	FALSE	FALSE	FALSE	FALSE	FALSE	FALSE
368	ANATOMICAL STRUCTURE HOMEOSTASIS%GOBP%GO:0060249	1.07678	1.01072	TRUE	FALSE	FALSE	FALSE	FALSE	FALSE	FALSE	FALSE	FALSE
369	ANATOMICAL STRUCTURE MATURATION%GOBP%GO:0071695	1.02679	1.23164	TRUE	FALSE	FALSE	FALSE	FALSE	FALSE	FALSE	FALSE	FALSE
370	ANATOMICAL STRUCTURE REGRESSION%GOBP%GO:0060033	1.13165	-1.05992	TRUE	FALSE	FALSE	FALSE	FALSE	FALSE	FALSE	FALSE	FALSE
371	ANCHORED COMPONENT OF EXTERNAL SIDE OF PLASMA MEMBRANE%GOCC%GO:0031362	-0.872827	1.25123	TRUE	FALSE	FALSE	FALSE	FALSE	FALSE	FALSE	FALSE	FALSE
372	ANCHORED COMPONENT OF MEMBRANE%GOCC%GO:0031225	-1.77671	0.915465	TRUE	TRUE	FALSE	FALSE	FALSE	FALSE	FALSE	FALSE	FALSE
373	ANCHORED COMPONENT OF PLASMA MEMBRANE%GOCC%GO:0046658	-1.76134	0.774332	TRUE	TRUE	FALSE	FALSE	FALSE	FALSE	FALSE	FALSE	FALSE
374	ANCHORED COMPONENT OF SYNAPTIC MEMBRANE%GOCC%GO:0099144	-1.85796	0.550837	TRUE	TRUE	FALSE	FALSE	FALSE	FALSE	FALSE	FALSE	FALSE
375	ANCHORED COMPONENT OF SYNAPTIC VESICLE MEMBRANE%GOCC%GO:0098993	-1.62482	1.27422	TRUE	FALSE	FALSE	FALSE	FALSE	FALSE	FALSE	TRUE	FALSE
376	ANCHORING OF THE BASAL BODY TO THE PLASMA MEMBRANE%REACTOME%R-HSA-5620912.2	-1.61065	-0.782323	TRUE	TRUE	FALSE	FALSE	FALSE	FALSE	FALSE	FALSE	FALSE
377	ANDROGEN METABOLIC PROCESS%GOBP%GO:0008209	0.723651	-1.25236	TRUE	FALSE	FALSE	FALSE	FALSE	FALSE	FALSE	FALSE	FALSE
378	ANDROGEN RECEPTOR SIGNALING PATHWAY%GOBP%GO:0030521	-1.18365	0.704349	TRUE	FALSE	FALSE	FALSE	FALSE	FALSE	FALSE	FALSE	FALSE
379	ANDROGEN RECEPTOR SIGNALING PATHWAY%WIKIPATHWAYS_20220510%WP138%HOMO SAPIENS	0.942871	1.14071	TRUE	FALSE	FALSE	FALSE	FALSE	FALSE	FALSE	FALSE	FALSE
380	ANDROGENRECEPTOR%IOB%ANDROGENRECEPTOR	-0.95185	1.13032	TRUE	FALSE	FALSE	FALSE	FALSE	FALSE	FALSE	FALSE	FALSE
381	ANDROSTENEDIONE METABOLISM%SMPDB%SMP0030406	-1.08902	0.637822	TRUE	FALSE	FALSE	FALSE	FALSE	FALSE	FALSE	FALSE	FALSE
382	ANGIOGENESIS INVOLVED IN WOUND HEALING%GOBP%GO:0060055	1.29879	1.65591	TRUE	FALSE	TRUE	FALSE	FALSE	FALSE	FALSE	FALSE	FALSE
383	ANGIOGENESIS%GOBP%GO:0001525	1.54801	1.46212	TRUE	TRUE	FALSE	FALSE	FALSE	FALSE	FALSE	FALSE	FALSE
384	ANGIOGENESIS%PANTHER PATHWAY%P00005	-0.901238	1.15309	TRUE	FALSE	FALSE	FALSE	FALSE	FALSE	FALSE	FALSE	FALSE
385	ANGIOGENESIS%WIKIPATHWAYS_20220510%WP1539%HOMO SAPIENS	1.27566	-0.784182	TRUE	FALSE	FALSE	FALSE	FALSE	FALSE	FALSE	FALSE	FALSE
386	ANGIOPOIETIN RECEPTOR TIE2-MEDIATED SIGNALING%PATHWAY INTERACTION DATABASE NCI-NATURE CURATED DATA%ANGIOPOIETIN RECEPTOR TIE2-MEDIATED SIGNALING	1.34981	1.6314	TRUE	FALSE	TRUE	FALSE	FALSE	FALSE	FALSE	FALSE	FALSE
387	ANGIOPOIETIN-LIKE PROTEIN 8 REGULATORY PATHWAY%WIKIPATHWAYS_20220510%WP3915%HOMO SAPIENS	-1.28216	0.610423	TRUE	FALSE	FALSE	FALSE	FALSE	FALSE	FALSE	FALSE	FALSE
388	ANGIOTENSIN II RECEPTOR TYPE 1 PATHWAY%WIKIPATHWAYS_20220510%WP5036%HOMO SAPIENS	1.29888	1.71478	TRUE	FALSE	TRUE	FALSE	FALSE	FALSE	FALSE	FALSE	FALSE
389	ANGIOTENSIN_II-STIMULATED_SIGNALING_THROUGH_G_PROTEINS_AND_BETA-ARRESTIN%PANTHER PATHWAY%P05911	-1.674	0.516369	TRUE	TRUE	FALSE	FALSE	FALSE	FALSE	FALSE	FALSE	FALSE
390	ANILERIDINE ACTION PATHWAY%SMPDB%SMP0000674	-1.77321	-0.754245	TRUE	TRUE	FALSE	FALSE	FALSE	FALSE	FALSE	FALSE	FALSE
391	ANIMAL ORGAN FORMATION%GOBP%GO:0048645	-0.78561	1.20469	TRUE	FALSE	FALSE	FALSE	FALSE	FALSE	FALSE	FALSE	FALSE
392	ANIMAL ORGAN MATURATION%GOBP%GO:0048799	-0.764274	1.10285	TRUE	FALSE	FALSE	FALSE	FALSE	FALSE	FALSE	FALSE	FALSE
393	ANIMAL ORGAN REGENERATION%GOBP%GO:0031100	1.08685	-1.35341	TRUE	FALSE	FALSE	FALSE	FALSE	FALSE	FALSE	FALSE	FALSE
394	ANION CHANNEL ACTIVITY%GOMF%GO:0005253	-1.4179	0.848368	TRUE	FALSE	FALSE	FALSE	FALSE	FALSE	FALSE	FALSE	FALSE
395	ANION HOMEOSTASIS%GOBP%GO:0055081	-0.709269	-1.1385	TRUE	FALSE	FALSE	FALSE	FALSE	FALSE	FALSE	FALSE	FALSE
396	ANION TRANSMEMBRANE TRANSPORT%GOBP%GO:0098656	1.04053	-0.928876	TRUE	FALSE	FALSE	FALSE	FALSE	FALSE	FALSE	FALSE	FALSE
397	ANION TRANSMEMBRANE TRANSPORT%GOMF%GO:0098656	1.0062	-1.12575	TRUE	FALSE	FALSE	FALSE	FALSE	FALSE	FALSE	FALSE	FALSE
398	ANION TRANSMEMBRANE TRANSPORTER ACTIVITY%GOMF%GO:0008509	1.01302	-1.11741	TRUE	FALSE	FALSE	FALSE	FALSE	FALSE	FALSE	FALSE	FALSE
399	ANION TRANSPORT%GOBP%GO:0006820	1.00666	-1.21774	TRUE	FALSE	FALSE	FALSE	FALSE	FALSE	FALSE	FALSE	FALSE
400	ANION TRANSPORT%GOMF%GO:0006820	0.993407	-1.16343	TRUE	FALSE	FALSE	FALSE	FALSE	FALSE	FALSE	FALSE	FALSE
401	ANION:CATION SYMPORTER ACTIVITY%GOMF%GO:0015296	0.747881	-0.775452	TRUE	FALSE	FALSE	FALSE	FALSE	FALSE	FALSE	FALSE	FALSE
402	ANISTREPLASE ACTION PATHWAY%PATHWHIZ%PW000303	0.838948	-0.846592	TRUE	FALSE	FALSE	FALSE	FALSE	FALSE	FALSE	FALSE	FALSE
403	ANKYRIN BINDING%GOMF%GO:0030506	-0.704219	1.40377	TRUE	FALSE	FALSE	FALSE	FALSE	FALSE	FALSE	FALSE	FALSE
404	ANNEALING ACTIVITY%GOMF%GO:0140666	-1.16963	1.44324	TRUE	FALSE	FALSE	FALSE	FALSE	FALSE	FALSE	FALSE	FALSE
405	ANOIKIS%GOBP%GO:0043276	1.11679	0.702162	TRUE	FALSE	FALSE	FALSE	FALSE	FALSE	FALSE	FALSE	FALSE
406	ANTERIOR/POSTERIOR AXIS SPECIFICATION, EMBRYO%GOBP%GO:0008595	-0.886907	1.20837	TRUE	FALSE	FALSE	FALSE	FALSE	FALSE	FALSE	FALSE	FALSE
407	ANTERIOR/POSTERIOR AXIS SPECIFICATION%GOBP%GO:0009948	-1.01454	0.826605	TRUE	FALSE	FALSE	FALSE	FALSE	FALSE	FALSE	FALSE	FALSE
408	ANTERIOR/POSTERIOR PATTERN SPECIFICATION%GOBP%GO:0009952	0.998671	1.10988	TRUE	FALSE	FALSE	FALSE	FALSE	FALSE	FALSE	FALSE	FALSE
409	ANTEROGRADE AXONAL TRANSPORT%GOBP%GO:0008089	-1.76102	-0.921027	TRUE	TRUE	FALSE	FALSE	FALSE	FALSE	FALSE	FALSE	FALSE
410	ANTEROGRADE SYNAPTIC VESICLE TRANSPORT%GOBP%GO:0048490	-1.22704	1.23656	TRUE	FALSE	FALSE	FALSE	FALSE	FALSE	FALSE	FALSE	FALSE
411	ANTEROGRADE TRANS-SYNAPTIC SIGNALING%GOBP%GO:0098916	-2.28704	-0.930216	TRUE	TRUE	FALSE	FALSE	FALSE	FALSE	FALSE	FALSE	FALSE
412	ANTEROGRADE TRANS-SYNAPTIC SIGNALING%GOMF%GO:0098916	-2.07867	0.605791	TRUE	TRUE	FALSE	FALSE	FALSE	FALSE	FALSE	FALSE	FALSE
413	ANTI-INFLAMMATORY RESPONSE FAVOURING LEISHMANIA PARASITE INFECTION%REACTOME DATABASE ID RELEASE 81%9662851	-1.10709	1.01881	TRUE	FALSE	FALSE	FALSE	FALSE	FALSE	FALSE	FALSE	FALSE
414	ANTIBACTERIAL HUMORAL RESPONSE%GOBP%GO:0019731	1.61544	1.6327	TRUE	FALSE	TRUE	FALSE	FALSE	FALSE	FALSE	FALSE	FALSE
415	ANTIGEN ACTIVATES B CELL RECEPTOR (BCR) LEADING TO GENERATION OF SECOND MESSENGERS%REACTOME DATABASE ID RELEASE 81%983695	1.19986	-0.903878	TRUE	FALSE	FALSE	FALSE	FALSE	FALSE	FALSE	FALSE	FALSE
416	ANTIGEN BINDING%GOMF%GO:0003823	1.8115	1.68001	TRUE	TRUE	TRUE	FALSE	FALSE	FALSE	FALSE	FALSE	FALSE
417	ANTIGEN PRESENTATION: FOLDING, ASSEMBLY AND PEPTIDE LOADING OF CLASS I MHC%REACTOME%R-HSA-983170.3	1.50104	1.52647	TRUE	FALSE	FALSE	FALSE	FALSE	FALSE	FALSE	FALSE	FALSE
418	ANTIGEN PROCESSING AND PRESENTATION OF ENDOGENOUS ANTIGEN%GOBP%GO:0019883	1.95744	1.57891	TRUE	TRUE	FALSE	FALSE	FALSE	FALSE	FALSE	FALSE	FALSE
419	ANTIGEN PROCESSING AND PRESENTATION OF ENDOGENOUS PEPTIDE ANTIGEN VIA MHC CLASS I%GOBP%GO:0019885	1.73907	1.30632	TRUE	TRUE	FALSE	FALSE	FALSE	FALSE	FALSE	FALSE	FALSE
420	ANTIGEN PROCESSING AND PRESENTATION OF ENDOGENOUS PEPTIDE ANTIGEN%GOBP%GO:0002483	1.9258	1.64916	TRUE	TRUE	TRUE	FALSE	FALSE	FALSE	FALSE	FALSE	FALSE
421	ANTIGEN PROCESSING AND PRESENTATION OF EXOGENOUS ANTIGEN%GOBP%GO:0019884	1.97092	1.3244	TRUE	TRUE	FALSE	FALSE	FALSE	FALSE	FALSE	FALSE	FALSE
422	ANTIGEN PROCESSING AND PRESENTATION OF EXOGENOUS PEPTIDE ANTIGEN VIA MHC CLASS II%GOBP%GO:0019886	1.76552	-1.08205	TRUE	TRUE	FALSE	FALSE	FALSE	FALSE	FALSE	FALSE	FALSE
423	ANTIGEN PROCESSING AND PRESENTATION OF EXOGENOUS PEPTIDE ANTIGEN%GOBP%GO:0002478	2.013	1.31612	TRUE	TRUE	FALSE	FALSE	FALSE	FALSE	FALSE	FALSE	FALSE
424	ANTIGEN PROCESSING AND PRESENTATION OF PEPTIDE ANTIGEN VIA MHC CLASS I%GOBP%GO:0002474	1.70846	1.63386	TRUE	TRUE	TRUE	FALSE	FALSE	FALSE	FALSE	FALSE	FALSE
425	ANTIGEN PROCESSING AND PRESENTATION OF PEPTIDE ANTIGEN VIA MHC CLASS II%GOBP%GO:0002495	1.62249	-0.960781	TRUE	TRUE	FALSE	FALSE	FALSE	FALSE	FALSE	FALSE	FALSE
426	ANTIGEN PROCESSING AND PRESENTATION OF PEPTIDE ANTIGEN%GOBP%GO:0048002	1.91859	1.32805	TRUE	TRUE	FALSE	FALSE	FALSE	FALSE	FALSE	FALSE	FALSE
427	ANTIGEN PROCESSING AND PRESENTATION OF PEPTIDE OR POLYSACCHARIDE ANTIGEN VIA MHC CLASS II%GOBP%GO:0002504	1.4755	-0.933778	TRUE	FALSE	FALSE	FALSE	FALSE	FALSE	FALSE	FALSE	FALSE
428	ANTIGEN PROCESSING AND PRESENTATION%GOBP%GO:0019882	1.58183	1.11237	TRUE	TRUE	FALSE	FALSE	FALSE	FALSE	FALSE	FALSE	FALSE
429	ANTIGEN PROCESSING-CROSS PRESENTATION%REACTOME DATABASE ID RELEASE 81%1236975	-1.03998	1.21152	TRUE	FALSE	FALSE	FALSE	FALSE	FALSE	FALSE	FALSE	FALSE
430	ANTIGEN PROCESSING: UBIQUITINATION & PROTEASOME DEGRADATION%REACTOME DATABASE ID RELEASE 81%983168	-1.9514	1.19765	TRUE	TRUE	FALSE	FALSE	FALSE	FALSE	FALSE	FALSE	FALSE
431	ANTIGEN RECEPTOR-MEDIATED SIGNALING PATHWAY%GOBP%GO:0050851	1.14939	1.17401	TRUE	FALSE	FALSE	FALSE	FALSE	FALSE	FALSE	FALSE	FALSE
432	ANTIMICROBIAL HUMORAL IMMUNE RESPONSE MEDIATED BY ANTIMICROBIAL PEPTIDE%GOBP%GO:0061844	-0.675757	1.16864	TRUE	FALSE	FALSE	FALSE	FALSE	FALSE	FALSE	FALSE	FALSE
433	ANTIMICROBIAL HUMORAL RESPONSE%GOBP%GO:0019730	1.54241	1.65601	TRUE	FALSE	FALSE	FALSE	FALSE	FALSE	FALSE	FALSE	FALSE
434	ANTIMICROBIAL PEPTIDES%REACTOME%R-HSA-6803157.2	1.13191	0	TRUE	FALSE	FALSE	FALSE	FALSE	FALSE	FALSE	FALSE	FALSE
435	ANTIOXIDANT ACTIVITY%GOMF%GO:0016209	-0.861376	1.43937	TRUE	FALSE	FALSE	FALSE	FALSE	FALSE	FALSE	FALSE	FALSE
436	ANTIPORTER ACTIVITY%GOMF%GO:0015297	0.835994	-0.82942	TRUE	FALSE	FALSE	FALSE	FALSE	FALSE	FALSE	FALSE	FALSE
437	ANTIPYRINE ACTION PATHWAY%SMPDB%SMP0000692	1.69018	0.833844	TRUE	FALSE	FALSE	FALSE	FALSE	FALSE	FALSE	FALSE	FALSE
438	ANTIVIRAL AND ANTI-INFLAMMATORY EFFECTS OF NRF2 ON SARS-COV-2 PATHWAY%WIKIPATHWAYS_20220510%WP5113%HOMO SAPIENS	1.34294	1.08234	TRUE	FALSE	FALSE	FALSE	FALSE	FALSE	FALSE	FALSE	FALSE
439	ANTIVIRAL INNATE IMMUNE RESPONSE%GOBP%GO:0140374	1.06243	1.05315	TRUE	FALSE	FALSE	FALSE	FALSE	FALSE	FALSE	FALSE	FALSE
440	ANTIVIRAL MECHANISM BY IFN-STIMULATED GENES%REACTOME DATABASE ID RELEASE 81%1169410	-1.37927	0.947163	TRUE	FALSE	FALSE	FALSE	FALSE	FALSE	FALSE	FALSE	FALSE
441	ANTRAFENINE ACTION PATHWAY%SMPDB%SMP0000693	1.71667	0.819054	TRUE	TRUE	FALSE	FALSE	FALSE	FALSE	FALSE	FALSE	FALSE
442	AORTA DEVELOPMENT%GOBP%GO:0035904	0.959475	1.71159	TRUE	FALSE	TRUE	FALSE	FALSE	FALSE	FALSE	FALSE	FALSE
443	AORTA MORPHOGENESIS%GOBP%GO:0035909	1.55262	1.74104	TRUE	FALSE	TRUE	FALSE	FALSE	FALSE	FALSE	FALSE	FALSE
444	AORTIC VALVE DEVELOPMENT%GOBP%GO:0003176	1.14709	1.37481	TRUE	FALSE	FALSE	FALSE	FALSE	FALSE	FALSE	FALSE	FALSE
445	AORTIC VALVE MORPHOGENESIS%GOBP%GO:0003180	1.07344	1.25347	TRUE	FALSE	FALSE	FALSE	FALSE	FALSE	FALSE	FALSE	FALSE
446	AP-1 TRANSCRIPTION FACTOR NETWORK%PATHWAY INTERACTION DATABASE NCI-NATURE CURATED DATA%AP-1 TRANSCRIPTION FACTOR NETWORK	1.41929	1.56115	TRUE	FALSE	FALSE	FALSE	FALSE	FALSE	FALSE	FALSE	FALSE
447	AP-2 ADAPTOR COMPLEX BINDING%GOMF%GO:0035612	1.15551	0.642926	TRUE	FALSE	FALSE	FALSE	FALSE	FALSE	FALSE	FALSE	FALSE
448	AP-3 ADAPTOR COMPLEX%GOCC%GO:0030123	-1.50417	-1.08709	TRUE	FALSE	FALSE	FALSE	FALSE	FALSE	FALSE	FALSE	FALSE
449	AP-TYPE MEMBRANE COAT ADAPTOR COMPLEX%GOCC%GO:0030119	-1.78223	-0.993323	TRUE	TRUE	FALSE	FALSE	FALSE	FALSE	FALSE	FALSE	FALSE
450	APAP ADME%REACTOME%R-HSA-9753281.2	1.15289	-1.16029	TRUE	FALSE	FALSE	FALSE	FALSE	FALSE	FALSE	FALSE	FALSE
451	APC C-MEDIATED DEGRADATION OF CELL CYCLE PROTEINS%REACTOME DATABASE ID RELEASE 81%174143	-2.29904	1.04655	TRUE	TRUE	FALSE	FALSE	FALSE	FALSE	FALSE	FALSE	FALSE
452	APC C:CDC20 MEDIATED DEGRADATION OF CYCLIN B%REACTOME%R-HSA-174048.2	-1.45974	1.34689	TRUE	FALSE	FALSE	FALSE	FALSE	FALSE	FALSE	FALSE	FALSE
453	APC C:CDC20 MEDIATED DEGRADATION OF MITOTIC PROTEINS%REACTOME%R-HSA-176409.3	-2.20843	1.22168	TRUE	TRUE	FALSE	FALSE	FALSE	FALSE	FALSE	FALSE	FALSE
454	APC C:CDC20 MEDIATED DEGRADATION OF SECURIN%REACTOME%R-HSA-174154.2	-2.27577	1.14175	TRUE	TRUE	FALSE	FALSE	FALSE	FALSE	FALSE	FALSE	FALSE
455	APC C:CDH1 MEDIATED DEGRADATION OF CDC20 AND OTHER APC C:CDH1 TARGETED PROTEINS IN LATE MITOSIS EARLY G1%REACTOME%R-HSA-174178.3	-2.22038	0.875003	TRUE	TRUE	FALSE	FALSE	FALSE	FALSE	FALSE	FALSE	FALSE
456	APC TRUNCATION MUTANTS HAVE IMPAIRED AXIN BINDING%REACTOME%R-HSA-5467337.1	-1.70152	0.920579	TRUE	TRUE	FALSE	FALSE	FALSE	FALSE	FALSE	FALSE	FALSE
457	APC-CDC20 MEDIATED DEGRADATION OF NEK2A%REACTOME%R-HSA-179409.3	-1.54824	1.46281	TRUE	FALSE	FALSE	FALSE	FALSE	FALSE	FALSE	FALSE	FALSE
458	APC:CDC20 MEDIATED DEGRADATION OF CELL CYCLE PROTEINS PRIOR TO SATISFATION OF THE CELL CYCLE CHECKPOINT%REACTOME DATABASE ID RELEASE 81%179419	-2.21471	1.23471	TRUE	TRUE	FALSE	FALSE	FALSE	FALSE	FALSE	FALSE	FALSE
459	APICAL DENDRITE%GOCC%GO:0097440	-1.28409	0.775072	TRUE	FALSE	FALSE	FALSE	FALSE	FALSE	FALSE	FALSE	FALSE
460	APICAL JUNCTION ASSEMBLY%GOBP%GO:0043297	1.36183	0.710636	TRUE	FALSE	FALSE	FALSE	FALSE	FALSE	FALSE	FALSE	FALSE
461	APICAL JUNCTION COMPLEX%GOCC%GO:0043296	1.27351	0.960369	TRUE	FALSE	FALSE	FALSE	FALSE	FALSE	FALSE	FALSE	FALSE
462	APICAL PART OF CELL%GOCC%GO:0045177	-1.11113	0.956407	TRUE	FALSE	FALSE	FALSE	FALSE	FALSE	FALSE	FALSE	FALSE
463	APICAL PLASMA MEMBRANE%GOCC%GO:0016324	1.16218	0.893032	TRUE	FALSE	FALSE	FALSE	FALSE	FALSE	FALSE	FALSE	FALSE
464	APICAL PROTEIN LOCALIZATION%GOBP%GO:0045176	-0.994691	-0.885822	TRUE	FALSE	FALSE	FALSE	FALSE	FALSE	FALSE	FALSE	FALSE
465	APICOLATERAL PLASMA MEMBRANE%GOCC%GO:0016327	1.22391	1.01389	TRUE	FALSE	FALSE	FALSE	FALSE	FALSE	FALSE	FALSE	FALSE
466	APOLIPOPROTEIN BINDING%GOMF%GO:0034185	1.43566	-0.66646	TRUE	FALSE	FALSE	FALSE	FALSE	FALSE	FALSE	FALSE	FALSE
467	APOPTOSIS INDUCED DNA FRAGMENTATION%REACTOME%R-HSA-140342.3	1.23958	1.5032	TRUE	FALSE	FALSE	FALSE	FALSE	FALSE	FALSE	FALSE	FALSE
468	APOPTOSIS MODULATION AND SIGNALING%WIKIPATHWAYS_20220510%WP1772%HOMO SAPIENS	1.92336	1.03924	TRUE	TRUE	FALSE	FALSE	FALSE	FALSE	FALSE	FALSE	FALSE
469	APOPTOSIS MODULATION BY HSP70%WIKIPATHWAYS_20220510%WP384%HOMO SAPIENS	0.853823	-0.916863	TRUE	FALSE	FALSE	FALSE	FALSE	FALSE	FALSE	FALSE	FALSE
470	APOPTOSIS SIGNALING PATHWAY%PANTHER PATHWAY%P00006	-0.862368	1.03765	TRUE	FALSE	FALSE	FALSE	FALSE	FALSE	FALSE	FALSE	FALSE
471	APOPTOSIS-RELATED NETWORK DUE TO ALTERED NOTCH3 IN OVARIAN CANCER%WIKIPATHWAYS_20220510%WP2864%HOMO SAPIENS	1.06458	0.99076	TRUE	FALSE	FALSE	FALSE	FALSE	FALSE	FALSE	FALSE	FALSE
472	APOPTOSIS%REACTOME%R-HSA-109581.3	-1.48371	1.29841	TRUE	TRUE	FALSE	FALSE	FALSE	FALSE	FALSE	FALSE	FALSE
473	APOPTOSIS%WIKIPATHWAYS_20220510%WP254%HOMO SAPIENS	1.8989	1.09806	TRUE	TRUE	FALSE	FALSE	FALSE	FALSE	FALSE	FALSE	FALSE
474	APOPTOTIC CELL CLEARANCE%GOBP%GO:0043277	1.04742	-0.802265	TRUE	FALSE	FALSE	FALSE	FALSE	FALSE	FALSE	FALSE	FALSE
475	APOPTOTIC CLEAVAGE OF CELLULAR PROTEINS%REACTOME%R-HSA-111465.3	1.18927	1.24774	TRUE	FALSE	FALSE	FALSE	FALSE	FALSE	FALSE	FALSE	FALSE
476	APOPTOTIC EXECUTION PHASE%REACTOME DATABASE ID RELEASE 81%75153	1.25035	1.52927	TRUE	FALSE	FALSE	FALSE	FALSE	FALSE	FALSE	FALSE	FALSE
477	APOPTOTIC FACTOR-MEDIATED RESPONSE%REACTOME%R-HSA-111471.4	0.885266	-0.64179	TRUE	FALSE	FALSE	FALSE	FALSE	FALSE	FALSE	FALSE	FALSE
478	APOPTOTIC MITOCHONDRIAL CHANGES%GOBP%GO:0008637	-1.01618	1.09548	TRUE	FALSE	FALSE	FALSE	FALSE	FALSE	FALSE	FALSE	FALSE
479	APOPTOTIC NUCLEAR CHANGES%GOBP%GO:0030262	1.14015	1.58522	TRUE	FALSE	FALSE	FALSE	FALSE	FALSE	FALSE	FALSE	FALSE
480	APOPTOTIC PROCESS INVOLVED IN DEVELOPMENT%GOBP%GO:1902742	0.989138	0.75934	TRUE	FALSE	FALSE	FALSE	FALSE	FALSE	FALSE	FALSE	FALSE
481	APOPTOTIC PROCESS INVOLVED IN MORPHOGENESIS%GOBP%GO:0060561	1.70738	0.767899	TRUE	TRUE	FALSE	FALSE	FALSE	FALSE	FALSE	FALSE	FALSE
482	APOPTOTIC PROCESS%GOMF%GO:0006915	1.75043	-0.648659	TRUE	TRUE	FALSE	FALSE	FALSE	FALSE	FALSE	FALSE	FALSE
483	APOPTOTIC SIGNALING PATHWAY%GOBP%GO:0097190	1.20212	1.37774	TRUE	FALSE	FALSE	FALSE	FALSE	FALSE	FALSE	FALSE	FALSE
484	APPENDAGE DEVELOPMENT%GOBP%GO:0048736	1.14284	0.827446	TRUE	FALSE	FALSE	FALSE	FALSE	FALSE	FALSE	FALSE	FALSE
485	APPENDAGE MORPHOGENESIS%GOBP%GO:0035107	1.06188	-0.78384	TRUE	FALSE	FALSE	FALSE	FALSE	FALSE	FALSE	FALSE	FALSE
486	APROTININ ACTION PATHWAY%SMPDB%SMP0000288	0.857363	-0.845871	TRUE	FALSE	FALSE	FALSE	FALSE	FALSE	FALSE	FALSE	FALSE
487	AQUAPORIN-MEDIATED TRANSPORT%REACTOME DATABASE ID RELEASE 81%445717	-1.33811	0.961543	TRUE	FALSE	FALSE	FALSE	FALSE	FALSE	FALSE	FALSE	FALSE
488	ARACHIDONATE BIOSYNTHESIS III (6-DESATURASE, MAMMALS)%BIOCYC%PWY-7592	1.16031	1.14247	TRUE	FALSE	FALSE	FALSE	FALSE	FALSE	FALSE	FALSE	FALSE
489	ARACHIDONIC ACID METABOLIC PROCESS%GOBP%GO:0019369	1.22594	1.06244	TRUE	FALSE	FALSE	FALSE	FALSE	FALSE	FALSE	FALSE	FALSE
490	ARACHIDONIC ACID METABOLISM%REACTOME%R-HSA-2142753.5	1.40397	0.837133	TRUE	FALSE	FALSE	FALSE	FALSE	FALSE	FALSE	FALSE	FALSE
491	ARACHIDONIC ACID METABOLISM%SMPDB%SMP0000075	1.67272	0.801744	TRUE	FALSE	FALSE	FALSE	FALSE	FALSE	FALSE	FALSE	FALSE
492	ARACHIDONIC ACID MONOOXYGENASE ACTIVITY%GOMF%GO:0008391	1.6051	0	TRUE	FALSE	FALSE	FALSE	FALSE	FALSE	FALSE	FALSE	FALSE
493	ARBUTAMINE ACTION PATHWAY%SMPDB%SMP0000664	-1.34267	1.57808	TRUE	FALSE	TRUE	FALSE	FALSE	FALSE	FALSE	FALSE	FALSE
494	ARDEPARIN ACTION PATHWAY%SMPDB%SMP0000275	0.831459	-0.838475	TRUE	FALSE	FALSE	FALSE	FALSE	FALSE	FALSE	FALSE	FALSE
495	ARF1 PATHWAY%PATHWAY INTERACTION DATABASE NCI-NATURE CURATED DATA%ARF1 PATHWAY	-1.45362	0.856829	TRUE	FALSE	FALSE	FALSE	FALSE	FALSE	FALSE	FALSE	FALSE
496	ARF6 DOWNSTREAM PATHWAY%PATHWAY INTERACTION DATABASE NCI-NATURE CURATED DATA%ARF6 DOWNSTREAM PATHWAY	-0.806473	1.19089	TRUE	FALSE	FALSE	FALSE	FALSE	FALSE	FALSE	FALSE	FALSE
497	ARF6 SIGNALING EVENTS%PATHWAY INTERACTION DATABASE NCI-NATURE CURATED DATA%ARF6 SIGNALING EVENTS	1.75336	0.890021	TRUE	TRUE	FALSE	FALSE	FALSE	FALSE	FALSE	FALSE	FALSE
498	ARF6 TRAFFICKING EVENTS%PATHWAY INTERACTION DATABASE NCI-NATURE CURATED DATA%ARF6 TRAFFICKING EVENTS	1.11057	1.41938	TRUE	FALSE	FALSE	FALSE	FALSE	FALSE	FALSE	FALSE	FALSE
499	ARGATROBAN ACTION PATHWAY%SMPDB%SMP0000276	0.833283	-0.827404	TRUE	FALSE	FALSE	FALSE	FALSE	FALSE	FALSE	FALSE	FALSE
500	ARGININE AND PROLINE METABOLISM%SMPDB%SMP0000020	-0.820012	0.695886	TRUE	FALSE	FALSE	FALSE	FALSE	FALSE	FALSE	FALSE	FALSE
501	ARGININE METABOLIC PROCESS%GOBP%GO:0006525	1.20981	1.0136	TRUE	FALSE	FALSE	FALSE	FALSE	FALSE	FALSE	FALSE	FALSE
502	ARGININE N-METHYLTRANSFERASE ACTIVITY%GOMF%GO:0016273	-1.4025	-1.32451	TRUE	FALSE	FALSE	FALSE	FALSE	FALSE	FALSE	FALSE	FALSE
503	ARGININE: GLYCINE AMIDINOTRANSFERASE DEFICIENCY (AGAT DEFICIENCY)%PATHWHIZ%PW000084	-0.797875	0.695653	TRUE	FALSE	FALSE	FALSE	FALSE	FALSE	FALSE	FALSE	FALSE
504	ARGININEMIA%PATHWHIZ%PW000183	-1.2109	1.0967	TRUE	FALSE	FALSE	FALSE	FALSE	FALSE	FALSE	FALSE	FALSE
505	ARGININOSUCCINIC ACIDURIA%PATHWHIZ%PW000184	-1.20549	1.11742	TRUE	FALSE	FALSE	FALSE	FALSE	FALSE	FALSE	FALSE	FALSE
506	ARMADILLO REPEAT DOMAIN BINDING%GOMF%GO:0070016	-0.944853	-1.46197	TRUE	FALSE	FALSE	FALSE	FALSE	FALSE	FALSE	FALSE	FALSE
507	AROMATASE ACTIVITY%GOMF%GO:0070330	0.640426	-0.932129	TRUE	FALSE	FALSE	FALSE	FALSE	FALSE	FALSE	FALSE	FALSE
508	AROMATIC AMINO ACID FAMILY METABOLIC PROCESS%GOBP%GO:0009072	1.01502	1.16259	TRUE	FALSE	FALSE	FALSE	FALSE	FALSE	FALSE	FALSE	FALSE
509	AROMATIC AMINO ACID TRANSPORT%GOBP%GO:0015801	0.850849	-1.15225	TRUE	FALSE	FALSE	FALSE	FALSE	FALSE	FALSE	FALSE	FALSE
510	AROMATIC COMPOUND CATABOLIC PROCESS%GOBP%GO:0019439	1.08804	1.62382	TRUE	FALSE	TRUE	FALSE	FALSE	FALSE	FALSE	FALSE	FALSE
511	ARP2/3 COMPLEX BINDING%GOMF%GO:0071933	1.00874	-0.785199	TRUE	FALSE	FALSE	FALSE	FALSE	FALSE	FALSE	FALSE	FALSE
512	ARP2/3 COMPLEX-MEDIATED ACTIN NUCLEATION%GOBP%GO:0034314	-1.2555	0.580568	TRUE	FALSE	FALSE	FALSE	FALSE	FALSE	FALSE	FALSE	FALSE
513	ARRHYTHMOGENIC RIGHT VENTRICULAR CARDIOMYOPATHY%WIKIPATHWAYS_20220510%WP2118%HOMO SAPIENS	-1.04665	0.984533	TRUE	FALSE	FALSE	FALSE	FALSE	FALSE	FALSE	FALSE	FALSE
514	ARTERY DEVELOPMENT%GOBP%GO:0060840	1.03995	1.62028	TRUE	FALSE	TRUE	FALSE	FALSE	FALSE	FALSE	FALSE	FALSE
515	ARTERY MORPHOGENESIS%GOBP%GO:0048844	1.34858	1.72207	TRUE	FALSE	TRUE	FALSE	FALSE	FALSE	FALSE	FALSE	FALSE
516	ARYL HYDROCARBON RECEPTOR PATHWAY%WIKIPATHWAYS_20220510%WP2586%HOMO SAPIENS	-1.07881	0.602912	TRUE	FALSE	FALSE	FALSE	FALSE	FALSE	FALSE	FALSE	FALSE
517	ARYL HYDROCARBON RECEPTOR PATHWAY%WIKIPATHWAYS_20220510%WP2873%HOMO SAPIENS	1.30301	1.25253	TRUE	FALSE	FALSE	FALSE	FALSE	FALSE	FALSE	FALSE	FALSE
518	ASPARAGINE N-LINKED GLYCOSYLATION%REACTOME DATABASE ID RELEASE 81%446203	-1.9377	1.03242	TRUE	TRUE	FALSE	FALSE	FALSE	FALSE	FALSE	FALSE	FALSE
519	ASPARTATE AND ASPARAGINE METABOLISM%REACTOME%R-HSA-8963693.1	-1.4647	-1.08879	TRUE	FALSE	FALSE	FALSE	FALSE	FALSE	FALSE	FALSE	FALSE
520	ASPARTATE FAMILY AMINO ACID BIOSYNTHETIC PROCESS%GOBP%GO:0009067	-1.04116	0.928562	TRUE	FALSE	FALSE	FALSE	FALSE	FALSE	FALSE	FALSE	FALSE
521	ASPARTATE FAMILY AMINO ACID CATABOLIC PROCESS%GOBP%GO:0009068	-1.3738	-1.24173	TRUE	FALSE	FALSE	FALSE	FALSE	FALSE	FALSE	FALSE	FALSE
522	ASPARTATE FAMILY AMINO ACID METABOLIC PROCESS%GOBP%GO:0009066	-1.01804	-0.95374	TRUE	FALSE	FALSE	FALSE	FALSE	FALSE	FALSE	FALSE	FALSE
523	ASPARTATE METABOLISM%SMPDB%SMP0000067	-0.984394	1.39623	TRUE	FALSE	FALSE	FALSE	FALSE	FALSE	FALSE	FALSE	FALSE
524	ASPARTIC-TYPE ENDOPEPTIDASE ACTIVITY%GOMF%GO:0004190	-0.666766	0.865454	TRUE	FALSE	FALSE	FALSE	FALSE	FALSE	FALSE	FALSE	FALSE
525	ASPARTIC-TYPE PEPTIDASE ACTIVITY%GOMF%GO:0070001	-0.658615	0.860461	TRUE	FALSE	FALSE	FALSE	FALSE	FALSE	FALSE	FALSE	FALSE
526	ASSEMBLY AND CELL SURFACE PRESENTATION OF NMDA RECEPTORS%REACTOME%R-HSA-9609736.3	-2.27174	1.15577	TRUE	TRUE	FALSE	FALSE	FALSE	FALSE	FALSE	FALSE	FALSE
527	ASSEMBLY OF ACTIVE LPL AND LIPC LIPASE COMPLEXES%REACTOME%R-HSA-8963889.3	1.36451	1.00331	TRUE	FALSE	FALSE	FALSE	FALSE	FALSE	FALSE	FALSE	FALSE
528	ASSEMBLY OF COLLAGEN FIBRILS AND OTHER MULTIMERIC STRUCTURES%REACTOME DATABASE ID RELEASE 81%2022090	1.86279	1.83298	TRUE	TRUE	TRUE	FALSE	FALSE	FALSE	FALSE	FALSE	FALSE
529	ASSEMBLY OF THE HIV VIRION%REACTOME%R-HSA-175474.1	-1.02229	1.22766	TRUE	FALSE	FALSE	FALSE	FALSE	FALSE	FALSE	FALSE	FALSE
530	ASSEMBLY OF THE ORC COMPLEX AT THE ORIGIN OF REPLICATION%REACTOME DATABASE ID RELEASE 81%68616	0.829704	1.13958	TRUE	FALSE	FALSE	FALSE	FALSE	FALSE	FALSE	FALSE	FALSE
531	ASSEMBLY OF THE PRE-REPLICATIVE COMPLEX%REACTOME%R-HSA-68867.8	-1.72346	1.47197	TRUE	TRUE	FALSE	FALSE	FALSE	FALSE	FALSE	FALSE	FALSE
532	ASSOCIATION OF TRIC CCT WITH TARGET PROTEINS DURING BIOSYNTHESIS%REACTOME DATABASE ID RELEASE 81%390471	-1.42501	1.22507	TRUE	FALSE	FALSE	FALSE	FALSE	FALSE	FALSE	FALSE	FALSE
533	ASSOCIATIVE LEARNING%GOBP%GO:0008306	-1.94828	0.970468	TRUE	TRUE	FALSE	FALSE	FALSE	FALSE	FALSE	FALSE	FALSE
534	ASTRAL MICROTUBULE ORGANIZATION%GOBP%GO:0030953	-0.863053	1.39862	TRUE	FALSE	FALSE	FALSE	FALSE	FALSE	FALSE	FALSE	FALSE
535	ASTROCYTE ACTIVATION%GOBP%GO:0048143	0.971894	1.2449	TRUE	FALSE	FALSE	FALSE	FALSE	FALSE	FALSE	FALSE	FALSE
536	ASTROCYTE DEVELOPMENT%GOBP%GO:0014002	0.876792	1.681	TRUE	FALSE	TRUE	FALSE	FALSE	FALSE	FALSE	FALSE	FALSE
537	ASTROCYTE DIFFERENTIATION%GOBP%GO:0048708	1.04794	1.27887	TRUE	FALSE	FALSE	FALSE	FALSE	FALSE	FALSE	FALSE	FALSE
538	ASTROCYTE PROJECTION%GOCC%GO:0097449	-1.29668	0.813936	TRUE	FALSE	FALSE	FALSE	FALSE	FALSE	FALSE	FALSE	FALSE
539	ASYMMETRIC CELL DIVISION%GOBP%GO:0008356	-0.948045	-0.460506	TRUE	FALSE	FALSE	FALSE	FALSE	FALSE	FALSE	FALSE	FALSE
540	ASYMMETRIC LOCALIZATION OF PCP PROTEINS%REACTOME%R-HSA-4608870.1	-2.13137	1.00127	TRUE	TRUE	FALSE	FALSE	FALSE	FALSE	FALSE	FALSE	FALSE
541	ASYMMETRIC SYNAPSE%GOCC%GO:0032279	-2.23278	0.583366	TRUE	TRUE	FALSE	FALSE	FALSE	FALSE	FALSE	FALSE	FALSE
542	ATAC COMPLEX%GOCC%GO:0140672	0.765607	1.12057	TRUE	FALSE	FALSE	FALSE	FALSE	FALSE	FALSE	FALSE	FALSE
543	ATENOLOL ACTION PATHWAY%SMPDB%SMP0000298	-1.33944	1.5837	TRUE	FALSE	TRUE	FALSE	FALSE	FALSE	FALSE	FALSE	FALSE
544	ATF-2 TRANSCRIPTION FACTOR NETWORK%PATHWAY INTERACTION DATABASE NCI-NATURE CURATED DATA%ATF-2 TRANSCRIPTION FACTOR NETWORK	-0.893793	1.17654	TRUE	FALSE	FALSE	FALSE	FALSE	FALSE	FALSE	FALSE	FALSE
545	ATF4 ACTIVATES GENES IN RESPONSE TO ENDOPLASMIC RETICULUM STRESS%REACTOME%R-HSA-380994.3	-0.873685	1.52244	TRUE	FALSE	FALSE	FALSE	FALSE	FALSE	FALSE	FALSE	FALSE
546	ATF6 (ATF6-ALPHA) ACTIVATES CHAPERONES%REACTOME%R-HSA-381033.2	-1.25854	1.05399	TRUE	FALSE	FALSE	FALSE	FALSE	FALSE	FALSE	FALSE	FALSE
547	ATM PATHWAY%PATHWAY INTERACTION DATABASE NCI-NATURE CURATED DATA%ATM PATHWAY	-1.15414	0.899875	TRUE	FALSE	FALSE	FALSE	FALSE	FALSE	FALSE	FALSE	FALSE
548	ATM SIGNALING IN DEVELOPMENT AND DISEASE %WIKIPATHWAYS_20220510%WP3878%HOMO SAPIENS	-1.47784	0.762295	TRUE	FALSE	FALSE	FALSE	FALSE	FALSE	FALSE	FALSE	FALSE
549	ATM SIGNALING PATHWAY%WIKIPATHWAYS_20220510%WP2516%HOMO SAPIENS	-0.942295	1.25941	TRUE	FALSE	FALSE	FALSE	FALSE	FALSE	FALSE	FALSE	FALSE
550	ATORVASTATIN ACTION PATHWAY%SMPDB%SMP0000131	-1.524	1.62522	TRUE	FALSE	TRUE	FALSE	FALSE	FALSE	FALSE	FALSE	FALSE
551	ATP BIOSYNTHESIS%BIOCYC%PWY-7980	-1.88647	1.80799	TRUE	TRUE	TRUE	FALSE	FALSE	FALSE	FALSE	FALSE	FALSE
552	ATP BIOSYNTHETIC PROCESS%GOBP%GO:0006754	-1.48046	2.05089	TRUE	TRUE	TRUE	FALSE	FALSE	FALSE	FALSE	FALSE	FALSE
553	ATP BIOSYNTHETIC PROCESS%GOMF%GO:0006754	-1.34565	1.75143	TRUE	FALSE	TRUE	FALSE	FALSE	FALSE	FALSE	FALSE	FALSE
554	ATP GENERATION FROM ADP%GOBP%GO:0006757	-1.37654	0.954358	TRUE	FALSE	FALSE	FALSE	FALSE	FALSE	FALSE	FALSE	FALSE
555	ATP HYDROLYSIS ACTIVITY%GOMF%GO:0016887	-1.39133	1.12488	TRUE	TRUE	FALSE	FALSE	FALSE	FALSE	FALSE	FALSE	FALSE
556	ATP METABOLIC PROCESS%GOBP%GO:0046034	-1.47819	1.78623	TRUE	TRUE	TRUE	FALSE	FALSE	FALSE	FALSE	FALSE	FALSE
557	ATP METABOLIC PROCESS%GOMF%GO:0046034	-1.59238	1.76944	TRUE	FALSE	TRUE	FALSE	FALSE	FALSE	FALSE	FALSE	FALSE
558	ATP SYNTHESIS COUPLED ELECTRON TRANSPORT%GOBP%GO:0042773	-1.81251	1.61985	TRUE	TRUE	TRUE	FALSE	FALSE	FALSE	FALSE	FALSE	FALSE
559	ATP TRANSPORT%GOBP%GO:0015867	-1.01468	-0.948421	TRUE	FALSE	FALSE	FALSE	FALSE	FALSE	FALSE	FALSE	FALSE
560	ATP-DEPENDENT ACTIVITY, ACTING ON DNA%GOMF%GO:0008094	-1.07776	1.39111	TRUE	FALSE	FALSE	FALSE	FALSE	FALSE	FALSE	FALSE	FALSE
561	ATP-DEPENDENT ACTIVITY, ACTING ON RNA%GOMF%GO:0008186	-0.883057	1.28916	TRUE	FALSE	FALSE	FALSE	FALSE	FALSE	FALSE	FALSE	FALSE
562	ATP-DEPENDENT ACTIVITY%GOMF%GO:0140657	-1.40166	1.05133	TRUE	TRUE	FALSE	FALSE	FALSE	FALSE	FALSE	FALSE	FALSE
563	ATP-DEPENDENT CHROMATIN REMODELER ACTIVITY%GOMF%GO:0140658	0.622193	1.06952	TRUE	FALSE	FALSE	FALSE	FALSE	FALSE	FALSE	FALSE	FALSE
564	ATP-DEPENDENT DNA DAMAGE SENSOR ACTIVITY%GOMF%GO:0140664	-0.794113	-0.719069	TRUE	FALSE	FALSE	FALSE	FALSE	FALSE	FALSE	FALSE	FALSE
565	ATP-DEPENDENT PROTEIN FOLDING CHAPERONE%GOMF%GO:0140662	-1.89307	1.24266	TRUE	TRUE	FALSE	FALSE	FALSE	FALSE	FALSE	FALSE	FALSE
566	ATPASE ACTIVATOR ACTIVITY%GOMF%GO:0001671	-1.08872	1.03048	TRUE	FALSE	FALSE	FALSE	FALSE	FALSE	FALSE	FALSE	FALSE
567	ATPASE ACTIVITY, COUPLED TO TRANSMEMBRANE MOVEMENT OF IONS, ROTATIONAL MECHANISM%GOMF%GO:0044769	-1.76177	1.4043	TRUE	TRUE	FALSE	FALSE	FALSE	FALSE	FALSE	FALSE	FALSE
568	ATPASE BINDING%GOMF%GO:0051117	-1.28692	1.3061	TRUE	FALSE	FALSE	FALSE	FALSE	FALSE	FALSE	FALSE	FALSE
569	ATPASE COMPLEX%GOCC%GO:1904949	-1.04962	0.892912	TRUE	FALSE	FALSE	FALSE	FALSE	FALSE	FALSE	FALSE	FALSE
570	ATPASE DEPENDENT TRANSMEMBRANE TRANSPORT COMPLEX%GOCC%GO:0098533	-0.994231	1.17243	TRUE	FALSE	FALSE	FALSE	FALSE	FALSE	FALSE	FALSE	FALSE
571	ATPASE REGULATOR ACTIVITY%GOMF%GO:0060590	-0.949309	0.932967	TRUE	FALSE	FALSE	FALSE	FALSE	FALSE	FALSE	FALSE	FALSE
572	ATPASE-COUPLED CATION TRANSMEMBRANE TRANSPORTER ACTIVITY%GOMF%GO:0019829	-1.83799	0.885997	TRUE	TRUE	FALSE	FALSE	FALSE	FALSE	FALSE	FALSE	FALSE
573	ATPASE-COUPLED INTRAMEMBRANE LIPID TRANSPORTER ACTIVITY%GOMF%GO:0140326	0.948407	-0.752597	TRUE	FALSE	FALSE	FALSE	FALSE	FALSE	FALSE	FALSE	FALSE
574	ATPASE-COUPLED ION TRANSMEMBRANE TRANSPORTER ACTIVITY%GOMF%GO:0042625	-1.82187	1.38916	TRUE	TRUE	FALSE	FALSE	FALSE	FALSE	FALSE	FALSE	FALSE
575	ATPASE-COUPLED TRANSMEMBRANE TRANSPORTER ACTIVITY%GOMF%GO:0042626	-1.42487	-1.28112	TRUE	FALSE	FALSE	FALSE	FALSE	FALSE	FALSE	FALSE	FALSE
576	ATR SIGNALING PATHWAY%PATHWAY INTERACTION DATABASE NCI-NATURE CURATED DATA%ATR SIGNALING PATHWAY	-1.58327	0.932306	TRUE	FALSE	FALSE	FALSE	FALSE	FALSE	FALSE	FALSE	FALSE
577	ATRIAL CARDIAC MUSCLE CELL ACTION POTENTIAL%GOBP%GO:0086014	-1.76465	-0.587546	TRUE	TRUE	FALSE	FALSE	FALSE	FALSE	FALSE	FALSE	FALSE
578	ATRIAL CARDIAC MUSCLE CELL TO AV NODE CELL COMMUNICATION%GOBP%GO:0086066	-1.82536	-0.592683	TRUE	TRUE	FALSE	FALSE	FALSE	FALSE	FALSE	FALSE	FALSE
579	ATRIAL CARDIAC MUSCLE CELL TO AV NODE CELL SIGNALING%GOBP%GO:0086026	-1.75978	-0.58204	TRUE	TRUE	FALSE	FALSE	FALSE	FALSE	FALSE	FALSE	FALSE
580	ATRIAL CARDIAC MUSCLE TISSUE DEVELOPMENT%GOBP%GO:0003228	1.06242	1.42744	TRUE	FALSE	FALSE	FALSE	FALSE	FALSE	FALSE	FALSE	FALSE
581	ATRIAL SEPTUM DEVELOPMENT%GOBP%GO:0003283	-0.948362	1.17078	TRUE	FALSE	FALSE	FALSE	FALSE	FALSE	FALSE	FALSE	FALSE
582	ATRIAL SEPTUM MORPHOGENESIS%GOBP%GO:0060413	-0.697819	0.974692	TRUE	FALSE	FALSE	FALSE	FALSE	FALSE	FALSE	FALSE	FALSE
583	ATRIOVENTRICULAR VALVE DEVELOPMENT%GOBP%GO:0003171	1.02689	1.39495	TRUE	FALSE	FALSE	FALSE	FALSE	FALSE	FALSE	FALSE	FALSE
584	ATRIOVENTRICULAR VALVE MORPHOGENESIS%GOBP%GO:0003181	0.963232	1.25803	TRUE	FALSE	FALSE	FALSE	FALSE	FALSE	FALSE	FALSE	FALSE
585	ATTACHMENT AND ENTRY%REACTOME%R-HSA-9694614.4	0.757568	1.13355	TRUE	FALSE	FALSE	FALSE	FALSE	FALSE	FALSE	FALSE	FALSE
586	ATTACHMENT OF MITOTIC SPINDLE MICROTUBULES TO KINETOCHORE%GOBP%GO:0051315	0.667862	-0.737156	TRUE	FALSE	FALSE	FALSE	FALSE	FALSE	FALSE	FALSE	FALSE
587	ATTACHMENT OF SPINDLE MICROTUBULES TO KINETOCHORE%GOBP%GO:0008608	0.686487	0.847421	TRUE	FALSE	FALSE	FALSE	FALSE	FALSE	FALSE	FALSE	FALSE
588	ATTENUATION PHASE%REACTOME DATABASE ID RELEASE 81%3371568	-0.825991	1.60674	TRUE	FALSE	FALSE	FALSE	FALSE	FALSE	FALSE	FALSE	FALSE
589	ATYPICAL NF-KAPPAB PATHWAY%PATHWAY INTERACTION DATABASE NCI-NATURE CURATED DATA%ATYPICAL NF-KAPPAB PATHWAY	1.20145	0.810999	TRUE	FALSE	FALSE	FALSE	FALSE	FALSE	FALSE	FALSE	FALSE
590	AUDITORY RECEPTOR CELL DEVELOPMENT%GOBP%GO:0060117	0.743259	-0.652485	TRUE	FALSE	FALSE	FALSE	FALSE	FALSE	FALSE	FALSE	FALSE
591	AUDITORY RECEPTOR CELL MORPHOGENESIS%GOBP%GO:0002093	1.20872	-0.436781	TRUE	FALSE	FALSE	FALSE	FALSE	FALSE	FALSE	FALSE	FALSE
592	AUDITORY RECEPTOR CELL STEREOCILIUM ORGANIZATION%GOBP%GO:0060088	1.21798	-0.426731	TRUE	FALSE	FALSE	FALSE	FALSE	FALSE	FALSE	FALSE	FALSE
593	AUF1 (HNRNP D0) BINDS AND DESTABILIZES MRNA%REACTOME DATABASE ID RELEASE 81%450408	-2.04458	1.01987	TRUE	TRUE	FALSE	FALSE	FALSE	FALSE	FALSE	FALSE	FALSE
594	AURKA ACTIVATION BY TPX2%REACTOME%R-HSA-8854518.3	-1.65877	0.734671	TRUE	TRUE	FALSE	FALSE	FALSE	FALSE	FALSE	FALSE	FALSE
595	AURORA A SIGNALING%PATHWAY INTERACTION DATABASE NCI-NATURE CURATED DATA%AURORA A SIGNALING	-1.60309	1.29943	TRUE	FALSE	FALSE	FALSE	FALSE	FALSE	FALSE	FALSE	FALSE
596	AURORA B SIGNALING%PATHWAY INTERACTION DATABASE NCI-NATURE CURATED DATA%AURORA B SIGNALING	-1.58005	1.06986	TRUE	FALSE	FALSE	FALSE	FALSE	FALSE	FALSE	FALSE	FALSE
597	AUTODEGRADATION OF CDH1 BY CDH1:APC C%REACTOME%R-HSA-174084.4	-2.19994	1.14655	TRUE	TRUE	FALSE	FALSE	FALSE	FALSE	FALSE	FALSE	FALSE
598	AUTODEGRADATION OF THE E3 UBIQUITIN LIGASE COP1%REACTOME DATABASE ID RELEASE 81%349425	-2.20629	0.964337	TRUE	TRUE	FALSE	FALSE	FALSE	FALSE	FALSE	FALSE	FALSE
599	AUTOLYSOSOME%GOCC%GO:0044754	0.899819	-0.592899	TRUE	FALSE	FALSE	FALSE	FALSE	FALSE	FALSE	FALSE	FALSE
600	AUTONOMIC NERVOUS SYSTEM DEVELOPMENT%GOBP%GO:0048483	0.856733	0.982258	TRUE	FALSE	FALSE	FALSE	FALSE	FALSE	FALSE	FALSE	FALSE
601	AUTOPHAGOSOME ASSEMBLY%GOBP%GO:0000045	-1.45429	-0.803846	TRUE	FALSE	FALSE	FALSE	FALSE	FALSE	FALSE	FALSE	FALSE
602	AUTOPHAGOSOME MATURATION%GOBP%GO:0097352	-1.62099	1.0482	TRUE	FALSE	FALSE	FALSE	FALSE	FALSE	FALSE	FALSE	FALSE
603	AUTOPHAGOSOME MEMBRANE%GOCC%GO:0000421	-1.42044	1.02531	TRUE	FALSE	FALSE	FALSE	FALSE	FALSE	FALSE	FALSE	FALSE
604	AUTOPHAGOSOME ORGANIZATION%GOBP%GO:1905037	-1.29466	-0.822392	TRUE	FALSE	FALSE	FALSE	FALSE	FALSE	FALSE	FALSE	FALSE
605	AUTOPHAGOSOME%GOCC%GO:0005776	-1.21666	0.870309	TRUE	FALSE	FALSE	FALSE	FALSE	FALSE	FALSE	FALSE	FALSE
606	AUTOPHAGY OF MITOCHONDRION%GOBP%GO:0000422	-1.67467	-0.839771	TRUE	FALSE	FALSE	FALSE	FALSE	FALSE	FALSE	FALSE	FALSE
607	AUTOPHAGY OF NUCLEUS%GOBP%GO:0044804	-1.09441	-1.10185	TRUE	FALSE	FALSE	FALSE	FALSE	FALSE	FALSE	FALSE	FALSE
608	AUTOPHAGY%GOBP%GO:0006914	-1.48035	1.01213	TRUE	TRUE	FALSE	FALSE	FALSE	FALSE	FALSE	FALSE	FALSE
609	AUTOPHAGY%REACTOME DATABASE ID RELEASE 81%9612973	-1.93251	1.30204	TRUE	TRUE	FALSE	FALSE	FALSE	FALSE	FALSE	FALSE	FALSE
610	AUTOPHAGY%WIKIPATHWAYS_20220510%WP4923%HOMO SAPIENS	-1.41737	0.701933	TRUE	FALSE	FALSE	FALSE	FALSE	FALSE	FALSE	FALSE	FALSE
611	AUTOSOMAL RECESSIVE OSTEOPETROSIS PATHWAYS%WIKIPATHWAYS_20220510%WP4788%HOMO SAPIENS	-0.937022	0.718856	TRUE	FALSE	FALSE	FALSE	FALSE	FALSE	FALSE	FALSE	FALSE
612	AXIN MISSENSE MUTANTS DESTABILIZE THE DESTRUCTION COMPLEX%REACTOME%R-HSA-5467340.1	-1.68952	0.924152	TRUE	FALSE	FALSE	FALSE	FALSE	FALSE	FALSE	FALSE	FALSE
613	AXIS ELONGATION%GOBP%GO:0003401	1.29502	0.721129	TRUE	FALSE	FALSE	FALSE	FALSE	FALSE	FALSE	FALSE	FALSE
614	AXIS SPECIFICATION%GOBP%GO:0009798	0.824986	0.864955	TRUE	FALSE	FALSE	FALSE	FALSE	FALSE	FALSE	FALSE	FALSE
615	AXO-DENDRITIC TRANSPORT%GOBP%GO:0008088	-2.21976	-0.711322	TRUE	TRUE	FALSE	FALSE	FALSE	FALSE	FALSE	FALSE	FALSE
616	AXOLEMMA%GOCC%GO:0030673	-2.2126	-0.834495	TRUE	TRUE	FALSE	FALSE	FALSE	FALSE	FALSE	FALSE	FALSE
617	AXON CYTOPLASM%GOCC%GO:1904115	-2.11629	-0.833669	TRUE	TRUE	FALSE	FALSE	FALSE	FALSE	FALSE	FALSE	FALSE
618	AXON DEVELOPMENT%GOBP%GO:0061564	-1.9962	1.14305	TRUE	TRUE	FALSE	FALSE	FALSE	FALSE	FALSE	FALSE	FALSE
619	AXON ENSHEATHMENT IN CENTRAL NERVOUS SYSTEM%GOBP%GO:0032291	1.3702	1.23619	TRUE	FALSE	FALSE	FALSE	FALSE	FALSE	FALSE	FALSE	FALSE
620	AXON ENSHEATHMENT%GOBP%GO:0008366	1.23352	1.49117	TRUE	FALSE	FALSE	FALSE	FALSE	FALSE	FALSE	FALSE	FALSE
621	AXON EXTENSION INVOLVED IN AXON GUIDANCE%GOBP%GO:0048846	-0.899702	-0.700545	TRUE	FALSE	FALSE	FALSE	FALSE	FALSE	FALSE	FALSE	FALSE
622	AXON EXTENSION%GOBP%GO:0048675	-1.40012	1.16995	TRUE	FALSE	FALSE	FALSE	FALSE	FALSE	FALSE	FALSE	FALSE
623	AXON GUIDANCE MEDIATED BY NETRIN%PANTHER PATHWAY%P00009	-1.45147	-0.835742	TRUE	FALSE	FALSE	FALSE	FALSE	FALSE	FALSE	FALSE	FALSE
624	AXON GUIDANCE MEDIATED BY SEMAPHORINS%PANTHER PATHWAY%P00007	-1.03816	1.22136	TRUE	FALSE	FALSE	FALSE	FALSE	FALSE	FALSE	FALSE	FALSE
625	AXON GUIDANCE MEDIATED BY SLIT ROBO%PANTHER PATHWAY%P00008	-1.50431	1.05848	TRUE	FALSE	FALSE	FALSE	FALSE	FALSE	FALSE	FALSE	FALSE
626	AXON GUIDANCE%GOBP%GO:0007411	-1.59748	1.02776	TRUE	TRUE	FALSE	FALSE	FALSE	FALSE	FALSE	FALSE	FALSE
627	AXON GUIDANCE%REACTOME DATABASE ID RELEASE 81%422475	-2.08712	1.5739	TRUE	TRUE	TRUE	FALSE	FALSE	FALSE	FALSE	FALSE	FALSE
628	AXON INITIAL SEGMENT%GOCC%GO:0043194	-1.80204	-1.36852	TRUE	TRUE	FALSE	FALSE	FALSE	FALSE	FALSE	FALSE	FALSE
629	AXON REGENERATION%GOBP%GO:0031103	-1.24906	1.38933	TRUE	FALSE	FALSE	FALSE	FALSE	FALSE	FALSE	FALSE	FALSE
630	AXON TERMINUS%GOCC%GO:0043679	-2.026	0.954208	TRUE	TRUE	FALSE	FALSE	FALSE	FALSE	FALSE	TRUE	FALSE
631	AXONAL FASCICULATION%GOBP%GO:0007413	-2.04976	-0.654625	TRUE	TRUE	FALSE	FALSE	FALSE	FALSE	FALSE	FALSE	FALSE
632	AXONAL GROWTH CONE%GOCC%GO:0044295	-1.56216	1.24983	TRUE	FALSE	FALSE	FALSE	FALSE	FALSE	FALSE	FALSE	FALSE
633	AXONAL TRANSPORT OF MITOCHONDRION%GOBP%GO:0019896	-1.89164	-1.28329	TRUE	TRUE	FALSE	FALSE	FALSE	FALSE	FALSE	FALSE	FALSE
634	AXONAL TRANSPORT%GOBP%GO:0098930	-2.12789	-0.769221	TRUE	TRUE	FALSE	FALSE	FALSE	FALSE	FALSE	FALSE	FALSE
635	AXONEMAL DYNEIN COMPLEX ASSEMBLY%GOBP%GO:0070286	1.32948	0.976704	TRUE	FALSE	FALSE	FALSE	FALSE	FALSE	FALSE	FALSE	FALSE
636	AXONEMAL DYNEIN COMPLEX%GOCC%GO:0005858	1.14043	-1.00808	TRUE	FALSE	FALSE	FALSE	FALSE	FALSE	FALSE	FALSE	FALSE
637	AXONEMAL MICROTUBULE%GOCC%GO:0005879	-1.50301	-1.3842	TRUE	FALSE	FALSE	FALSE	FALSE	FALSE	FALSE	FALSE	FALSE
638	AXONEME ASSEMBLY%GOBP%GO:0035082	1.41029	-0.966229	TRUE	FALSE	FALSE	FALSE	FALSE	FALSE	FALSE	FALSE	FALSE
639	AXONEME%GOCC%GO:0005930	-1.14983	-1.28176	TRUE	FALSE	FALSE	FALSE	FALSE	FALSE	FALSE	FALSE	FALSE
640	AXONOGENESIS%GOBP%GO:0007409	-1.95009	1.05763	TRUE	TRUE	FALSE	FALSE	FALSE	FALSE	FALSE	FALSE	FALSE
641	AZATHIOPRINE ACTION PATHWAY%SMPDB%SMP0000427	-1.11156	1.02497	TRUE	FALSE	FALSE	FALSE	FALSE	FALSE	FALSE	FALSE	FALSE
642	AZATHIOPRINE ADME%REACTOME%R-HSA-9748787.2	-0.837854	-1.16012	TRUE	FALSE	FALSE	FALSE	FALSE	FALSE	FALSE	FALSE	FALSE
643	AZUROPHIL GRANULE LUMEN%GOCC%GO:0035578	-1.17227	1.44257	TRUE	FALSE	FALSE	FALSE	FALSE	FALSE	FALSE	FALSE	FALSE
644	AZUROPHIL GRANULE MEMBRANE%GOCC%GO:0035577	0.926512	1.01404	TRUE	FALSE	FALSE	FALSE	FALSE	FALSE	FALSE	FALSE	FALSE
645	AZUROPHIL GRANULE%GOCC%GO:0042582	-1.03002	1.31952	TRUE	FALSE	FALSE	FALSE	FALSE	FALSE	FALSE	FALSE	FALSE
646	B CELL ACTIVATION INVOLVED IN IMMUNE RESPONSE%GOBP%GO:0002312	1.17656	1.24851	TRUE	FALSE	FALSE	FALSE	FALSE	FALSE	FALSE	FALSE	FALSE
647	B CELL ACTIVATION%GOBP%GO:0042113	1.00689	1.2244	TRUE	FALSE	FALSE	FALSE	FALSE	FALSE	FALSE	FALSE	FALSE
648	B CELL ACTIVATION%PANTHER PATHWAY%P00010	-1.53274	1.03061	TRUE	FALSE	FALSE	FALSE	FALSE	FALSE	FALSE	FALSE	FALSE
649	B CELL ACTIVATION%REACTOME%R-HSA-983705.1	-1.82257	0.835093	TRUE	TRUE	FALSE	FALSE	FALSE	FALSE	FALSE	FALSE	FALSE
650	B CELL APOPTOTIC PROCESS%GOBP%GO:0001783	0.754937	-0.558134	TRUE	FALSE	FALSE	FALSE	FALSE	FALSE	FALSE	FALSE	FALSE
651	B CELL DIFFERENTIATION%GOBP%GO:0030183	1.13324	1.18203	TRUE	FALSE	FALSE	FALSE	FALSE	FALSE	FALSE	FALSE	FALSE
652	B CELL HOMEOSTASIS%GOBP%GO:0001782	0.885287	-1.0993	TRUE	FALSE	FALSE	FALSE	FALSE	FALSE	FALSE	FALSE	FALSE
653	B CELL MEDIATED IMMUNITY%GOBP%GO:0019724	2.05057	1.13038	TRUE	TRUE	FALSE	FALSE	TRUE	FALSE	FALSE	FALSE	FALSE
654	B CELL PROLIFERATION%GOBP%GO:0042100	-0.931816	0.715433	TRUE	FALSE	FALSE	FALSE	FALSE	FALSE	FALSE	FALSE	FALSE
655	B CELL RECEPTOR SIGNALING PATHWAY%GOBP%GO:0050853	-0.782807	-0.875929	TRUE	FALSE	FALSE	FALSE	FALSE	FALSE	FALSE	FALSE	FALSE
656	B CELL RECEPTOR SIGNALING PATHWAY%WIKIPATHWAYS_20220510%WP23%HOMO SAPIENS	-1.00292	0.942363	TRUE	FALSE	FALSE	FALSE	FALSE	FALSE	FALSE	FALSE	FALSE
657	B-WICH COMPLEX POSITIVELY REGULATES RRNA EXPRESSION%REACTOME%R-HSA-5250924.2	0.819004	1.17559	TRUE	FALSE	FALSE	FALSE	FALSE	FALSE	FALSE	FALSE	FALSE
658	BAFETINIB INHIBITION OF BCR-ABL%PATHWHIZ%PW032597	0.853302	1.30123	TRUE	FALSE	FALSE	FALSE	FALSE	FALSE	FALSE	FALSE	FALSE
659	BANDED COLLAGEN FIBRIL%GOCC%GO:0098643	1.15874	1.84181	TRUE	FALSE	TRUE	FALSE	FALSE	FALSE	FALSE	FALSE	FALSE
660	BARBED-END ACTIN FILAMENT CAPPING%GOBP%GO:0051016	1.27389	-1.13963	TRUE	FALSE	FALSE	FALSE	FALSE	FALSE	FALSE	FALSE	FALSE
661	BARD1 SIGNALING EVENTS%PATHWAY INTERACTION DATABASE NCI-NATURE CURATED DATA%BARD1 SIGNALING EVENTS	-1.11216	1.04818	TRUE	FALSE	FALSE	FALSE	FALSE	FALSE	FALSE	FALSE	FALSE
662	BASAL PART OF CELL%GOCC%GO:0045178	1.48939	1.07117	TRUE	TRUE	FALSE	FALSE	FALSE	FALSE	FALSE	FALSE	FALSE
663	BASAL PLASMA MEMBRANE%GOCC%GO:0009925	1.46191	1.06975	TRUE	TRUE	FALSE	FALSE	FALSE	FALSE	FALSE	FALSE	FALSE
664	BASAL RNA POLYMERASE II TRANSCRIPTION MACHINERY BINDING%GOMF%GO:0001099	-1.15166	1.06609	TRUE	FALSE	FALSE	FALSE	FALSE	FALSE	FALSE	FALSE	FALSE
665	BASAL TRANSCRIPTION MACHINERY BINDING%GOMF%GO:0001098	-1.15227	1.0638	TRUE	FALSE	FALSE	FALSE	FALSE	FALSE	FALSE	FALSE	FALSE
666	BASE EXCISION REPAIR%REACTOME DATABASE ID RELEASE 81%73884	-0.797977	1.24775	TRUE	FALSE	FALSE	FALSE	FALSE	FALSE	FALSE	FALSE	FALSE
667	BASE EXCISION REPAIR%WIKIPATHWAYS_20220510%WP4752%HOMO SAPIENS	1.10794	1.34282	TRUE	FALSE	FALSE	FALSE	FALSE	FALSE	FALSE	FALSE	FALSE
668	BASE-EXCISION REPAIR, AP SITE FORMATION%GOBP%GO:0006285	1.00342	0.77008	TRUE	FALSE	FALSE	FALSE	FALSE	FALSE	FALSE	FALSE	FALSE
669	BASE-EXCISION REPAIR, AP SITE FORMATION%REACTOME DATABASE ID RELEASE 81%73929	0.785022	0.932496	TRUE	FALSE	FALSE	FALSE	FALSE	FALSE	FALSE	FALSE	FALSE
670	BASE-EXCISION REPAIR, GAP-FILLING%GOBP%GO:0006287	0.877756	1.38649	TRUE	FALSE	FALSE	FALSE	FALSE	FALSE	FALSE	FALSE	FALSE
671	BASE-EXCISION REPAIR%GOBP%GO:0006284	-0.624102	1.2981	TRUE	FALSE	FALSE	FALSE	FALSE	FALSE	FALSE	FALSE	FALSE
672	BASEMENT MEMBRANE ORGANIZATION%GOBP%GO:0071711	-1.32213	0.781089	TRUE	FALSE	FALSE	FALSE	FALSE	FALSE	FALSE	FALSE	FALSE
673	BASEMENT MEMBRANE%GOCC%GO:0005604	-1.0288	1.76052	TRUE	FALSE	TRUE	FALSE	FALSE	FALSE	FALSE	FALSE	FALSE
674	BASIC AMINO ACID TRANSMEMBRANE TRANSPORT%GOBP%GO:1990822	1.57518	-0.810701	TRUE	FALSE	FALSE	FALSE	FALSE	FALSE	FALSE	FALSE	FALSE
675	BASIC AMINO ACID TRANSMEMBRANE TRANSPORT%GOMF%GO:1990822	1.23415	-0.909259	TRUE	FALSE	FALSE	FALSE	FALSE	FALSE	FALSE	FALSE	FALSE
676	BASIC AMINO ACID TRANSMEMBRANE TRANSPORTER ACTIVITY%GOMF%GO:0015174	1.24482	-0.89533	TRUE	FALSE	FALSE	FALSE	FALSE	FALSE	FALSE	FALSE	FALSE
677	BASIC AMINO ACID TRANSPORT%GOBP%GO:0015802	1.66741	-0.794363	TRUE	FALSE	FALSE	FALSE	FALSE	FALSE	FALSE	FALSE	FALSE
678	BASIC AMINO ACID TRANSPORT%GOMF%GO:0015802	1.2855	-0.898629	TRUE	FALSE	FALSE	FALSE	FALSE	FALSE	FALSE	FALSE	FALSE
679	BASIGIN INTERACTIONS%REACTOME%R-HSA-210991.1	1.41947	1.34275	TRUE	FALSE	FALSE	FALSE	FALSE	FALSE	FALSE	FALSE	FALSE
680	BASOLATERAL PLASMA MEMBRANE%GOCC%GO:0016323	1.3891	1.10147	TRUE	FALSE	FALSE	FALSE	FALSE	FALSE	FALSE	FALSE	FALSE
681	BBAF COMPLEX%GOCC%GO:0140092	-0.733813	1.09887	TRUE	FALSE	FALSE	FALSE	FALSE	FALSE	FALSE	FALSE	FALSE
682	BBSOME-MEDIATED CARGO-TARGETING TO CILIUM%REACTOME%R-HSA-5620922.2	-1.96884	0.684079	TRUE	TRUE	FALSE	FALSE	FALSE	FALSE	FALSE	FALSE	FALSE
683	BCR SIGNALING PATHWAY%PATHWAY INTERACTION DATABASE NCI-NATURE CURATED DATA%BCR SIGNALING PATHWAY	-1.23006	0.909613	TRUE	FALSE	FALSE	FALSE	FALSE	FALSE	FALSE	FALSE	FALSE
684	BCR SIGNALING PATHWAY%PATHWHIZ%PW070885	-1.61526	0.746328	TRUE	FALSE	FALSE	FALSE	FALSE	FALSE	FALSE	FALSE	FALSE
685	BCR-ABL ACTION IN CML PATHOGENESIS%SMPDB%SMP0031692	0.860461	1.27538	TRUE	FALSE	FALSE	FALSE	FALSE	FALSE	FALSE	FALSE	FALSE
686	BDNF-TRKB SIGNALING%WIKIPATHWAYS_20220510%WP3676%HOMO SAPIENS	-1.74173	0.944896	TRUE	TRUE	FALSE	FALSE	FALSE	FALSE	FALSE	FALSE	FALSE
687	BDNF%IOB%BDNF	-1.24882	-0.483492	TRUE	FALSE	FALSE	FALSE	FALSE	FALSE	FALSE	FALSE	FALSE
688	BEHAVIOR%GOBP%GO:0007610	-2.17353	-0.764432	TRUE	TRUE	FALSE	FALSE	FALSE	FALSE	FALSE	FALSE	FALSE
689	BEHAVIORAL DEFENSE RESPONSE%GOBP%GO:0002209	-1.40472	0.780377	TRUE	FALSE	FALSE	FALSE	FALSE	FALSE	FALSE	FALSE	FALSE
690	BEHAVIORAL FEAR RESPONSE%GOBP%GO:0001662	-1.42801	0.783317	TRUE	FALSE	FALSE	FALSE	FALSE	FALSE	FALSE	FALSE	FALSE
691	BEHAVIORAL RESPONSE TO COCAINE%GOBP%GO:0048148	-1.34142	1.25348	TRUE	FALSE	FALSE	FALSE	FALSE	FALSE	FALSE	FALSE	FALSE
692	BEHAVIORAL RESPONSE TO PAIN%GOBP%GO:0048266	1.30262	1.27534	TRUE	FALSE	FALSE	FALSE	FALSE	FALSE	FALSE	FALSE	FALSE
693	BENDROFLUMETHIAZIDE ACTION PATHWAY%PATHWHIZ%PW000329	-0.968084	0.671162	TRUE	FALSE	FALSE	FALSE	FALSE	FALSE	FALSE	FALSE	FALSE
694	BENZENE-CONTAINING COMPOUND METABOLIC PROCESS%GOBP%GO:0042537	0.921066	0.640077	TRUE	FALSE	FALSE	FALSE	FALSE	FALSE	FALSE	FALSE	FALSE
695	BENZOCAINE ACTION PATHWAY%SMPDB%SMP0000392	-1.75099	-0.734852	TRUE	TRUE	FALSE	FALSE	FALSE	FALSE	FALSE	FALSE	FALSE
696	BERGMANN GLIAL CELL DIFFERENTIATION%GOBP%GO:0060020	-1.02432	0.83267	TRUE	FALSE	FALSE	FALSE	FALSE	FALSE	FALSE	FALSE	FALSE
697	BETA-1,3-GALACTOSYLTRANSFERASE ACTIVITY%GOMF%GO:0048531	-1.08208	0.853297	TRUE	FALSE	FALSE	FALSE	FALSE	FALSE	FALSE	FALSE	FALSE
698	BETA-CATENIN BINDING%GOMF%GO:0008013	-1.00958	0.738313	TRUE	FALSE	FALSE	FALSE	FALSE	FALSE	FALSE	FALSE	FALSE
699	BETA-CATENIN DESTRUCTION COMPLEX%GOCC%GO:0030877	-1.35861	-0.684708	TRUE	FALSE	FALSE	FALSE	FALSE	FALSE	FALSE	FALSE	FALSE
700	BETA-CATENIN INDEPENDENT WNT SIGNALING%REACTOME DATABASE ID RELEASE 81%3858494	-2.00225	0.863835	TRUE	TRUE	FALSE	FALSE	FALSE	FALSE	FALSE	FALSE	FALSE
701	BETA-CATENIN PHOSPHORYLATION CASCADE%REACTOME DATABASE ID RELEASE 81%196299	-1.38218	1.36698	TRUE	FALSE	FALSE	FALSE	FALSE	FALSE	FALSE	FALSE	FALSE
702	BETA-CATENIN-TCF COMPLEX%GOCC%GO:1990907	1.12126	-1.13194	TRUE	FALSE	FALSE	FALSE	FALSE	FALSE	FALSE	FALSE	FALSE
703	BETA-KETOTHIOLASE DEFICIENCY%SMPDB%SMP0000173	0.850541	1.2134	TRUE	FALSE	FALSE	FALSE	FALSE	FALSE	FALSE	FALSE	FALSE
704	BETA-TUBULIN BINDING%GOMF%GO:0048487	-1.89767	0.770179	TRUE	TRUE	FALSE	FALSE	FALSE	FALSE	FALSE	FALSE	FALSE
705	BETA-UREIDOPROPIONASE DEFICIENCY%PATHWHIZ%PW000187	0.81519	0.534065	TRUE	FALSE	FALSE	FALSE	FALSE	FALSE	FALSE	FALSE	FALSE
706	BETA1 ADRENERGIC RECEPTOR SIGNALING PATHWAY%PANTHER PATHWAY%P04377	-1.82596	-1.01721	TRUE	TRUE	FALSE	FALSE	FALSE	FALSE	FALSE	FALSE	FALSE
707	BETA1 INTEGRIN CELL SURFACE INTERACTIONS%PATHWAY INTERACTION DATABASE NCI-NATURE CURATED DATA%BETA1 INTEGRIN CELL SURFACE INTERACTIONS	1.89705	2.05421	TRUE	TRUE	TRUE	FALSE	FALSE	FALSE	FALSE	FALSE	FALSE
708	BETA2 ADRENERGIC RECEPTOR SIGNALING PATHWAY%PANTHER PATHWAY%P04378	-1.78564	-1.01242	TRUE	TRUE	FALSE	FALSE	FALSE	FALSE	FALSE	FALSE	FALSE
709	BETA2 INTEGRIN CELL SURFACE INTERACTIONS%PATHWAY INTERACTION DATABASE NCI-NATURE CURATED DATA%BETA2 INTEGRIN CELL SURFACE INTERACTIONS	1.72115	1.25784	TRUE	FALSE	FALSE	FALSE	FALSE	FALSE	FALSE	FALSE	FALSE
710	BETA3 ADRENERGIC RECEPTOR SIGNALING PATHWAY%PANTHER PATHWAY%P04379	-1.61991	-1.01954	TRUE	FALSE	FALSE	FALSE	FALSE	FALSE	FALSE	FALSE	FALSE
711	BETA3 INTEGRIN CELL SURFACE INTERACTIONS%PATHWAY INTERACTION DATABASE NCI-NATURE CURATED DATA%BETA3 INTEGRIN CELL SURFACE INTERACTIONS	1.36219	1.76824	TRUE	FALSE	TRUE	FALSE	FALSE	FALSE	FALSE	FALSE	FALSE
712	BETA5 BETA6 BETA7 AND BETA8 INTEGRIN CELL SURFACE INTERACTIONS%PATHWAY INTERACTION DATABASE NCI-NATURE CURATED DATA%BETA5 BETA6 BETA7 AND BETA8 INTEGRIN CELL SURFACE INTERACTIONS	1.37287	1.32928	TRUE	FALSE	FALSE	FALSE	FALSE	FALSE	FALSE	FALSE	FALSE
713	BETAXOLOL ACTION PATHWAY%SMPDB%SMP0000299	-1.35693	1.63207	TRUE	FALSE	TRUE	FALSE	FALSE	FALSE	FALSE	FALSE	FALSE
714	BEVANTOLOL ACTION PATHWAY%PATHWHIZ%PW000645	-1.3581	1.5585	TRUE	FALSE	FALSE	FALSE	FALSE	FALSE	FALSE	FALSE	FALSE
715	BHLH TRANSCRIPTION FACTOR BINDING%GOMF%GO:0043425	1.28158	0.771975	TRUE	FALSE	FALSE	FALSE	FALSE	FALSE	FALSE	FALSE	FALSE
716	BICARBONATE TRANSMEMBRANE TRANSPORTER ACTIVITY%GOMF%GO:0015106	1.07555	-0.963915	TRUE	FALSE	FALSE	FALSE	FALSE	FALSE	FALSE	FALSE	FALSE
717	BICARBONATE TRANSPORT%GOBP%GO:0015701	1.44219	-1.09945	TRUE	FALSE	FALSE	FALSE	FALSE	FALSE	FALSE	FALSE	FALSE
718	BICARBONATE TRANSPORT%GOMF%GO:0015701	1.06654	-0.961344	TRUE	FALSE	FALSE	FALSE	FALSE	FALSE	FALSE	FALSE	FALSE
719	BICELLULAR TIGHT JUNCTION ASSEMBLY%GOBP%GO:0070830	1.2002	-0.736949	TRUE	FALSE	FALSE	FALSE	FALSE	FALSE	FALSE	FALSE	FALSE
720	BICELLULAR TIGHT JUNCTION%GOCC%GO:0005923	1.25785	-0.825844	TRUE	FALSE	FALSE	FALSE	FALSE	FALSE	FALSE	FALSE	FALSE
721	BILE ACID AND BILE SALT METABOLISM%REACTOME DATABASE ID RELEASE 81%194068	-1.35763	0.824819	TRUE	FALSE	FALSE	FALSE	FALSE	FALSE	FALSE	FALSE	FALSE
722	BILE ACID AND BILE SALT TRANSPORT%GOBP%GO:0015721	0.67799	-1.30618	TRUE	FALSE	FALSE	FALSE	FALSE	FALSE	FALSE	FALSE	FALSE
723	BILE ACID AND BILE SALT TRANSPORT%GOMF%GO:0015721	1.171	-1.30383	TRUE	FALSE	FALSE	FALSE	FALSE	FALSE	FALSE	FALSE	FALSE
724	BILE ACID BIOSYNTHESIS%SMPDB%SMP0000035	0.719911	1.01634	TRUE	FALSE	FALSE	FALSE	FALSE	FALSE	FALSE	FALSE	FALSE
725	BILE ACID BIOSYNTHETIC PROCESS%GOBP%GO:0006699	-1.44543	0.9035	TRUE	FALSE	FALSE	FALSE	FALSE	FALSE	FALSE	FALSE	FALSE
726	BILE ACID METABOLIC PROCESS%GOBP%GO:0008206	-1.36446	0.858759	TRUE	FALSE	FALSE	FALSE	FALSE	FALSE	FALSE	FALSE	FALSE
727	BILE ACID TRANSMEMBRANE TRANSPORTER ACTIVITY%GOMF%GO:0015125	1.13363	-1.28881	TRUE	FALSE	FALSE	FALSE	FALSE	FALSE	FALSE	FALSE	FALSE
728	BINDING AND UPTAKE OF LIGANDS BY SCAVENGER RECEPTORS%REACTOME%R-HSA-2173782.1	1.04945	1.7396	TRUE	FALSE	TRUE	FALSE	FALSE	FALSE	FALSE	FALSE	FALSE
729	BINDING OF SPERM TO ZONA PELLUCIDA%GOBP%GO:0007339	-1.42857	1.16484	TRUE	FALSE	FALSE	FALSE	FALSE	FALSE	FALSE	FALSE	FALSE
730	BIOACTIVE LIPID RECEPTOR ACTIVITY%GOMF%GO:0045125	1.29872	-1.57467	TRUE	FALSE	FALSE	FALSE	FALSE	FALSE	FALSE	FALSE	FALSE
731	BIOCARTA_41BB_PATHWAY%MSIGDB_C2%BIOCARTA_41BB_PATHWAY	1.19006	0.755883	TRUE	FALSE	FALSE	FALSE	FALSE	FALSE	FALSE	FALSE	FALSE
732	BIOCARTA_AGR_PATHWAY%MSIGDB_C2%BIOCARTA_AGR_PATHWAY	-1.22922	-1.03341	TRUE	FALSE	FALSE	FALSE	FALSE	FALSE	FALSE	FALSE	FALSE
733	BIOCARTA_AKT_PATHWAY%MSIGDB_C2%BIOCARTA_AKT_PATHWAY	0.83546	1.06572	TRUE	FALSE	FALSE	FALSE	FALSE	FALSE	FALSE	FALSE	FALSE
734	BIOCARTA_ALK_PATHWAY%MSIGDB_C2%BIOCARTA_ALK_PATHWAY	-0.967427	-0.812257	TRUE	FALSE	FALSE	FALSE	FALSE	FALSE	FALSE	FALSE	FALSE
735	BIOCARTA_AMI_PATHWAY%MSIGDB_C2%BIOCARTA_AMI_PATHWAY	1.61963	1.51485	TRUE	FALSE	FALSE	FALSE	FALSE	FALSE	FALSE	FALSE	FALSE
736	BIOCARTA_ARAP_PATHWAY%MSIGDB_C2%BIOCARTA_ARAP_PATHWAY	-1.47151	1.13927	TRUE	FALSE	FALSE	FALSE	FALSE	FALSE	FALSE	FALSE	FALSE
737	BIOCARTA_ARENRF2_PATHWAY%MSIGDB_C2%BIOCARTA_ARENRF2_PATHWAY	-1.11185	0.907276	TRUE	FALSE	FALSE	FALSE	FALSE	FALSE	FALSE	FALSE	FALSE
738	BIOCARTA_ARF_PATHWAY%MSIGDB_C2%BIOCARTA_ARF_PATHWAY	-0.813256	0.839896	TRUE	FALSE	FALSE	FALSE	FALSE	FALSE	FALSE	FALSE	FALSE
739	BIOCARTA_AT1R_PATHWAY%MSIGDB_C2%BIOCARTA_AT1R_PATHWAY	-1.89185	1.17258	TRUE	TRUE	FALSE	FALSE	FALSE	FALSE	FALSE	FALSE	FALSE
740	BIOCARTA_ATM_PATHWAY%MSIGDB_C2%BIOCARTA_ATM_PATHWAY	1.11887	1.46652	TRUE	FALSE	FALSE	FALSE	FALSE	FALSE	FALSE	FALSE	FALSE
741	BIOCARTA_ATRBRCA_PATHWAY%MSIGDB_C2%BIOCARTA_ATRBRCA_PATHWAY	0.991459	0.762254	TRUE	FALSE	FALSE	FALSE	FALSE	FALSE	FALSE	FALSE	FALSE
742	BIOCARTA_BAD_PATHWAY%MSIGDB_C2%BIOCARTA_BAD_PATHWAY	-1.18712	-0.506183	TRUE	FALSE	FALSE	FALSE	FALSE	FALSE	FALSE	FALSE	FALSE
743	BIOCARTA_BARR_MAPK_PATHWAY%MSIGDB_C2%BIOCARTA_BARR_MAPK_PATHWAY	-1.7436	-0.854343	TRUE	TRUE	FALSE	FALSE	FALSE	FALSE	FALSE	FALSE	FALSE
744	BIOCARTA_BARRESTIN_SRC_PATHWAY%MSIGDB_C2%BIOCARTA_BARRESTIN_SRC_PATHWAY	-1.85768	-0.821658	TRUE	TRUE	FALSE	FALSE	FALSE	FALSE	FALSE	FALSE	FALSE
745	BIOCARTA_BCELLSURVIVAL_PATHWAY%MSIGDB_C2%BIOCARTA_BCELLSURVIVAL_PATHWAY	-0.704927	0.785241	TRUE	FALSE	FALSE	FALSE	FALSE	FALSE	FALSE	FALSE	FALSE
746	BIOCARTA_BCR_PATHWAY%MSIGDB_C2%BIOCARTA_BCR_PATHWAY	-1.52961	0.740146	TRUE	FALSE	FALSE	FALSE	FALSE	FALSE	FALSE	FALSE	FALSE
747	BIOCARTA_BIOPEPTIDES_PATHWAY%MSIGDB_C2%BIOCARTA_BIOPEPTIDES_PATHWAY	-1.83812	1.20137	TRUE	TRUE	FALSE	FALSE	FALSE	FALSE	FALSE	FALSE	FALSE
748	BIOCARTA_CALCINEURIN_PATHWAY%MSIGDB_C2%BIOCARTA_CALCINEURIN_PATHWAY	-1.22676	0.889944	TRUE	FALSE	FALSE	FALSE	FALSE	FALSE	FALSE	FALSE	FALSE
749	BIOCARTA_CARDIACEGF_PATHWAY%MSIGDB_C2%BIOCARTA_CARDIACEGF_PATHWAY	-0.959891	1.17562	TRUE	FALSE	FALSE	FALSE	FALSE	FALSE	FALSE	FALSE	FALSE
750	BIOCARTA_CARM_ER_PATHWAY%MSIGDB_C2%BIOCARTA_CARM_ER_PATHWAY	0.791966	-0.796824	TRUE	FALSE	FALSE	FALSE	FALSE	FALSE	FALSE	FALSE	FALSE
751	BIOCARTA_CASPASE_PATHWAY%MSIGDB_C2%BIOCARTA_CASPASE_PATHWAY	1.41053	-0.817391	TRUE	FALSE	FALSE	FALSE	FALSE	FALSE	FALSE	FALSE	FALSE
752	BIOCARTA_CBL_PATHWAY%MSIGDB_C2%BIOCARTA_CBL_PATHWAY	-0.774942	0.937653	TRUE	FALSE	FALSE	FALSE	FALSE	FALSE	FALSE	FALSE	FALSE
753	BIOCARTA_CCR3_PATHWAY%MSIGDB_C2%BIOCARTA_CCR3_PATHWAY	-2.10098	-0.897545	TRUE	TRUE	FALSE	FALSE	FALSE	FALSE	FALSE	FALSE	FALSE
754	BIOCARTA_CCR5_PATHWAY%MSIGDB_C2%BIOCARTA_CCR5_PATHWAY	-1.78175	1.03507	TRUE	TRUE	FALSE	FALSE	FALSE	FALSE	FALSE	FALSE	FALSE
755	BIOCARTA_CD40_PATHWAY%MSIGDB_C2%BIOCARTA_CD40_PATHWAY	1.5417	0.925711	TRUE	FALSE	FALSE	FALSE	FALSE	FALSE	FALSE	FALSE	FALSE
756	BIOCARTA_CDK5_PATHWAY%MSIGDB_C2%BIOCARTA_CDK5_PATHWAY	-1.65073	-1.06818	TRUE	FALSE	FALSE	FALSE	FALSE	FALSE	FALSE	FALSE	FALSE
757	BIOCARTA_CDMAC_PATHWAY%MSIGDB_C2%BIOCARTA_CDMAC_PATHWAY	-1.5413	1.13819	TRUE	FALSE	FALSE	FALSE	FALSE	FALSE	FALSE	FALSE	FALSE
758	BIOCARTA_CELLCYCLE_PATHWAY%MSIGDB_C2%BIOCARTA_CELLCYCLE_PATHWAY	0.897801	-0.929675	TRUE	FALSE	FALSE	FALSE	FALSE	FALSE	FALSE	FALSE	FALSE
759	BIOCARTA_CERAMIDE_PATHWAY%MSIGDB_C2%BIOCARTA_CERAMIDE_PATHWAY	-0.861299	1.02814	TRUE	FALSE	FALSE	FALSE	FALSE	FALSE	FALSE	FALSE	FALSE
760	BIOCARTA_CHEMICAL_PATHWAY%MSIGDB_C2%BIOCARTA_CHEMICAL_PATHWAY	0.79278	-1.00849	TRUE	FALSE	FALSE	FALSE	FALSE	FALSE	FALSE	FALSE	FALSE
761	BIOCARTA_CHREBP_PATHWAY%MSIGDB_C2%BIOCARTA_CHREBP_PATHWAY	-1.38456	1.40166	TRUE	FALSE	FALSE	FALSE	FALSE	FALSE	FALSE	FALSE	FALSE
762	BIOCARTA_CK1_PATHWAY%MSIGDB_C2%BIOCARTA_CK1_PATHWAY	-1.73682	0.662775	TRUE	TRUE	FALSE	FALSE	FALSE	FALSE	FALSE	FALSE	FALSE
763	BIOCARTA_CREB_PATHWAY%MSIGDB_C2%BIOCARTA_CREB_PATHWAY	-1.64813	0.8867	TRUE	FALSE	FALSE	FALSE	FALSE	FALSE	FALSE	FALSE	FALSE
764	BIOCARTA_CSK_PATHWAY%MSIGDB_C2%BIOCARTA_CSK_PATHWAY	0.942311	-1.00647	TRUE	FALSE	FALSE	FALSE	FALSE	FALSE	FALSE	FALSE	FALSE
765	BIOCARTA_CTCF_PATHWAY%MSIGDB_C2%BIOCARTA_CTCF_PATHWAY	-0.814087	-0.801235	TRUE	FALSE	FALSE	FALSE	FALSE	FALSE	FALSE	FALSE	FALSE
766	BIOCARTA_CXCR4_PATHWAY%MSIGDB_C2%BIOCARTA_CXCR4_PATHWAY	-1.69262	0.789392	TRUE	TRUE	FALSE	FALSE	FALSE	FALSE	FALSE	FALSE	FALSE
767	BIOCARTA_DEATH_PATHWAY%MSIGDB_C2%BIOCARTA_DEATH_PATHWAY	1.92721	1.03456	TRUE	TRUE	FALSE	FALSE	FALSE	FALSE	FALSE	FALSE	FALSE
768	BIOCARTA_ECM_PATHWAY%MSIGDB_C2%BIOCARTA_ECM_PATHWAY	-1.09867	0.82149	TRUE	FALSE	FALSE	FALSE	FALSE	FALSE	FALSE	FALSE	FALSE
769	BIOCARTA_EDG1_PATHWAY%MSIGDB_C2%BIOCARTA_EDG1_PATHWAY	-1.72334	-0.651849	TRUE	TRUE	FALSE	FALSE	FALSE	FALSE	FALSE	FALSE	FALSE
770	BIOCARTA_EGF_PATHWAY%MSIGDB_C2%BIOCARTA_EGF_PATHWAY	-1.68798	1.2063	TRUE	TRUE	FALSE	FALSE	FALSE	FALSE	FALSE	FALSE	FALSE
771	BIOCARTA_EGFR_SMRTE_PATHWAY%MSIGDB_C2%BIOCARTA_EGFR_SMRTE_PATHWAY	-1.02728	0.704887	TRUE	FALSE	FALSE	FALSE	FALSE	FALSE	FALSE	FALSE	FALSE
772	BIOCARTA_EICOSANOID_PATHWAY%MSIGDB_C2%BIOCARTA_EICOSANOID_PATHWAY	1.13851	-0.913451	TRUE	FALSE	FALSE	FALSE	FALSE	FALSE	FALSE	FALSE	FALSE
773	BIOCARTA_EIF_PATHWAY%MSIGDB_C2%BIOCARTA_EIF_PATHWAY	-1.53552	-0.675515	TRUE	FALSE	FALSE	FALSE	FALSE	FALSE	FALSE	FALSE	FALSE
774	BIOCARTA_EIF4_PATHWAY%MSIGDB_C2%BIOCARTA_EIF4_PATHWAY	-1.37852	0.687089	TRUE	FALSE	FALSE	FALSE	FALSE	FALSE	FALSE	FALSE	FALSE
775	BIOCARTA_EPO_PATHWAY%MSIGDB_C2%BIOCARTA_EPO_PATHWAY	-1.21747	1.54385	TRUE	FALSE	FALSE	FALSE	FALSE	FALSE	FALSE	FALSE	FALSE
776	BIOCARTA_ERAD_PATHWAY%MSIGDB_C2%BIOCARTA_ERAD_PATHWAY	-1.15171	1.60629	TRUE	FALSE	FALSE	FALSE	FALSE	FALSE	FALSE	FALSE	FALSE
777	BIOCARTA_ERK_PATHWAY%MSIGDB_C2%BIOCARTA_ERK_PATHWAY	-1.05531	0.722885	TRUE	FALSE	FALSE	FALSE	FALSE	FALSE	FALSE	FALSE	FALSE
778	BIOCARTA_ERK5_PATHWAY%MSIGDB_C2%BIOCARTA_ERK5_PATHWAY	-0.967036	1.01735	TRUE	FALSE	FALSE	FALSE	FALSE	FALSE	FALSE	FALSE	FALSE
779	BIOCARTA_ETS_PATHWAY%MSIGDB_C2%BIOCARTA_ETS_PATHWAY	0.885926	-0.882345	TRUE	FALSE	FALSE	FALSE	FALSE	FALSE	FALSE	FALSE	FALSE
780	BIOCARTA_FAS_PATHWAY%MSIGDB_C2%BIOCARTA_FAS_PATHWAY	-1.01573	0.582914	TRUE	FALSE	FALSE	FALSE	FALSE	FALSE	FALSE	FALSE	FALSE
781	BIOCARTA_FCER1_PATHWAY%MSIGDB_C2%BIOCARTA_FCER1_PATHWAY	-1.71384	0.739354	TRUE	TRUE	FALSE	FALSE	FALSE	FALSE	FALSE	FALSE	FALSE
782	BIOCARTA_FMLP_PATHWAY%MSIGDB_C2%BIOCARTA_FMLP_PATHWAY	-1.59436	0.994384	TRUE	FALSE	FALSE	FALSE	FALSE	FALSE	FALSE	FALSE	FALSE
783	BIOCARTA_G1_PATHWAY%MSIGDB_C2%BIOCARTA_G1_PATHWAY	1.0834	-1.42713	TRUE	FALSE	FALSE	FALSE	FALSE	FALSE	FALSE	FALSE	FALSE
784	BIOCARTA_G2_PATHWAY%MSIGDB_C2%BIOCARTA_G2_PATHWAY	0.835568	0.931318	TRUE	FALSE	FALSE	FALSE	FALSE	FALSE	FALSE	FALSE	FALSE
785	BIOCARTA_GCR_PATHWAY%MSIGDB_C2%BIOCARTA_GCR_PATHWAY	-1.53705	0.546794	TRUE	FALSE	FALSE	FALSE	FALSE	FALSE	FALSE	FALSE	FALSE
786	BIOCARTA_GH_PATHWAY%MSIGDB_C2%BIOCARTA_GH_PATHWAY	-1.41307	0.985776	TRUE	FALSE	FALSE	FALSE	FALSE	FALSE	FALSE	FALSE	FALSE
787	BIOCARTA_GLEEVEC_PATHWAY%MSIGDB_C2%BIOCARTA_GLEEVEC_PATHWAY	-1.48188	1.42936	TRUE	FALSE	FALSE	FALSE	FALSE	FALSE	FALSE	FALSE	FALSE
788	BIOCARTA_GPCR_PATHWAY%MSIGDB_C2%BIOCARTA_GPCR_PATHWAY	-1.84856	1.13768	TRUE	TRUE	FALSE	FALSE	FALSE	FALSE	FALSE	FALSE	FALSE
789	BIOCARTA_GSK3_PATHWAY%MSIGDB_C2%BIOCARTA_GSK3_PATHWAY	-1.09212	-0.648244	TRUE	FALSE	FALSE	FALSE	FALSE	FALSE	FALSE	FALSE	FALSE
790	BIOCARTA_HCMV_PATHWAY%MSIGDB_C2%BIOCARTA_HCMV_PATHWAY	-0.95915	1.02795	TRUE	FALSE	FALSE	FALSE	FALSE	FALSE	FALSE	FALSE	FALSE
791	BIOCARTA_HDAC_PATHWAY%MSIGDB_C2%BIOCARTA_HDAC_PATHWAY	-1.18419	0.624982	TRUE	FALSE	FALSE	FALSE	FALSE	FALSE	FALSE	FALSE	FALSE
792	BIOCARTA_HER2_PATHWAY%MSIGDB_C2%BIOCARTA_HER2_PATHWAY	1.12902	1.15895	TRUE	FALSE	FALSE	FALSE	FALSE	FALSE	FALSE	FALSE	FALSE
793	BIOCARTA_HIF_PATHWAY%MSIGDB_C2%BIOCARTA_HIF_PATHWAY	0.743441	1.35584	TRUE	FALSE	FALSE	FALSE	FALSE	FALSE	FALSE	FALSE	FALSE
794	BIOCARTA_HIVNEF_PATHWAY%MSIGDB_C2%BIOCARTA_HIVNEF_PATHWAY	1.65827	1.28391	TRUE	TRUE	FALSE	FALSE	FALSE	FALSE	FALSE	FALSE	FALSE
795	BIOCARTA_HSWI_SNF_PATHWAY%MSIGDB_C2%BIOCARTA_HSWI_SNF_PATHWAY	-1.26396	-0.514072	TRUE	FALSE	FALSE	FALSE	FALSE	FALSE	FALSE	FALSE	FALSE
796	BIOCARTA_IGF1_PATHWAY%MSIGDB_C2%BIOCARTA_IGF1_PATHWAY	-1.65374	1.2516	TRUE	FALSE	FALSE	FALSE	FALSE	FALSE	FALSE	FALSE	FALSE
797	BIOCARTA_IGF1MTOR_PATHWAY%MSIGDB_C2%BIOCARTA_IGF1MTOR_PATHWAY	-1.49695	0.623668	TRUE	FALSE	FALSE	FALSE	FALSE	FALSE	FALSE	FALSE	FALSE
798	BIOCARTA_IGF1R_PATHWAY%MSIGDB_C2%BIOCARTA_IGF1R_PATHWAY	-1.48514	0.993312	TRUE	FALSE	FALSE	FALSE	FALSE	FALSE	FALSE	FALSE	FALSE
799	BIOCARTA_IL12_PATHWAY%MSIGDB_C2%BIOCARTA_IL12_PATHWAY	0	0.634165	TRUE	FALSE	FALSE	FALSE	FALSE	FALSE	FALSE	FALSE	FALSE
800	BIOCARTA_IL1R_PATHWAY%MSIGDB_C2%BIOCARTA_IL1R_PATHWAY	1.70012	1.24699	TRUE	TRUE	FALSE	FALSE	FALSE	FALSE	FALSE	FALSE	FALSE
801	BIOCARTA_IL2_PATHWAY%MSIGDB_C2%BIOCARTA_IL2_PATHWAY	-1.20383	1.53429	TRUE	FALSE	FALSE	FALSE	FALSE	FALSE	FALSE	FALSE	FALSE
802	BIOCARTA_IL2RB_PATHWAY%MSIGDB_C2%BIOCARTA_IL2RB_PATHWAY	0.841875	1.21026	TRUE	FALSE	FALSE	FALSE	FALSE	FALSE	FALSE	FALSE	FALSE
803	BIOCARTA_IL3_PATHWAY%MSIGDB_C2%BIOCARTA_IL3_PATHWAY	-1.10779	1.58354	TRUE	FALSE	FALSE	FALSE	FALSE	FALSE	FALSE	FALSE	FALSE
804	BIOCARTA_IL6_PATHWAY%MSIGDB_C2%BIOCARTA_IL6_PATHWAY	-0.939554	1.52591	TRUE	FALSE	FALSE	FALSE	FALSE	FALSE	FALSE	FALSE	FALSE
805	BIOCARTA_IL7_PATHWAY%MSIGDB_C2%BIOCARTA_IL7_PATHWAY	0.913821	1.19871	TRUE	FALSE	FALSE	FALSE	FALSE	FALSE	FALSE	FALSE	FALSE
806	BIOCARTA_INSULIN_PATHWAY%MSIGDB_C2%BIOCARTA_INSULIN_PATHWAY	-1.59229	0.932166	TRUE	FALSE	FALSE	FALSE	FALSE	FALSE	FALSE	FALSE	FALSE
807	BIOCARTA_INTEGRIN_PATHWAY%MSIGDB_C2%BIOCARTA_INTEGRIN_PATHWAY	-0.801214	1.27526	TRUE	FALSE	FALSE	FALSE	FALSE	FALSE	FALSE	FALSE	FALSE
808	BIOCARTA_KERATINOCYTE_PATHWAY%MSIGDB_C2%BIOCARTA_KERATINOCYTE_PATHWAY	-1.06843	1.11485	TRUE	FALSE	FALSE	FALSE	FALSE	FALSE	FALSE	FALSE	FALSE
809	BIOCARTA_LIS1_PATHWAY%MSIGDB_C2%BIOCARTA_LIS1_PATHWAY	-1.85411	0.795169	TRUE	TRUE	FALSE	FALSE	FALSE	FALSE	FALSE	FALSE	FALSE
810	BIOCARTA_MAL_PATHWAY%MSIGDB_C2%BIOCARTA_MAL_PATHWAY	-1.16199	-0.801953	TRUE	FALSE	FALSE	FALSE	FALSE	FALSE	FALSE	FALSE	FALSE
811	BIOCARTA_MAPK_PATHWAY%MSIGDB_C2%BIOCARTA_MAPK_PATHWAY	1.12562	1.05669	TRUE	FALSE	FALSE	FALSE	FALSE	FALSE	FALSE	FALSE	FALSE
812	BIOCARTA_MCALPAIN_PATHWAY%MSIGDB_C2%BIOCARTA_MCALPAIN_PATHWAY	-0.827315	1.15153	TRUE	FALSE	FALSE	FALSE	FALSE	FALSE	FALSE	FALSE	FALSE
813	BIOCARTA_MCM_PATHWAY%MSIGDB_C2%BIOCARTA_MCM_PATHWAY	0.853174	1.56645	TRUE	FALSE	FALSE	FALSE	FALSE	FALSE	FALSE	FALSE	FALSE
814	BIOCARTA_MEF2D_PATHWAY%MSIGDB_C2%BIOCARTA_MEF2D_PATHWAY	-1.46744	1.06395	TRUE	FALSE	FALSE	FALSE	FALSE	FALSE	FALSE	FALSE	FALSE
815	BIOCARTA_MET_PATHWAY%MSIGDB_C2%BIOCARTA_MET_PATHWAY	-1.67576	0.94376	TRUE	FALSE	FALSE	FALSE	FALSE	FALSE	FALSE	FALSE	FALSE
816	BIOCARTA_MITOCHONDRIA_PATHWAY%MSIGDB_C2%BIOCARTA_MITOCHONDRIA_PATHWAY	1.44689	-0.932766	TRUE	FALSE	FALSE	FALSE	FALSE	FALSE	FALSE	FALSE	FALSE
817	BIOCARTA_MPR_PATHWAY%MSIGDB_C2%BIOCARTA_MPR_PATHWAY	-1.32224	-0.917828	TRUE	FALSE	FALSE	FALSE	FALSE	FALSE	FALSE	FALSE	FALSE
818	BIOCARTA_MTOR_PATHWAY%MSIGDB_C2%BIOCARTA_MTOR_PATHWAY	-1.54328	-0.872865	TRUE	FALSE	FALSE	FALSE	FALSE	FALSE	FALSE	FALSE	FALSE
819	BIOCARTA_MYOSIN_PATHWAY%MSIGDB_C2%BIOCARTA_MYOSIN_PATHWAY	-1.21623	-0.723411	TRUE	FALSE	FALSE	FALSE	FALSE	FALSE	FALSE	FALSE	FALSE
820	BIOCARTA_NDKDYNAMIN_PATHWAY%MSIGDB_C2%BIOCARTA_NDKDYNAMIN_PATHWAY	-2.05177	0.960757	TRUE	TRUE	FALSE	FALSE	FALSE	FALSE	FALSE	FALSE	FALSE
821	BIOCARTA_NFAT_PATHWAY%MSIGDB_C2%BIOCARTA_NFAT_PATHWAY	-1.86961	-0.889601	TRUE	TRUE	FALSE	FALSE	FALSE	FALSE	FALSE	FALSE	FALSE
822	BIOCARTA_NFKB_PATHWAY%MSIGDB_C2%BIOCARTA_NFKB_PATHWAY	1.98161	1.40792	TRUE	TRUE	FALSE	FALSE	FALSE	FALSE	FALSE	FALSE	FALSE
823	BIOCARTA_NGF_PATHWAY%MSIGDB_C2%BIOCARTA_NGF_PATHWAY	-1.53837	0.893493	TRUE	FALSE	FALSE	FALSE	FALSE	FALSE	FALSE	FALSE	FALSE
824	BIOCARTA_NKCELLS_PATHWAY%MSIGDB_C2%BIOCARTA_NKCELLS_PATHWAY	-0.983807	0.869824	TRUE	FALSE	FALSE	FALSE	FALSE	FALSE	FALSE	FALSE	FALSE
825	BIOCARTA_NO1_PATHWAY%MSIGDB_C2%BIOCARTA_NO1_PATHWAY	-1.0203	1.01348	TRUE	FALSE	FALSE	FALSE	FALSE	FALSE	FALSE	FALSE	FALSE
826	BIOCARTA_NOS1_PATHWAY%MSIGDB_C2%BIOCARTA_NOS1_PATHWAY	-2.04238	0.989623	TRUE	TRUE	FALSE	FALSE	FALSE	FALSE	FALSE	FALSE	FALSE
827	BIOCARTA_NTHI_PATHWAY%MSIGDB_C2%BIOCARTA_NTHI_PATHWAY	1.52058	1.41515	TRUE	FALSE	FALSE	FALSE	FALSE	FALSE	FALSE	FALSE	FALSE
828	BIOCARTA_NUCLEARRS_PATHWAY%MSIGDB_C2%BIOCARTA_NUCLEARRS_PATHWAY	0.681316	-1.30792	TRUE	FALSE	FALSE	FALSE	FALSE	FALSE	FALSE	FALSE	FALSE
829	BIOCARTA_P27_PATHWAY%MSIGDB_C2%BIOCARTA_P27_PATHWAY	-0.930958	1.52102	TRUE	FALSE	FALSE	FALSE	FALSE	FALSE	FALSE	FALSE	FALSE
830	BIOCARTA_P38MAPK_PATHWAY%MSIGDB_C2%BIOCARTA_P38MAPK_PATHWAY	0.878153	0.921086	TRUE	FALSE	FALSE	FALSE	FALSE	FALSE	FALSE	FALSE	FALSE
831	BIOCARTA_P53_PATHWAY%MSIGDB_C2%BIOCARTA_P53_PATHWAY	1.43042	-0.683568	TRUE	FALSE	FALSE	FALSE	FALSE	FALSE	FALSE	FALSE	FALSE
832	BIOCARTA_P53HYPOXIA_PATHWAY%MSIGDB_C2%BIOCARTA_P53HYPOXIA_PATHWAY	0.872289	-0.627264	TRUE	FALSE	FALSE	FALSE	FALSE	FALSE	FALSE	FALSE	FALSE
833	BIOCARTA_PAR1_PATHWAY%MSIGDB_C2%BIOCARTA_PAR1_PATHWAY	-1.25016	0.638644	TRUE	FALSE	FALSE	FALSE	FALSE	FALSE	FALSE	FALSE	FALSE
834	BIOCARTA_PCAF_PATHWAY%MSIGDB_C2%BIOCARTA_PCAF_PATHWAY	1.64303	0.938732	TRUE	FALSE	FALSE	FALSE	FALSE	FALSE	FALSE	FALSE	FALSE
835	BIOCARTA_PDGF_PATHWAY%MSIGDB_C2%BIOCARTA_PDGF_PATHWAY	-1.72231	1.0613	TRUE	TRUE	FALSE	FALSE	FALSE	FALSE	FALSE	FALSE	FALSE
836	BIOCARTA_PDZS_PATHWAY%MSIGDB_C2%BIOCARTA_PDZS_PATHWAY	-1.5204	-0.631928	TRUE	FALSE	FALSE	FALSE	FALSE	FALSE	FALSE	FALSE	FALSE
837	BIOCARTA_PGC1A_PATHWAY%MSIGDB_C2%BIOCARTA_PGC1A_PATHWAY	-1.47232	0.551436	TRUE	FALSE	FALSE	FALSE	FALSE	FALSE	FALSE	FALSE	FALSE
838	BIOCARTA_PITX2_PATHWAY%MSIGDB_C2%BIOCARTA_PITX2_PATHWAY	-0.715549	-1.53907	TRUE	FALSE	FALSE	FALSE	FALSE	FALSE	FALSE	FALSE	FALSE
839	BIOCARTA_PML_PATHWAY%MSIGDB_C2%BIOCARTA_PML_PATHWAY	0.898186	1.19827	TRUE	FALSE	FALSE	FALSE	FALSE	FALSE	FALSE	FALSE	FALSE
840	BIOCARTA_PPARA_PATHWAY%MSIGDB_C2%BIOCARTA_PPARA_PATHWAY	-1.12387	-0.804295	TRUE	FALSE	FALSE	FALSE	FALSE	FALSE	FALSE	FALSE	FALSE
841	BIOCARTA_PRC2_PATHWAY%MSIGDB_C2%BIOCARTA_PRC2_PATHWAY	-1.05291	-0.718721	TRUE	FALSE	FALSE	FALSE	FALSE	FALSE	FALSE	FALSE	FALSE
842	BIOCARTA_PRION_PATHWAY%MSIGDB_C2%BIOCARTA_PRION_PATHWAY	-0.790258	1.38597	TRUE	FALSE	FALSE	FALSE	FALSE	FALSE	FALSE	FALSE	FALSE
843	BIOCARTA_PS1_PATHWAY%MSIGDB_C2%BIOCARTA_PS1_PATHWAY	-0.907961	-0.584258	TRUE	FALSE	FALSE	FALSE	FALSE	FALSE	FALSE	FALSE	FALSE
844	BIOCARTA_PTDINS_PATHWAY%MSIGDB_C2%BIOCARTA_PTDINS_PATHWAY	-2.00247	-0.984026	TRUE	TRUE	FALSE	FALSE	FALSE	FALSE	FALSE	FALSE	FALSE
845	BIOCARTA_PTEN_PATHWAY%MSIGDB_C2%BIOCARTA_PTEN_PATHWAY	-0.745713	0.929056	TRUE	FALSE	FALSE	FALSE	FALSE	FALSE	FALSE	FALSE	FALSE
846	BIOCARTA_PYK2_PATHWAY%MSIGDB_C2%BIOCARTA_PYK2_PATHWAY	-1.89805	1.24199	TRUE	TRUE	FALSE	FALSE	FALSE	FALSE	FALSE	FALSE	FALSE
847	BIOCARTA_RAB_PATHWAY%MSIGDB_C2%BIOCARTA_RAB_PATHWAY	-1.49896	-0.799551	TRUE	FALSE	FALSE	FALSE	FALSE	FALSE	FALSE	FALSE	FALSE
848	BIOCARTA_RAC1_PATHWAY%MSIGDB_C2%BIOCARTA_RAC1_PATHWAY	-1.52843	-0.881385	TRUE	FALSE	FALSE	FALSE	FALSE	FALSE	FALSE	FALSE	FALSE
849	BIOCARTA_RACCYCD_PATHWAY%MSIGDB_C2%BIOCARTA_RACCYCD_PATHWAY	-0.971663	0.703822	TRUE	FALSE	FALSE	FALSE	FALSE	FALSE	FALSE	FALSE	FALSE
850	BIOCARTA_RANKL_PATHWAY%MSIGDB_C2%BIOCARTA_RANKL_PATHWAY	0.705949	1.29937	TRUE	FALSE	FALSE	FALSE	FALSE	FALSE	FALSE	FALSE	FALSE
851	BIOCARTA_RAS_PATHWAY%MSIGDB_C2%BIOCARTA_RAS_PATHWAY	-1.62466	0.900063	TRUE	FALSE	FALSE	FALSE	FALSE	FALSE	FALSE	FALSE	FALSE
852	BIOCARTA_RELA_PATHWAY%MSIGDB_C2%BIOCARTA_RELA_PATHWAY	1.79597	1.5658	TRUE	TRUE	FALSE	FALSE	FALSE	FALSE	FALSE	FALSE	FALSE
853	BIOCARTA_RHO_PATHWAY%MSIGDB_C2%BIOCARTA_RHO_PATHWAY	1.9008	0.97362	TRUE	TRUE	FALSE	FALSE	FALSE	FALSE	FALSE	FALSE	FALSE
854	BIOCARTA_SHH_PATHWAY%MSIGDB_C2%BIOCARTA_SHH_PATHWAY	-1.08471	-0.718546	TRUE	FALSE	FALSE	FALSE	FALSE	FALSE	FALSE	FALSE	FALSE
855	BIOCARTA_SM_PATHWAY%MSIGDB_C2%BIOCARTA_SM_PATHWAY	-1.27794	1.78347	TRUE	FALSE	TRUE	FALSE	FALSE	FALSE	FALSE	FALSE	FALSE
856	BIOCARTA_SPPA_PATHWAY%MSIGDB_C2%BIOCARTA_SPPA_PATHWAY	-1.81192	-0.659462	TRUE	TRUE	FALSE	FALSE	FALSE	FALSE	FALSE	FALSE	FALSE
857	BIOCARTA_SPRY_PATHWAY%MSIGDB_C2%BIOCARTA_SPRY_PATHWAY	-1.14537	0.886761	TRUE	FALSE	FALSE	FALSE	FALSE	FALSE	FALSE	FALSE	FALSE
858	BIOCARTA_STRESS_PATHWAY%MSIGDB_C2%BIOCARTA_STRESS_PATHWAY	1.52634	1.30847	TRUE	FALSE	FALSE	FALSE	FALSE	FALSE	FALSE	FALSE	FALSE
859	BIOCARTA_TALL1_PATHWAY%MSIGDB_C2%BIOCARTA_TALL1_PATHWAY	0.787723	-1.02392	TRUE	FALSE	FALSE	FALSE	FALSE	FALSE	FALSE	FALSE	FALSE
860	BIOCARTA_TCR_PATHWAY%MSIGDB_C2%BIOCARTA_TCR_PATHWAY	-1.47862	1.12625	TRUE	FALSE	FALSE	FALSE	FALSE	FALSE	FALSE	FALSE	FALSE
861	BIOCARTA_TEL_PATHWAY%MSIGDB_C2%BIOCARTA_TEL_PATHWAY	-0.853462	0.344886	TRUE	FALSE	FALSE	FALSE	FALSE	FALSE	FALSE	FALSE	FALSE
862	BIOCARTA_TFF_PATHWAY%MSIGDB_C2%BIOCARTA_TFF_PATHWAY	-0.806795	0.827028	TRUE	FALSE	FALSE	FALSE	FALSE	FALSE	FALSE	FALSE	FALSE
863	BIOCARTA_TGFB_PATHWAY%MSIGDB_C2%BIOCARTA_TGFB_PATHWAY	-0.8399	1.16528	TRUE	FALSE	FALSE	FALSE	FALSE	FALSE	FALSE	FALSE	FALSE
864	BIOCARTA_TID_PATHWAY%MSIGDB_C2%BIOCARTA_TID_PATHWAY	1.57384	1.50208	TRUE	FALSE	FALSE	FALSE	FALSE	FALSE	FALSE	FALSE	FALSE
865	BIOCARTA_TNFR1_PATHWAY%MSIGDB_C2%BIOCARTA_TNFR1_PATHWAY	-0.973944	0.79855	TRUE	FALSE	FALSE	FALSE	FALSE	FALSE	FALSE	FALSE	FALSE
866	BIOCARTA_TNFR2_PATHWAY%MSIGDB_C2%BIOCARTA_TNFR2_PATHWAY	1.94045	0.820654	TRUE	TRUE	FALSE	FALSE	FALSE	FALSE	FALSE	FALSE	FALSE
867	BIOCARTA_TOLL_PATHWAY%MSIGDB_C2%BIOCARTA_TOLL_PATHWAY	1.36698	1.4603	TRUE	FALSE	FALSE	FALSE	FALSE	FALSE	FALSE	FALSE	FALSE
868	BIOCARTA_TPO_PATHWAY%MSIGDB_C2%BIOCARTA_TPO_PATHWAY	-1.4077	1.293	TRUE	FALSE	FALSE	FALSE	FALSE	FALSE	FALSE	FALSE	FALSE
869	BIOCARTA_VDR_PATHWAY%MSIGDB_C2%BIOCARTA_VDR_PATHWAY	-1.0376	-0.730385	TRUE	FALSE	FALSE	FALSE	FALSE	FALSE	FALSE	FALSE	FALSE
870	BIOCARTA_VEGF_PATHWAY%MSIGDB_C2%BIOCARTA_VEGF_PATHWAY	-1.06564	-0.756227	TRUE	FALSE	FALSE	FALSE	FALSE	FALSE	FALSE	FALSE	FALSE
871	BIOCARTA_VIP_PATHWAY%MSIGDB_C2%BIOCARTA_VIP_PATHWAY	-1.17741	0.904619	TRUE	FALSE	FALSE	FALSE	FALSE	FALSE	FALSE	FALSE	FALSE
872	BIOCARTA_WNT_PATHWAY%MSIGDB_C2%BIOCARTA_WNT_PATHWAY	-0.976993	0.970245	TRUE	FALSE	FALSE	FALSE	FALSE	FALSE	FALSE	FALSE	FALSE
873	BIOLOGICAL OXIDATIONS%REACTOME%R-HSA-211859.2	0.958457	0.941923	TRUE	FALSE	FALSE	FALSE	FALSE	FALSE	FALSE	FALSE	FALSE
874	BIOLOGICAL PROCESS INVOLVED IN INTERACTION WITH HOST%GOBP%GO:0051701	0.982787	1.32331	TRUE	FALSE	FALSE	FALSE	FALSE	FALSE	FALSE	FALSE	FALSE
875	BIOLOGICAL PROCESS INVOLVED IN INTERACTION WITH HOST%GOMF%GO:0051701	1.70665	1.34037	TRUE	TRUE	FALSE	FALSE	FALSE	FALSE	FALSE	FALSE	FALSE
876	BIOLOGICAL PROCESS INVOLVED IN INTERACTION WITH SYMBIONT%GOBP%GO:0051702	-1.00208	1.09061	TRUE	FALSE	FALSE	FALSE	FALSE	FALSE	FALSE	FALSE	FALSE
877	BIOLOGICAL PROCESS INVOLVED IN INTERSPECIES INTERACTION BETWEEN ORGANISMS%GOMF%GO:0044419	1.67999	1.19511	TRUE	TRUE	FALSE	FALSE	FALSE	FALSE	FALSE	FALSE	FALSE
878	BIOLOGICAL PROCESS INVOLVED IN INTRASPECIES INTERACTION BETWEEN ORGANISMS%GOBP%GO:0051703	-1.63856	-0.605581	TRUE	TRUE	FALSE	FALSE	FALSE	FALSE	FALSE	FALSE	FALSE
879	BIOLOGICAL PROCESS INVOLVED IN SYMBIOTIC INTERACTION%GOBP%GO:0044403	-1.04703	1.24692	TRUE	FALSE	FALSE	FALSE	FALSE	FALSE	FALSE	FALSE	FALSE
880	BIOLOGICAL PROCESS INVOLVED IN SYMBIOTIC INTERACTION%GOMF%GO:0044403	1.70357	1.33802	TRUE	TRUE	FALSE	FALSE	FALSE	FALSE	FALSE	FALSE	FALSE
881	BIOMINERAL TISSUE DEVELOPMENT%GOBP%GO:0031214	-0.839862	0.756609	TRUE	FALSE	FALSE	FALSE	FALSE	FALSE	FALSE	FALSE	FALSE
882	BIOMINERALIZATION%GOBP%GO:0110148	-0.821971	-0.831939	TRUE	FALSE	FALSE	FALSE	FALSE	FALSE	FALSE	FALSE	FALSE
883	BIOSYNTHESIS OF DHA-DERIVED SPMS%REACTOME%R-HSA-9018677.1	1.2334	-0.791517	TRUE	FALSE	FALSE	FALSE	FALSE	FALSE	FALSE	FALSE	FALSE
884	BIOSYNTHESIS OF SPECIALIZED PRORESOLVING MEDIATORS (SPMS)%REACTOME DATABASE ID RELEASE 81%9018678	1.4075	-0.770022	TRUE	FALSE	FALSE	FALSE	FALSE	FALSE	FALSE	FALSE	FALSE
885	BIOSYNTHESIS OF THE N-GLYCAN PRECURSOR (DOLICHOL LIPID-LINKED OLIGOSACCHARIDE, LLO) AND TRANSFER TO A NASCENT PROTEIN%REACTOME DATABASE ID RELEASE 81%446193	-1.01666	-1.14171	TRUE	FALSE	FALSE	FALSE	FALSE	FALSE	FALSE	FALSE	FALSE
886	BIOTIN TRANSPORT AND METABOLISM%REACTOME%R-HSA-196780.1	-0.86756	-1.22949	TRUE	FALSE	FALSE	FALSE	FALSE	FALSE	FALSE	FALSE	FALSE
887	BISOPROLOL ACTION PATHWAY%SMPDB%SMP0000300	-1.35278	1.55943	TRUE	FALSE	FALSE	FALSE	FALSE	FALSE	FALSE	FALSE	FALSE
888	BITTER TASTE RECEPTOR ACTIVITY%GOMF%GO:0033038	0.857401	-1.82299	TRUE	FALSE	FALSE	FALSE	FALSE	FALSE	FALSE	FALSE	FALSE
889	BIVALIRUDIN ACTION PATHWAY%SMPDB%SMP0000277	0.848853	-0.8268	TRUE	FALSE	FALSE	FALSE	FALSE	FALSE	FALSE	FALSE	FALSE
890	BLADDER CANCER%WIKIPATHWAYS_20220510%WP2828%HOMO SAPIENS	-1.18321	0.525245	TRUE	FALSE	FALSE	FALSE	FALSE	FALSE	FALSE	FALSE	FALSE
891	BLASTOCYST DEVELOPMENT%GOBP%GO:0001824	-1.18241	1.01423	TRUE	FALSE	FALSE	FALSE	FALSE	FALSE	FALSE	FALSE	FALSE
892	BLASTOCYST FORMATION%GOBP%GO:0001825	-1.03161	0.818189	TRUE	FALSE	FALSE	FALSE	FALSE	FALSE	FALSE	FALSE	FALSE
893	BLASTOCYST GROWTH%GOBP%GO:0001832	-1.42213	1.78368	TRUE	FALSE	TRUE	FALSE	FALSE	FALSE	FALSE	FALSE	FALSE
894	BLASTOCYST HATCHING%GOBP%GO:0001835	0.885917	0.614231	TRUE	FALSE	FALSE	FALSE	FALSE	FALSE	FALSE	FALSE	FALSE
895	BLASTODERM SEGMENTATION%GOBP%GO:0007350	0.839975	1.04691	TRUE	FALSE	FALSE	FALSE	FALSE	FALSE	FALSE	FALSE	FALSE
896	BLEB ASSEMBLY%GOBP%GO:0032060	1.90099	1.45461	TRUE	TRUE	FALSE	FALSE	FALSE	FALSE	FALSE	FALSE	FALSE
897	BLOC COMPLEX%GOCC%GO:0031082	-1.11667	1.44006	TRUE	FALSE	FALSE	FALSE	FALSE	FALSE	FALSE	FALSE	FALSE
898	BLOC-1 COMPLEX%GOCC%GO:0031083	-1.19543	1.56962	TRUE	FALSE	FALSE	FALSE	FALSE	FALSE	FALSE	FALSE	FALSE
899	BLOOD CIRCULATION%GOBP%GO:0008015	-1.12032	1.30792	TRUE	FALSE	FALSE	FALSE	FALSE	FALSE	FALSE	FALSE	FALSE
900	BLOOD CIRCULATION%GOMF%GO:0008015	0	1.60108	TRUE	FALSE	FALSE	FALSE	FALSE	FALSE	FALSE	FALSE	FALSE
901	BLOOD COAGULATION%GOBP%GO:0007596	1.49083	1.2947	TRUE	TRUE	FALSE	FALSE	FALSE	FALSE	FALSE	FALSE	FALSE
902	BLOOD COAGULATION%PANTHER PATHWAY%P00011	1.522	1.27068	TRUE	FALSE	FALSE	FALSE	FALSE	FALSE	FALSE	FALSE	FALSE
903	BLOOD GROUP SYSTEMS BIOSYNTHESIS%REACTOME DATABASE ID RELEASE 81%9033658	-0.677075	-0.893811	TRUE	FALSE	FALSE	FALSE	FALSE	FALSE	FALSE	FALSE	FALSE
904	BLOOD MICROPARTICLE%GOCC%GO:0072562	2.21388	1.66862	TRUE	TRUE	TRUE	FALSE	FALSE	FALSE	FALSE	FALSE	FALSE
905	BLOOD VESSEL DEVELOPMENT%GOBP%GO:0001568	1.44709	1.44811	TRUE	TRUE	FALSE	FALSE	FALSE	FALSE	FALSE	FALSE	FALSE
906	BLOOD VESSEL DIAMETER MAINTENANCE%GOBP%GO:0097746	0.806514	1.2374	TRUE	FALSE	FALSE	FALSE	FALSE	FALSE	FALSE	FALSE	FALSE
907	BLOOD VESSEL ENDOTHELIAL CELL DIFFERENTIATION%GOBP%GO:0060837	1.16243	1.3385	TRUE	FALSE	FALSE	FALSE	FALSE	FALSE	FALSE	FALSE	FALSE
908	BLOOD VESSEL ENDOTHELIAL CELL MIGRATION%GOBP%GO:0043534	1.3379	1.08706	TRUE	FALSE	FALSE	FALSE	FALSE	FALSE	FALSE	FALSE	FALSE
909	BLOOD VESSEL MORPHOGENESIS%GOBP%GO:0048514	1.56116	1.47529	TRUE	TRUE	FALSE	FALSE	FALSE	FALSE	FALSE	FALSE	FALSE
910	BLOOD VESSEL REMODELING%GOBP%GO:0001974	1.33401	1.14065	TRUE	FALSE	FALSE	FALSE	FALSE	FALSE	FALSE	FALSE	FALSE
911	BLUE DIAPER SYNDROME%SMPDB%SMP0000583	-0.939757	0.664855	TRUE	FALSE	FALSE	FALSE	FALSE	FALSE	FALSE	FALSE	FALSE
912	BMAL1:CLOCK,NPAS2 ACTIVATES CIRCADIAN GENE EXPRESSION%REACTOME%R-HSA-1368108.4	-0.829489	-1.08059	TRUE	FALSE	FALSE	FALSE	FALSE	FALSE	FALSE	FALSE	FALSE
913	BMP BINDING%GOMF%GO:0036122	0.781662	1.15881	TRUE	FALSE	FALSE	FALSE	FALSE	FALSE	FALSE	FALSE	FALSE
914	BMP RECEPTOR BINDING%GOMF%GO:0070700	1.31248	1.18514	TRUE	FALSE	FALSE	FALSE	FALSE	FALSE	FALSE	FALSE	FALSE
915	BMP RECEPTOR SIGNALING%PATHWAY INTERACTION DATABASE NCI-NATURE CURATED DATA%BMP RECEPTOR SIGNALING	1.04214	0.941977	TRUE	FALSE	FALSE	FALSE	FALSE	FALSE	FALSE	FALSE	FALSE
916	BMP SIGNALING IN EYELID DEVELOPMENT%WIKIPATHWAYS_20220510%WP3927%HOMO SAPIENS	1.09877	1.08489	TRUE	FALSE	FALSE	FALSE	FALSE	FALSE	FALSE	FALSE	FALSE
917	BMP SIGNALING PATHWAY%GOBP%GO:0030509	1.23551	1.0469	TRUE	FALSE	FALSE	FALSE	FALSE	FALSE	FALSE	FALSE	FALSE
918	BMP2-WNT4-FOXO1 PATHWAY IN PRIMARY ENDOMETRIAL STROMAL CELL DIFFERENTIATION%WIKIPATHWAYS_20220510%WP3876%HOMO SAPIENS	1.09689	1.46553	TRUE	FALSE	FALSE	FALSE	FALSE	FALSE	FALSE	FALSE	FALSE
919	BODY FLUID SECRETION%GOBP%GO:0007589	0.910868	1.101	TRUE	FALSE	FALSE	FALSE	FALSE	FALSE	FALSE	FALSE	FALSE
920	BODY MORPHOGENESIS%GOBP%GO:0010171	0.952678	1.70403	TRUE	FALSE	TRUE	FALSE	FALSE	FALSE	FALSE	FALSE	FALSE
921	BONE CELL DEVELOPMENT%GOBP%GO:0098751	1.11178	-0.632219	TRUE	FALSE	FALSE	FALSE	FALSE	FALSE	FALSE	FALSE	FALSE
922	BONE DEVELOPMENT%GOBP%GO:0060348	1.23112	0.814777	TRUE	FALSE	FALSE	FALSE	FALSE	FALSE	FALSE	FALSE	FALSE
923	BONE GROWTH%GOBP%GO:0098868	-0.741707	-0.910676	TRUE	FALSE	FALSE	FALSE	FALSE	FALSE	FALSE	FALSE	FALSE
924	BONE MATURATION%GOBP%GO:0070977	-0.549404	0.978979	TRUE	FALSE	FALSE	FALSE	FALSE	FALSE	FALSE	FALSE	FALSE
925	BONE MINERALIZATION%GOBP%GO:0030282	-1.08408	0.680865	TRUE	FALSE	FALSE	FALSE	FALSE	FALSE	FALSE	FALSE	FALSE
926	BONE MORPHOGENESIS%GOBP%GO:0060349	0.991714	-0.817442	TRUE	FALSE	FALSE	FALSE	FALSE	FALSE	FALSE	FALSE	FALSE
927	BONE MORPHOGENIC PROTEIN (BMP) SIGNALING AND REGULATION%WIKIPATHWAYS_20220510%WP1425%HOMO SAPIENS	1.17456	0.962152	TRUE	FALSE	FALSE	FALSE	FALSE	FALSE	FALSE	FALSE	FALSE
928	BONE REMODELING%GOBP%GO:0046849	1.47339	-0.92401	TRUE	FALSE	FALSE	FALSE	FALSE	FALSE	FALSE	FALSE	FALSE
929	BONE RESORPTION%GOBP%GO:0045453	0.86666	-0.602788	TRUE	FALSE	FALSE	FALSE	FALSE	FALSE	FALSE	FALSE	FALSE
930	BONE TRABECULA MORPHOGENESIS%GOBP%GO:0061430	0.904935	1.06123	TRUE	FALSE	FALSE	FALSE	FALSE	FALSE	FALSE	FALSE	FALSE
931	BOPINDOLOL ACTION PATHWAY%SMPDB%SMP0000657	-1.36968	1.5775	TRUE	FALSE	TRUE	FALSE	FALSE	FALSE	FALSE	FALSE	FALSE
932	BOSUTINIB INHIBITION OF BCR-ABL%PATHWHIZ%PW032596	0.866242	1.31754	TRUE	FALSE	FALSE	FALSE	FALSE	FALSE	FALSE	FALSE	FALSE
933	BRAHMA COMPLEX%GOCC%GO:0035060	1.0545	1.38954	TRUE	FALSE	FALSE	FALSE	FALSE	FALSE	FALSE	FALSE	FALSE
934	BRAIN MORPHOGENESIS%GOBP%GO:0048854	-1.62303	-0.566573	TRUE	TRUE	FALSE	FALSE	FALSE	FALSE	FALSE	FALSE	FALSE
935	BRAIN-DERIVED NEUROTROPHIC FACTOR (BDNF) SIGNALING PATHWAY%WIKIPATHWAYS_20220510%WP2380%HOMO SAPIENS	-1.69908	1.34608	TRUE	TRUE	FALSE	FALSE	FALSE	FALSE	FALSE	FALSE	FALSE
936	BRANCH ELONGATION OF AN EPITHELIUM%GOBP%GO:0060602	1.1761	-1.09966	TRUE	FALSE	FALSE	FALSE	FALSE	FALSE	FALSE	FALSE	FALSE
937	BRANCHED-CHAIN AMINO ACID CATABOLIC PROCESS%GOBP%GO:0009083	0.886853	1.32878	TRUE	FALSE	FALSE	FALSE	FALSE	FALSE	FALSE	FALSE	FALSE
938	BRANCHED-CHAIN AMINO ACID CATABOLISM%REACTOME%R-HSA-70895.4	-1.01169	1.10308	TRUE	FALSE	FALSE	FALSE	FALSE	FALSE	FALSE	FALSE	FALSE
939	BRANCHED-CHAIN AMINO ACID METABOLIC PROCESS%GOBP%GO:0009081	0.958036	1.33251	TRUE	FALSE	FALSE	FALSE	FALSE	FALSE	FALSE	FALSE	FALSE
940	BRANCHED-CHAIN AMINO ACID TRANSPORT%GOBP%GO:0015803	-0.907501	0.69624	TRUE	FALSE	FALSE	FALSE	FALSE	FALSE	FALSE	FALSE	FALSE
941	BRANCHING INVOLVED IN BLOOD VESSEL MORPHOGENESIS%GOBP%GO:0001569	1.01443	1.0207	TRUE	FALSE	FALSE	FALSE	FALSE	FALSE	FALSE	FALSE	FALSE
942	BRANCHING INVOLVED IN MAMMARY GLAND DUCT MORPHOGENESIS%GOBP%GO:0060444	0.851833	0.881311	TRUE	FALSE	FALSE	FALSE	FALSE	FALSE	FALSE	FALSE	FALSE
943	BRANCHING INVOLVED IN SALIVARY GLAND MORPHOGENESIS%GOBP%GO:0060445	1.37863	0.685381	TRUE	FALSE	FALSE	FALSE	FALSE	FALSE	FALSE	FALSE	FALSE
944	BRANCHING INVOLVED IN URETERIC BUD MORPHOGENESIS%GOBP%GO:0001658	1.71843	-1.16897	TRUE	TRUE	FALSE	FALSE	FALSE	FALSE	FALSE	FALSE	FALSE
945	BRANCHING MORPHOGENESIS OF AN EPITHELIAL TUBE%GOBP%GO:0048754	1.24106	-0.757192	TRUE	FALSE	FALSE	FALSE	FALSE	FALSE	FALSE	FALSE	FALSE
946	BREAST CANCER PATHWAY%WIKIPATHWAYS_20220510%WP4262%HOMO SAPIENS	0.935715	1.42305	TRUE	FALSE	FALSE	FALSE	FALSE	FALSE	FALSE	FALSE	FALSE
947	BROMFENAC ACTION PATHWAY%SMPDB%SMP0000102	1.68551	0.833761	TRUE	FALSE	FALSE	FALSE	FALSE	FALSE	FALSE	FALSE	FALSE
948	BROWN FAT CELL DIFFERENTIATION%GOBP%GO:0050873	1.36136	1.00033	TRUE	FALSE	FALSE	FALSE	FALSE	FALSE	FALSE	FALSE	FALSE
949	BRUSH BORDER MEMBRANE%GOCC%GO:0031526	1.58536	0.831766	TRUE	FALSE	FALSE	FALSE	FALSE	FALSE	FALSE	FALSE	FALSE
950	BRUSH BORDER%GOCC%GO:0005903	1.37388	-1.07156	TRUE	FALSE	FALSE	FALSE	FALSE	FALSE	FALSE	FALSE	FALSE
951	BUDDING AND MATURATION OF HIV VIRION%REACTOME%R-HSA-162588.2	-1.76176	1.30919	TRUE	TRUE	FALSE	FALSE	FALSE	FALSE	FALSE	FALSE	FALSE
952	BUMETANIDE ACTION PATHWAY%SMPDB%SMP0000088	-0.951758	0.66896	TRUE	FALSE	FALSE	FALSE	FALSE	FALSE	FALSE	FALSE	FALSE
953	BUNDLE OF HIS CELL TO PURKINJE MYOCYTE COMMUNICATION%GOBP%GO:0086069	-0.837835	1.07948	TRUE	FALSE	FALSE	FALSE	FALSE	FALSE	FALSE	FALSE	FALSE
954	BUPIVACAINE ACTION PATHWAY%SMPDB%SMP0000393	-1.72779	-0.750689	TRUE	TRUE	FALSE	FALSE	FALSE	FALSE	FALSE	FALSE	FALSE
955	BUPRANOLOL ACTION PATHWAY%SMPDB%SMP0000670	-1.34794	1.56733	TRUE	FALSE	TRUE	FALSE	FALSE	FALSE	FALSE	FALSE	FALSE
956	BUPRENORPHINE ACTION PATHWAY%SMPDB%SMP0000684	-1.73076	-0.733333	TRUE	TRUE	FALSE	FALSE	FALSE	FALSE	FALSE	FALSE	FALSE
957	BURN WOUND HEALING%WIKIPATHWAYS_20220510%WP5055%HOMO SAPIENS	1.39071	1.68588	TRUE	FALSE	TRUE	FALSE	FALSE	FALSE	FALSE	FALSE	FALSE
958	BUTYRATE RESPONSE FACTOR 1 (BRF1) BINDS AND DESTABILIZES MRNA%REACTOME%R-HSA-450385.2	-0.837597	1.07067	TRUE	FALSE	FALSE	FALSE	FALSE	FALSE	FALSE	FALSE	FALSE
959	C-ACYLTRANSFERASE ACTIVITY%GOMF%GO:0016408	-0.819714	-1.02748	TRUE	FALSE	FALSE	FALSE	FALSE	FALSE	FALSE	FALSE	FALSE
960	C-MYB TRANSCRIPTION FACTOR NETWORK%PATHWAY INTERACTION DATABASE NCI-NATURE CURATED DATA%C-MYB TRANSCRIPTION FACTOR NETWORK	-0.999873	1.28052	TRUE	FALSE	FALSE	FALSE	FALSE	FALSE	FALSE	FALSE	FALSE
961	C-MYC PATHWAY%PATHWAY INTERACTION DATABASE NCI-NATURE CURATED DATA%C-MYC PATHWAY	-1.12412	0.729223	TRUE	FALSE	FALSE	FALSE	FALSE	FALSE	FALSE	FALSE	FALSE
962	C-TERMINAL PROTEIN AMINO ACID MODIFICATION%GOBP%GO:0018410	-1.58619	-1.47204	TRUE	FALSE	FALSE	FALSE	FALSE	FALSE	FALSE	FALSE	FALSE
963	C-TYPE LECTIN RECEPTORS (CLRS)%REACTOME%R-HSA-5621481.1	-1.73819	-0.840222	TRUE	TRUE	FALSE	FALSE	FALSE	FALSE	FALSE	FALSE	FALSE
964	C21-STEROID HORMONE METABOLIC PROCESS%GOBP%GO:0008207	1.08491	1.00844	TRUE	FALSE	FALSE	FALSE	FALSE	FALSE	FALSE	FALSE	FALSE
965	C2H2 ZINC FINGER DOMAIN BINDING%GOMF%GO:0070742	1.41395	0.650059	TRUE	FALSE	FALSE	FALSE	FALSE	FALSE	FALSE	FALSE	FALSE
966	C4-DICARBOXYLATE TRANSMEMBRANE TRANSPORTER ACTIVITY%GOMF%GO:0015556	-0.821415	-0.694494	TRUE	FALSE	FALSE	FALSE	FALSE	FALSE	FALSE	FALSE	FALSE
967	C4-DICARBOXYLATE TRANSPORT%GOBP%GO:0015740	0.856281	-0.723686	TRUE	FALSE	FALSE	FALSE	FALSE	FALSE	FALSE	FALSE	FALSE
968	C4-DICARBOXYLATE TRANSPORT%GOMF%GO:0015740	-0.82921	-0.678015	TRUE	FALSE	FALSE	FALSE	FALSE	FALSE	FALSE	FALSE	FALSE
969	CA-DEPENDENT EVENTS%REACTOME%R-HSA-111996.1	-2.27543	-0.626268	TRUE	TRUE	FALSE	FALSE	FALSE	FALSE	FALSE	FALSE	FALSE
970	CA2+ PATHWAY%REACTOME DATABASE ID RELEASE 81%4086398	-1.4752	-1.17931	TRUE	FALSE	FALSE	FALSE	FALSE	FALSE	FALSE	FALSE	FALSE
971	CADHERIN BINDING INVOLVED IN CELL-CELL ADHESION%GOMF%GO:0098641	1.45414	0.812753	TRUE	FALSE	FALSE	FALSE	FALSE	FALSE	FALSE	FALSE	FALSE
972	CADHERIN BINDING%GOMF%GO:0045296	-1.55705	1.2923	TRUE	TRUE	FALSE	FALSE	FALSE	FALSE	FALSE	FALSE	FALSE
973	CADHERIN SIGNALING PATHWAY%PANTHER PATHWAY%P00012	-1.49813	-1.0868	TRUE	TRUE	FALSE	FALSE	FALSE	FALSE	FALSE	FALSE	FALSE
974	CADMIUM INDUCES DNA SYNTHESIS AND PROLIFERATION IN MACROPHAGES%SMPDB%SMP0063805	-1.84993	-0.818786	TRUE	TRUE	FALSE	FALSE	FALSE	FALSE	FALSE	FALSE	FALSE
975	CAJAL BODY%GOCC%GO:0015030	-1.36457	1.05133	TRUE	FALSE	FALSE	FALSE	FALSE	FALSE	FALSE	FALSE	FALSE
976	CALCINEURIN-MEDIATED SIGNALING%GOBP%GO:0097720	-0.98491	-1.12357	TRUE	FALSE	FALSE	FALSE	FALSE	FALSE	FALSE	FALSE	FALSE
977	CALCINEURIN-NFAT SIGNALING CASCADE%GOBP%GO:0033173	-0.969067	0.737243	TRUE	FALSE	FALSE	FALSE	FALSE	FALSE	FALSE	FALSE	FALSE
978	CALCINEURIN-REGULATED NFAT-DEPENDENT TRANSCRIPTION IN LYMPHOCYTES%PATHWAY INTERACTION DATABASE NCI-NATURE CURATED DATA%CALCINEURIN-REGULATED NFAT-DEPENDENT TRANSCRIPTION IN LYMPHOCYTES	1.18159	0.845179	TRUE	FALSE	FALSE	FALSE	FALSE	FALSE	FALSE	FALSE	FALSE
979	CALCIUM ACTIVATED CATION CHANNEL ACTIVITY%GOMF%GO:0005227	-1.20969	0.776396	TRUE	FALSE	FALSE	FALSE	FALSE	FALSE	FALSE	FALSE	FALSE
980	CALCIUM CHANNEL ACTIVITY%GOMF%GO:0005262	-1.77995	-0.929316	TRUE	TRUE	FALSE	FALSE	FALSE	FALSE	FALSE	FALSE	FALSE
981	CALCIUM CHANNEL COMPLEX%GOCC%GO:0034704	-1.57981	-0.733009	TRUE	FALSE	FALSE	FALSE	FALSE	FALSE	FALSE	FALSE	FALSE
982	CALCIUM CHANNEL INHIBITOR ACTIVITY%GOMF%GO:0019855	-1.34643	1.133	TRUE	FALSE	FALSE	FALSE	FALSE	FALSE	FALSE	FALSE	FALSE
983	CALCIUM CHANNEL REGULATOR ACTIVITY%GOMF%GO:0005246	-1.84267	0.949101	TRUE	TRUE	FALSE	FALSE	FALSE	FALSE	FALSE	FALSE	FALSE
984	CALCIUM IMPORT INTO THE MITOCHONDRION%GOBP%GO:0036444	-1.44714	1.43024	TRUE	FALSE	FALSE	FALSE	FALSE	FALSE	FALSE	FALSE	FALSE
985	CALCIUM ION HOMEOSTASIS%GOBP%GO:0055074	-1.54871	1.00311	TRUE	TRUE	FALSE	FALSE	FALSE	FALSE	FALSE	FALSE	FALSE
986	CALCIUM ION HOMEOSTASIS%GOMF%GO:0055074	-1.8819	0.409024	TRUE	TRUE	FALSE	FALSE	FALSE	FALSE	FALSE	FALSE	FALSE
987	CALCIUM ION IMPORT ACROSS PLASMA MEMBRANE%GOBP%GO:0098703	-1.81514	-1.04776	TRUE	TRUE	FALSE	FALSE	FALSE	FALSE	FALSE	FALSE	FALSE
988	CALCIUM ION IMPORT%GOBP%GO:0070509	-1.15965	-0.621839	TRUE	FALSE	FALSE	FALSE	FALSE	FALSE	FALSE	FALSE	FALSE
989	CALCIUM ION TRANSMEMBRANE IMPORT INTO CYTOSOL%GOBP%GO:0097553	-1.39467	0.83167	TRUE	FALSE	FALSE	FALSE	FALSE	FALSE	FALSE	FALSE	FALSE
990	CALCIUM ION TRANSMEMBRANE IMPORT INTO CYTOSOL%GOMF%GO:0097553	1.04841	1.00832	TRUE	FALSE	FALSE	FALSE	FALSE	FALSE	FALSE	FALSE	FALSE
991	CALCIUM ION TRANSMEMBRANE TRANSPORT%GOBP%GO:0070588	-1.60081	0.828315	TRUE	TRUE	FALSE	FALSE	FALSE	FALSE	FALSE	FALSE	FALSE
992	CALCIUM ION TRANSMEMBRANE TRANSPORT%GOMF%GO:0070588	-1.75288	-0.865006	TRUE	TRUE	FALSE	FALSE	FALSE	FALSE	FALSE	FALSE	FALSE
993	CALCIUM ION TRANSMEMBRANE TRANSPORTER ACTIVITY%GOMF%GO:0015085	-1.74367	-0.884161	TRUE	TRUE	FALSE	FALSE	FALSE	FALSE	FALSE	FALSE	FALSE
994	CALCIUM ION TRANSPORT INTO CYTOSOL%GOBP%GO:0060402	-1.17917	0.605653	TRUE	FALSE	FALSE	FALSE	FALSE	FALSE	FALSE	FALSE	FALSE
995	CALCIUM ION TRANSPORT%GOBP%GO:0006816	-1.65236	0.920155	TRUE	TRUE	FALSE	FALSE	FALSE	FALSE	FALSE	FALSE	FALSE
996	CALCIUM ION TRANSPORT%GOMF%GO:0006816	-1.7879	-0.87812	TRUE	TRUE	FALSE	FALSE	FALSE	FALSE	FALSE	FALSE	FALSE
997	CALCIUM ION-REGULATED EXOCYTOSIS OF NEUROTRANSMITTER%GOBP%GO:0048791	-1.48351	-1.64646	TRUE	FALSE	FALSE	FALSE	FALSE	FALSE	FALSE	FALSE	FALSE
998	CALCIUM REGULATION IN CARDIAC CELLS%WIKIPATHWAYS_20220510%WP536%HOMO SAPIENS	-2.18	1.16609	TRUE	TRUE	FALSE	FALSE	FALSE	FALSE	FALSE	FALSE	FALSE
999	CALCIUM SIGNALING IN THE CD4+ TCR PATHWAY%PATHWAY INTERACTION DATABASE NCI-NATURE CURATED DATA%CALCIUM SIGNALING IN THE CD4+ TCR PATHWAY	-1.09557	1.11057	TRUE	FALSE	FALSE	FALSE	FALSE	FALSE	FALSE	FALSE	FALSE
1000	CALCIUM-DEPENDENT CELL-CELL ADHESION VIA PLASMA MEMBRANE CELL ADHESION MOLECULES%GOBP%GO:0016339	-1.75225	-0.71078	TRUE	TRUE	FALSE	FALSE	FALSE	FALSE	FALSE	FALSE	FALSE
1001	CALCIUM-DEPENDENT CYSTEINE-TYPE ENDOPEPTIDASE ACTIVITY%GOMF%GO:0004198	1.16173	0.87273	TRUE	FALSE	FALSE	FALSE	FALSE	FALSE	FALSE	FALSE	FALSE
1002	CALCIUM-DEPENDENT PHOSPHOLIPID BINDING%GOMF%GO:0005544	-1.18674	1.08165	TRUE	FALSE	FALSE	FALSE	FALSE	FALSE	FALSE	FALSE	FALSE
1003	CALCIUM-DEPENDENT PROTEIN BINDING%GOMF%GO:0048306	-1.6452	1.07271	TRUE	TRUE	FALSE	FALSE	FALSE	FALSE	FALSE	FALSE	FALSE
1004	CALCIUM-DEPENDENT PROTEIN KINASE ACTIVITY%GOMF%GO:0010857	-1.16726	-0.912149	TRUE	FALSE	FALSE	FALSE	FALSE	FALSE	FALSE	FALSE	FALSE
1005	CALCIUM-DEPENDENT PROTEIN KINASE C ACTIVITY%GOMF%GO:0004698	-1.26541	-0.924289	TRUE	FALSE	FALSE	FALSE	FALSE	FALSE	FALSE	FALSE	FALSE
1006	CALCIUM-DEPENDENT PROTEIN SERINE/THREONINE KINASE ACTIVITY%GOMF%GO:0009931	-1.16719	-0.986061	TRUE	FALSE	FALSE	FALSE	FALSE	FALSE	FALSE	FALSE	FALSE
1007	CALCIUM-ION REGULATED EXOCYTOSIS%GOBP%GO:0017156	-1.79465	-1.19582	TRUE	TRUE	FALSE	FALSE	FALSE	FALSE	FALSE	FALSE	FALSE
1008	CALCIUM-MEDIATED SIGNALING USING INTRACELLULAR CALCIUM SOURCE%GOBP%GO:0035584	-1.11154	0.948464	TRUE	FALSE	FALSE	FALSE	FALSE	FALSE	FALSE	FALSE	FALSE
1009	CALCIUM-MEDIATED SIGNALING%GOBP%GO:0019722	-1.72773	0.947415	TRUE	TRUE	FALSE	FALSE	FALSE	FALSE	FALSE	FALSE	FALSE
1010	CALCIUM-MEDIATED SIGNALING%GOMF%GO:0019722	-1.00587	0.974872	TRUE	FALSE	FALSE	FALSE	FALSE	FALSE	FALSE	FALSE	FALSE
1011	CALCIUM-RELEASE CHANNEL ACTIVITY%GOMF%GO:0015278	1.05965	0.994903	TRUE	FALSE	FALSE	FALSE	FALSE	FALSE	FALSE	FALSE	FALSE
1012	CALCIUM:CATION ANTIPORTER ACTIVITY%GOMF%GO:0015368	0.818517	-0.456095	TRUE	FALSE	FALSE	FALSE	FALSE	FALSE	FALSE	FALSE	FALSE
1013	CALMODULIN BINDING%GOMF%GO:0005516	-1.78995	0.832228	TRUE	TRUE	FALSE	FALSE	FALSE	FALSE	FALSE	FALSE	FALSE
1014	CALMODULIN INDUCED EVENTS%REACTOME DATABASE ID RELEASE 81%111933	-2.15648	0.806645	TRUE	TRUE	FALSE	FALSE	FALSE	FALSE	FALSE	FALSE	FALSE
1015	CALMODULIN-DEPENDENT PROTEIN KINASE ACTIVITY%GOMF%GO:0004683	-1.56054	-0.993664	TRUE	FALSE	FALSE	FALSE	FALSE	FALSE	FALSE	FALSE	FALSE
1016	CALNEXIN CALRETICULIN CYCLE%REACTOME DATABASE ID RELEASE 81%901042	-1.54881	1.33513	TRUE	FALSE	FALSE	FALSE	FALSE	FALSE	FALSE	FALSE	FALSE
1017	CALYX OF HELD%GOCC%GO:0044305	-1.87743	1.01556	TRUE	TRUE	FALSE	FALSE	FALSE	FALSE	FALSE	TRUE	FALSE
1018	CAM PATHWAY%REACTOME DATABASE ID RELEASE 81%111997	-2.15999	0.818498	TRUE	TRUE	FALSE	FALSE	FALSE	FALSE	FALSE	FALSE	FALSE
1019	CAMERA-TYPE EYE DEVELOPMENT%GOBP%GO:0043010	1.09988	1.03627	TRUE	FALSE	FALSE	FALSE	FALSE	FALSE	FALSE	FALSE	FALSE
1020	CAMERA-TYPE EYE MORPHOGENESIS%GOBP%GO:0048593	-0.92034	1.02619	TRUE	FALSE	FALSE	FALSE	FALSE	FALSE	FALSE	FALSE	FALSE
1021	CAMERA-TYPE EYE PHOTORECEPTOR CELL DIFFERENTIATION%GOBP%GO:0060219	0.926862	0.959878	TRUE	FALSE	FALSE	FALSE	FALSE	FALSE	FALSE	FALSE	FALSE
1022	CAMK IV-MEDIATED PHOSPHORYLATION OF CREB%REACTOME%R-HSA-111932.3	-2.09422	0.589456	TRUE	TRUE	FALSE	FALSE	FALSE	FALSE	FALSE	FALSE	FALSE
1023	CAMKK2 PATHWAY%WIKIPATHWAYS_20220510%WP4874%HOMO SAPIENS	-1.11291	1.16125	TRUE	FALSE	FALSE	FALSE	FALSE	FALSE	FALSE	FALSE	FALSE
1024	CAMP BINDING%GOMF%GO:0030552	-1.46238	-0.724872	TRUE	FALSE	FALSE	FALSE	FALSE	FALSE	FALSE	FALSE	FALSE
1025	CAMP BIOSYNTHETIC PROCESS%GOBP%GO:0006171	0.784053	0.91203	TRUE	FALSE	FALSE	FALSE	FALSE	FALSE	FALSE	FALSE	FALSE
1026	CAMP METABOLIC PROCESS%GOBP%GO:0046058	-1.049	0.966064	TRUE	FALSE	FALSE	FALSE	FALSE	FALSE	FALSE	FALSE	FALSE
1027	CAMP RESPONSE ELEMENT BINDING%GOMF%GO:0035497	1.07817	1.21462	TRUE	FALSE	FALSE	FALSE	FALSE	FALSE	FALSE	FALSE	FALSE
1028	CAMP-DEPENDENT PROTEIN KINASE REGULATOR ACTIVITY%GOMF%GO:0008603	-1.36806	1.21495	TRUE	FALSE	FALSE	FALSE	FALSE	FALSE	FALSE	FALSE	FALSE
1029	CAMP-MEDIATED SIGNALING%GOBP%GO:0019933	-1.29093	1.07774	TRUE	FALSE	FALSE	FALSE	FALSE	FALSE	FALSE	FALSE	FALSE
1030	CANAVAN DISEASE%SMPDB%SMP0000175	-0.990379	1.39921	TRUE	FALSE	FALSE	FALSE	FALSE	FALSE	FALSE	FALSE	FALSE
1031	CANCER IMMUNOTHERAPY BY PD-1 BLOCKADE%WIKIPATHWAYS_20220510%WP4585%HOMO SAPIENS	1.33077	0.800672	TRUE	FALSE	FALSE	FALSE	FALSE	FALSE	FALSE	FALSE	FALSE
1032	CANNABINOID RECEPTOR SIGNALING%WIKIPATHWAYS_20220510%WP3869%HOMO SAPIENS	-1.71692	0.99345	TRUE	TRUE	FALSE	FALSE	FALSE	FALSE	FALSE	FALSE	FALSE
1033	CANONICAL AND NON-CANONICAL NOTCH SIGNALING%WIKIPATHWAYS_20220510%WP3845%HOMO SAPIENS	0.827389	1.28858	TRUE	FALSE	FALSE	FALSE	FALSE	FALSE	FALSE	FALSE	FALSE
1034	CANONICAL AND NON-CANONICAL TGF-B SIGNALING%WIKIPATHWAYS_20220510%WP3874%HOMO SAPIENS	0.979438	0.73607	TRUE	FALSE	FALSE	FALSE	FALSE	FALSE	FALSE	FALSE	FALSE
1035	CANONICAL GLYCOLYSIS%GOBP%GO:0061621	-1.50545	1.13706	TRUE	FALSE	FALSE	FALSE	FALSE	FALSE	FALSE	FALSE	FALSE
1036	CANONICAL NF-KAPPAB PATHWAY%PATHWAY INTERACTION DATABASE NCI-NATURE CURATED DATA%CANONICAL NF-KAPPAB PATHWAY	1.20403	0.80246	TRUE	FALSE	FALSE	FALSE	FALSE	FALSE	FALSE	FALSE	FALSE
1037	CANONICAL WNT SIGNALING PATHWAY%GOBP%GO:0060070	0.794324	1.17441	TRUE	FALSE	FALSE	FALSE	FALSE	FALSE	FALSE	FALSE	FALSE
1038	CANONICAL WNT SIGNALING PATHWAY%PATHWAY INTERACTION DATABASE NCI-NATURE CURATED DATA%CANONICAL WNT SIGNALING PATHWAY	-1.24594	1.00357	TRUE	FALSE	FALSE	FALSE	FALSE	FALSE	FALSE	FALSE	FALSE
1039	CAP-DEPENDENT TRANSLATION INITIATION%REACTOME DATABASE ID RELEASE 81%72737	-0.832841	2.09616	TRUE	FALSE	TRUE	FALSE	FALSE	FALSE	FALSE	FALSE	FALSE
1040	CARBAMOYL PHOSPHATE SYNTHETASE DEFICIENCY%SMPDB%SMP0000002	-1.22529	1.11804	TRUE	FALSE	FALSE	FALSE	FALSE	FALSE	FALSE	FALSE	FALSE
1041	CARBOHYDRATE BINDING%GOMF%GO:0030246	1.44339	0.909563	TRUE	TRUE	FALSE	FALSE	FALSE	FALSE	FALSE	FALSE	FALSE
1042	CARBOHYDRATE BIOSYNTHETIC PROCESS%GOBP%GO:0016051	-0.985943	0.953657	TRUE	FALSE	FALSE	FALSE	FALSE	FALSE	FALSE	FALSE	FALSE
1043	CARBOHYDRATE CATABOLIC PROCESS%GOBP%GO:0016052	-1.13404	-0.880764	TRUE	FALSE	FALSE	FALSE	FALSE	FALSE	FALSE	FALSE	FALSE
1044	CARBOHYDRATE DERIVATIVE BIOSYNTHETIC PROCESS%GOMF%GO:1901137	-1.76887	1.58754	TRUE	TRUE	TRUE	FALSE	FALSE	FALSE	FALSE	FALSE	FALSE
1045	CARBOHYDRATE DERIVATIVE CATABOLIC PROCESS%GOBP%GO:1901136	0.845811	0.910079	TRUE	FALSE	FALSE	FALSE	FALSE	FALSE	FALSE	FALSE	FALSE
1046	CARBOHYDRATE DERIVATIVE METABOLIC PROCESS%GOMF%GO:1901135	-1.65126	1.46817	TRUE	TRUE	FALSE	FALSE	FALSE	FALSE	FALSE	FALSE	FALSE
1047	CARBOHYDRATE DERIVATIVE TRANSMEMBRANE TRANSPORTER ACTIVITY%GOMF%GO:1901505	0.807317	-1.41263	TRUE	FALSE	FALSE	FALSE	FALSE	FALSE	FALSE	FALSE	FALSE
1048	CARBOHYDRATE DERIVATIVE TRANSPORT%GOBP%GO:1901264	0.909478	-1.23986	TRUE	FALSE	FALSE	FALSE	FALSE	FALSE	FALSE	FALSE	FALSE
1049	CARBOHYDRATE DERIVATIVE TRANSPORT%GOMF%GO:1901264	1.01826	-1.34782	TRUE	FALSE	FALSE	FALSE	FALSE	FALSE	FALSE	FALSE	FALSE
1050	CARBOHYDRATE HOMEOSTASIS%GOBP%GO:0033500	1.21434	-0.896809	TRUE	FALSE	FALSE	FALSE	FALSE	FALSE	FALSE	FALSE	FALSE
1051	CARBOHYDRATE KINASE ACTIVITY%GOMF%GO:0019200	0.872018	0.792443	TRUE	FALSE	FALSE	FALSE	FALSE	FALSE	FALSE	FALSE	FALSE
1052	CARBOHYDRATE METABOLIC PROCESS%GOBP%GO:0005975	-1.07199	0.898961	TRUE	FALSE	FALSE	FALSE	FALSE	FALSE	FALSE	FALSE	FALSE
1053	CARBOHYDRATE METABOLIC PROCESS%GOMF%GO:0005975	0.952513	0.734402	TRUE	FALSE	FALSE	FALSE	FALSE	FALSE	FALSE	FALSE	FALSE
1054	CARBOHYDRATE METABOLISM%REACTOME DATABASE ID RELEASE 81%71387	-1.09229	-0.90696	TRUE	FALSE	FALSE	FALSE	FALSE	FALSE	FALSE	FALSE	FALSE
1055	CARBOHYDRATE PHOSPHORYLATION%GOBP%GO:0046835	0.803842	0.714182	TRUE	FALSE	FALSE	FALSE	FALSE	FALSE	FALSE	FALSE	FALSE
1056	CARBOHYDRATE PHOSPHORYLATION%GOMF%GO:0046835	0.882637	0.790105	TRUE	FALSE	FALSE	FALSE	FALSE	FALSE	FALSE	FALSE	FALSE
1057	CARBOHYDRATE TRANSMEMBRANE TRANSPORT%GOBP%GO:0034219	1.43197	-0.826727	TRUE	FALSE	FALSE	FALSE	FALSE	FALSE	FALSE	FALSE	FALSE
1058	CARBOHYDRATE TRANSMEMBRANE TRANSPORT%GOMF%GO:0034219	1.32877	-0.92707	TRUE	FALSE	FALSE	FALSE	FALSE	FALSE	FALSE	FALSE	FALSE
1059	CARBOHYDRATE TRANSMEMBRANE TRANSPORTER ACTIVITY%GOMF%GO:0015144	1.32174	-0.912764	TRUE	FALSE	FALSE	FALSE	FALSE	FALSE	FALSE	FALSE	FALSE
1060	CARBOHYDRATE TRANSPORT%GOBP%GO:0008643	1.53316	-0.984897	TRUE	TRUE	FALSE	FALSE	FALSE	FALSE	FALSE	FALSE	FALSE
1061	CARBOHYDRATE TRANSPORT%GOMF%GO:0008643	1.32695	-0.946102	TRUE	FALSE	FALSE	FALSE	FALSE	FALSE	FALSE	FALSE	FALSE
1062	CARBOHYDRATE:CATION SYMPORTER ACTIVITY%GOMF%GO:0005402	1.05986	-1.07267	TRUE	FALSE	FALSE	FALSE	FALSE	FALSE	FALSE	FALSE	FALSE
1063	CARBON-CARBON LYASE ACTIVITY%GOMF%GO:0016830	1.11229	0.847273	TRUE	FALSE	FALSE	FALSE	FALSE	FALSE	FALSE	FALSE	FALSE
1064	CARBON-NITROGEN LIGASE ACTIVITY, WITH GLUTAMINE AS AMIDO-N-DONOR%GOMF%GO:0016884	0.838063	0.798898	TRUE	FALSE	FALSE	FALSE	FALSE	FALSE	FALSE	FALSE	FALSE
1065	CARBON-NITROGEN LYASE ACTIVITY%GOMF%GO:0016840	-0.758321	1.51745	TRUE	FALSE	FALSE	FALSE	FALSE	FALSE	FALSE	FALSE	FALSE
1066	CARBON-OXYGEN LYASE ACTIVITY%GOMF%GO:0016835	-0.806789	0.988283	TRUE	FALSE	FALSE	FALSE	FALSE	FALSE	FALSE	FALSE	FALSE
1067	CARBON-SULFUR LYASE ACTIVITY%GOMF%GO:0016846	0.808309	1.11751	TRUE	FALSE	FALSE	FALSE	FALSE	FALSE	FALSE	FALSE	FALSE
1068	CARBONATE DEHYDRATASE ACTIVITY%GOMF%GO:0004089	-0.888176	0.83718	TRUE	FALSE	FALSE	FALSE	FALSE	FALSE	FALSE	FALSE	FALSE
1069	CARBOXY-LYASE ACTIVITY%GOMF%GO:0016831	-1.00328	0.983605	TRUE	FALSE	FALSE	FALSE	FALSE	FALSE	FALSE	FALSE	FALSE
1070	CARBOXY-TERMINAL DOMAIN PROTEIN KINASE COMPLEX%GOCC%GO:0032806	0.707275	1.63371	TRUE	FALSE	FALSE	FALSE	FALSE	FALSE	FALSE	FALSE	FALSE
1071	CARBOXYLIC ACID BINDING%GOMF%GO:0031406	0.989709	0.934025	TRUE	FALSE	FALSE	FALSE	FALSE	FALSE	FALSE	FALSE	FALSE
1072	CARBOXYLIC ACID BIOSYNTHETIC PROCESS%GOBP%GO:0046394	-0.904425	1.22301	TRUE	FALSE	FALSE	FALSE	FALSE	FALSE	FALSE	FALSE	FALSE
1073	CARBOXYLIC ACID CATABOLIC PROCESS%GOBP%GO:0046395	1.26595	0.988131	TRUE	FALSE	FALSE	FALSE	FALSE	FALSE	FALSE	FALSE	FALSE
1074	CARBOXYLIC ACID METABOLIC PROCESS%GOMF%GO:0019752	-1.06113	1.2269	TRUE	FALSE	FALSE	FALSE	FALSE	FALSE	FALSE	FALSE	FALSE
1075	CARBOXYLIC ACID TRANSMEMBRANE TRANSPORT%GOBP%GO:1905039	1.06943	-1.07632	TRUE	FALSE	FALSE	FALSE	FALSE	FALSE	FALSE	FALSE	FALSE
1076	CARBOXYLIC ACID TRANSMEMBRANE TRANSPORT%GOMF%GO:1905039	1.04617	-1.14288	TRUE	FALSE	FALSE	FALSE	FALSE	FALSE	FALSE	FALSE	FALSE
1077	CARBOXYLIC ACID TRANSMEMBRANE TRANSPORTER ACTIVITY%GOMF%GO:0046943	1.04776	-1.12228	TRUE	FALSE	FALSE	FALSE	FALSE	FALSE	FALSE	FALSE	FALSE
1078	CARBOXYLIC ACID TRANSPORT%GOBP%GO:0046942	1.09514	-1.33619	TRUE	FALSE	FALSE	FALSE	FALSE	FALSE	FALSE	FALSE	FALSE
1079	CARBOXYLIC ACID TRANSPORT%GOMF%GO:0046942	1.25834	-1.23951	TRUE	FALSE	FALSE	FALSE	FALSE	FALSE	FALSE	FALSE	FALSE
1080	CARBOXYLIC ESTER HYDROLASE ACTIVITY%GOMF%GO:0052689	-1.25812	1.55773	TRUE	FALSE	TRUE	FALSE	FALSE	FALSE	FALSE	FALSE	FALSE
1081	CARBOXYPEPTIDASE ACTIVITY%GOMF%GO:0004180	0.92571	-0.916225	TRUE	FALSE	FALSE	FALSE	FALSE	FALSE	FALSE	FALSE	FALSE
1082	CARBOXYTERMINAL POST-TRANSLATIONAL MODIFICATIONS OF TUBULIN%REACTOME%R-HSA-8955332.1	-1.46774	-0.885938	TRUE	FALSE	FALSE	FALSE	FALSE	FALSE	FALSE	FALSE	FALSE
1083	CARD DOMAIN BINDING%GOMF%GO:0050700	1.61688	-1.04242	TRUE	FALSE	FALSE	FALSE	FALSE	FALSE	FALSE	FALSE	FALSE
1084	CARDIAC ATRIUM DEVELOPMENT%GOBP%GO:0003230	0.813959	1.25054	TRUE	FALSE	FALSE	FALSE	FALSE	FALSE	FALSE	FALSE	FALSE
1085	CARDIAC ATRIUM MORPHOGENESIS%GOBP%GO:0003209	0.929519	1.17065	TRUE	FALSE	FALSE	FALSE	FALSE	FALSE	FALSE	FALSE	FALSE
1086	CARDIAC CELL DEVELOPMENT%GOBP%GO:0055006	-0.643845	1.35225	TRUE	FALSE	FALSE	FALSE	FALSE	FALSE	FALSE	FALSE	FALSE
1087	CARDIAC CHAMBER DEVELOPMENT%GOBP%GO:0003205	-0.943447	1.72706	TRUE	FALSE	TRUE	FALSE	FALSE	FALSE	FALSE	FALSE	FALSE
1088	CARDIAC CHAMBER MORPHOGENESIS%GOBP%GO:0003206	1.10138	1.80446	TRUE	FALSE	TRUE	FALSE	FALSE	FALSE	FALSE	FALSE	FALSE
1089	CARDIAC CONDUCTION SYSTEM DEVELOPMENT%GOBP%GO:0003161	-0.922619	0.94492	TRUE	FALSE	FALSE	FALSE	FALSE	FALSE	FALSE	FALSE	FALSE
1090	CARDIAC CONDUCTION%GOBP%GO:0061337	-1.67502	1.49702	TRUE	TRUE	FALSE	FALSE	FALSE	FALSE	FALSE	FALSE	FALSE
1091	CARDIAC CONDUCTION%GOMF%GO:0061337	-1.33588	1.03582	TRUE	FALSE	FALSE	FALSE	FALSE	FALSE	FALSE	FALSE	FALSE
1092	CARDIAC CONDUCTION%REACTOME DATABASE ID RELEASE 81%5576891	-1.65505	1.15521	TRUE	TRUE	FALSE	FALSE	FALSE	FALSE	FALSE	FALSE	FALSE
1093	CARDIAC EPITHELIAL TO MESENCHYMAL TRANSITION%GOBP%GO:0060317	1.05208	1.22965	TRUE	FALSE	FALSE	FALSE	FALSE	FALSE	FALSE	FALSE	FALSE
1094	CARDIAC HYPERTROPHIC RESPONSE%WIKIPATHWAYS_20220510%WP2795%HOMO SAPIENS	-1.33837	-0.695743	TRUE	FALSE	FALSE	FALSE	FALSE	FALSE	FALSE	FALSE	FALSE
1095	CARDIAC LEFT VENTRICLE MORPHOGENESIS%GOBP%GO:0003214	-0.717364	1.66827	TRUE	FALSE	TRUE	FALSE	FALSE	FALSE	FALSE	FALSE	FALSE
1096	CARDIAC MUSCLE ADAPTATION%GOBP%GO:0014887	-0.938682	1.65216	TRUE	FALSE	TRUE	FALSE	FALSE	FALSE	FALSE	FALSE	FALSE
1097	CARDIAC MUSCLE CELL ACTION POTENTIAL INVOLVED IN CONTRACTION%GOBP%GO:0086002	-2.18251	0.711866	TRUE	TRUE	FALSE	FALSE	FALSE	FALSE	FALSE	FALSE	FALSE
1098	CARDIAC MUSCLE CELL ACTION POTENTIAL INVOLVED IN CONTRACTION%GOMF%GO:0086002	0	1.58348	TRUE	FALSE	FALSE	FALSE	FALSE	FALSE	FALSE	FALSE	FALSE
1099	CARDIAC MUSCLE CELL ACTION POTENTIAL%GOBP%GO:0086001	-2.05914	0.684116	TRUE	TRUE	FALSE	FALSE	FALSE	FALSE	FALSE	FALSE	FALSE
1100	CARDIAC MUSCLE CELL ACTION POTENTIAL%GOMF%GO:0086001	-1.67029	1.17193	TRUE	TRUE	FALSE	FALSE	FALSE	FALSE	FALSE	FALSE	FALSE
1101	CARDIAC MUSCLE CELL APOPTOTIC PROCESS%GOBP%GO:0010659	-0.672571	1.4179	TRUE	FALSE	FALSE	FALSE	FALSE	FALSE	FALSE	FALSE	FALSE
1102	CARDIAC MUSCLE CELL CONTRACTION%GOBP%GO:0086003	-2.09028	0.700559	TRUE	TRUE	FALSE	FALSE	FALSE	FALSE	FALSE	FALSE	FALSE
1103	CARDIAC MUSCLE CELL CONTRACTION%GOMF%GO:0086003	0	1.61286	TRUE	FALSE	FALSE	FALSE	FALSE	FALSE	FALSE	FALSE	FALSE
1104	CARDIAC MUSCLE CELL DEVELOPMENT%GOBP%GO:0055013	-0.750575	1.34797	TRUE	FALSE	FALSE	FALSE	FALSE	FALSE	FALSE	FALSE	FALSE
1105	CARDIAC MUSCLE CELL DIFFERENTIATION%GOBP%GO:0055007	-1.02449	1.11539	TRUE	FALSE	FALSE	FALSE	FALSE	FALSE	FALSE	FALSE	FALSE
1106	CARDIAC MUSCLE CELL MEMBRANE REPOLARIZATION%GOBP%GO:0099622	-1.67318	1.44532	TRUE	FALSE	FALSE	FALSE	FALSE	FALSE	FALSE	FALSE	FALSE
1107	CARDIAC MUSCLE CELL MEMBRANE REPOLARIZATION%GOMF%GO:0099622	-0.881032	1.62769	TRUE	FALSE	FALSE	FALSE	FALSE	FALSE	FALSE	FALSE	FALSE
1108	CARDIAC MUSCLE CELL PROLIFERATION%GOBP%GO:0060038	0.697578	0.910776	TRUE	FALSE	FALSE	FALSE	FALSE	FALSE	FALSE	FALSE	FALSE
1109	CARDIAC MUSCLE CONTRACTION%GOBP%GO:0060048	-1.78133	1.39053	TRUE	TRUE	FALSE	FALSE	FALSE	FALSE	FALSE	FALSE	FALSE
1110	CARDIAC MUSCLE CONTRACTION%GOMF%GO:0060048	0	1.61381	TRUE	FALSE	FALSE	FALSE	FALSE	FALSE	FALSE	FALSE	FALSE
1111	CARDIAC MUSCLE HYPERTROPHY IN RESPONSE TO STRESS%GOBP%GO:0014898	-0.933916	1.65917	TRUE	FALSE	TRUE	FALSE	FALSE	FALSE	FALSE	FALSE	FALSE
1112	CARDIAC MUSCLE HYPERTROPHY%GOBP%GO:0003300	-1.33324	1.35678	TRUE	FALSE	FALSE	FALSE	FALSE	FALSE	FALSE	FALSE	FALSE
1113	CARDIAC MUSCLE TISSUE DEVELOPMENT%GOBP%GO:0048738	-0.780719	1.44222	TRUE	FALSE	FALSE	FALSE	FALSE	FALSE	FALSE	FALSE	FALSE
1114	CARDIAC MUSCLE TISSUE GROWTH%GOBP%GO:0055017	0.825353	0.828177	TRUE	FALSE	FALSE	FALSE	FALSE	FALSE	FALSE	FALSE	FALSE
1115	CARDIAC MUSCLE TISSUE MORPHOGENESIS%GOBP%GO:0055008	1.37767	1.19115	TRUE	FALSE	FALSE	FALSE	FALSE	FALSE	FALSE	FALSE	FALSE
1116	CARDIAC MYOFIBRIL ASSEMBLY%GOBP%GO:0055003	-0.644857	-0.611242	TRUE	FALSE	FALSE	FALSE	FALSE	FALSE	FALSE	FALSE	FALSE
1117	CARDIAC PROGENITOR DIFFERENTIATION%WIKIPATHWAYS_20220510%WP2406%HOMO SAPIENS	-1.02378	0.785065	TRUE	FALSE	FALSE	FALSE	FALSE	FALSE	FALSE	FALSE	FALSE
1118	CARDIAC RIGHT VENTRICLE MORPHOGENESIS%GOBP%GO:0003215	1.02414	1.40702	TRUE	FALSE	FALSE	FALSE	FALSE	FALSE	FALSE	FALSE	FALSE
1119	CARDIAC SEPTUM DEVELOPMENT%GOBP%GO:0003279	1.07136	1.48167	TRUE	FALSE	FALSE	FALSE	FALSE	FALSE	FALSE	FALSE	FALSE
1120	CARDIAC SEPTUM MORPHOGENESIS%GOBP%GO:0060411	1.23702	1.55915	TRUE	FALSE	FALSE	FALSE	FALSE	FALSE	FALSE	FALSE	FALSE
1121	CARDIAC VENTRICLE DEVELOPMENT%GOBP%GO:0003231	-1.03894	1.66117	TRUE	FALSE	TRUE	FALSE	FALSE	FALSE	FALSE	FALSE	FALSE
1122	CARDIAC VENTRICLE MORPHOGENESIS%GOBP%GO:0003208	1.03655	1.51766	TRUE	FALSE	FALSE	FALSE	FALSE	FALSE	FALSE	FALSE	FALSE
1123	CARDIOBLAST DIFFERENTIATION%GOBP%GO:0010002	0.966513	-0.922265	TRUE	FALSE	FALSE	FALSE	FALSE	FALSE	FALSE	FALSE	FALSE
1124	CARDIOCYTE DIFFERENTIATION%GOBP%GO:0035051	-0.767334	1.31622	TRUE	FALSE	FALSE	FALSE	FALSE	FALSE	FALSE	FALSE	FALSE
1125	CARDIOLIPIN METABOLIC PROCESS%GOBP%GO:0032048	0.834839	-1.14819	TRUE	FALSE	FALSE	FALSE	FALSE	FALSE	FALSE	FALSE	FALSE
1126	CARFENTANIL ACTION PATHWAY%SMPDB%SMP0000414	-1.71082	-0.738768	TRUE	TRUE	FALSE	FALSE	FALSE	FALSE	FALSE	FALSE	FALSE
1127	CARGO ADAPTOR ACTIVITY%GOMF%GO:0140312	-1.06968	0.55268	TRUE	FALSE	FALSE	FALSE	FALSE	FALSE	FALSE	FALSE	FALSE
1128	CARGO CONCENTRATION IN THE ER%REACTOME%R-HSA-5694530.1	0.787611	0.536792	TRUE	FALSE	FALSE	FALSE	FALSE	FALSE	FALSE	FALSE	FALSE
1129	CARGO RECEPTOR ACTIVITY%GOMF%GO:0038024	1.50654	0.726803	TRUE	FALSE	FALSE	FALSE	FALSE	FALSE	FALSE	FALSE	FALSE
1130	CARGO RECOGNITION FOR CLATHRIN-MEDIATED ENDOCYTOSIS%REACTOME DATABASE ID RELEASE 81%8856825	-1.71503	1.09959	TRUE	TRUE	FALSE	FALSE	FALSE	FALSE	FALSE	FALSE	FALSE
1131	CARGO TRAFFICKING TO THE PERICILIARY MEMBRANE%REACTOME%R-HSA-5620920.3	-1.83893	0.782975	TRUE	TRUE	FALSE	FALSE	FALSE	FALSE	FALSE	FALSE	FALSE
1132	CARNITINE METABOLIC PROCESS%GOBP%GO:0009437	1.22773	-0.822615	TRUE	FALSE	FALSE	FALSE	FALSE	FALSE	FALSE	FALSE	FALSE
1133	CARNITINE PALMITOYL TRANSFERASE DEFICIENCY I%PATHWHIZ%PW000514	1.16218	0.77574	TRUE	FALSE	FALSE	FALSE	FALSE	FALSE	FALSE	FALSE	FALSE
1134	CARNITINE PALMITOYL TRANSFERASE DEFICIENCY II%PATHWHIZ%PW000517	1.17472	0.762315	TRUE	FALSE	FALSE	FALSE	FALSE	FALSE	FALSE	FALSE	FALSE
1135	CARPROFEN ACTION PATHWAY%SMPDB%SMP0000694	1.71128	0.837951	TRUE	TRUE	FALSE	FALSE	FALSE	FALSE	FALSE	FALSE	FALSE
1136	CARTEOLOL ACTION PATHWAY%PATHWHIZ%PW000634	-1.357	1.60978	TRUE	FALSE	TRUE	FALSE	FALSE	FALSE	FALSE	FALSE	FALSE
1137	CARTILAGE CONDENSATION%GOBP%GO:0001502	0.829833	1.63012	TRUE	FALSE	FALSE	FALSE	FALSE	FALSE	FALSE	FALSE	FALSE
1138	CARTILAGE DEVELOPMENT INVOLVED IN ENDOCHONDRAL BONE MORPHOGENESIS%GOBP%GO:0060351	0.977206	1.25602	TRUE	FALSE	FALSE	FALSE	FALSE	FALSE	FALSE	FALSE	FALSE
1139	CARTILAGE DEVELOPMENT%GOBP%GO:0051216	1.20966	1.22865	TRUE	FALSE	FALSE	FALSE	FALSE	FALSE	FALSE	FALSE	FALSE
1140	CARVEDILOL ACTION PATHWAY%SMPDB%SMP0000367	-1.37761	1.54413	TRUE	FALSE	FALSE	FALSE	FALSE	FALSE	FALSE	FALSE	FALSE
1141	CASPASE ACTIVATION VIA EXTRINSIC APOPTOTIC SIGNALLING PATHWAY%REACTOME DATABASE ID RELEASE 81%5357769	1.24898	-0.63401	TRUE	FALSE	FALSE	FALSE	FALSE	FALSE	FALSE	FALSE	FALSE
1142	CASPASE CASCADE IN APOPTOSIS%PATHWAY INTERACTION DATABASE NCI-NATURE CURATED DATA%CASPASE CASCADE IN APOPTOSIS	1.29444	-0.742302	TRUE	FALSE	FALSE	FALSE	FALSE	FALSE	FALSE	FALSE	FALSE
1143	CASPASE-MEDIATED CLEAVAGE OF CYTOSKELETAL PROTEINS%REACTOME%R-HSA-264870.1	1.28673	-0.724103	TRUE	FALSE	FALSE	FALSE	FALSE	FALSE	FALSE	FALSE	FALSE
1144	CATABOLIC PROCESS%GOMF%GO:0009056	-1.38325	1.42427	TRUE	FALSE	FALSE	FALSE	FALSE	FALSE	FALSE	FALSE	FALSE
1145	CATALYTIC ACTIVITY, ACTING ON A GLYCOPROTEIN%GOMF%GO:0140103	-0.927344	-1.34124	TRUE	FALSE	FALSE	FALSE	FALSE	FALSE	FALSE	FALSE	FALSE
1146	CATALYTIC ACTIVITY, ACTING ON A RRNA%GOMF%GO:0140102	-1.01273	0.954013	TRUE	FALSE	FALSE	FALSE	FALSE	FALSE	FALSE	FALSE	FALSE
1147	CATALYTIC ACTIVITY, ACTING ON A TRNA%GOMF%GO:0140101	-1.44859	0.978377	TRUE	FALSE	FALSE	FALSE	FALSE	FALSE	FALSE	FALSE	FALSE
1148	CATALYTIC ACTIVITY, ACTING ON DNA%GOMF%GO:0140097	-0.815279	1.58909	TRUE	FALSE	TRUE	FALSE	FALSE	FALSE	FALSE	FALSE	FALSE
1149	CATALYTIC ACTIVITY, ACTING ON RNA%GOMF%GO:0140098	-1.20128	1.36693	TRUE	FALSE	FALSE	FALSE	FALSE	FALSE	FALSE	FALSE	FALSE
1150	CATALYTIC STEP 1 SPLICEOSOME%GOCC%GO:0071012	-1.04066	1.04418	TRUE	FALSE	FALSE	FALSE	FALSE	FALSE	FALSE	FALSE	FALSE
1151	CATALYTIC STEP 2 SPLICEOSOME%GOCC%GO:0071013	-1.49936	1.82082	TRUE	TRUE	TRUE	FALSE	FALSE	FALSE	FALSE	FALSE	FALSE
1152	CATECHOL-CONTAINING COMPOUND BIOSYNTHETIC PROCESS%GOBP%GO:0009713	-1.42268	0.828334	TRUE	FALSE	FALSE	FALSE	FALSE	FALSE	FALSE	FALSE	FALSE
1153	CATECHOL-CONTAINING COMPOUND METABOLIC PROCESS%GOBP%GO:0009712	-1.3163	-0.975371	TRUE	FALSE	FALSE	FALSE	FALSE	FALSE	FALSE	FALSE	FALSE
1154	CATECHOLAMINE BIOSYNTHETIC PROCESS%GOBP%GO:0042423	-1.42149	0.830019	TRUE	FALSE	FALSE	FALSE	FALSE	FALSE	FALSE	FALSE	FALSE
1155	CATECHOLAMINE METABOLIC PROCESS%GOBP%GO:0006584	-1.2894	-0.958441	TRUE	FALSE	FALSE	FALSE	FALSE	FALSE	FALSE	FALSE	FALSE
1156	CATECHOLAMINE TRANSPORT%GOBP%GO:0051937	-1.45146	0.600424	TRUE	FALSE	FALSE	FALSE	FALSE	FALSE	FALSE	FALSE	FALSE
1157	CATENIN COMPLEX%GOCC%GO:0016342	-1.81989	1.00476	TRUE	TRUE	FALSE	FALSE	FALSE	FALSE	FALSE	FALSE	FALSE
1158	CATION CHANNEL ACTIVITY%GOMF%GO:0005261	-1.92145	1.01797	TRUE	TRUE	FALSE	FALSE	FALSE	FALSE	FALSE	FALSE	FALSE
1159	CATION CHANNEL COMPLEX%GOCC%GO:0034703	-2.34693	0.853046	TRUE	TRUE	FALSE	FALSE	FALSE	FALSE	FALSE	FALSE	FALSE
1160	CATION HOMEOSTASIS%GOBP%GO:0055080	-1.20093	1.03608	TRUE	FALSE	FALSE	FALSE	FALSE	FALSE	FALSE	FALSE	FALSE
1161	CATION HOMEOSTASIS%GOMF%GO:0055080	-1.96663	0.412807	TRUE	TRUE	FALSE	FALSE	FALSE	FALSE	FALSE	FALSE	FALSE
1162	CATION TRANSMEMBRANE TRANSPORT%GOBP%GO:0098655	-1.58505	0.994986	TRUE	TRUE	FALSE	FALSE	FALSE	FALSE	FALSE	FALSE	FALSE
1163	CATION TRANSMEMBRANE TRANSPORT%GOMF%GO:0098655	-1.65907	0.902883	TRUE	TRUE	FALSE	FALSE	FALSE	FALSE	FALSE	FALSE	FALSE
1164	CATION TRANSMEMBRANE TRANSPORTER ACTIVITY%GOMF%GO:0008324	-1.65638	0.925552	TRUE	TRUE	FALSE	FALSE	FALSE	FALSE	FALSE	FALSE	FALSE
1165	CATION TRANSPORT%GOMF%GO:0006812	-1.64863	0.884844	TRUE	TRUE	FALSE	FALSE	FALSE	FALSE	FALSE	FALSE	FALSE
1166	CATION-TRANSPORTING ATPASE COMPLEX%GOCC%GO:0090533	-1.13767	1.77622	TRUE	FALSE	TRUE	FALSE	FALSE	FALSE	FALSE	FALSE	FALSE
1167	CATION:CHLORIDE SYMPORTER ACTIVITY%GOMF%GO:0015377	0.791548	-0.72316	TRUE	FALSE	FALSE	FALSE	FALSE	FALSE	FALSE	FALSE	FALSE
1168	CAVEOLA%GOCC%GO:0005901	0.970238	1.33989	TRUE	FALSE	FALSE	FALSE	FALSE	FALSE	FALSE	FALSE	FALSE
1169	CCL18 SIGNALING PATHWAY%WIKIPATHWAYS_20220510%WP5097%HOMO SAPIENS	-0.630568	1.87599	TRUE	FALSE	TRUE	FALSE	FALSE	FALSE	FALSE	FALSE	FALSE
1170	CCR1%IOB%CCR1	1.01175	1.05377	TRUE	FALSE	FALSE	FALSE	FALSE	FALSE	FALSE	FALSE	FALSE
1171	CCR4-NOT COMPLEX%GOCC%GO:0030014	0.638272	1.28613	TRUE	FALSE	FALSE	FALSE	FALSE	FALSE	FALSE	FALSE	FALSE
1172	CCR5%IOB%CCR5	1.21168	1.43035	TRUE	FALSE	FALSE	FALSE	FALSE	FALSE	FALSE	FALSE	FALSE
1173	CCR7%IOB%CCR7	-1.22721	-0.559977	TRUE	FALSE	FALSE	FALSE	FALSE	FALSE	FALSE	FALSE	FALSE
1174	CCR9%IOB%CCR9	-1.2489	0.568029	TRUE	FALSE	FALSE	FALSE	FALSE	FALSE	FALSE	FALSE	FALSE
1175	CD209 (DC-SIGN) SIGNALING%REACTOME DATABASE ID RELEASE 81%5621575	-1.21439	-1.34973	TRUE	FALSE	FALSE	FALSE	FALSE	FALSE	FALSE	FALSE	FALSE
1176	CD28 CO-STIMULATION%REACTOME DATABASE ID RELEASE 81%389356	-0.900405	-1.39643	TRUE	FALSE	FALSE	FALSE	FALSE	FALSE	FALSE	FALSE	FALSE
1177	CD28 DEPENDENT PI3K AKT SIGNALING%REACTOME%R-HSA-389357.1	-0.549498	-0.909601	TRUE	FALSE	FALSE	FALSE	FALSE	FALSE	FALSE	FALSE	FALSE
1178	CD4-POSITIVE OR CD8-POSITIVE, ALPHA-BETA T CELL LINEAGE COMMITMENT%GOBP%GO:0043369	1.01143	0.454757	TRUE	FALSE	FALSE	FALSE	FALSE	FALSE	FALSE	FALSE	FALSE
1179	CD4-POSITIVE, ALPHA-BETA T CELL ACTIVATION%GOBP%GO:0035710	0.929245	-1.20258	TRUE	FALSE	FALSE	FALSE	FALSE	FALSE	FALSE	FALSE	FALSE
1180	CD4-POSITIVE, ALPHA-BETA T CELL DIFFERENTIATION INVOLVED IN IMMUNE RESPONSE%GOBP%GO:0002294	1.27877	-1.19333	TRUE	FALSE	FALSE	FALSE	FALSE	FALSE	FALSE	FALSE	FALSE
1181	CD4-POSITIVE, ALPHA-BETA T CELL DIFFERENTIATION%GOBP%GO:0043367	1.08273	-1.07464	TRUE	FALSE	FALSE	FALSE	FALSE	FALSE	FALSE	FALSE	FALSE
1182	CD40 CD40L SIGNALING%PATHWAY INTERACTION DATABASE NCI-NATURE CURATED DATA%CD40 CD40L SIGNALING	1.20638	1.43107	TRUE	FALSE	FALSE	FALSE	FALSE	FALSE	FALSE	FALSE	FALSE
1183	CD40 RECEPTOR COMPLEX%GOCC%GO:0035631	0.993218	-1.19005	TRUE	FALSE	FALSE	FALSE	FALSE	FALSE	FALSE	FALSE	FALSE
1184	CD40%IOB%CD40	-1.02092	-0.861465	TRUE	FALSE	FALSE	FALSE	FALSE	FALSE	FALSE	FALSE	FALSE
1185	CD40L SIGNALLING PATHWAY%SMPDB%SMP0089759	1.29433	0.74143	TRUE	FALSE	FALSE	FALSE	FALSE	FALSE	FALSE	FALSE	FALSE
1186	CDC20:PHOSPHO-APC C MEDIATED DEGRADATION OF CYCLIN A%REACTOME DATABASE ID RELEASE 81%174184	-2.19461	1.24654	TRUE	TRUE	FALSE	FALSE	FALSE	FALSE	FALSE	FALSE	FALSE
1187	CDC42 GTPASE CYCLE%REACTOME DATABASE ID RELEASE 81%9013148	1.29767	0.974747	TRUE	FALSE	FALSE	FALSE	FALSE	FALSE	FALSE	FALSE	FALSE
1188	CDC42 SIGNALING EVENTS%PATHWAY INTERACTION DATABASE NCI-NATURE CURATED DATA%CDC42 SIGNALING EVENTS	-1.80044	0.94884	TRUE	TRUE	FALSE	FALSE	FALSE	FALSE	FALSE	FALSE	FALSE
1189	CDK-MEDIATED PHOSPHORYLATION AND REMOVAL OF CDC6%REACTOME DATABASE ID RELEASE 81%69017	-2.15131	1.16651	TRUE	TRUE	FALSE	FALSE	FALSE	FALSE	FALSE	FALSE	FALSE
1190	CDP-DIACYLGLYCEROL BIOSYNTHESIS%BIOCYC%PWY-5667	-0.893032	0.912041	TRUE	FALSE	FALSE	FALSE	FALSE	FALSE	FALSE	FALSE	FALSE
1191	CDP-DIACYLGLYCEROL BIOSYNTHETIC PROCESS%GOBP%GO:0016024	-1.08715	1.02	TRUE	FALSE	FALSE	FALSE	FALSE	FALSE	FALSE	FALSE	FALSE
1192	CDP-DIACYLGLYCEROL METABOLIC PROCESS%GOBP%GO:0046341	-1.09778	1.33086	TRUE	FALSE	FALSE	FALSE	FALSE	FALSE	FALSE	FALSE	FALSE
1193	CELECOXIB ACTION PATHWAY%SMPDB%SMP0000096	1.69588	0.801363	TRUE	FALSE	FALSE	FALSE	FALSE	FALSE	FALSE	FALSE	FALSE
1194	CELL ACTIVATION INVOLVED IN IMMUNE RESPONSE%GOBP%GO:0002263	1.79327	0.757125	TRUE	TRUE	FALSE	FALSE	FALSE	FALSE	FALSE	FALSE	FALSE
1195	CELL ACTIVATION%GOBP%GO:0001775	1.67071	1.17933	TRUE	TRUE	FALSE	FALSE	FALSE	FALSE	FALSE	FALSE	FALSE
1196	CELL ADHESION MEDIATED BY INTEGRIN%GOBP%GO:0033627	1.52668	-0.886141	TRUE	FALSE	FALSE	FALSE	FALSE	FALSE	FALSE	FALSE	FALSE
1197	CELL ADHESION MEDIATOR ACTIVITY%GOMF%GO:0098631	-1.36323	1.50569	TRUE	FALSE	FALSE	FALSE	FALSE	FALSE	FALSE	FALSE	FALSE
1198	CELL ADHESION MOLECULE BINDING%GOMF%GO:0050839	-1.39013	1.47878	TRUE	TRUE	FALSE	FALSE	FALSE	FALSE	FALSE	FALSE	FALSE
1199	CELL ADHESION%GOMF%GO:0007155	-1.35448	1.50305	TRUE	FALSE	FALSE	FALSE	FALSE	FALSE	FALSE	FALSE	FALSE
1200	CELL AGGREGATION%GOBP%GO:0098743	0.770575	1.63832	TRUE	FALSE	FALSE	FALSE	FALSE	FALSE	FALSE	FALSE	FALSE
1201	CELL BODY MEMBRANE%GOCC%GO:0044298	-1.94995	1.25756	TRUE	TRUE	FALSE	FALSE	FALSE	FALSE	FALSE	FALSE	FALSE
1202	CELL BODY%GOCC%GO:0044297	-2.107	1.12659	TRUE	TRUE	FALSE	FALSE	FALSE	FALSE	FALSE	FALSE	FALSE
1203	CELL CHEMOTAXIS%GOBP%GO:0060326	1.41974	-0.826097	TRUE	FALSE	FALSE	FALSE	FALSE	FALSE	FALSE	FALSE	FALSE
1204	CELL COMMUNICATION BY ELECTRICAL COUPLING INVOLVED IN CARDIAC CONDUCTION%GOBP%GO:0086064	-1.25822	-0.810969	TRUE	FALSE	FALSE	FALSE	FALSE	FALSE	FALSE	FALSE	FALSE
1205	CELL COMMUNICATION BY ELECTRICAL COUPLING%GOBP%GO:0010644	-1.04783	-0.873621	TRUE	FALSE	FALSE	FALSE	FALSE	FALSE	FALSE	FALSE	FALSE
1206	CELL COMMUNICATION INVOLVED IN CARDIAC CONDUCTION%GOBP%GO:0086065	-1.65668	1.07711	TRUE	TRUE	FALSE	FALSE	FALSE	FALSE	FALSE	FALSE	FALSE
1207	CELL COMMUNICATION INVOLVED IN CARDIAC CONDUCTION%GOMF%GO:0086065	-1.33106	1.02056	TRUE	FALSE	FALSE	FALSE	FALSE	FALSE	FALSE	FALSE	FALSE
1208	CELL CORTEX REGION%GOCC%GO:0099738	-1.29025	-1.09147	TRUE	FALSE	FALSE	FALSE	FALSE	FALSE	FALSE	FALSE	FALSE
1209	CELL CORTEX%GOCC%GO:0005938	-1.25398	1.25276	TRUE	FALSE	FALSE	FALSE	FALSE	FALSE	FALSE	FALSE	FALSE
1210	CELL CYCLE CHECKPOINT SIGNALING%GOBP%GO:0000075	-0.842081	1.30641	TRUE	FALSE	FALSE	FALSE	FALSE	FALSE	FALSE	FALSE	FALSE
1211	CELL CYCLE CHECKPOINTS%REACTOME%R-HSA-69620.2	-2.08561	1.38218	TRUE	TRUE	FALSE	FALSE	FALSE	FALSE	FALSE	FALSE	FALSE
1212	CELL CYCLE DNA REPLICATION%GOBP%GO:0044786	-0.862269	1.90624	TRUE	FALSE	TRUE	FALSE	FALSE	FALSE	FALSE	FALSE	FALSE
1213	CELL CYCLE G1/S PHASE TRANSITION%GOBP%GO:0044843	-0.966067	-0.907477	TRUE	FALSE	FALSE	FALSE	FALSE	FALSE	FALSE	FALSE	FALSE
1214	CELL CYCLE G2/M PHASE TRANSITION%GOBP%GO:0044839	-1.53204	-0.83806	TRUE	FALSE	FALSE	FALSE	FALSE	FALSE	FALSE	FALSE	FALSE
1215	CELL CYCLE PHASE TRANSITION%GOBP%GO:0044770	-1.39734	0.910281	TRUE	FALSE	FALSE	FALSE	FALSE	FALSE	FALSE	FALSE	FALSE
1216	CELL CYCLE, MITOTIC%REACTOME DATABASE ID RELEASE 81%69278	-1.85743	1.22755	TRUE	TRUE	FALSE	FALSE	FALSE	FALSE	FALSE	FALSE	FALSE
1217	CELL CYCLE%WIKIPATHWAYS_20220510%WP179%HOMO SAPIENS	-1.00864	1.12469	TRUE	FALSE	FALSE	FALSE	FALSE	FALSE	FALSE	FALSE	FALSE
1218	CELL DEATH IN RESPONSE TO OXIDATIVE STRESS%GOBP%GO:0036473	-1.05867	1.36508	TRUE	FALSE	FALSE	FALSE	FALSE	FALSE	FALSE	FALSE	FALSE
1219	CELL DEATH SIGNALLING VIA NRAGE, NRIF AND NADE%REACTOME%R-HSA-204998.1	0.834145	0.897158	TRUE	FALSE	FALSE	FALSE	FALSE	FALSE	FALSE	FALSE	FALSE
1220	CELL DEATH%GOMF%GO:0008219	1.85513	0.63978	TRUE	TRUE	FALSE	FALSE	FALSE	FALSE	FALSE	FALSE	FALSE
1221	CELL DIFFERENTIATION - EXPANDED INDEX%WIKIPATHWAYS_20220510%WP2023%HOMO SAPIENS	-0.770378	0.718495	TRUE	FALSE	FALSE	FALSE	FALSE	FALSE	FALSE	FALSE	FALSE
1222	CELL DIFFERENTIATION IN HINDBRAIN%GOBP%GO:0021533	-1.54073	1.10309	TRUE	FALSE	FALSE	FALSE	FALSE	FALSE	FALSE	FALSE	FALSE
1223	CELL DIFFERENTIATION IN SPINAL CORD%GOBP%GO:0021515	1.32839	-1.06122	TRUE	FALSE	FALSE	FALSE	FALSE	FALSE	FALSE	FALSE	FALSE
1224	CELL DIFFERENTIATION INVOLVED IN EMBRYONIC PLACENTA DEVELOPMENT%GOBP%GO:0060706	0.928496	1.50896	TRUE	FALSE	FALSE	FALSE	FALSE	FALSE	FALSE	FALSE	FALSE
1225	CELL DIFFERENTIATION INVOLVED IN KIDNEY DEVELOPMENT%GOBP%GO:0061005	1.25488	1.30823	TRUE	FALSE	FALSE	FALSE	FALSE	FALSE	FALSE	FALSE	FALSE
1226	CELL DIFFERENTIATION INVOLVED IN METANEPHROS DEVELOPMENT%GOBP%GO:0072202	0.886895	-1.22143	TRUE	FALSE	FALSE	FALSE	FALSE	FALSE	FALSE	FALSE	FALSE
1227	CELL DIVISION SITE%GOCC%GO:0032153	-0.975545	1.34845	TRUE	FALSE	FALSE	FALSE	FALSE	FALSE	FALSE	FALSE	FALSE
1228	CELL DIVISION%GOBP%GO:0051301	-1.51397	1.08319	TRUE	TRUE	FALSE	FALSE	FALSE	FALSE	FALSE	FALSE	FALSE
1229	CELL DIVISION%REACTOME DATABASE ID RELEASE 81%68884	-0.844129	1.23064	TRUE	FALSE	FALSE	FALSE	FALSE	FALSE	FALSE	FALSE	FALSE
1230	CELL FATE COMMITMENT INVOLVED IN FORMATION OF PRIMARY GERM LAYER%GOBP%GO:0060795	-1.22811	1.2234	TRUE	FALSE	FALSE	FALSE	FALSE	FALSE	FALSE	FALSE	FALSE
1231	CELL FATE COMMITMENT%GOBP%GO:0045165	1.13908	1.03434	TRUE	FALSE	FALSE	FALSE	FALSE	FALSE	FALSE	FALSE	FALSE
1232	CELL FATE DETERMINATION%GOBP%GO:0001709	1.28643	1.2531	TRUE	FALSE	FALSE	FALSE	FALSE	FALSE	FALSE	FALSE	FALSE
1233	CELL FATE SPECIFICATION%GOBP%GO:0001708	1.53204	1.08501	TRUE	FALSE	FALSE	FALSE	FALSE	FALSE	FALSE	FALSE	FALSE
1234	CELL GROWTH%GOBP%GO:0016049	-1.56635	1.0495	TRUE	TRUE	FALSE	FALSE	FALSE	FALSE	FALSE	FALSE	FALSE
1235	CELL JUNCTION ASSEMBLY%GOBP%GO:0034329	-1.72873	1.00519	TRUE	TRUE	FALSE	FALSE	FALSE	FALSE	FALSE	FALSE	FALSE
1236	CELL JUNCTION DISASSEMBLY%GOBP%GO:0150146	1.23891	-0.682634	TRUE	FALSE	FALSE	FALSE	FALSE	FALSE	FALSE	FALSE	FALSE
1237	CELL JUNCTION MAINTENANCE%GOBP%GO:0034331	0.765915	0.788289	TRUE	FALSE	FALSE	FALSE	FALSE	FALSE	FALSE	FALSE	FALSE
1238	CELL JUNCTION ORGANIZATION%GOBP%GO:0034330	-1.60246	0.766274	TRUE	TRUE	FALSE	FALSE	FALSE	FALSE	FALSE	FALSE	FALSE
1239	CELL JUNCTION ORGANIZATION%GOMF%GO:0034330	-1.62495	1.47346	TRUE	FALSE	FALSE	FALSE	FALSE	FALSE	FALSE	FALSE	FALSE
1240	CELL JUNCTION ORGANIZATION%REACTOME%R-HSA-446728.2	-1.18043	1.5206	TRUE	FALSE	FALSE	FALSE	FALSE	FALSE	FALSE	FALSE	FALSE
1241	CELL KILLING%GOBP%GO:0001906	1.44239	1.30027	TRUE	FALSE	FALSE	FALSE	FALSE	FALSE	FALSE	FALSE	FALSE
1242	CELL LEADING EDGE%GOCC%GO:0031252	-1.30216	1.21874	TRUE	TRUE	FALSE	FALSE	FALSE	FALSE	FALSE	FALSE	FALSE
1243	CELL MATURATION%GOBP%GO:0048469	1.10932	1.34359	TRUE	FALSE	FALSE	FALSE	FALSE	FALSE	FALSE	FALSE	FALSE
1244	CELL MIGRATION AND INVASION THROUGH P75NTR%WIKIPATHWAYS_20220510%WP4561%HOMO SAPIENS	-1.31498	0.985962	TRUE	FALSE	FALSE	FALSE	FALSE	FALSE	FALSE	FALSE	FALSE
1245	CELL MIGRATION IN HINDBRAIN%GOBP%GO:0021535	-1.03047	-0.774692	TRUE	FALSE	FALSE	FALSE	FALSE	FALSE	FALSE	FALSE	FALSE
1246	CELL MIGRATION INVOLVED IN HEART DEVELOPMENT%GOBP%GO:0060973	0.607825	1.40477	TRUE	FALSE	FALSE	FALSE	FALSE	FALSE	FALSE	FALSE	FALSE
1247	CELL MIGRATION INVOLVED IN SPROUTING ANGIOGENESIS%GOBP%GO:0002042	0.672763	-0.70064	TRUE	FALSE	FALSE	FALSE	FALSE	FALSE	FALSE	FALSE	FALSE
1248	CELL MORPHOGENESIS INVOLVED IN DIFFERENTIATION%GOBP%GO:0000904	-1.79201	1.06766	TRUE	TRUE	FALSE	FALSE	FALSE	FALSE	FALSE	FALSE	FALSE
1249	CELL MORPHOGENESIS INVOLVED IN NEURON DIFFERENTIATION%GOBP%GO:0048667	-1.96882	0.957466	TRUE	TRUE	FALSE	FALSE	FALSE	FALSE	FALSE	FALSE	FALSE
1250	CELL PART MORPHOGENESIS%GOBP%GO:0032990	-1.98895	1.09336	TRUE	TRUE	FALSE	FALSE	FALSE	FALSE	FALSE	FALSE	FALSE
1251	CELL PROJECTION ASSEMBLY%GOBP%GO:0030031	1.08108	0.951058	TRUE	FALSE	FALSE	FALSE	FALSE	FALSE	FALSE	FALSE	FALSE
1252	CELL PROJECTION MEMBRANE%GOCC%GO:0031253	-1.00671	0.972955	TRUE	FALSE	FALSE	FALSE	FALSE	FALSE	FALSE	FALSE	FALSE
1253	CELL PROJECTION MORPHOGENESIS%GOBP%GO:0048858	-2.01868	1.03036	TRUE	TRUE	FALSE	FALSE	FALSE	FALSE	FALSE	FALSE	FALSE
1254	CELL PROLIFERATION IN FOREBRAIN%GOBP%GO:0021846	1.66303	1.16059	TRUE	FALSE	FALSE	FALSE	FALSE	FALSE	FALSE	FALSE	FALSE
1255	CELL RECOGNITION%GOBP%GO:0008037	-1.6717	1.18835	TRUE	TRUE	FALSE	FALSE	FALSE	FALSE	FALSE	FALSE	FALSE
1256	CELL RECRUITMENT (PRO-INFLAMMATORY RESPONSE)%REACTOME%R-HSA-9664424.1	1.8805	0.781137	TRUE	TRUE	FALSE	FALSE	FALSE	FALSE	FALSE	FALSE	FALSE
1257	CELL REDOX HOMEOSTASIS%GOBP%GO:0045454	0.92928	0.775751	TRUE	FALSE	FALSE	FALSE	FALSE	FALSE	FALSE	FALSE	FALSE
1258	CELL SURFACE INTERACTIONS AT THE VASCULAR WALL%REACTOME DATABASE ID RELEASE 81%202733	1.76278	0.935092	TRUE	TRUE	FALSE	FALSE	FALSE	FALSE	FALSE	FALSE	FALSE
1259	CELL SURFACE RECEPTOR SIGNALING PATHWAY INVOLVED IN CELL-CELL SIGNALING%GOBP%GO:1905114	-1.39643	1.02656	TRUE	TRUE	FALSE	FALSE	FALSE	FALSE	FALSE	FALSE	FALSE
1260	CELL SURFACE RECEPTOR SIGNALING PATHWAY INVOLVED IN CELL-CELL SIGNALING%GOMF%GO:1905114	-1.66812	0.761317	TRUE	TRUE	FALSE	FALSE	FALSE	FALSE	FALSE	FALSE	FALSE
1261	CELL SURFACE RECEPTOR SIGNALING PATHWAY INVOLVED IN HEART DEVELOPMENT%GOBP%GO:0061311	1.01684	1.15846	TRUE	FALSE	FALSE	FALSE	FALSE	FALSE	FALSE	FALSE	FALSE
1262	CELL SURFACE RECEPTOR SIGNALING PATHWAY%GOMF%GO:0007166	1.19514	0.869315	TRUE	FALSE	FALSE	FALSE	FALSE	FALSE	FALSE	FALSE	FALSE
1263	CELL TRAILING EDGE%GOCC%GO:0031254	-1.08824	1.05633	TRUE	FALSE	FALSE	FALSE	FALSE	FALSE	FALSE	FALSE	FALSE
1264	CELL VOLUME HOMEOSTASIS%GOBP%GO:0006884	1.21903	0.929136	TRUE	FALSE	FALSE	FALSE	FALSE	FALSE	FALSE	FALSE	FALSE
1265	CELL-CELL ADHESION MEDIATOR ACTIVITY%GOMF%GO:0098632	-1.4522	1.49201	TRUE	FALSE	FALSE	FALSE	FALSE	FALSE	FALSE	FALSE	FALSE
1266	CELL-CELL ADHESION VIA PLASMA-MEMBRANE ADHESION MOLECULES%GOBP%GO:0098742	-1.54844	-1.00951	TRUE	TRUE	FALSE	FALSE	FALSE	FALSE	FALSE	FALSE	FALSE
1267	CELL-CELL ADHESION%GOBP%GO:0098609	-1.20805	0.942219	TRUE	FALSE	FALSE	FALSE	FALSE	FALSE	FALSE	FALSE	FALSE
1268	CELL-CELL ADHESION%GOMF%GO:0098609	-1.45683	1.4465	TRUE	FALSE	FALSE	FALSE	FALSE	FALSE	FALSE	FALSE	FALSE
1269	CELL-CELL COMMUNICATION%REACTOME DATABASE ID RELEASE 81%1500931	-1.30139	1.55517	TRUE	FALSE	FALSE	FALSE	FALSE	FALSE	FALSE	FALSE	FALSE
1270	CELL-CELL CONTACT ZONE%GOCC%GO:0044291	-1.68754	0.810494	TRUE	TRUE	FALSE	FALSE	FALSE	FALSE	FALSE	FALSE	FALSE
1271	CELL-CELL FUSION%GOBP%GO:0140253	0.975255	-1.17253	TRUE	FALSE	FALSE	FALSE	FALSE	FALSE	FALSE	FALSE	FALSE
1272	CELL-CELL JUNCTION ASSEMBLY%GOBP%GO:0007043	-1.23604	0.891118	TRUE	FALSE	FALSE	FALSE	FALSE	FALSE	FALSE	FALSE	FALSE
1273	CELL-CELL JUNCTION MAINTENANCE%GOBP%GO:0045217	1.56401	1.01299	TRUE	FALSE	FALSE	FALSE	FALSE	FALSE	FALSE	FALSE	FALSE
1274	CELL-CELL JUNCTION ORGANIZATION%GOBP%GO:0045216	-1.03673	1.06816	TRUE	FALSE	FALSE	FALSE	FALSE	FALSE	FALSE	FALSE	FALSE
1275	CELL-CELL JUNCTION ORGANIZATION%REACTOME DATABASE ID RELEASE 81%421270	-1.50928	1.15546	TRUE	FALSE	FALSE	FALSE	FALSE	FALSE	FALSE	FALSE	FALSE
1276	CELL-CELL JUNCTION%GOCC%GO:0005911	-1.21109	-0.839054	TRUE	FALSE	FALSE	FALSE	FALSE	FALSE	FALSE	FALSE	FALSE
1277	CELL-CELL RECOGNITION%GOBP%GO:0009988	-1.0547	1.22249	TRUE	FALSE	FALSE	FALSE	FALSE	FALSE	FALSE	FALSE	FALSE
1278	CELL-CELL SIGNALING BY WNT%GOBP%GO:0198738	-1.06591	1.04095	TRUE	FALSE	FALSE	FALSE	FALSE	FALSE	FALSE	FALSE	FALSE
1279	CELL-CELL SIGNALING BY WNT%GOMF%GO:0198738	1.07465	0.915365	TRUE	FALSE	FALSE	FALSE	FALSE	FALSE	FALSE	FALSE	FALSE
1280	CELL-CELL SIGNALING INVOLVED IN CARDIAC CONDUCTION%GOBP%GO:0086019	-1.64704	0.782286	TRUE	TRUE	FALSE	FALSE	FALSE	FALSE	FALSE	FALSE	FALSE
1281	CELL-CELL SIGNALING INVOLVED IN CARDIAC CONDUCTION%GOMF%GO:0086019	-1.64921	-0.588392	TRUE	FALSE	FALSE	FALSE	FALSE	FALSE	FALSE	FALSE	FALSE
1282	CELL-CELL SIGNALING%GOMF%GO:0007267	-1.84536	0.712539	TRUE	TRUE	FALSE	FALSE	FALSE	FALSE	FALSE	FALSE	FALSE
1283	CELL-EXTRACELLULAR MATRIX INTERACTIONS%REACTOME%R-HSA-446353.1	1.04198	1.47014	TRUE	FALSE	FALSE	FALSE	FALSE	FALSE	FALSE	FALSE	FALSE
1284	CELL-MATRIX ADHESION%GOBP%GO:0007160	1.45241	1.39679	TRUE	FALSE	FALSE	FALSE	FALSE	FALSE	FALSE	FALSE	FALSE
1285	CELL-SUBSTRATE ADHESION%GOBP%GO:0031589	1.23601	1.4354	TRUE	FALSE	FALSE	FALSE	FALSE	FALSE	FALSE	FALSE	FALSE
1286	CELL-SUBSTRATE JUNCTION ASSEMBLY%GOBP%GO:0007044	1.17812	1.40126	TRUE	FALSE	FALSE	FALSE	FALSE	FALSE	FALSE	FALSE	FALSE
1287	CELL-SUBSTRATE JUNCTION ORGANIZATION%GOBP%GO:0150115	1.17513	1.4212	TRUE	FALSE	FALSE	FALSE	FALSE	FALSE	FALSE	FALSE	FALSE
1288	CELL-SUBSTRATE JUNCTION%GOCC%GO:0030055	1.11376	1.63589	TRUE	FALSE	TRUE	FALSE	FALSE	FALSE	FALSE	FALSE	FALSE
1289	CELL-TYPE DEPENDENT SELECTIVITY OF CCK2R SIGNALING%WIKIPATHWAYS_20220510%WP3679%HOMO SAPIENS	-1.69678	-1.271	TRUE	TRUE	FALSE	FALSE	FALSE	FALSE	FALSE	FALSE	FALSE
1290	CELLULAR ALDEHYDE METABOLIC PROCESS%GOBP%GO:0006081	-0.797796	0.98455	TRUE	FALSE	FALSE	FALSE	FALSE	FALSE	FALSE	FALSE	FALSE
1291	CELLULAR AMIDE METABOLIC PROCESS%GOMF%GO:0043603	-1.91361	0.914184	TRUE	TRUE	FALSE	FALSE	FALSE	FALSE	FALSE	FALSE	FALSE
1292	CELLULAR AMINE METABOLIC PROCESS%GOBP%GO:0044106	-1.14103	0.86522	TRUE	FALSE	FALSE	FALSE	FALSE	FALSE	FALSE	FALSE	FALSE
1293	CELLULAR AMINO ACID BIOSYNTHETIC PROCESS%GOBP%GO:0008652	-1.18436	1.28754	TRUE	FALSE	FALSE	FALSE	FALSE	FALSE	FALSE	FALSE	FALSE
1294	CELLULAR AMINO ACID CATABOLIC PROCESS%GOBP%GO:0009063	1.16651	1.05524	TRUE	FALSE	FALSE	FALSE	FALSE	FALSE	FALSE	FALSE	FALSE
1295	CELLULAR AMINO ACID METABOLIC PROCESS%GOBP%GO:0006520	-1.19263	1.04712	TRUE	FALSE	FALSE	FALSE	FALSE	FALSE	FALSE	FALSE	FALSE
1296	CELLULAR ANION HOMEOSTASIS%GOBP%GO:0030002	0.568222	-0.685482	TRUE	FALSE	FALSE	FALSE	FALSE	FALSE	FALSE	FALSE	FALSE
1297	CELLULAR BIOGENIC AMINE BIOSYNTHETIC PROCESS%GOBP%GO:0042401	-1.08316	1.11968	TRUE	FALSE	FALSE	FALSE	FALSE	FALSE	FALSE	FALSE	FALSE
1298	CELLULAR BIOGENIC AMINE CATABOLIC PROCESS%GOBP%GO:0042402	1.20542	-0.664139	TRUE	FALSE	FALSE	FALSE	FALSE	FALSE	FALSE	FALSE	FALSE
1299	CELLULAR BIOGENIC AMINE METABOLIC PROCESS%GOBP%GO:0006576	-1.12302	0.837564	TRUE	FALSE	FALSE	FALSE	FALSE	FALSE	FALSE	FALSE	FALSE
1300	CELLULAR CALCIUM ION HOMEOSTASIS%GOBP%GO:0006874	-1.49812	1.09398	TRUE	TRUE	FALSE	FALSE	FALSE	FALSE	FALSE	FALSE	FALSE
1301	CELLULAR CALCIUM ION HOMEOSTASIS%GOMF%GO:0006874	-1.93106	0.414855	TRUE	TRUE	FALSE	FALSE	FALSE	FALSE	FALSE	FALSE	FALSE
1302	CELLULAR CARBOHYDRATE BIOSYNTHETIC PROCESS%GOBP%GO:0034637	1.00459	1.26996	TRUE	FALSE	FALSE	FALSE	FALSE	FALSE	FALSE	FALSE	FALSE
1303	CELLULAR CARBOHYDRATE CATABOLIC PROCESS%GOBP%GO:0044275	-0.914471	0.952066	TRUE	FALSE	FALSE	FALSE	FALSE	FALSE	FALSE	FALSE	FALSE
1304	CELLULAR CARBOHYDRATE METABOLIC PROCESS%GOBP%GO:0044262	0.93824	0.933312	TRUE	FALSE	FALSE	FALSE	FALSE	FALSE	FALSE	FALSE	FALSE
1305	CELLULAR CARBOHYDRATE METABOLIC PROCESS%GOMF%GO:0044262	1.07332	0.712927	TRUE	FALSE	FALSE	FALSE	FALSE	FALSE	FALSE	FALSE	FALSE
1306	CELLULAR CATION HOMEOSTASIS%GOBP%GO:0030003	-1.27996	1.00966	TRUE	FALSE	FALSE	FALSE	FALSE	FALSE	FALSE	FALSE	FALSE
1307	CELLULAR CATION HOMEOSTASIS%GOMF%GO:0030003	-1.90754	0.411166	TRUE	TRUE	FALSE	FALSE	FALSE	FALSE	FALSE	FALSE	FALSE
1308	CELLULAR CHEMICAL HOMEOSTASIS%GOBP%GO:0055082	-1.12105	1.02968	TRUE	FALSE	FALSE	FALSE	FALSE	FALSE	FALSE	FALSE	FALSE
1309	CELLULAR CHEMICAL HOMEOSTASIS%GOMF%GO:0055082	-1.89626	0.413635	TRUE	TRUE	FALSE	FALSE	FALSE	FALSE	FALSE	FALSE	FALSE
1310	CELLULAR COMPONENT ASSEMBLY INVOLVED IN MORPHOGENESIS%GOBP%GO:0010927	-1.12843	1.52119	TRUE	FALSE	FALSE	FALSE	FALSE	FALSE	FALSE	FALSE	FALSE
1311	CELLULAR COMPONENT ASSEMBLY%GOMF%GO:0022607	0.869835	-0.82426	TRUE	FALSE	FALSE	FALSE	FALSE	FALSE	FALSE	FALSE	FALSE
1312	CELLULAR COMPONENT BIOGENESIS%GOMF%GO:0044085	0.605627	0.774453	TRUE	FALSE	FALSE	FALSE	FALSE	FALSE	FALSE	FALSE	FALSE
1313	CELLULAR COMPONENT DISASSEMBLY INVOLVED IN EXECUTION PHASE OF APOPTOSIS%GOBP%GO:0006921	1.3478	1.57066	TRUE	FALSE	FALSE	FALSE	FALSE	FALSE	FALSE	FALSE	FALSE
1314	CELLULAR COMPONENT DISASSEMBLY%GOBP%GO:0022411	-1.50743	1.36087	TRUE	TRUE	FALSE	FALSE	FALSE	FALSE	FALSE	FALSE	FALSE
1315	CELLULAR COMPONENT MAINTENANCE%GOBP%GO:0043954	0.761649	0.932145	TRUE	FALSE	FALSE	FALSE	FALSE	FALSE	FALSE	FALSE	FALSE
1316	CELLULAR COMPONENT MORPHOGENESIS%GOBP%GO:0032989	-1.87579	1.2367	TRUE	TRUE	FALSE	FALSE	FALSE	FALSE	FALSE	FALSE	FALSE
1317	CELLULAR COMPONENT ORGANIZATION OR BIOGENESIS%GOMF%GO:0071840	-1.52263	1.2897	TRUE	TRUE	FALSE	FALSE	FALSE	FALSE	FALSE	FALSE	FALSE
1318	CELLULAR COMPONENT ORGANIZATION%GOMF%GO:0016043	-1.54102	1.25982	TRUE	TRUE	FALSE	FALSE	FALSE	FALSE	FALSE	FALSE	FALSE
1319	CELLULAR COPPER ION HOMEOSTASIS%GOBP%GO:0006878	0.931535	-0.985822	TRUE	FALSE	FALSE	FALSE	FALSE	FALSE	FALSE	FALSE	FALSE
1320	CELLULAR DEFENSE RESPONSE%GOBP%GO:0006968	1.40462	1.5428	TRUE	FALSE	FALSE	FALSE	FALSE	FALSE	FALSE	FALSE	FALSE
1321	CELLULAR DETOXIFICATION%GOBP%GO:1990748	-0.882007	1.31436	TRUE	FALSE	FALSE	FALSE	FALSE	FALSE	FALSE	FALSE	FALSE
1322	CELLULAR DETOXIFICATION%GOMF%GO:1990748	-0.852407	1.4114	TRUE	FALSE	FALSE	FALSE	FALSE	FALSE	FALSE	FALSE	FALSE
1323	CELLULAR DIVALENT INORGANIC CATION HOMEOSTASIS%GOBP%GO:0072503	-1.34358	1.23219	TRUE	FALSE	FALSE	FALSE	FALSE	FALSE	FALSE	FALSE	FALSE
1324	CELLULAR DIVALENT INORGANIC CATION HOMEOSTASIS%GOMF%GO:0072503	-1.89348	0.416208	TRUE	TRUE	FALSE	FALSE	FALSE	FALSE	FALSE	FALSE	FALSE
1325	CELLULAR EXTRAVASATION%GOBP%GO:0045123	1.54269	1.11821	TRUE	FALSE	FALSE	FALSE	FALSE	FALSE	FALSE	FALSE	FALSE
1326	CELLULAR GLUCAN METABOLIC PROCESS%GOBP%GO:0006073	0.816157	-0.940036	TRUE	FALSE	FALSE	FALSE	FALSE	FALSE	FALSE	FALSE	FALSE
1327	CELLULAR GLUCOSE HOMEOSTASIS%GOBP%GO:0001678	1.03632	1.0497	TRUE	FALSE	FALSE	FALSE	FALSE	FALSE	FALSE	FALSE	FALSE
1328	CELLULAR HEXOSE TRANSPORT%REACTOME DATABASE ID RELEASE 81%189200	1.53438	-0.947317	TRUE	FALSE	FALSE	FALSE	FALSE	FALSE	FALSE	FALSE	FALSE
1329	CELLULAR HOMEOSTASIS%GOBP%GO:0019725	-1.18628	1.04975	TRUE	FALSE	FALSE	FALSE	FALSE	FALSE	FALSE	FALSE	FALSE
1330	CELLULAR HOMEOSTASIS%GOMF%GO:0019725	-1.91192	0.4186	TRUE	TRUE	FALSE	FALSE	FALSE	FALSE	FALSE	FALSE	FALSE
1331	CELLULAR HORMONE METABOLIC PROCESS%GOBP%GO:0034754	1.24842	0.980032	TRUE	FALSE	FALSE	FALSE	FALSE	FALSE	FALSE	FALSE	FALSE
1332	CELLULAR HORMONE METABOLIC PROCESS%GOMF%GO:0034754	1.08573	1.03908	TRUE	FALSE	FALSE	FALSE	FALSE	FALSE	FALSE	FALSE	FALSE
1333	CELLULAR ION HOMEOSTASIS%GOBP%GO:0006873	-1.23225	1.03499	TRUE	FALSE	FALSE	FALSE	FALSE	FALSE	FALSE	FALSE	FALSE
1334	CELLULAR ION HOMEOSTASIS%GOMF%GO:0006873	-1.86959	0.417056	TRUE	TRUE	FALSE	FALSE	FALSE	FALSE	FALSE	FALSE	FALSE
1335	CELLULAR IRON ION HOMEOSTASIS%GOBP%GO:0006879	0.761856	-1.08401	TRUE	FALSE	FALSE	FALSE	FALSE	FALSE	FALSE	FALSE	FALSE
1336	CELLULAR KETONE METABOLIC PROCESS%GOBP%GO:0042180	-1.06028	0.855838	TRUE	FALSE	FALSE	FALSE	FALSE	FALSE	FALSE	FALSE	FALSE
1337	CELLULAR LIPID BIOSYNTHETIC PROCESS%GOBP%GO:0097384	-0.666131	-1.06854	TRUE	FALSE	FALSE	FALSE	FALSE	FALSE	FALSE	FALSE	FALSE
1338	CELLULAR LIPID CATABOLIC PROCESS%GOBP%GO:0044242	0.718706	1.15092	TRUE	FALSE	FALSE	FALSE	FALSE	FALSE	FALSE	FALSE	FALSE
1339	CELLULAR LIPID METABOLIC PROCESS%GOMF%GO:0044255	-0.824163	-1.09842	TRUE	FALSE	FALSE	FALSE	FALSE	FALSE	FALSE	FALSE	FALSE
1340	CELLULAR LOCALIZATION%GOMF%GO:0051641	-1.75534	-0.651819	TRUE	TRUE	FALSE	FALSE	FALSE	FALSE	FALSE	FALSE	FALSE
1341	CELLULAR MACROMOLECULE BIOSYNTHETIC PROCESS%GOMF%GO:0034645	-1.75038	0.942514	TRUE	TRUE	FALSE	FALSE	FALSE	FALSE	FALSE	FALSE	FALSE
1342	CELLULAR MACROMOLECULE LOCALIZATION%GOMF%GO:0070727	-1.36086	0.94618	TRUE	FALSE	FALSE	FALSE	FALSE	FALSE	FALSE	FALSE	FALSE
1343	CELLULAR MACROMOLECULE METABOLIC PROCESS%GOMF%GO:0044260	-1.171	0.87217	TRUE	FALSE	FALSE	FALSE	FALSE	FALSE	FALSE	FALSE	FALSE
1344	CELLULAR METABOLIC COMPOUND SALVAGE%GOBP%GO:0043094	1.26798	1.20715	TRUE	FALSE	FALSE	FALSE	FALSE	FALSE	FALSE	FALSE	FALSE
1345	CELLULAR METAL ION HOMEOSTASIS%GOBP%GO:0006875	-1.25575	0.996858	TRUE	FALSE	FALSE	FALSE	FALSE	FALSE	FALSE	FALSE	FALSE
1346	CELLULAR METAL ION HOMEOSTASIS%GOMF%GO:0006875	-1.89497	0.412114	TRUE	TRUE	FALSE	FALSE	FALSE	FALSE	FALSE	FALSE	FALSE
1347	CELLULAR MODIFIED AMINO ACID BIOSYNTHETIC PROCESS%GOBP%GO:0042398	1.22098	-0.553695	TRUE	FALSE	FALSE	FALSE	FALSE	FALSE	FALSE	FALSE	FALSE
1348	CELLULAR MODIFIED AMINO ACID CATABOLIC PROCESS%GOBP%GO:0042219	1.19362	1.15389	TRUE	FALSE	FALSE	FALSE	FALSE	FALSE	FALSE	FALSE	FALSE
1349	CELLULAR MODIFIED AMINO ACID METABOLIC PROCESS%GOBP%GO:0006575	-1.08764	-1.03656	TRUE	FALSE	FALSE	FALSE	FALSE	FALSE	FALSE	FALSE	FALSE
1350	CELLULAR MONOVALENT INORGANIC CATION HOMEOSTASIS%GOBP%GO:0030004	-1.02716	0.782948	TRUE	FALSE	FALSE	FALSE	FALSE	FALSE	FALSE	FALSE	FALSE
1351	CELLULAR NITROGEN COMPOUND CATABOLIC PROCESS%GOBP%GO:0044270	1.02253	1.67398	TRUE	FALSE	TRUE	FALSE	FALSE	FALSE	FALSE	FALSE	FALSE
1352	CELLULAR OXIDANT DETOXIFICATION%GOBP%GO:0098869	-0.766844	1.47046	TRUE	FALSE	FALSE	FALSE	FALSE	FALSE	FALSE	FALSE	FALSE
1353	CELLULAR OXIDANT DETOXIFICATION%GOMF%GO:0098869	-0.845247	1.4044	TRUE	FALSE	FALSE	FALSE	FALSE	FALSE	FALSE	FALSE	FALSE
1354	CELLULAR PIGMENT ACCUMULATION%GOBP%GO:0043482	-1.23668	-1.06302	TRUE	FALSE	FALSE	FALSE	FALSE	FALSE	FALSE	FALSE	FALSE
1355	CELLULAR PIGMENTATION%GOBP%GO:0033059	-1.6379	-0.881743	TRUE	TRUE	FALSE	FALSE	FALSE	FALSE	FALSE	FALSE	FALSE
1356	CELLULAR POLYSACCHARIDE BIOSYNTHETIC PROCESS%GOBP%GO:0033692	-0.760456	1.14994	TRUE	FALSE	FALSE	FALSE	FALSE	FALSE	FALSE	FALSE	FALSE
1357	CELLULAR POLYSACCHARIDE CATABOLIC PROCESS%GOBP%GO:0044247	-1.09025	-1.43957	TRUE	FALSE	FALSE	FALSE	FALSE	FALSE	FALSE	FALSE	FALSE
1358	CELLULAR POLYSACCHARIDE METABOLIC PROCESS%GOBP%GO:0044264	0.800696	0.85513	TRUE	FALSE	FALSE	FALSE	FALSE	FALSE	FALSE	FALSE	FALSE
1359	CELLULAR POTASSIUM ION HOMEOSTASIS%GOBP%GO:0030007	-1.37307	0.521321	TRUE	FALSE	FALSE	FALSE	FALSE	FALSE	FALSE	FALSE	FALSE
1360	CELLULAR PROCESS INVOLVED IN REPRODUCTION IN MULTICELLULAR ORGANISM%GOBP%GO:0022412	-0.882433	-0.811378	TRUE	FALSE	FALSE	FALSE	FALSE	FALSE	FALSE	FALSE	FALSE
1361	CELLULAR RESPIRATION%GOBP%GO:0045333	-1.87809	1.62965	TRUE	TRUE	TRUE	FALSE	FALSE	FALSE	FALSE	FALSE	FALSE
1362	CELLULAR RESPONSE TO ABIOTIC STIMULUS%GOBP%GO:0071214	1.22915	1.50179	TRUE	FALSE	FALSE	FALSE	FALSE	FALSE	FALSE	FALSE	FALSE
1363	CELLULAR RESPONSE TO ACETYLCHOLINE%GOBP%GO:1905145	-1.9132	-0.861635	TRUE	TRUE	FALSE	FALSE	FALSE	FALSE	FALSE	FALSE	FALSE
1364	CELLULAR RESPONSE TO ACID CHEMICAL%GOBP%GO:0071229	1.0697	1.27484	TRUE	FALSE	FALSE	FALSE	FALSE	FALSE	FALSE	FALSE	FALSE
1365	CELLULAR RESPONSE TO ALCOHOL%GOBP%GO:0097306	-0.749996	1.02298	TRUE	FALSE	FALSE	FALSE	FALSE	FALSE	FALSE	FALSE	FALSE
1366	CELLULAR RESPONSE TO ALDEHYDE%GOBP%GO:0110096	-1.04877	1.07331	TRUE	FALSE	FALSE	FALSE	FALSE	FALSE	FALSE	FALSE	FALSE
1367	CELLULAR RESPONSE TO ALKALOID%GOBP%GO:0071312	-0.814027	1.04404	TRUE	FALSE	FALSE	FALSE	FALSE	FALSE	FALSE	FALSE	FALSE
1368	CELLULAR RESPONSE TO AMINO ACID STARVATION%GOBP%GO:0034198	-0.982773	1.33824	TRUE	FALSE	FALSE	FALSE	FALSE	FALSE	FALSE	FALSE	FALSE
1369	CELLULAR RESPONSE TO AMINO ACID STIMULUS%GOBP%GO:0071230	0.825653	1.32237	TRUE	FALSE	FALSE	FALSE	FALSE	FALSE	FALSE	FALSE	FALSE
1370	CELLULAR RESPONSE TO AMYLOID-BETA%GOBP%GO:1904646	-1.43788	-0.60101	TRUE	FALSE	FALSE	FALSE	FALSE	FALSE	FALSE	FALSE	FALSE
1371	CELLULAR RESPONSE TO ANGIOTENSIN%GOBP%GO:1904385	0.876341	0.87884	TRUE	FALSE	FALSE	FALSE	FALSE	FALSE	FALSE	FALSE	FALSE
1372	CELLULAR RESPONSE TO ANTIBIOTIC%GOBP%GO:0071236	-1.44862	0.761518	TRUE	FALSE	FALSE	FALSE	FALSE	FALSE	FALSE	FALSE	FALSE
1373	CELLULAR RESPONSE TO ARSENIC-CONTAINING SUBSTANCE%GOBP%GO:0071243	-0.851077	1.60068	TRUE	FALSE	FALSE	FALSE	FALSE	FALSE	FALSE	FALSE	FALSE
1374	CELLULAR RESPONSE TO ATP%GOBP%GO:0071318	1.11241	0.879356	TRUE	FALSE	FALSE	FALSE	FALSE	FALSE	FALSE	FALSE	FALSE
1375	CELLULAR RESPONSE TO BIOTIC STIMULUS%GOBP%GO:0071216	1.79426	0.944826	TRUE	TRUE	FALSE	FALSE	FALSE	FALSE	FALSE	FALSE	FALSE
1376	CELLULAR RESPONSE TO BMP STIMULUS%GOBP%GO:0071773	1.19177	1.01781	TRUE	FALSE	FALSE	FALSE	FALSE	FALSE	FALSE	FALSE	FALSE
1377	CELLULAR RESPONSE TO CADMIUM ION%GOBP%GO:0071276	1.52971	1.17787	TRUE	FALSE	FALSE	FALSE	FALSE	FALSE	FALSE	FALSE	FALSE
1378	CELLULAR RESPONSE TO CAFFEINE%GOBP%GO:0071313	-1.33262	-0.927735	TRUE	FALSE	FALSE	FALSE	FALSE	FALSE	FALSE	FALSE	FALSE
1379	CELLULAR RESPONSE TO CALCIUM ION%GOBP%GO:0071277	-1.39184	1.59199	TRUE	FALSE	FALSE	FALSE	FALSE	FALSE	FALSE	FALSE	FALSE
1380	CELLULAR RESPONSE TO CAMP%GOBP%GO:0071320	-1.2087	1.30988	TRUE	FALSE	FALSE	FALSE	FALSE	FALSE	FALSE	FALSE	FALSE
1381	CELLULAR RESPONSE TO CARBOHYDRATE STIMULUS%GOBP%GO:0071322	1.02477	1.14701	TRUE	FALSE	FALSE	FALSE	FALSE	FALSE	FALSE	FALSE	FALSE
1382	CELLULAR RESPONSE TO CATECHOLAMINE STIMULUS%GOBP%GO:0071870	-1.5482	0.956203	TRUE	TRUE	FALSE	FALSE	FALSE	FALSE	FALSE	FALSE	FALSE
1383	CELLULAR RESPONSE TO CATECHOLAMINE STIMULUS%GOMF%GO:0071870	-1.39729	-0.753916	TRUE	FALSE	FALSE	FALSE	FALSE	FALSE	FALSE	FALSE	FALSE
1384	CELLULAR RESPONSE TO CHEMICAL STIMULUS%GOMF%GO:0070887	1.43266	0.946929	TRUE	FALSE	FALSE	FALSE	FALSE	FALSE	FALSE	FALSE	FALSE
1385	CELLULAR RESPONSE TO CHEMICAL STRESS%GOBP%GO:0062197	0.899074	1.19706	TRUE	FALSE	FALSE	FALSE	FALSE	FALSE	FALSE	FALSE	FALSE
1386	CELLULAR RESPONSE TO CHEMICAL STRESS%REACTOME DATABASE ID RELEASE 81%9711123	-1.70599	1.32923	TRUE	TRUE	FALSE	FALSE	FALSE	FALSE	FALSE	FALSE	FALSE
1387	CELLULAR RESPONSE TO CHEMOKINE%GOBP%GO:1990869	1.025	-1.2196	TRUE	FALSE	FALSE	FALSE	FALSE	FALSE	FALSE	FALSE	FALSE
1388	CELLULAR RESPONSE TO CHOLESTEROL%GOBP%GO:0071397	1.27829	0.624208	TRUE	FALSE	FALSE	FALSE	FALSE	FALSE	FALSE	FALSE	FALSE
1389	CELLULAR RESPONSE TO COLD%GOBP%GO:0070417	0.811985	1.34351	TRUE	FALSE	FALSE	FALSE	FALSE	FALSE	FALSE	FALSE	FALSE
1390	CELLULAR RESPONSE TO COPPER ION%GOBP%GO:0071280	1.41865	1.7873	TRUE	FALSE	TRUE	FALSE	FALSE	FALSE	FALSE	FALSE	FALSE
1391	CELLULAR RESPONSE TO CORTICOSTEROID STIMULUS%GOBP%GO:0071384	1.61221	1.1891	TRUE	TRUE	FALSE	FALSE	FALSE	FALSE	FALSE	FALSE	FALSE
1392	CELLULAR RESPONSE TO CYTOKINE STIMULUS%GOBP%GO:0071345	1.78935	1.36536	TRUE	TRUE	FALSE	FALSE	FALSE	FALSE	FALSE	FALSE	FALSE
1393	CELLULAR RESPONSE TO CYTOKINE STIMULUS%GOMF%GO:0071345	2.0226	1.16254	TRUE	TRUE	FALSE	FALSE	FALSE	FALSE	FALSE	FALSE	FALSE
1394	CELLULAR RESPONSE TO DECREASED OXYGEN LEVELS%GOBP%GO:0036294	1.28928	1.10502	TRUE	FALSE	FALSE	FALSE	FALSE	FALSE	FALSE	FALSE	FALSE
1395	CELLULAR RESPONSE TO DEXAMETHASONE STIMULUS%GOBP%GO:0071549	1.08799	1.16977	TRUE	FALSE	FALSE	FALSE	FALSE	FALSE	FALSE	FALSE	FALSE
1396	CELLULAR RESPONSE TO DOPAMINE%GOBP%GO:1903351	-1.31496	0.794667	TRUE	FALSE	FALSE	FALSE	FALSE	FALSE	FALSE	FALSE	FALSE
1397	CELLULAR RESPONSE TO DOPAMINE%GOMF%GO:1903351	-1.42406	-0.769483	TRUE	FALSE	FALSE	FALSE	FALSE	FALSE	FALSE	FALSE	FALSE
1398	CELLULAR RESPONSE TO DSRNA%GOBP%GO:0071359	1.06742	1.07533	TRUE	FALSE	FALSE	FALSE	FALSE	FALSE	FALSE	FALSE	FALSE
1399	CELLULAR RESPONSE TO ELECTRICAL STIMULUS%GOBP%GO:0071257	0.776216	0.780065	TRUE	FALSE	FALSE	FALSE	FALSE	FALSE	FALSE	FALSE	FALSE
1400	CELLULAR RESPONSE TO ENDOGENOUS STIMULUS%GOMF%GO:0071495	0.865108	-1.0003	TRUE	FALSE	FALSE	FALSE	FALSE	FALSE	FALSE	FALSE	FALSE
1401	CELLULAR RESPONSE TO ENVIRONMENTAL STIMULUS%GOBP%GO:0104004	1.23488	1.5164	TRUE	FALSE	FALSE	FALSE	FALSE	FALSE	FALSE	FALSE	FALSE
1402	CELLULAR RESPONSE TO EPIDERMAL GROWTH FACTOR STIMULUS%GOBP%GO:0071364	1.27358	1.78393	TRUE	FALSE	TRUE	FALSE	FALSE	FALSE	FALSE	FALSE	FALSE
1403	CELLULAR RESPONSE TO ESTRADIOL STIMULUS%GOBP%GO:0071392	1.14978	0.515068	TRUE	FALSE	FALSE	FALSE	FALSE	FALSE	FALSE	FALSE	FALSE
1404	CELLULAR RESPONSE TO ESTROGEN STIMULUS%GOBP%GO:0071391	0.994477	0.986217	TRUE	FALSE	FALSE	FALSE	FALSE	FALSE	FALSE	FALSE	FALSE
1405	CELLULAR RESPONSE TO EXOGENOUS DSRNA%GOBP%GO:0071360	0.956263	1.02069	TRUE	FALSE	FALSE	FALSE	FALSE	FALSE	FALSE	FALSE	FALSE
1406	CELLULAR RESPONSE TO EXTERNAL STIMULUS%GOBP%GO:0071496	1.24	1.13956	TRUE	FALSE	FALSE	FALSE	FALSE	FALSE	FALSE	FALSE	FALSE
1407	CELLULAR RESPONSE TO EXTRACELLULAR STIMULUS%GOBP%GO:0031668	0.867998	1.0924	TRUE	FALSE	FALSE	FALSE	FALSE	FALSE	FALSE	FALSE	FALSE
1408	CELLULAR RESPONSE TO FATTY ACID%GOBP%GO:0071398	0.933211	1.06954	TRUE	FALSE	FALSE	FALSE	FALSE	FALSE	FALSE	FALSE	FALSE
1409	CELLULAR RESPONSE TO FIBROBLAST GROWTH FACTOR STIMULUS%GOBP%GO:0044344	-0.961296	1.25696	TRUE	FALSE	FALSE	FALSE	FALSE	FALSE	FALSE	FALSE	FALSE
1410	CELLULAR RESPONSE TO FLUID SHEAR STRESS%GOBP%GO:0071498	-0.775133	0.744517	TRUE	FALSE	FALSE	FALSE	FALSE	FALSE	FALSE	FALSE	FALSE
[truncated: 9,433 more rows]
