# Supplementary material for: Ribosomal dysregulation: A conserved pathophysiological mechanism in human depression and mouse chronic stress
Source: PNAS Nexus. 2023 Oct 10;2(10):pgad299. doi: 10.1093/pnasnexus/pgad299 (PMC10563789; doi:10.1093/pnasnexus/pgad299)
Supplement: pgad299_Supplementary_Data [file pgad299_supplementary_data.zip › PNASNEXUS-PNASNEXUS-2023-00398RR-s04.xlsx]

## Sheet: Susceptible 
Index	IDs	Gene description	Gene name	Gene type	baseMean	log2FoldChange	lfcSE	stat	pvalue	padj
1	ENSMUSG00000051951	X-linked Kx blood group related 4 [Source:MGI Symbol;Acc:MGI:3528744]	Xkr4	protein_coding	1548.32	-0.292083	0.174054	-1.67811	0.0553424	0.957655
2	ENSMUSG00000025902	SRY (sex determining region Y)-box 17 [Source:MGI Symbol;Acc:MGI:107543]	Sox17	protein_coding	171.37	0.0398232	0.176975	0.225021	0.797222	0.99694
3	ENSMUSG00000098104	predicted gene 6085 [Source:MGI Symbol;Acc:MGI:3646770]	Gm6085	processed_pseudogene	52.415	-0.182928	0.229866	-0.795802	0.363509	0.993313
4	ENSMUSG00000103922	predicted gene 6123 [Source:MGI Symbol;Acc:MGI:3647047]	Gm6123	processed_pseudogene	182.864	-0.00816683	0.121256	-0.0673522	0.938697	0.9974
5	ENSMUSG00000033845	mitochondrial ribosomal protein L15 [Source:MGI Symbol;Acc:MGI:1351639]	Mrpl15	protein_coding	715.912	0.0286656	0.0607544	0.471828	0.59005	0.99587
6	ENSMUSG00000102275	predicted gene, 37144 [Source:MGI Symbol;Acc:MGI:5610372]	Gm37144	TEC	15.9237	-0.168988	0.396396	-0.426311	0.626408	0.996109
7	ENSMUSG00000025903	lysophospholipase 1 [Source:MGI Symbol;Acc:MGI:1344588]	Lypla1	protein_coding	659.964	-0.00597933	0.0856318	-0.0698261	0.93645	0.997394
8	ENSMUSG00000033813	transcription elongation factor A (SII) 1 [Source:MGI Symbol;Acc:MGI:1196624]	Tcea1	protein_coding	2201.02	-0.0352162	0.0522948	-0.673416	0.441923	0.994493
9	ENSMUSG00000062588	predicted gene 6104 [Source:MGI Symbol;Acc:MGI:3648587]	Gm6104	processed_pseudogene	171.851	-0.0565397	0.13482	-0.419372	0.632034	0.996143
10	ENSMUSG00000103280	predicted gene, 37277 [Source:MGI Symbol;Acc:MGI:5610505]	Gm37277	TEC	68.1513	0.0613885	0.193496	0.317259	0.717152	0.996599
11	ENSMUSG00000002459	regulator of G-protein signaling 20 [Source:MGI Symbol;Acc:MGI:1929866]	Rgs20	protein_coding	940.031	0.0329325	0.0803134	0.41005	0.639626	0.996189
12	ENSMUSG00000033793	ATPase, H+ transporting, lysosomal V1 subunit H [Source:MGI Symbol;Acc:MGI:1914864]	Atp6v1h	protein_coding	5417.18	-0.0374816	0.0427983	-0.875773	0.317303	0.992347
13	ENSMUSG00000025905	opioid receptor, kappa 1 [Source:MGI Symbol;Acc:MGI:97439]	Oprk1	protein_coding	261.981	-0.290367	0.153026	-1.8975	0.0302585	0.925178
14	ENSMUSG00000033774	neuropeptides B/W receptor 1 [Source:MGI Symbol;Acc:MGI:891989]	Npbwr1	protein_coding	24.3992	-0.425555	0.326991	-1.30143	0.137265	0.982485
15	ENSMUSG00000025907	RB1-inducible coiled-coil 1 [Source:MGI Symbol;Acc:MGI:1341850]	Rb1cc1	protein_coding	3097.56	-0.0682833	0.0822544	-0.830148	0.343172	0.99292
16	ENSMUSG00000090031	RIKEN cDNA 4732440D04 gene [Source:MGI Symbol;Acc:MGI:3604103]	4732440D04Rik	lncRNA	148.205	-0.00111003	0.133328	-0.00832556	0.992415	0.99754
17	ENSMUSG00000103355	predicted gene 2147 [Source:MGI Symbol;Acc:MGI:3780316]	Gm2147	processed_pseudogene	8.82923	-0.054681	0.511066	-0.106994	0.902762	0.997297
18	ENSMUSG00000103845	predicted gene, 19026 [Source:MGI Symbol;Acc:MGI:5011211]	Gm19026	processed_pseudogene	236.064	0.0208625	0.114305	0.182516	0.83491	0.997078
19	ENSMUSG00000033740	suppression of tumorigenicity 18 [Source:MGI Symbol;Acc:MGI:2446700]	St18	protein_coding	87.3416	0.104277	0.205496	0.507441	0.562299	0.995667
20	ENSMUSG00000103329	predicted gene 42492 [Source:MGI Symbol;Acc:MGI:5662629]	Gm42492	TEC	3.32396	0.0491239	0.932227	0.0526952	0.95202	0.997436
21	ENSMUSG00000102135	predicted gene, 37108 [Source:MGI Symbol;Acc:MGI:5610336]	Gm37108	processed_pseudogene	334.365	-0.0206222	0.131699	-0.156585	0.858095	0.997156
22	ENSMUSG00000051285	protein-L-isoaspartate (D-aspartate) O-methyltransferase domain containing 1 [Source:MGI Symbol;Acc:MGI:2441773]	Pcmtd1	protein_coding	3604.67	-0.0280591	0.0697534	-0.402261	0.645999	0.996226
23	ENSMUSG00000103509	predicted gene, 38372 [Source:MGI Symbol;Acc:MGI:5611600]	Gm38372	TEC	145.855	-0.325443	0.223096	-1.45876	0.0957722	0.975086
24	ENSMUSG00000048538	predicted gene 9826 [Source:MGI Symbol;Acc:MGI:3642725]	Gm9826	processed_pseudogene	180.573	0.0136191	0.123361	0.1104	0.899683	0.997287
25	ENSMUSG00000097797	predicted gene, 26901 [Source:MGI Symbol;Acc:MGI:5477395]	Gm26901	lncRNA	38.6421	0.000668682	0.297286	0.00224929	0.997951	0.997554
26	ENSMUSG00000025909	syntrophin, gamma 1 [Source:MGI Symbol;Acc:MGI:1918346]	Sntg1	protein_coding	976.504	-0.101586	0.0821398	-1.23674	0.157894	0.984738
27	ENSMUSG00000102647	predicted gene, 38024 [Source:MGI Symbol;Acc:MGI:5611252]	Gm38024	TEC	6.61823	-0.317978	0.566913	-0.560895	0.52187	0.995333
28	ENSMUSG00000084353	predicted gene 15452 [Source:MGI Symbol;Acc:MGI:3768636]	Gm15452	processed_pseudogene	5.49838	-0.474178	0.706449	-0.671213	0.443418	0.994512
29	ENSMUSG00000103933	predicted gene, 36964 [Source:MGI Symbol;Acc:MGI:5610192]	Gm36964	processed_pseudogene	77.4457	0.268152	0.211469	1.26805	0.147635	0.983695
30	ENSMUSG00000066693	predicted gene 7493 [Source:MGI Symbol;Acc:MGI:3643471]	Gm7493	processed_pseudogene	73.4038	0.0648605	0.188395	0.34428	0.69423	0.996487
31	ENSMUSG00000061024	ribosome biogenesis regulator 1 [Source:MGI Symbol;Acc:MGI:1929721]	Rrs1	protein_coding	612.349	0.0735	0.0782651	0.939115	0.283566	0.991444
32	ENSMUSG00000025911	alcohol dehydrogenase, iron containing, 1 [Source:MGI Symbol;Acc:MGI:1923437]	Adhfe1	protein_coding	392.578	-0.0437085	0.0961023	-0.454812	0.603528	0.995962
33	ENSMUSG00000079671	RIKEN cDNA 2610203C22 gene [Source:MGI Symbol;Acc:MGI:1919731]	2610203C22Rik	lncRNA	83.1387	-0.19123	0.182071	-1.0503	0.230409	0.989491
34	ENSMUSG00000081441	predicted gene 6161 [Source:MGI Symbol;Acc:MGI:3644104]	Gm6161	processed_pseudogene	241.079	-0.222927	0.109564	-2.03467	0.0201623	0.891767
35	ENSMUSG00000067879	vexin [Source:MGI Symbol;Acc:MGI:1924232]	Vxn	protein_coding	16788.1	-0.0846073	0.0577213	-1.46579	0.0941826	0.974676
36	ENSMUSG00000025912	myeloblastosis oncogene-like 1 [Source:MGI Symbol;Acc:MGI:99925]	Mybl1	protein_coding	137.65	0.0706035	0.134191	0.526141	0.547985	0.995554
37	ENSMUSG00000045210	valosin containing protein (p97)/p47 complex interacting protein 1 [Source:MGI Symbol;Acc:MGI:1917925]	Vcpip1	protein_coding	2606.37	-0.0446133	0.087188	-0.511691	0.55903	0.995642
38	ENSMUSG00000025915	serum/glucocorticoid regulated kinase 3 [Source:MGI Symbol;Acc:MGI:2182368]	Sgk3	protein_coding	442.513	-0.130013	0.114186	-1.13861	0.193554	0.987515
39	ENSMUSG00000046101	minichromosome maintenance domain containing 2 [Source:MGI Symbol;Acc:MGI:3045334]	Mcmdc2	protein_coding	109.375	0.0909921	0.189813	0.479377	0.584115	0.995828
40	ENSMUSG00000098234	small nucleolar RNA host gene 6 [Source:MGI Symbol;Acc:MGI:1921074]	Snhg6	lncRNA	201.606	0.176534	0.12571	1.4043	0.108819	0.978007
41	ENSMUSG00000099032	transcription factor 24 [Source:MGI Symbol;Acc:MGI:3780500]	Tcf24	protein_coding	7.78272	-0.136295	0.567308	-0.240248	0.78383	0.996888
42	ENSMUSG00000025916	protein phosphatase 1, regulatory subunit 42 [Source:MGI Symbol;Acc:MGI:1921138]	Ppp1r42	protein_coding	23.6647	-0.376125	0.290498	-1.29476	0.13929	0.982735
43	ENSMUSG00000025917	COP9 signalosome subunit 5 [Source:MGI Symbol;Acc:MGI:1349415]	Cops5	protein_coding	1914.29	-0.0754705	0.053896	-1.4003	0.109831	0.978205
44	ENSMUSG00000056763	centrosome and spindle pole associated protein 1 [Source:MGI Symbol;Acc:MGI:2681832]	Cspp1	protein_coding	875.495	-0.00767788	0.101755	-0.0754545	0.93134	0.997379
45	ENSMUSG00000067851	ADP-ribosylation factor guanine nucleotide-exchange factor 1(brefeldin A-inhibited) [Source:MGI Symbol;Acc:MGI:2442988]	Arfgef1	protein_coding	4059.96	-0.137508	0.0807506	-1.70288	0.0518407	0.954924
46	ENSMUSG00000042501	carboxypeptidase A6 [Source:MGI Symbol;Acc:MGI:3045348]	Cpa6	protein_coding	13.4337	-0.802708	0.416707	-1.92631	0.027836	0.919193
47	ENSMUSG00000100212	predicted gene 5522 [Source:MGI Symbol;Acc:MGI:3649087]	Gm5522	processed_pseudogene	9.73484	0.664299	0.564877	1.17601	0.179323	0.986538
48	ENSMUSG00000048960	phosphatidylinositol-3,4,5-trisphosphate-dependent Rac exchange factor 2 [Source:MGI Symbol;Acc:MGI:1923385]	Prex2	protein_coding	2111.86	-0.0505293	0.125728	-0.401893	0.646301	0.996228
49	ENSMUSG00000057715	RIKEN cDNA A830018L16 gene [Source:MGI Symbol;Acc:MGI:2444149]	A830018L16Rik	protein_coding	2678.92	-0.154609	0.0935606	-1.6525	0.0591688	0.960285
50	ENSMUSG00000101610	predicted gene 7560 [Source:MGI Symbol;Acc:MGI:3648484]	Gm7560	processed_pseudogene	7.78874	-0.559995	0.558917	-1.00193	0.252596	0.990405
51	ENSMUSG00000097628	predicted gene 2383 [Source:MGI Symbol;Acc:MGI:3780551]	Gm2383	processed_pseudogene	8.2156	0.492035	0.552305	0.890875	0.30903	0.992144
52	ENSMUSG00000016918	sulfatase 1 [Source:MGI Symbol;Acc:MGI:2138563]	Sulf1	protein_coding	745.429	-0.397569	0.153303	-2.59336	0.00306378	0.555953
53	ENSMUSG00000025938	solute carrier organic anion transporter family, member 5A1 [Source:MGI Symbol;Acc:MGI:2443431]	Slco5a1	protein_coding	62.6207	-0.102165	0.214558	-0.476168	0.586635	0.995846
54	ENSMUSG00000005886	nuclear receptor coactivator 2 [Source:MGI Symbol;Acc:MGI:1276533]	Ncoa2	protein_coding	4186.77	-0.042483	0.0629455	-0.674918	0.440906	0.994481
55	ENSMUSG00000025935	translocating chain-associating membrane protein 1 [Source:MGI Symbol;Acc:MGI:1919515]	Tram1	protein_coding	786.843	0.0390505	0.0716689	0.544873	0.533829	0.995437
56	ENSMUSG00000025937	lactamase, beta 2 [Source:MGI Symbol;Acc:MGI:2442551]	Lactb2	protein_coding	556.162	-0.0303973	0.0945638	-0.321448	0.713582	0.996582
57	ENSMUSG00000097711	predicted pseudogene 5523 [Source:MGI Symbol;Acc:MGI:3649089]	Gm5523	processed_pseudogene	10.8784	0.10842	0.451807	0.23997	0.784074	0.996889
58	ENSMUSG00000025932	EYA transcriptional coactivator and phosphatase 1 [Source:MGI Symbol;Acc:MGI:109344]	Eya1	protein_coding	273.538	-0.00281909	0.0977515	-0.0288394	0.97373	0.997493
59	ENSMUSG00000054493	predicted gene 9947 [Source:MGI Symbol;Acc:MGI:3642739]	Gm9947	lncRNA	49.4672	-0.0581425	0.209656	-0.277323	0.751497	0.996754
60	ENSMUSG00000025930	musculin [Source:MGI Symbol;Acc:MGI:1333884]	Msc	protein_coding	66.8156	-0.00439081	0.18293	-0.0240027	0.978134	0.997504
61	ENSMUSG00000103492	predicted gene, 37412 [Source:MGI Symbol;Acc:MGI:5610640]	Gm37412	TEC	44.0484	-0.3781	0.227536	-1.66172	0.0577679	0.959361
62	ENSMUSG00000081201	SMT3 suppressor of mif two 3 homolog 2, pseudogene 4 (S. cerevisiae) [Source:MGI Symbol;Acc:MGI:2149598]	Smt3h2-ps4	processed_pseudogene	1437.75	0.0287789	0.063131	0.455861	0.602693	0.995956
63	ENSMUSG00000082193	ribosomal protein L5, pseudogene 1 [Source:MGI Symbol;Acc:MGI:3647110]	Rpl5-ps1	processed_pseudogene	1372.67	-0.0581947	0.0639896	-0.909439	0.299057	0.991884
64	ENSMUSG00000032769	transient receptor potential cation channel, subfamily A, member 1 [Source:MGI Symbol;Acc:MGI:3522699]	Trpa1	protein_coding	3.03749	-1.05493	0.927959	-1.13683	0.194249	0.987559
65	ENSMUSG00000073737	predicted gene 10566 [Source:MGI Symbol;Acc:MGI:3642220]	Gm10566	processed_pseudogene	8.86474	1.23378	0.618813	1.99378	0.0228082	0.903106
66	ENSMUSG00000092083	potassium voltage gated channel, Shab-related subfamily, member 2 [Source:MGI Symbol;Acc:MGI:99632]	Kcnb2	protein_coding	1387.18	-0.0692205	0.109494	-0.632183	0.470376	0.994825
67	ENSMUSG00000101652	predicted gene 6060 [Source:MGI Symbol;Acc:MGI:3648622]	Gm6060	processed_pseudogene	25.4268	-0.268895	0.336197	-0.799814	0.361095	0.993269
68	ENSMUSG00000025925	telomeric repeat binding factor 1 [Source:MGI Symbol;Acc:MGI:109634]	Terf1	protein_coding	344.734	0.170682	0.0970286	1.75909	0.0445748	0.947959
69	ENSMUSG00000104379	predicted gene, 37509 [Source:MGI Symbol;Acc:MGI:5610737]	Gm37509	TEC	18.0277	-0.342793	0.349438	-0.980985	0.262649	0.990769
70	ENSMUSG00000032719	somatomedin B and thrombospondin, type 1 domain containing [Source:MGI Symbol;Acc:MGI:2684952]	Sbspon	protein_coding	12.9359	-0.194687	0.466947	-0.416936	0.634014	0.996155
71	ENSMUSG00000067795	RIKEN cDNA 4930444P10 gene [Source:MGI Symbol;Acc:MGI:1923049]	4930444P10Rik	protein_coding	12.3102	-0.807775	0.414546	-1.94858	0.0260804	0.91422
72	ENSMUSG00000043716	ribosomal protein L7 [Source:MGI Symbol;Acc:MGI:98073]	Rpl7	protein_coding	4443.24	-0.0282162	0.052413	-0.538343	0.538743	0.995478
73	ENSMUSG00000025921	retinol dehydrogenase 10 (all-trans) [Source:MGI Symbol;Acc:MGI:1924238]	Rdh10	protein_coding	307.832	0.0539632	0.0974766	0.553601	0.527297	0.995381
74	ENSMUSG00000025920	staufen double-stranded RNA binding protein 2 [Source:MGI Symbol;Acc:MGI:1352508]	Stau2	protein_coding	4699.57	-0.00484607	0.0446347	-0.108572	0.901336	0.997292
75	ENSMUSG00000025939	ubiquitin-conjugating enzyme E2W (putative) [Source:MGI Symbol;Acc:MGI:1914049]	Ube2w	protein_coding	1611.87	0.0500787	0.0623462	0.803235	0.359045	0.993231
76	ENSMUSG00000102457	predicted gene, 38342 [Source:MGI Symbol;Acc:MGI:5611570]	Gm38342	TEC	16.3661	0.48195	0.403648	1.19399	0.172765	0.986034
77	ENSMUSG00000079658	elongin C [Source:MGI Symbol;Acc:MGI:1915173]	Eloc	protein_coding	3004.79	0.0141417	0.050212	0.281641	0.747759	0.996738
78	ENSMUSG00000025940	transmembrane protein 70 [Source:MGI Symbol;Acc:MGI:1915068]	Tmem70	protein_coding	1033.4	0.0918391	0.0561729	1.63494	0.0619188	0.961982
79	ENSMUSG00000025779	lymphocyte antigen 96 [Source:MGI Symbol;Acc:MGI:1341909]	Ly96	protein_coding	15.2743	0.259515	0.372929	0.695883	0.426843	0.9943
80	ENSMUSG00000091020	predicted gene 5828 [Source:MGI Symbol;Acc:MGI:3644176]	Gm5828	processed_pseudogene	76.9501	-0.0564226	0.187439	-0.301019	0.731055	0.996664
81	ENSMUSG00000042686	junctophilin 1 [Source:MGI Symbol;Acc:MGI:1891495]	Jph1	protein_coding	794.669	-0.0525952	0.0959592	-0.548099	0.53141	0.995416
82	ENSMUSG00000025777	ganglioside-induced differentiation-associated-protein 1 [Source:MGI Symbol;Acc:MGI:1338002]	Gdap1	protein_coding	3900.64	-0.0641107	0.0613517	-1.04497	0.232785	0.989597
83	ENSMUSG00000101589	RNA binding motif protein 6, pseudogene 1 [Source:MGI Symbol;Acc:MGI:1889580]	Rbm6-ps1	processed_pseudogene	64.4927	0.198781	0.188396	1.05513	0.228276	0.989394
84	ENSMUSG00000102048	predicted gene 6075 [Source:MGI Symbol;Acc:MGI:3648507]	Gm6075	processed_pseudogene	10.779	0.399763	0.535616	0.746361	0.394079	0.993829
85	ENSMUSG00000067780	peptidase inhibitor 15 [Source:MGI Symbol;Acc:MGI:1934659]	Pi15	protein_coding	8.37273	0.30452	0.594059	0.512609	0.558326	0.995636
86	ENSMUSG00000100053	predicted gene 28154 [Source:MGI Symbol;Acc:MGI:5578860]	Gm28154	lncRNA	9.16826	0.0208633	0.507704	0.0410934	0.962574	0.997464
87	ENSMUSG00000085125	predicted gene 16070 [Source:MGI Symbol;Acc:MGI:3801761]	Gm16070	lncRNA	10.044	-0.517849	0.506343	-1.02272	0.242882	0.990025
88	ENSMUSG00000025776	cysteine-rich secretory protein LCCL domain containing 1 [Source:MGI Symbol;Acc:MGI:1934666]	Crispld1	protein_coding	95.8154	0.0779728	0.182322	0.427666	0.625311	0.996102
89	ENSMUSG00000109887	predicted gene 28756 [Source:MGI Symbol;Acc:MGI:5579462]	Gm28756	lncRNA	40.7704	-0.174631	0.24555	-0.711183	0.416749	0.994162
90	ENSMUSG00000089787	predicted gene 15825 [Source:MGI Symbol;Acc:MGI:3801887]	Gm15825	lncRNA	0.166164	15.3206	5.6497	2.71176	0.00195846	0.444545
91	ENSMUSG00000042596	transcription factor AP-2, delta [Source:MGI Symbol;Acc:MGI:2153466]	Tfap2d	protein_coding	0.988906	-1.1907	1.55165	-0.767377	0.380899	0.993617
92	ENSMUSG00000100720	predicted gene 10075 [Source:MGI Symbol;Acc:MGI:3710521]	Gm10075	processed_pseudogene	211.715	-0.0940753	0.135558	-0.693985	0.428105	0.994316
93	ENSMUSG00000025927	transcription factor AP-2 beta [Source:MGI Symbol;Acc:MGI:104672]	Tfap2b	protein_coding	29.8427	0.726457	0.348255	2.08599	0.0172226	0.875591
94	ENSMUSG00000100204	predicted gene 4849 [Source:MGI Symbol;Acc:MGI:3645366]	Gm4849	processed_pseudogene	27.738	-0.672676	0.27398	-2.4552	0.00505496	0.673811
95	ENSMUSG00000041859	minichromosome maintenance complex component 3 [Source:MGI Symbol;Acc:MGI:101845]	Mcm3	protein_coding	72.332	0.443487	0.209274	2.11917	0.0155287	0.863868
96	ENSMUSG00000097934	RIKEN cDNA 6720483E21 gene [Source:MGI Symbol;Acc:MGI:1924991]	6720483E21Rik	lncRNA	16.1674	0.0517323	0.372283	0.138959	0.873927	0.997208
97	ENSMUSG00000025931	progestin and adipoQ receptor family member VIII [Source:MGI Symbol;Acc:MGI:1921479]	Paqr8	protein_coding	3662	-0.042593	0.0535633	-0.795189	0.363879	0.99332
98	ENSMUSG00000041809	EF-hand domain (C-terminal) containing 1 [Source:MGI Symbol;Acc:MGI:1919127]	Efhc1	protein_coding	30.4606	-0.0302757	0.277789	-0.108988	0.900959	0.997291
99	ENSMUSG00000041779	translocating chain-associating membrane protein 2 [Source:MGI Symbol;Acc:MGI:1924817]	Tram2	protein_coding	46.7747	0.220962	0.237109	0.9319	0.287282	0.991554
100	ENSMUSG00000100819	predicted gene 2693 [Source:MGI Symbol;Acc:MGI:3780862]	Gm2693	unprocessed_pseudogene	7.03182	-0.284794	0.562587	-0.506223	0.563238	0.995674
101	ENSMUSG00000025933	transmembrane protein 14A [Source:MGI Symbol;Acc:MGI:1922962]	Tmem14a	protein_coding	1113.35	0.0744821	0.0716968	1.03885	0.235534	0.989717
102	ENSMUSG00000025934	glutathione S-transferase, alpha 3 [Source:MGI Symbol;Acc:MGI:95856]	Gsta3	protein_coding	42.6066	-0.0909069	0.23266	-0.390728	0.655483	0.996281
103	ENSMUSG00000099343	predicted gene 28836 [Source:MGI Symbol;Acc:MGI:5579542]	Gm28836	lncRNA	7.20058	0.261574	0.661681	0.395317	0.651702	0.996259
104	ENSMUSG00000096375	predicted pseudogene 7094 [Source:MGI Symbol;Acc:MGI:3648114]	Gm7094	unprocessed_pseudogene	30.8287	-0.131907	0.268604	-0.491084	0.574967	0.995762
105	ENSMUSG00000028033	potassium voltage-gated channel, subfamily Q, member 5 [Source:MGI Symbol;Acc:MGI:1924937]	Kcnq5	protein_coding	4143.76	-0.0409	0.0807401	-0.506564	0.562975	0.995672
106	ENSMUSG00000082935	predicted gene 7658 [Source:MGI Symbol;Acc:MGI:3648029]	Gm7658	processed_pseudogene	247.271	-0.125337	0.0970856	-1.291	0.140443	0.982874
107	ENSMUSG00000041670	regulating synaptic membrane exocytosis 1 [Source:MGI Symbol;Acc:MGI:2152971]	Rims1	protein_coding	9174.34	-0.0199892	0.0818153	-0.244321	0.780259	0.996874
108	ENSMUSG00000097970	predicted gene, 27028 [Source:MGI Symbol;Acc:MGI:5504143]	Gm27028	lncRNA	6.45741	0.385695	0.661009	0.583494	0.505238	0.99518
109	ENSMUSG00000026158	opioid growth factor receptor-like 1 [Source:MGI Symbol;Acc:MGI:1917405]	Ogfrl1	protein_coding	4317.08	-0.084435	0.0794636	-1.06256	0.225015	0.989242
110	ENSMUSG00000026156	beta-1,3-glucuronyltransferase 2 (glucuronosyltransferase S) [Source:MGI Symbol;Acc:MGI:2389490]	B3gat2	protein_coding	277.486	-0.0851202	0.118174	-0.720293	0.410805	0.994078
111	ENSMUSG00000026155	small ArfGAP 1 [Source:MGI Symbol;Acc:MGI:2138261]	Smap1	protein_coding	1683.59	-0.0928268	0.0752773	-1.23313	0.15911	0.984853
112	ENSMUSG00000026154	succinate dehydrogenase complex assembly factor 4 [Source:MGI Symbol;Acc:MGI:1915252]	Sdhaf4	protein_coding	367.931	0.0329318	0.0946051	0.348097	0.691013	0.996471
113	ENSMUSG00000026153	family with sequence similarity 135, member A [Source:MGI Symbol;Acc:MGI:1915437]	Fam135a	protein_coding	1323.82	0.0661123	0.106628	0.620025	0.478954	0.994917
114	ENSMUSG00000102398	predicted gene, 37580 [Source:MGI Symbol;Acc:MGI:5610808]	Gm37580	TEC	9.12044	0.169948	0.527037	0.322459	0.71272	0.996578
115	ENSMUSG00000026147	collagen, type IX, alpha 1 [Source:MGI Symbol;Acc:MGI:88465]	Col9a1	protein_coding	23.0915	0.28321	0.338017	0.837857	0.338709	0.992827
116	ENSMUSG00000026141	collagen, type XIX, alpha 1 [Source:MGI Symbol;Acc:MGI:1095415]	Col19a1	protein_coding	845.581	-0.100166	0.132313	-0.757032	0.387352	0.993722
117	ENSMUSG00000099997	tubulin, beta 4B class IVB, pseudogene 2 [Source:MGI Symbol;Acc:MGI:3723458]	Tubb4b-ps2	processed_pseudogene	449.814	-0.0356497	0.0928966	-0.383757	0.661243	0.996313
118	ENSMUSG00000100131	predicted gene 28439 [Source:MGI Symbol;Acc:MGI:5579145]	Gm28439	unprocessed_pseudogene	95098.9	0.0115818	0.0867402	0.133523	0.87882	0.997223
119	ENSMUSG00000067736	predicted gene 10222 [Source:MGI Symbol;Acc:MGI:3642643]	Gm10222	unprocessed_pseudogene	22466.7	0.0524139	0.104527	0.501438	0.566933	0.995702
120	ENSMUSG00000101939	predicted gene 28438 [Source:MGI Symbol;Acc:MGI:5579144]	Gm28438	unprocessed_pseudogene	15846.8	0.12781	0.0854574	1.4956	0.0876783	0.972848
121	ENSMUSG00000101111	predicted gene 28437 [Source:MGI Symbol;Acc:MGI:5579143]	Gm28437	unprocessed_pseudogene	197192	0.0303548	0.0502553	0.604011	0.490383	0.995035
122	ENSMUSG00000100862	predicted gene 10925 [Source:MGI Symbol;Acc:MGI:3809095]	Gm10925	unprocessed_pseudogene	249646	-0.0183245	0.069879	-0.262232	0.764609	0.99681
123	ENSMUSG00000102070	predicted gene 28661 [Source:MGI Symbol;Acc:MGI:5579367]	Gm28661	unprocessed_pseudogene	217609	0.051207	0.0732687	0.698894	0.424846	0.994273
124	ENSMUSG00000101249	predicted gene 29216 [Source:MGI Symbol;Acc:MGI:5579922]	Gm29216	unprocessed_pseudogene	190687	0.010958	0.086285	0.126998	0.884699	0.997242
125	ENSMUSG00000073725	LMBR1 domain containing 1 [Source:MGI Symbol;Acc:MGI:1915671]	Lmbrd1	protein_coding	6423.83	-0.0465076	0.0398411	-1.16733	0.182555	0.986773
126	ENSMUSG00000033569	adhesion G protein-coupled receptor B3 [Source:MGI Symbol;Acc:MGI:2441837]	Adgrb3	protein_coding	3877.84	-0.0904057	0.0714878	-1.26463	0.148728	0.983813
127	ENSMUSG00000104516	predicted gene 9884 [Source:MGI Symbol;Acc:MGI:3642830]	Gm9884	TEC	55.4821	-0.036252	0.207884	-0.174385	0.842165	0.997103
128	ENSMUSG00000086240	predicted gene 7846 [Source:MGI Symbol;Acc:MGI:3645212]	Gm7846	processed_pseudogene	17.4569	0.0821651	0.371719	0.221041	0.800733	0.996953
129	ENSMUSG00000099492	predicted gene 5525 [Source:MGI Symbol;Acc:MGI:3646042]	Gm5525	processed_pseudogene	315.379	0.173778	0.119222	1.45761	0.0960344	0.975152
130	ENSMUSG00000100261	predicted gene 6473 [Source:MGI Symbol;Acc:MGI:3645176]	Gm6473	unprocessed_pseudogene	237.242	-0.0133664	0.116346	-0.114885	0.895631	0.997275
131	ENSMUSG00000048874	PHD finger protein 3 [Source:MGI Symbol;Acc:MGI:2446126]	Phf3	protein_coding	3021.96	-0.0622987	0.0633276	-0.983753	0.261304	0.990722
132	ENSMUSG00000026064	protein tyrosine phosphatase 4a1 [Source:MGI Symbol;Acc:MGI:1277096]	Ptp4a1	protein_coding	2661.09	0.0369176	0.0637715	0.578905	0.508592	0.995212
133	ENSMUSG00000070960	predicted gene, 19680 [Source:MGI Symbol;Acc:MGI:5011865]	Gm19680	processed_pseudogene	87.5733	0.0533093	0.159383	0.334473	0.702519	0.996529
134	ENSMUSG00000026058	KH domain containing, RNA binding, signal transduction associated 2 [Source:MGI Symbol;Acc:MGI:2159649]	Khdrbs2	protein_coding	243.148	-0.0961187	0.11413	-0.842182	0.336221	0.992774
135	ENSMUSG00000091318	predicted gene 5415 [Source:MGI Symbol;Acc:MGI:3644687]	Gm5415	protein_coding	7.75625	-1.80102	0.957023	-1.8819	0.0316445	0.92822
136	ENSMUSG00000102917	predicted gene, 37724 [Source:MGI Symbol;Acc:MGI:5610952]	Gm37724	lncRNA	29.3605	0.0672001	0.289364	0.232234	0.790871	0.996915
137	ENSMUSG00000100481	predicted gene 7114 [Source:MGI Symbol;Acc:MGI:3643085]	Gm7114	processed_pseudogene	71.5409	0.317492	0.214314	1.48144	0.0907223	0.973735
138	ENSMUSG00000026134	DNA primase, p58 subunit [Source:MGI Symbol;Acc:MGI:97758]	Prim2	protein_coding	183.548	-0.0700011	0.11988	-0.583926	0.504923	0.995177
139	ENSMUSG00000103746	RIKEN cDNA 1700001G17 gene [Source:MGI Symbol;Acc:MGI:1914753]	1700001G17Rik	TEC	10.3192	0.01675	0.478861	0.0349788	0.96814	0.997479
140	ENSMUSG00000004768	RAB23, member RAS oncogene family [Source:MGI Symbol;Acc:MGI:99833]	Rab23	protein_coding	881.114	-0.0323938	0.0589135	-0.549854	0.530097	0.995405
141	ENSMUSG00000042215	BCL2-associated athanogene 2 [Source:MGI Symbol;Acc:MGI:1891254]	Bag2	protein_coding	253.669	0.15452	0.120833	1.27878	0.144236	0.983317
142	ENSMUSG00000042197	zinc finger protein 451 [Source:MGI Symbol;Acc:MGI:2137896]	Zfp451	protein_coding	1973.33	-0.0714333	0.0664817	-1.07448	0.219856	0.988992
143	ENSMUSG00000081402	predicted gene 15455 [Source:MGI Symbol;Acc:MGI:3705563]	Gm15455	processed_pseudogene	102.135	0.13469	0.159841	0.842651	0.335952	0.992769
144	ENSMUSG00000042182	BEN domain containing 6 [Source:MGI Symbol;Acc:MGI:2444572]	Bend6	protein_coding	3963.59	-0.000515091	0.0475008	-0.0108438	0.990121	0.997535
145	ENSMUSG00000104416	predicted gene, 37067 [Source:MGI Symbol;Acc:MGI:5610295]	Gm37067	TEC	14.7434	-0.372853	0.424685	-0.877951	0.316101	0.992318
146	ENSMUSG00000026131	dystonin [Source:MGI Symbol;Acc:MGI:104627]	Dst	protein_coding	16953.4	-0.166182	0.104608	-1.58862	0.0696796	0.966072
147	ENSMUSG00000096992	predicted gene, 26788 [Source:MGI Symbol;Acc:MGI:5477282]	Gm26788	lncRNA	6.69632	0.184517	0.597766	0.308678	0.724487	0.996634
148	ENSMUSG00000101462	predicted gene 3052 [Source:MGI Symbol;Acc:MGI:3781230]	Gm3052	transcribed_processed_pseudogene	40.9044	0.0477269	0.22124	0.215724	0.805428	0.996971
149	ENSMUSG00000102336	predicted gene, 37233 [Source:MGI Symbol;Acc:MGI:5610461]	Gm37233	lncRNA	210.173	-0.258231	0.156108	-1.65418	0.0589126	0.960119
150	ENSMUSG00000042111	coiled-coil domain containing 115 [Source:MGI Symbol;Acc:MGI:1916918]	Ccdc115	protein_coding	499.063	0.0692209	0.0967876	0.715183	0.414132	0.994126
151	ENSMUSG00000026127	IMP4, U3 small nucleolar ribonucleoprotein [Source:MGI Symbol;Acc:MGI:106572]	Imp4	protein_coding	766.937	0.0643627	0.0748264	0.860159	0.326008	0.99255
152	ENSMUSG00000026126	protein tyrosine phosphatase, non-receptor type 18 [Source:MGI Symbol;Acc:MGI:108410]	Ptpn18	protein_coding	26.8354	0.149574	0.289612	0.516464	0.55537	0.995613
153	ENSMUSG00000100280	predicted gene 28417 [Source:MGI Symbol;Acc:MGI:5579123]	Gm28417	lncRNA	6.64875	-0.453461	0.660071	-0.686989	0.432777	0.994377
154	ENSMUSG00000045174	APC membrane recruitment 3 [Source:MGI Symbol;Acc:MGI:3026939]	Amer3	protein_coding	1261.2	-0.0936452	0.0582466	-1.60774	0.0663842	0.964448
155	ENSMUSG00000037509	Rho guanine nucleotide exchange factor (GEF) 4 [Source:MGI Symbol;Acc:MGI:2442507]	Arhgef4	protein_coding	6048.26	-0.0125071	0.0574369	-0.217754	0.803635	0.996964
156	ENSMUSG00000104002	predicted gene, 38336 [Source:MGI Symbol;Acc:MGI:5611564]	Gm38336	lncRNA	83.08	0.269518	0.207043	1.30175	0.137167	0.982473
157	ENSMUSG00000037503	family with sequence similarity 168, member B [Source:MGI Symbol;Acc:MGI:2448487]	Fam168b	protein_coding	11727.5	0.00426001	0.0331387	0.128551	0.883299	0.997237
158	ENSMUSG00000104358	predicted gene, 37127 [Source:MGI Symbol;Acc:MGI:5610355]	Gm37127	TEC	32.9328	-0.132627	0.281279	-0.471514	0.590297	0.995872
159	ENSMUSG00000026123	pleckstrin homology domain containing, family B (evectins) member 2 [Source:MGI Symbol;Acc:MGI:2385825]	Plekhb2	protein_coding	8503.97	-0.0365883	0.0442702	-0.826477	0.34531	0.992963
160	ENSMUSG00000102531	RIKEN cDNA 1110002O04 gene [Source:MGI Symbol;Acc:MGI:1915733]	1110002O04Rik	lncRNA	9.68958	0.614149	0.513929	1.19501	0.172399	0.986004
161	ENSMUSG00000045216	heparan sulfate 6-O-sulfotransferase 1 [Source:MGI Symbol;Acc:MGI:1354958]	Hs6st1	protein_coding	1984.59	-0.0119253	0.0524514	-0.227359	0.795162	0.996932
162	ENSMUSG00000102202	predicted gene, 33280 [Source:MGI Symbol;Acc:MGI:5592439]	Gm33280	lncRNA	10.4495	-0.324321	0.452923	-0.716063	0.413558	0.994118
163	ENSMUSG00000037470	UDP-glucose glycoprotein glucosyltransferase 1 [Source:MGI Symbol;Acc:MGI:2443162]	Uggt1	protein_coding	2315.8	-0.048547	0.0608539	-0.797763	0.362328	0.993292
164	ENSMUSG00000047180	neuralized E3 ubiquitin protein ligase 3 [Source:MGI Symbol;Acc:MGI:2429944]	Neurl3	protein_coding	30.4931	0.193494	0.283716	0.681999	0.436127	0.99442
165	ENSMUSG00000037447	AT rich interactive domain 5A (MRF1-like) [Source:MGI Symbol;Acc:MGI:2443039]	Arid5a	protein_coding	252.427	0.246121	0.103305	2.38246	0.00651941	0.727086
166	ENSMUSG00000010453	KAT8 regulatory NSL complex subunit 3 [Source:MGI Symbol;Acc:MGI:1918055]	Kansl3	protein_coding	2606.47	-0.0524007	0.0562659	-0.931306	0.287589	0.991563
167	ENSMUSG00000037432	fer-1-like 5 (C. elegans) [Source:MGI Symbol;Acc:MGI:3616091]	Fer1l5	protein_coding	314.328	0.0377827	0.107247	0.352297	0.687481	0.996453
168	ENSMUSG00000001143	lectin, mannose-binding 2-like [Source:MGI Symbol;Acc:MGI:2443010]	Lman2l	protein_coding	1266.1	-0.118991	0.0870081	-1.36758	0.118384	0.979748
169	ENSMUSG00000037408	cyclin M4 [Source:MGI Symbol;Acc:MGI:2151060]	Cnnm4	protein_coding	475.611	-0.135525	0.119356	-1.13547	0.194785	0.987593
170	ENSMUSG00000001138	cyclin M3 [Source:MGI Symbol;Acc:MGI:2151055]	Cnnm3	protein_coding	1024.8	0.0071773	0.0697227	0.102941	0.906429	0.997308
171	ENSMUSG00000067653	ankyrin repeat domain 23 [Source:MGI Symbol;Acc:MGI:1925571]	Ankrd23	protein_coding	28.5962	0.262779	0.291208	0.902373	0.302828	0.991984
172	ENSMUSG00000079610	ankyrin repeat domain 39 [Source:MGI Symbol;Acc:MGI:1914816]	Ankrd39	protein_coding	255.39	0.0258512	0.110486	0.233977	0.789338	0.996909
173	ENSMUSG00000026121	sema domain, immunoglobulin domain (Ig), transmembrane domain (TM) and short cytoplasmic domain, (semaphorin) 4C [Source:MGI Symbol;Acc:MGI:109252]	Sema4c	protein_coding	560.707	0.0111619	0.0934728	0.119413	0.891542	0.997263
174	ENSMUSG00000087589	RIKEN cDNA D430040D24 gene [Source:MGI Symbol;Acc:MGI:2442526]	D430040D24Rik	lncRNA	41.4364	-0.000494521	0.251219	-0.00196849	0.998207	0.997555
175	ENSMUSG00000089906	predicted pseudogene 6428 [Source:MGI Symbol;Acc:MGI:3649065]	Gm6428	processed_pseudogene	95.968	0.19019	0.245508	0.774677	0.376385	0.99354
176	ENSMUSG00000061518	cytochrome c oxidase subunit 5B [Source:MGI Symbol;Acc:MGI:88475]	Cox5b	protein_coding	3819.88	0.103608	0.0762785	1.35828	0.120908	0.980162
177	ENSMUSG00000037351	ARP1 actin-related protein 1B, centractin beta [Source:MGI Symbol;Acc:MGI:1917446]	Actr1b	protein_coding	11538.9	0.0310853	0.0593425	0.523828	0.549746	0.995568
178	ENSMUSG00000102416	RIKEN cDNA 4933424G06 gene [Source:MGI Symbol;Acc:MGI:1918416]	4933424G06Rik	protein_coding	31.2679	0.0875797	0.279454	0.313396	0.720451	0.996615
179	ENSMUSG00000104237	predicted gene, 33533 [Source:MGI Symbol;Acc:MGI:5592692]	Gm33533	lncRNA	74.1004	-0.213896	0.18583	-1.15103	0.188738	0.9872
180	ENSMUSG00000026117	zeta-chain (TCR) associated protein kinase [Source:MGI Symbol;Acc:MGI:99613]	Zap70	protein_coding	53.2684	0.0217927	0.242957	0.0896975	0.918421	0.997343
181	ENSMUSG00000026116	transmembrane protein 131 [Source:MGI Symbol;Acc:MGI:1927110]	Tmem131	protein_coding	3239.42	0.00699434	0.0536041	0.130481	0.88156	0.997232
182	ENSMUSG00000080054	ribosomal protein L12, pseudogene 1 [Source:MGI Symbol;Acc:MGI:3646154]	Rpl12-ps1	processed_pseudogene	111.584	0.0926733	0.178004	0.520625	0.552189	0.995588
183	ENSMUSG00000050122	von Willebrand factor A domain containing 3B [Source:MGI Symbol;Acc:MGI:1918103]	Vwa3b	protein_coding	54.5979	-0.163542	0.239554	-0.682693	0.43566	0.994414
184	ENSMUSG00000103603	predicted gene, 37020 [Source:MGI Symbol;Acc:MGI:5610248]	Gm37020	lncRNA	5.50173	-0.0998903	0.653259	-0.152911	0.861391	0.997167
185	ENSMUSG00000026113	inositol polyphosphate-4-phosphatase, type I [Source:MGI Symbol;Acc:MGI:1931123]	Inpp4a	protein_coding	6157.45	-0.106395	0.0664443	-1.60127	0.0674852	0.965008
186	ENSMUSG00000026112	cytochrome C oxidase assembly factor 5 [Source:MGI Symbol;Acc:MGI:1923428]	Coa5	protein_coding	3042.37	0.0270162	0.0418118	0.646138	0.460634	0.994716
187	ENSMUSG00000026111	unc-50 homolog [Source:MGI Symbol;Acc:MGI:1914637]	Unc50	protein_coding	1017.87	0.091769	0.0764553	1.2003	0.170507	0.985851
188	ENSMUSG00000026110	mannoside acetylglucosaminyltransferase 4, isoenzyme A [Source:MGI Symbol;Acc:MGI:2662992]	Mgat4a	protein_coding	1323.14	0.0313303	0.0596389	0.525333	0.5486	0.995559
189	ENSMUSG00000026090	capping protein inhibiting regulator of actin like [Source:MGI Symbol;Acc:MGI:1919347]	Cracdl	protein_coding	10505.1	-0.0536696	0.0538864	-0.995977	0.255425	0.99051
190	ENSMUSG00000089767	RIKEN cDNA 4930556I23 gene [Source:MGI Symbol;Acc:MGI:1922520]	4930556I23Rik	lncRNA	32.9409	-0.179857	0.271653	-0.662084	0.449643	0.994587
191	ENSMUSG00000060771	testis specific 10 [Source:MGI Symbol;Acc:MGI:2685063]	Tsga10	protein_coding	571.008	-0.035019	0.098217	-0.356548	0.683913	0.996435
192	ENSMUSG00000097268	predicted gene, 26805 [Source:MGI Symbol;Acc:MGI:5477299]	Gm26805	lncRNA	140.153	-0.232143	0.157672	-1.47232	0.0927261	0.974288
193	ENSMUSG00000037216	lipoyltransferase 1 [Source:MGI Symbol;Acc:MGI:3645211]	Lipt1	protein_coding	171.687	0.0914168	0.11737	0.778879	0.373802	0.993496
194	ENSMUSG00000026088	MIT, microtubule interacting and transport, domain containing 1 [Source:MGI Symbol;Acc:MGI:1916278]	Mitd1	protein_coding	179.511	-0.00880599	0.121334	-0.0725764	0.933953	0.997387
195	ENSMUSG00000026087	mitochondrial ribosomal protein L30 [Source:MGI Symbol;Acc:MGI:1333820]	Mrpl30	protein_coding	979.533	0.0919644	0.0634035	1.45046	0.097675	0.975559
196	ENSMUSG00000061584	lysozyme G-like 2 [Source:MGI Symbol;Acc:MGI:2685622]	Lyg2	protein_coding	0.373892	14.8852	2.79582	5.32409	1.21e-09	1.57e-06
197	ENSMUSG00000058407	thioredoxin domain containing 9 [Source:MGI Symbol;Acc:MGI:2138153]	Txndc9	protein_coding	1203.82	-0.0158491	0.055601	-0.285052	0.74481	0.996725
198	ENSMUSG00000026083	eukaryotic translation initiation factor 5B [Source:MGI Symbol;Acc:MGI:2441772]	Eif5b	protein_coding	2686.39	-0.113617	0.0923025	-1.23092	0.159859	0.984923
199	ENSMUSG00000026082	REV1, DNA directed polymerase [Source:MGI Symbol;Acc:MGI:1929074]	Rev1	protein_coding	705.21	-0.142864	0.0736292	-1.94032	0.0267201	0.916102
200	ENSMUSG00000103804	predicted gene, 37062 [Source:MGI Symbol;Acc:MGI:5610290]	Gm37062	lncRNA	23.892	0.0286777	0.327647	0.0875261	0.92039	0.997348
201	ENSMUSG00000037138	AF4/FMR2 family, member 3 [Source:MGI Symbol;Acc:MGI:106927]	Aff3	protein_coding	2552.37	-0.00863581	0.101466	-0.0851101	0.92258	0.997355
202	ENSMUSG00000085391	predicted gene 16150 [Source:MGI Symbol;Acc:MGI:3801827]	Gm16150	lncRNA	2.99593	-1.50553	0.994256	-1.51423	0.0838016	0.971628
203	ENSMUSG00000087131	predicted gene 16152 [Source:MGI Symbol;Acc:MGI:3802058]	Gm16152	lncRNA	3.45425	0.779116	0.995389	0.782725	0.371447	0.993455
204	ENSMUSG00000048814	LON peptidase N-terminal domain and ring finger 2 [Source:MGI Symbol;Acc:MGI:1920209]	Lonrf2	protein_coding	6949	-0.0704249	0.0713466	-0.987082	0.259694	0.990665
205	ENSMUSG00000026080	carbohydrate sulfotransferase 10 [Source:MGI Symbol;Acc:MGI:2138283]	Chst10	protein_coding	2230.94	0.0187315	0.0555267	0.337343	0.700089	0.996517
206	ENSMUSG00000026078	phosducin-like 3 [Source:MGI Symbol;Acc:MGI:1916083]	Pdcl3	protein_coding	568.835	0.0386694	0.0674327	0.573451	0.512594	0.995249
207	ENSMUSG00000103046	predicted gene, 37309 [Source:MGI Symbol;Acc:MGI:5610537]	Gm37309	TEC	65.3647	0.125502	0.203862	0.61562	0.482083	0.99495
208	ENSMUSG00000026077	neuronal PAS domain protein 2 [Source:MGI Symbol;Acc:MGI:109232]	Npas2	protein_coding	1889.82	-0.0464509	0.0537447	-0.864288	0.323692	0.992497
209	ENSMUSG00000092563	predicted gene 3617 [Source:MGI Symbol;Acc:MGI:3781793]	Gm3617	processed_pseudogene	9.36617	0.874424	0.548786	1.59338	0.0688465	0.965676
210	ENSMUSG00000073702	ribosomal protein L31 [Source:MGI Symbol;Acc:MGI:2149632]	Rpl31	protein_coding	3710.1	0.0326857	0.0848412	0.385257	0.660001	0.996306
211	ENSMUSG00000003134	TBC1 domain family, member 8 [Source:MGI Symbol;Acc:MGI:1927225]	Tbc1d8	protein_coding	770.792	-0.00411705	0.0700232	-0.0587956	0.946473	0.997421
212	ENSMUSG00000003135	CCR4-NOT transcription complex, subunit 11 [Source:MGI Symbol;Acc:MGI:106580]	Cnot11	protein_coding	968.882	0.00840106	0.0572983	0.14662	0.86704	0.997186
213	ENSMUSG00000085894	predicted gene 15832 [Source:MGI Symbol;Acc:MGI:3834078]	Gm15832	lncRNA	48.9383	0.301476	0.227887	1.32292	0.130892	0.981648
214	ENSMUSG00000077704	small nucleolar RNA, C/D box 89 [Source:MGI Symbol;Acc:MGI:3819562]	Snord89	snoRNA	6.06026	0.39977	0.57903	0.690415	0.430486	0.994348
215	ENSMUSG00000048234	ring finger protein 149 [Source:MGI Symbol;Acc:MGI:2677438]	Rnf149	protein_coding	622.337	-0.0467289	0.0727115	-0.642662	0.463051	0.994743
216	ENSMUSG00000050967	cellular repressor of E1A-stimulated genes 2 [Source:MGI Symbol;Acc:MGI:1928333]	Creg2	protein_coding	6509.83	-0.0882783	0.0633448	-1.39362	0.111537	0.978531
217	ENSMUSG00000097083	RIKEN cDNA D930019O06 [Source:MGI Symbol;Acc:MGI:3043219]	D930019O06Rik	lncRNA	202.586	0.0104833	0.130339	0.0804311	0.926824	0.997367
218	ENSMUSG00000057173	regulatory factor X 8 [Source:MGI Symbol;Acc:MGI:3588206]	Rfx8	protein_coding	6.47401	0.56679	0.648679	0.873761	0.318416	0.992373
219	ENSMUSG00000026074	mitogen-activated protein kinase kinase kinase kinase 4 [Source:MGI Symbol;Acc:MGI:1349394]	Map4k4	protein_coding	3690.98	0.00512605	0.0559793	0.0915704	0.916724	0.997338
220	ENSMUSG00000102985	RIKEN cDNA 4930456G14 gene [Source:MGI Symbol;Acc:MGI:1921928]	4930456G14Rik	TEC	30.3923	-0.0668288	0.2842	-0.235147	0.788309	0.996905
221	ENSMUSG00000026073	interleukin 1 receptor, type II [Source:MGI Symbol;Acc:MGI:96546]	Il1r2	protein_coding	17.3283	0.661998	0.376095	1.76019	0.0444421	0.947811
222	ENSMUSG00000097899	predicted gene, 16894 [Source:MGI Symbol;Acc:MGI:4439818]	Gm16894	lncRNA	50.4019	-0.107671	0.228512	-0.471184	0.590557	0.995873
223	ENSMUSG00000026072	interleukin 1 receptor, type I [Source:MGI Symbol;Acc:MGI:96545]	Il1r1	protein_coding	95.447	-0.312738	0.178564	-1.75141	0.0455137	0.948977
224	ENSMUSG00000070942	interleukin 1 receptor-like 2 [Source:MGI Symbol;Acc:MGI:1913107]	Il1rl2	protein_coding	22.1867	0.565153	0.353399	1.59919	0.0678412	0.965185
225	ENSMUSG00000026069	interleukin 1 receptor-like 1 [Source:MGI Symbol;Acc:MGI:98427]	Il1rl1	protein_coding	6.95816	-0.247522	0.553641	-0.44708	0.609698	0.996002
226	ENSMUSG00000026065	solute carrier family 9 (sodium/hydrogen exchanger), member 4 [Source:MGI Symbol;Acc:MGI:105074]	Slc9a4	protein_coding	11.5921	0.305163	0.448819	0.679924	0.437524	0.994438
227	ENSMUSG00000026062	solute carrier family 9 (sodium/hydrogen exchanger), member 2 [Source:MGI Symbol;Acc:MGI:105075]	Slc9a2	protein_coding	76.5599	0.194185	0.204425	0.949911	0.278068	0.991276
228	ENSMUSG00000041945	major facilitator superfamily domain containing 9 [Source:MGI Symbol;Acc:MGI:2443548]	Mfsd9	protein_coding	75.9066	-0.117419	0.171506	-0.684631	0.434358	0.994398
229	ENSMUSG00000101299	predicted gene 28175 [Source:MGI Symbol;Acc:MGI:5578881]	Gm28175	lncRNA	90.1233	0.111095	0.192349	0.577573	0.509568	0.995221
230	ENSMUSG00000060424	POU domain, class 3, transcription factor 3 adjacent noncoding transcript 1 [Source:MGI Symbol;Acc:MGI:1913547]	Pantr1	lncRNA	945.069	0.162451	0.0990998	1.63927	0.0612306	0.961571
231	ENSMUSG00000093436	predicted gene 20646 [Source:MGI Symbol;Acc:MGI:5313093]	Gm20646	lncRNA	161.59	0.12745	0.125842	1.01277	0.247496	0.990209
232	ENSMUSG00000045515	POU domain, class 3, transcription factor 3 [Source:MGI Symbol;Acc:MGI:102564]	Pou3f3	protein_coding	3376.78	0.0421975	0.0546561	0.772054	0.378003	0.993568
233	ENSMUSG00000097063	POU domain, class 3, transcription factor 3 adjacent noncoding transcript 2 [Source:MGI Symbol;Acc:MGI:1913870]	Pantr2	lncRNA	71.7039	0.0494149	0.194925	0.253508	0.77222	0.996841
234	ENSMUSG00000099784	DNMT1 associated long intergenic non-coding RNA [Source:MGI Symbol;Acc:MGI:5579231]	Dalir	lncRNA	87.7282	0.154586	0.166074	0.930822	0.28784	0.99157
235	ENSMUSG00000060679	mitochondrial ribosomal protein S9 [Source:MGI Symbol;Acc:MGI:1916777]	Mrps9	protein_coding	791.576	0.0269071	0.0757464	0.355225	0.685022	0.99644
236	ENSMUSG00000041907	G protein-coupled receptor 45 [Source:MGI Symbol;Acc:MGI:2135882]	Gpr45	protein_coding	428.652	-0.0289082	0.0803249	-0.35989	0.681112	0.99642
237	ENSMUSG00000070939	transforming growth factor, beta receptor associated protein 1 [Source:MGI Symbol;Acc:MGI:2447427]	Tgfbrap1	protein_coding	2153.82	-0.00793351	0.0509209	-0.155801	0.858799	0.997159
238	ENSMUSG00000041878	RIKEN cDNA 8430432A02 gene [Source:MGI Symbol;Acc:MGI:1918774]	8430432A02Rik	lncRNA	21.398	-0.148984	0.397802	-0.374517	0.668907	0.996355
239	ENSMUSG00000010290	expressed sequence AI597479 [Source:MGI Symbol;Acc:MGI:2138299]	AI597479	protein_coding	1137.3	-0.045169	0.0603376	-0.748605	0.392658	0.993807
240	ENSMUSG00000008136	four and a half LIM domains 2 [Source:MGI Symbol;Acc:MGI:1338762]	Fhl2	protein_coding	1741.64	-0.00662042	0.0794235	-0.0833559	0.924171	0.997359
241	ENSMUSG00000094497	predicted pseudogene 8210 [Source:MGI Symbol;Acc:MGI:3643593]	Gm8210	processed_pseudogene	405.821	0.0269106	0.100033	0.269016	0.758707	0.996785
242	ENSMUSG00000066877	non-catalytic region of tyrosine kinase adaptor protein 2 [Source:MGI Symbol;Acc:MGI:1306821]	Nck2	protein_coding	1281.21	-0.0250565	0.0702892	-0.356477	0.683973	0.996435
243	ENSMUSG00000103945	predicted gene, 38228 [Source:MGI Symbol;Acc:MGI:5611456]	Gm38228	TEC	13.7327	-0.675803	0.406503	-1.66248	0.0576528	0.959283
244	ENSMUSG00000026051	ECRG4 augurin precursor [Source:MGI Symbol;Acc:MGI:1926146]	Ecrg4	protein_coding	24.8638	-1.0703	0.688824	-1.55381	0.0760237	0.968815
245	ENSMUSG00000100480	predicted gene 29156 [Source:MGI Symbol;Acc:MGI:5579862]	Gm29156	lncRNA	17.3437	0.224234	0.343316	0.653141	0.455789	0.99466
246	ENSMUSG00000057363	UDP-glucuronate decarboxylase 1 [Source:MGI Symbol;Acc:MGI:1915133]	Uxs1	protein_coding	1847.25	0.00924085	0.0511778	0.180564	0.836651	0.997084
247	ENSMUSG00000090243	predicted gene 16103 [Source:MGI Symbol;Acc:MGI:3802086]	Gm16103	processed_pseudogene	17.875	0.224812	0.356939	0.629832	0.472028	0.994843
248	ENSMUSG00000100701	predicted gene, 19587 [Source:MGI Symbol;Acc:MGI:5011772]	Gm19587	processed_pseudogene	184.265	0.0119882	0.177843	0.0674088	0.938646	0.9974
249	ENSMUSG00000041763	tripeptidyl peptidase II [Source:MGI Symbol;Acc:MGI:102724]	Tpp2	protein_coding	1908.39	-0.0962612	0.0808387	-1.19078	0.173921	0.986125
250	ENSMUSG00000047343	methyltransferase like 21C [Source:MGI Symbol;Acc:MGI:3611450]	Mettl21c	protein_coding	5.45034	-0.150506	0.704252	-0.213711	0.807209	0.996978
251	ENSMUSG00000026049	testis expressed 30 [Source:MGI Symbol;Acc:MGI:1922873]	Tex30	protein_coding	84.5449	0.0548751	0.176423	0.311043	0.722463	0.996624
252	ENSMUSG00000026047	protein O-glucosyltransferase 2 [Source:MGI Symbol;Acc:MGI:1919300]	Poglut2	protein_coding	197.61	0.178285	0.13735	1.29803	0.138292	0.982613
253	ENSMUSG00000041684	basic, immunoglobulin-like variable motif containing [Source:MGI Symbol;Acc:MGI:2179809]	Bivm	protein_coding	649.814	-0.0240518	0.0827884	-0.290522	0.740088	0.996704
254	ENSMUSG00000026048	excision repair cross-complementing rodent repair deficiency, complementation group 5 [Source:MGI Symbol;Acc:MGI:103582]	Ercc5	protein_coding	671.574	-0.0565457	0.0632853	-0.893504	0.307604	0.992107
255	ENSMUSG00000056870	GULP, engulfment adaptor PTB domain containing 1 [Source:MGI Symbol;Acc:MGI:1920407]	Gulp1	protein_coding	85.8879	0.107814	0.218009	0.494538	0.57228	0.995742
256	ENSMUSG00000026043	collagen, type III, alpha 1 [Source:MGI Symbol;Acc:MGI:88453]	Col3a1	protein_coding	108.245	0.69597	0.478186	1.45544	0.0965298	0.975276
257	ENSMUSG00000026042	collagen, type V, alpha 2 [Source:MGI Symbol;Acc:MGI:88458]	Col5a2	protein_coding	199.389	0.154741	0.134104	1.15389	0.187643	0.987127
258	ENSMUSG00000025995	WD repeat domain 75 [Source:MGI Symbol;Acc:MGI:1920924]	Wdr75	protein_coding	796.707	-0.0816268	0.0725941	-1.12443	0.199161	0.987862
259	ENSMUSG00000084817	predicted pseudogene 5526 [Source:MGI Symbol;Acc:MGI:3643066]	Gm5526	processed_pseudogene	1126.42	0.0517698	0.0723839	0.715211	0.414114	0.994126
260	ENSMUSG00000098549	predicted gene 5269 [Source:MGI Symbol;Acc:MGI:3646793]	Gm5269	processed_pseudogene	6.47232	-0.377051	0.57954	-0.650604	0.457541	0.99468
261	ENSMUSG00000025993	solute carrier family 40 (iron-regulated transporter), member 1 [Source:MGI Symbol;Acc:MGI:1315204]	Slc40a1	protein_coding	319.088	0.101618	0.129769	0.783067	0.371238	0.993451
262	ENSMUSG00000070896	ribosomal protein 23A, pseudogene 1 [Source:MGI Symbol;Acc:MGI:3646201]	Rpl23a-ps1	processed_pseudogene	27.2848	0.233044	0.357318	0.652204	0.456436	0.994667
263	ENSMUSG00000090682	predicted gene 3852 [Source:MGI Symbol;Acc:MGI:3782024]	Gm3852	processed_pseudogene	27.2622	0.321625	0.301231	1.0677	0.22278	0.989135
264	ENSMUSG00000041144	dynein, axonemal, heavy chain 7B [Source:MGI Symbol;Acc:MGI:2684953]	Dnah7b	protein_coding	213.571	-0.0197385	0.126851	-0.155603	0.858976	0.997159
265	ENSMUSG00000101262	predicted gene 8326 [Source:MGI Symbol;Acc:MGI:3644839]	Gm8326	processed_pseudogene	527.214	0.0519663	0.083184	0.624715	0.475635	0.994881
266	ENSMUSG00000101337	dynein, axonemal, heavy chain 7C [Source:MGI Symbol;Acc:MGI:3639762]	Dnah7c	protein_coding	333.433	0.000697969	0.123802	0.00563778	0.994864	0.997546
267	ENSMUSG00000025986	solute carrier family 39 (zinc transporter), member 10 [Source:MGI Symbol;Acc:MGI:1914515]	Slc39a10	protein_coding	13808.5	-0.0255656	0.0784604	-0.325841	0.709844	0.996564
268	ENSMUSG00000100213	predicted gene 28151 [Source:MGI Symbol;Acc:MGI:5578857]	Gm28151	lncRNA	170.705	-0.0956317	0.200586	-0.476761	0.586169	0.995843
269	ENSMUSG00000100160	predicted gene 28527 [Source:MGI Symbol;Acc:MGI:5579233]	Gm28527	processed_pseudogene	66.6205	0.230856	0.207309	1.11358	0.203529	0.98812
270	ENSMUSG00000081185	predicted pseudogene 4852 [Source:MGI Symbol;Acc:MGI:3643039]	Gm4852	processed_pseudogene	449.411	0.0765916	0.0803247	0.953525	0.276243	0.991219
271	ENSMUSG00000100033	predicted gene 8337 [Source:MGI Symbol;Acc:MGI:3644012]	Gm8337	processed_pseudogene	1481.35	0.0203244	0.0733988	0.276903	0.751861	0.996756
272	ENSMUSG00000026109	transmembrane protein with EGF-like and two follistatin-like domains 2 [Source:MGI Symbol;Acc:MGI:1861735]	Tmeff2	protein_coding	2166.7	0.0330681	0.0710815	0.465214	0.595272	0.995906
273	ENSMUSG00000099625	predicted gene 29325 [Source:MGI Symbol;Acc:MGI:5580031]	Gm29325	lncRNA	7.87313	0.218528	0.535802	0.407852	0.641422	0.996199
274	ENSMUSG00000101799	RIKEN cDNA 9330175M20 gene [Source:MGI Symbol;Acc:MGI:3045285]	9330175M20Rik	lncRNA	16.923	-0.471494	0.377801	-1.24799	0.154146	0.984373
275	ENSMUSG00000045954	caveolae associated 2 [Source:MGI Symbol;Acc:MGI:99513]	Cavin2	protein_coding	262.18	0.0757524	0.117357	0.645486	0.461087	0.994721
276	ENSMUSG00000026107	nucleic acid binding protein 1 [Source:MGI Symbol;Acc:MGI:1923258]	Nabp1	protein_coding	425.065	0.0510393	0.113577	0.449381	0.607859	0.99599
277	ENSMUSG00000099413	predicted gene, 17767 [Source:MGI Symbol;Acc:MGI:5009931]	Gm17767	lncRNA	7.72324	0.0458875	0.537199	0.08542	0.922299	0.997354
278	ENSMUSG00000018417	myosin IB [Source:MGI Symbol;Acc:MGI:107752]	Myo1b	protein_coding	1210.53	0.048699	0.0855327	0.569362	0.515606	0.995276
279	ENSMUSG00000072324	predicted gene 8420 [Source:MGI Symbol;Acc:MGI:3645594]	Gm8420	processed_pseudogene	31.4269	0.338732	0.285727	1.18551	0.175835	0.986274
280	ENSMUSG00000062939	signal transducer and activator of transcription 4 [Source:MGI Symbol;Acc:MGI:103062]	Stat4	protein_coding	36.281	0.0210392	0.250268	0.0840669	0.923526	0.997357
281	ENSMUSG00000078291	predicted gene 3940 [Source:MGI Symbol;Acc:MGI:3782114]	Gm3940	processed_pseudogene	124.158	0.0745298	0.168273	0.442911	0.613036	0.996024
282	ENSMUSG00000109599	predicted gene, 31812 [Source:MGI Symbol;Acc:MGI:5590971]	Gm31812	lncRNA	14.0486	0.0726408	0.41512	0.174987	0.841628	0.997101
283	ENSMUSG00000026104	signal transducer and activator of transcription 1 [Source:MGI Symbol;Acc:MGI:103063]	Stat1	protein_coding	331.692	-0.00816132	0.0888278	-0.0918779	0.916446	0.997337
284	ENSMUSG00000026103	glutaminase [Source:MGI Symbol;Acc:MGI:95752]	Gls	protein_coding	15141.9	-0.05405	0.0591637	-0.913567	0.296869	0.991824
285	ENSMUSG00000002881	Ngfi-A binding protein 1 [Source:MGI Symbol;Acc:MGI:107564]	Nab1	protein_coding	754.201	0.0177261	0.0742415	0.238763	0.785134	0.996893
286	ENSMUSG00000097833	predicted gene 5976 [Source:MGI Symbol;Acc:MGI:3646538]	Gm5976	processed_pseudogene	8.74307	-0.358011	0.477828	-0.749248	0.392252	0.9938
287	ENSMUSG00000101501	ribosomal protein S27A, pseudogene 1 [Source:MGI Symbol;Acc:MGI:3781839]	Rps27a-ps1	processed_pseudogene	7.87777	0.467926	0.53895	0.868219	0.321496	0.992446
288	ENSMUSG00000100007	predicted gene 5527 [Source:MGI Symbol;Acc:MGI:3646585]	Gm5527	processed_pseudogene	405.095	0.0384212	0.103094	0.372682	0.670434	0.996363
289	ENSMUSG00000043015	nuclear envelope integral membrane protein 2 [Source:MGI Symbol;Acc:MGI:2444113]	Nemp2	protein_coding	247.306	0.0305224	0.135136	0.225865	0.796478	0.996937
290	ENSMUSG00000103630	predicted gene, 37242 [Source:MGI Symbol;Acc:MGI:5610470]	Gm37242	TEC	11.2421	-0.400798	0.452205	-0.886319	0.311511	0.992206
291	ENSMUSG00000041439	major facilitator superfamily domain containing 6 [Source:MGI Symbol;Acc:MGI:1922925]	Mfsd6	protein_coding	4192.92	-0.104576	0.0558243	-1.87331	0.0324304	0.929838
292	ENSMUSG00000026102	inositol polyphosphate-1-phosphatase [Source:MGI Symbol;Acc:MGI:104848]	Inpp1	protein_coding	1061.25	-0.0541367	0.0604977	-0.894855	0.306874	0.992089
293	ENSMUSG00000041426	3-hydroxyisobutyryl-Coenzyme A hydrolase [Source:MGI Symbol;Acc:MGI:1923792]	Hibch	protein_coding	363.169	0.0647545	0.0931916	0.694853	0.427528	0.994309
294	ENSMUSG00000043629	RIKEN cDNA 1700019D03 gene [Source:MGI Symbol;Acc:MGI:1914330]	1700019D03Rik	protein_coding	561.037	0.110218	0.0992943	1.11002	0.204981	0.988203
295	ENSMUSG00000026100	myostatin [Source:MGI Symbol;Acc:MGI:95691]	Mstn	protein_coding	7.20865	-0.122314	0.577816	-0.211684	0.809001	0.996984
296	ENSMUSG00000026098	PMS1 homolog 1, mismatch repair system component [Source:MGI Symbol;Acc:MGI:1202302]	Pms1	protein_coding	115.492	-0.20377	0.142845	-1.42651	0.103338	0.976867
297	ENSMUSG00000026097	ORM1-like 1 (S. cerevisiae) [Source:MGI Symbol;Acc:MGI:2181669]	Ormdl1	protein_coding	159.632	-0.113818	0.127747	-0.89096	0.308984	0.992142
298	ENSMUSG00000026096	O-sialoglycoprotein endopeptidase-like 1 [Source:MGI Symbol;Acc:MGI:1919335]	Osgepl1	protein_coding	420.197	-0.0464499	0.0934746	-0.496925	0.570428	0.995728
299	ENSMUSG00000099913	predicted gene 28551 [Source:MGI Symbol;Acc:MGI:5579257]	Gm28551	protein_coding	13.2622	0.04877	0.473701	0.102955	0.906416	0.997308
300	ENSMUSG00000026095	asparagine synthetase domain containing 1 [Source:MGI Symbol;Acc:MGI:1917646]	Asnsd1	protein_coding	97.1643	0.196992	0.15631	1.26026	0.150136	0.983962
301	ENSMUSG00000096141	dynein, axonemal, heavy chain 7A [Source:MGI Symbol;Acc:MGI:2685838]	Dnah7a	protein_coding	140.031	0.0111985	0.130841	0.0855886	0.922146	0.997353
302	ENSMUSG00000026094	serine/threonine kinase 17b (apoptosis-inducing) [Source:MGI Symbol;Acc:MGI:2138162]	Stk17b	protein_coding	244.103	0.121048	0.123252	0.982118	0.262098	0.99075
303	ENSMUSG00000042807	HECT, C2 and WW domain containing E3 ubiquitin protein ligase 2 [Source:MGI Symbol;Acc:MGI:2685817]	Hecw2	protein_coding	2448.89	-0.257432	0.110316	-2.33358	0.00770716	0.759009
304	ENSMUSG00000025983	coiled-coil domain containing 150 [Source:MGI Symbol;Acc:MGI:1925266]	Ccdc150	protein_coding	3.60013	0.203786	0.779384	0.26147	0.765273	0.996813
305	ENSMUSG00000041303	general transcription factor IIIC, polypeptide 3 [Source:MGI Symbol;Acc:MGI:2138383]	Gtf3c3	protein_coding	1234.96	-0.0558921	0.0743413	-0.751831	0.390622	0.993774
306	ENSMUSG00000073678	post-GPI attachment to proteins 1 [Source:MGI Symbol;Acc:MGI:2443342]	Pgap1	protein_coding	1551.48	-0.143427	0.120481	-1.19045	0.17404	0.986135
307	ENSMUSG00000104136	predicted gene, 36955 [Source:MGI Symbol;Acc:MGI:5610183]	Gm36955	TEC	7.51592	-0.462633	0.571717	-0.809199	0.355488	0.993163
308	ENSMUSG00000052331	ankyrin repeat domain 44 [Source:MGI Symbol;Acc:MGI:3045243]	Ankrd44	protein_coding	402.77	-0.00861024	0.130171	-0.0661454	0.939794	0.997403
309	ENSMUSG00000025982	splicing factor 3b, subunit 1 [Source:MGI Symbol;Acc:MGI:1932339]	Sf3b1	protein_coding	9798.42	-0.058916	0.0559578	-1.05287	0.229274	0.98944
310	ENSMUSG00000025981	coenzyme Q10B [Source:MGI Symbol;Acc:MGI:1915126]	Coq10b	protein_coding	632.055	0.0799736	0.0737291	1.08469	0.215503	0.988772
311	ENSMUSG00000101122	predicted gene, 17971 [Source:MGI Symbol;Acc:MGI:5010156]	Gm17971	processed_pseudogene	19.2447	0.248445	0.34369	0.722875	0.40913	0.994054
312	ENSMUSG00000025980	heat shock protein 1 (chaperonin) [Source:MGI Symbol;Acc:MGI:96242]	Hspd1	protein_coding	4061.26	0.00967136	0.0406695	0.237804	0.785976	0.996896
313	ENSMUSG00000073676	heat shock protein 1 (chaperonin 10) [Source:MGI Symbol;Acc:MGI:104680]	Hspe1	protein_coding	1149.92	0.00429168	0.077857	0.0551227	0.949812	0.99743
314	ENSMUSG00000089670	predicted gene 16581 [Source:MGI Symbol;Acc:MGI:4415001]	Gm16581	processed_pseudogene	239.219	-0.217797	0.14589	-1.49289	0.0882542	0.97302
315	ENSMUSG00000025979	MOB family member 4, phocein [Source:MGI Symbol;Acc:MGI:104899]	Mob4	protein_coding	1671.65	0.0396816	0.0638461	0.621519	0.477896	0.994906
316	ENSMUSG00000061863	predicted pseudogene 6822 [Source:MGI Symbol;Acc:MGI:3644721]	Gm6822	processed_pseudogene	84.1361	-0.0703203	0.184917	-0.38028	0.664123	0.996329
317	ENSMUSG00000025978	raftlin family member 2 [Source:MGI Symbol;Acc:MGI:1921263]	Rftn2	protein_coding	640.461	0.0437911	0.0777997	0.562869	0.520405	0.99532
318	ENSMUSG00000097649	predicted gene 10561 [Source:MGI Symbol;Acc:MGI:3648163]	Gm10561	lncRNA	118.174	-0.0168545	0.150877	-0.11171	0.898499	0.997284
319	ENSMUSG00000046994	methionine-tRNA synthetase 2 (mitochondrial) [Source:MGI Symbol;Acc:MGI:2444136]	Mars2	protein_coding	923.394	0.000869085	0.0804113	0.010808	0.990153	0.997535
320	ENSMUSG00000100215	predicted gene 8292 [Source:MGI Symbol;Acc:MGI:3648460]	Gm8292	processed_pseudogene	215.62	-0.0595261	0.129699	-0.458954	0.600234	0.99594
321	ENSMUSG00000038349	phospholipase C-like 1 [Source:MGI Symbol;Acc:MGI:3036262]	Plcl1	protein_coding	940.456	0.0547464	0.0959004	0.570867	0.514496	0.995266
322	ENSMUSG00000102145	predicted gene, 38056 [Source:MGI Symbol;Acc:MGI:5611284]	Gm38056	TEC	171.424	0.0440248	0.144674	0.304304	0.728235	0.996651
323	ENSMUSG00000099950	RIKEN cDNA 9130227L01 gene [Source:MGI Symbol;Acc:MGI:2445084]	9130227L01Rik	lncRNA	15.2784	-0.116638	0.358315	-0.325518	0.710118	0.996566
324	ENSMUSG00000100944	predicted gene 28900 [Source:MGI Symbol;Acc:MGI:5579606]	Gm28900	processed_pseudogene	329.359	0.0294427	0.172059	0.17112	0.845083	0.997113
325	ENSMUSG00000038331	special AT-rich sequence binding protein 2 [Source:MGI Symbol;Acc:MGI:2679336]	Satb2	protein_coding	3497.99	-0.180072	0.0782722	-2.30059	0.008615	0.778786
326	ENSMUSG00000087022	RIKEN cDNA 9130024F11 gene [Source:MGI Symbol;Acc:MGI:1926150]	9130024F11Rik	lncRNA	989.607	-0.074527	0.0721692	-1.03267	0.23833	0.989837
327	ENSMUSG00000104310	predicted gene 4081 [Source:MGI Symbol;Acc:MGI:3782256]	Gm4081	TEC	32.0674	-0.0311733	0.273695	-0.113898	0.896522	0.997278
328	ENSMUSG00000101429	cDNA sequence BC055402 [Source:MGI Symbol;Acc:MGI:3039597]	BC055402	lncRNA	6.69229	-0.0311238	0.598278	-0.0520223	0.952632	0.997438
329	ENSMUSG00000038323	RIKEN cDNA 1700066M21 gene [Source:MGI Symbol;Acc:MGI:1920717]	1700066M21Rik	protein_coding	965.075	-0.00312204	0.0646136	-0.0483185	0.956	0.997447
330	ENSMUSG00000048495	tRNA-yW synthesizing protein 5 [Source:MGI Symbol;Acc:MGI:1915986]	Tyw5	protein_coding	280.988	-0.016575	0.114392	-0.144896	0.868588	0.997191
331	ENSMUSG00000025971	matrix AAA peptidase interacting protein 1 [Source:MGI Symbol;Acc:MGI:1915365]	Maip1	protein_coding	383.379	-0.0544778	0.0859643	-0.633725	0.469294	0.994813
332	ENSMUSG00000038305	spermatogenesis associated, serine-rich 2-like [Source:MGI Symbol;Acc:MGI:1914448]	Spats2l	protein_coding	767.061	0.0637791	0.0645554	0.987976	0.259263	0.99065
333	ENSMUSG00000054770	potassium channel tetramerisation domain containing 18 [Source:MGI Symbol;Acc:MGI:3603813]	Kctd18	protein_coding	490.418	0.016279	0.0962234	0.169179	0.846818	0.997119
334	ENSMUSG00000026039	shugoshin 2A [Source:MGI Symbol;Acc:MGI:1098767]	Sgo2a	protein_coding	11.316	0.119902	0.526864	0.227577	0.79497	0.996931
335	ENSMUSG00000063558	aldehyde oxidase 1 [Source:MGI Symbol;Acc:MGI:88035]	Aox1	protein_coding	192.373	-0.0169758	0.158748	-0.106936	0.902815	0.997297
336	ENSMUSG00000064294	aldehyde oxidase 3 [Source:MGI Symbol;Acc:MGI:1918974]	Aox3	protein_coding	82.0386	0.752311	0.327582	2.29656	0.00873237	0.781109
337	ENSMUSG00000038242	aldehyde oxidase 4 [Source:MGI Symbol;Acc:MGI:1919122]	Aox4	protein_coding	20.6774	-0.339553	0.384587	-0.882902	0.31338	0.992252
338	ENSMUSG00000103839	predicted gene, 37607 [Source:MGI Symbol;Acc:MGI:5610835]	Gm37607	TEC	135.724	-0.100191	0.148437	-0.674975	0.440866	0.99448
339	ENSMUSG00000051223	basic leucine zipper and W2 domains 1 [Source:MGI Symbol;Acc:MGI:1914132]	Bzw1	protein_coding	6182.56	-0.0104803	0.0539436	-0.194283	0.824435	0.997041
340	ENSMUSG00000026034	CDC-like kinase 1 [Source:MGI Symbol;Acc:MGI:107403]	Clk1	protein_coding	2691.66	0.0730293	0.0674348	1.08296	0.216237	0.98881
341	ENSMUSG00000026035	peptidylprolyl isomerase (cyclophilin)-like 3 [Source:MGI Symbol;Acc:MGI:1917475]	Ppil3	protein_coding	337.186	-0.0855605	0.0911907	-0.93826	0.284005	0.991457
342	ENSMUSG00000026036	Ngg1 interacting factor 3-like 1 (S. pombe) [Source:MGI Symbol;Acc:MGI:1929485]	Nif3l1	protein_coding	649.939	-0.0791813	0.0655339	-1.20825	0.167692	0.985617
343	ENSMUSG00000026037	origin recognition complex, subunit 2 [Source:MGI Symbol;Acc:MGI:1328306]	Orc2	protein_coding	744.077	0.0351806	0.069696	0.504772	0.564357	0.995683
344	ENSMUSG00000085054	predicted gene 15834 [Source:MGI Symbol;Acc:MGI:3802168]	Gm15834	lncRNA	29.8791	0.39668	0.340156	1.16617	0.182989	0.986804
345	ENSMUSG00000038174	family with sequence similarity 126, member B [Source:MGI Symbol;Acc:MGI:1098784]	Fam126b	protein_coding	3827.56	-0.0735373	0.110871	-0.663271	0.44883	0.994577
346	ENSMUSG00000026032	NADH:ubiquinone oxidoreductase subunit B3 [Source:MGI Symbol;Acc:MGI:1913745]	Ndufb3	protein_coding	1474.24	0.0158639	0.075081	0.211291	0.809349	0.996986
347	ENSMUSG00000059647	chromobox 3, pseudogene 7 [Source:MGI Symbol;Acc:MGI:3704187]	Cbx3-ps7	processed_pseudogene	282.307	0.0378748	0.110245	0.343552	0.694844	0.996491
348	ENSMUSG00000047528	flagellum associated containing coiled-coil domains 1 [Source:MGI Symbol;Acc:MGI:1918359]	Flacc1	protein_coding	8.99839	-0.11151	0.638962	-0.174518	0.842047	0.997102
349	ENSMUSG00000102059	predicted gene, 20257 [Source:MGI Symbol;Acc:MGI:5012442]	Gm20257	transcribed_unprocessed_pseudogene	34.8953	0.451637	0.26626	1.69623	0.0527624	0.955676
350	ENSMUSG00000026031	CASP8 and FADD-like apoptosis regulator [Source:MGI Symbol;Acc:MGI:1336166]	Cflar	protein_coding	655.329	-0.0297045	0.151425	-0.196167	0.822761	0.997035
351	ENSMUSG00000026029	caspase 8 [Source:MGI Symbol;Acc:MGI:1261423]	Casp8	protein_coding	73.5947	0.272751	0.206575	1.32035	0.131641	0.98175
352	ENSMUSG00000026028	trafficking protein, kinesin binding 2 [Source:MGI Symbol;Acc:MGI:1918077]	Trak2	protein_coding	6239.81	-0.0683267	0.0589566	-1.15893	0.185721	0.986995
353	ENSMUSG00000026027	STE20-related kinase adaptor beta [Source:MGI Symbol;Acc:MGI:2144047]	Stradb	protein_coding	1280.43	-0.0781936	0.0527029	-1.48367	0.090237	0.973598
354	ENSMUSG00000038079	transmembrane protein 237 [Source:MGI Symbol;Acc:MGI:2138365]	Tmem237	protein_coding	713.988	-0.0754044	0.0690681	-1.09174	0.212537	0.988617
355	ENSMUSG00000097573	RIKEN cDNA G730003C15 gene [Source:MGI Symbol;Acc:MGI:3641700]	G730003C15Rik	lncRNA	23.6306	0.0916395	0.334468	0.273986	0.754391	0.996767
356	ENSMUSG00000079550	membrane protein, palmitoylated 4 (MAGUK p55 subfamily member 4) [Source:MGI Symbol;Acc:MGI:2386681]	Mpp4	protein_coding	28.626	-0.182261	0.300549	-0.606428	0.488649	0.995017
357	ENSMUSG00000101586	predicted gene 29017 [Source:MGI Symbol;Acc:MGI:5579723]	Gm29017	lncRNA	14.3227	-0.184849	0.419604	-0.440532	0.614945	0.996036
358	ENSMUSG00000026024	alsin Rho guanine nucleotide exchange factor [Source:MGI Symbol;Acc:MGI:1921268]	Als2	protein_coding	1712.58	-0.029837	0.0747631	-0.399088	0.648603	0.996241
359	ENSMUSG00000026023	cyclin-dependent kinase 15 [Source:MGI Symbol;Acc:MGI:3583944]	Cdk15	protein_coding	8.97398	0.411149	0.548306	0.749853	0.39187	0.993794
360	ENSMUSG00000041075	frizzled class receptor 7 [Source:MGI Symbol;Acc:MGI:108570]	Fzd7	protein_coding	143.779	0.0670574	0.178411	0.37586	0.667791	0.996349
361	ENSMUSG00000047361	predicted gene 973 [Source:MGI Symbol;Acc:MGI:2685819]	Gm973	protein_coding	117.668	0.165506	0.160256	1.03276	0.23829	0.989835
362	ENSMUSG00000026021	small ubiquitin-like modifier 1 [Source:MGI Symbol;Acc:MGI:1197010]	Sumo1	protein_coding	2161.08	0.0357716	0.0597802	0.598387	0.494432	0.995075
363	ENSMUSG00000103821	RIKEN cDNA D430013B06 gene [Source:MGI Symbol;Acc:MGI:3026994]	D430013B06Rik	TEC	13.3447	-0.243722	0.425485	-0.57281	0.513066	0.995253
364	ENSMUSG00000026020	NOP58 ribonucleoprotein [Source:MGI Symbol;Acc:MGI:1933184]	Nop58	protein_coding	1223.41	-0.0558839	0.067853	-0.823603	0.34699	0.992997
365	ENSMUSG00000067336	bone morphogenetic protein receptor, type II (serine/threonine kinase) [Source:MGI Symbol;Acc:MGI:1095407]	Bmpr2	protein_coding	6285.18	-0.111213	0.114962	-0.967387	0.269322	0.990996
366	ENSMUSG00000041040	family with sequence similarity 117, member B [Source:MGI Symbol;Acc:MGI:1920000]	Fam117b	protein_coding	2315.33	-0.0457021	0.0626912	-0.729003	0.40517	0.993997
367	ENSMUSG00000026018	islet cell autoantigen 1-like [Source:MGI Symbol;Acc:MGI:1917625]	Ica1l	protein_coding	1292.89	-0.0289386	0.0636751	-0.454472	0.603799	0.995964
368	ENSMUSG00000026019	WD repeat domain 12 [Source:MGI Symbol;Acc:MGI:1927241]	Wdr12	protein_coding	1212.15	-0.0188016	0.0560357	-0.335528	0.701625	0.996524
369	ENSMUSG00000026017	calcium response factor [Source:MGI Symbol;Acc:MGI:2182269]	Carf	protein_coding	617.899	-0.0468468	0.0862279	-0.543291	0.535018	0.995447
370	ENSMUSG00000082609	predicted gene 15464 [Source:MGI Symbol;Acc:MGI:3646025]	Gm15464	processed_pseudogene	411.078	-0.00652459	0.112325	-0.0580867	0.947117	0.997423
371	ENSMUSG00000073664	neurobeachin like 1 [Source:MGI Symbol;Acc:MGI:2444343]	Nbeal1	protein_coding	875.322	-0.0368272	0.140902	-0.261367	0.765363	0.996813
372	ENSMUSG00000049439	cytochrome P450, family 20, subfamily a, polypeptide 1 [Source:MGI Symbol;Acc:MGI:1925201]	Cyp20a1	protein_coding	300.637	-0.0449328	0.0956086	-0.469967	0.591517	0.99588
373	ENSMUSG00000026782	abl interactor 2 [Source:MGI Symbol;Acc:MGI:106913]	Abi2	protein_coding	6697	-0.0756027	0.0643341	-1.17516	0.179638	0.986561
374	ENSMUSG00000026014	Ras association (RalGDS/AF-6) and pleckstrin homology domains 1 [Source:MGI Symbol;Acc:MGI:1924550]	Raph1	protein_coding	3078.74	-0.107194	0.0825703	-1.29822	0.138237	0.982606
375	ENSMUSG00000081562	predicted gene 11575 [Source:MGI Symbol;Acc:MGI:3649592]	Gm11575	processed_pseudogene	16.5749	0.805392	0.396782	2.02981	0.0204619	0.893182
376	ENSMUSG00000082160	predicted gene 11578 [Source:MGI Symbol;Acc:MGI:3650505]	Gm11578	processed_pseudogene	223.393	-0.0535214	0.11297	-0.473767	0.588523	0.995859
377	ENSMUSG00000101188	eukaryotic translation initiation factor 4A, pseudogene 4 [Source:MGI Symbol;Acc:MGI:1195958]	Eif4a-ps4	processed_pseudogene	3010.58	0.0131774	0.0436634	0.301794	0.730389	0.996661
378	ENSMUSG00000026012	CD28 antigen [Source:MGI Symbol;Acc:MGI:88327]	Cd28	protein_coding	19.0945	0.029065	0.404757	0.0718087	0.93465	0.997389
379	ENSMUSG00000102549	predicted gene, 38137 [Source:MGI Symbol;Acc:MGI:5611365]	Gm38137	TEC	9.96491	0.375169	0.474043	0.791426	0.366154	0.993361
380	ENSMUSG00000081382	ribosomal protein L18, pseudogene 1 [Source:MGI Symbol;Acc:MGI:98018]	Rpl18-ps1	processed_pseudogene	428.373	0.00338558	0.133444	0.0253708	0.976889	0.997501
381	ENSMUSG00000082804	ribosomal protein L17, pseudogene 1 [Source:MGI Symbol;Acc:MGI:3652107]	Rpl17-ps1	processed_pseudogene	5.45949	1.11154	0.704871	1.57694	0.0717572	0.967022
382	ENSMUSG00000052062	par-3 family cell polarity regulator beta [Source:MGI Symbol;Acc:MGI:1919301]	Pard3b	protein_coding	92.1304	-0.221682	0.164142	-1.35055	0.123038	0.980499
383	ENSMUSG00000084333	predicted gene 11599 [Source:MGI Symbol;Acc:MGI:3651840]	Gm11599	processed_pseudogene	369.089	0.0143459	0.141659	0.10127	0.90794	0.997312
384	ENSMUSG00000025969	neuropilin 2 [Source:MGI Symbol;Acc:MGI:1100492]	Nrp2	protein_coding	1044.33	0.0703685	0.126206	0.557569	0.524341	0.995355
385	ENSMUSG00000100811	predicted gene 29083 [Source:MGI Symbol;Acc:MGI:5579789]	Gm29083	lncRNA	1.32534	-1.41724	1.59349	-0.889393	0.309836	0.992164
386	ENSMUSG00000103032	predicted gene, 37121 [Source:MGI Symbol;Acc:MGI:5610349]	Gm37121	TEC	6.6767	-0.215418	0.69469	-0.310092	0.723276	0.996628
387	ENSMUSG00000100426	predicted gene 4208 [Source:MGI Symbol;Acc:MGI:3782384]	Gm4208	lncRNA	2.05281	1.14338	1.21007	0.944886	0.280618	0.991355
388	ENSMUSG00000040865	INO80 complex subunit D [Source:MGI Symbol;Acc:MGI:3027003]	Ino80d	protein_coding	1217.69	-0.169183	0.133565	-1.26667	0.148073	0.983743
389	ENSMUSG00000084799	INO80 complex subunit D, opposite strand [Source:MGI Symbol;Acc:MGI:3651861]	Ino80dos	lncRNA	107.682	0.0528075	0.172733	0.305717	0.727024	0.996645
390	ENSMUSG00000101599	predicted gene, 20342 [Source:MGI Symbol;Acc:MGI:5012527]	Gm20342	lncRNA	133.631	-0.252804	0.150241	-1.68265	0.0546864	0.957169
391	ENSMUSG00000025968	NADH:ubiquinone oxidoreductase core subunit S1 [Source:MGI Symbol;Acc:MGI:2443241]	Ndufs1	protein_coding	4073.28	-0.038052	0.0469701	-0.810133	0.354933	0.993153
392	ENSMUSG00000025967	eukaryotic translation elongation factor 1 beta 2 [Source:MGI Symbol;Acc:MGI:1929520]	Eef1b2	protein_coding	3134.21	0.00590521	0.0618053	0.0955453	0.913123	0.997327
393	ENSMUSG00000046856	G protein-coupled receptor 1 [Source:MGI Symbol;Acc:MGI:2385324]	Gpr1	protein_coding	31.0628	0.122219	0.275983	0.44285	0.613085	0.996024
394	ENSMUSG00000027520	zinc finger, DBF-type containing 2 [Source:MGI Symbol;Acc:MGI:1921134]	Zdbf2	protein_coding	737.279	-0.0373688	0.151104	-0.247305	0.777645	0.996863
395	ENSMUSG00000081643	predicted gene 11605 [Source:MGI Symbol;Acc:MGI:3651339]	Gm11605	processed_pseudogene	421.782	0.00285865	0.116777	0.0244797	0.9777	0.997503
396	ENSMUSG00000025964	a disintegrin and metallopeptidase domain 23 [Source:MGI Symbol;Acc:MGI:1345162]	Adam23	protein_coding	4972.91	-0.0450285	0.075448	-0.596815	0.495566	0.995086
397	ENSMUSG00000087823	predicted gene, 22281 [Source:MGI Symbol;Acc:MGI:5452058]	Gm22281	snRNA	6.08662	-0.0754786	0.645643	-0.116904	0.893807	0.99727
398	ENSMUSG00000069085	dystrotelin [Source:MGI Symbol;Acc:MGI:2685061]	Dytn	protein_coding	1.82873	-0.0514331	1.25723	-0.04091	0.962741	0.997465
399	ENSMUSG00000025963	malate dehydrogenase 1B, NAD (soluble) [Source:MGI Symbol;Acc:MGI:1923918]	Mdh1b	protein_coding	23.6677	-0.493865	0.321292	-1.53712	0.0792274	0.970039
400	ENSMUSG00000025962	FAST kinase domains 2 [Source:MGI Symbol;Acc:MGI:1922869]	Fastkd2	protein_coding	586.004	-0.135684	0.0838167	-1.61881	0.0645349	0.963467
401	ENSMUSG00000025961	RIKEN cDNA 4933402D24 gene [Source:MGI Symbol;Acc:MGI:1921676]	4933402D24Rik	protein_coding	34.3108	-0.0902422	0.275712	-0.327306	0.708598	0.996558
402	ENSMUSG00000082373	predicted gene 13754 [Source:MGI Symbol;Acc:MGI:3651213]	Gm13754	unitary_pseudogene	12.2126	-0.0973931	0.41998	-0.231899	0.791165	0.996917
403	ENSMUSG00000044689	predicted gene 13749 [Source:MGI Symbol;Acc:MGI:3649721]	Gm13749	lncRNA	35.435	0.142605	0.253607	0.562306	0.520823	0.995323
404	ENSMUSG00000025959	Kruppel-like factor 7 (ubiquitous) [Source:MGI Symbol;Acc:MGI:1935151]	Klf7	protein_coding	1205.66	-0.138396	0.082675	-1.67398	0.0559459	0.958093
405	ENSMUSG00000086721	predicted gene 13750 [Source:MGI Symbol;Acc:MGI:3650598]	Gm13750	processed_pseudogene	61.5323	-0.0567188	0.218119	-0.260036	0.766523	0.996818
406	ENSMUSG00000025958	cAMP responsive element binding protein 1 [Source:MGI Symbol;Acc:MGI:88494]	Creb1	protein_coding	1859.43	-0.0217879	0.0828301	-0.263043	0.763903	0.996807
407	ENSMUSG00000025956	methyltransferase like 21A [Source:MGI Symbol;Acc:MGI:1914349]	Mettl21a	protein_coding	282.551	0.0206671	0.0987833	0.209216	0.811186	0.996992
408	ENSMUSG00000087213	RIKEN cDNA 2810408I11 gene [Source:MGI Symbol;Acc:MGI:1917191]	2810408I11Rik	lncRNA	7.78269	-0.906909	0.557923	-1.62551	0.0634374	0.962858
409	ENSMUSG00000070871	cyclin Y-like 1 [Source:MGI Symbol;Acc:MGI:2138614]	Ccnyl1	protein_coding	533.496	-0.00701428	0.0695566	-0.100843	0.908327	0.997313
410	ENSMUSG00000045005	frizzled class receptor 5 [Source:MGI Symbol;Acc:MGI:108571]	Fzd5	protein_coding	37.7926	0.218454	0.267881	0.815488	0.351762	0.993091
411	ENSMUSG00000102140	predicted gene, 38058 [Source:MGI Symbol;Acc:MGI:5611286]	Gm38058	TEC	3.52137	-0.354167	0.95947	-0.369127	0.673395	0.996379
412	ENSMUSG00000051344	pleckstrin homology domain containing, family M, member 3 [Source:MGI Symbol;Acc:MGI:2443627]	Plekhm3	protein_coding	1926.68	-0.0594442	0.0773656	-0.768354	0.380293	0.993606
413	ENSMUSG00000084416	ribosomal protein L10A, pseudogene 1 [Source:MGI Symbol;Acc:MGI:3705885]	Rpl10a-ps1	processed_pseudogene	1448.32	0.0190406	0.0793071	0.240087	0.783972	0.996888
414	ENSMUSG00000100774	predicted gene 7329 [Source:MGI Symbol;Acc:MGI:3646271]	Gm7329	processed_pseudogene	122.231	0.0224686	0.163154	0.137714	0.875047	0.997211
415	ENSMUSG00000044816	RIKEN cDNA D630023F18 gene [Source:MGI Symbol;Acc:MGI:2138198]	D630023F18Rik	protein_coding	86.6482	-0.00167662	0.170632	-0.00982592	0.991048	0.997537
416	ENSMUSG00000025950	isocitrate dehydrogenase 1 (NADP+), soluble [Source:MGI Symbol;Acc:MGI:96413]	Idh1	protein_coding	1036.92	0.00366785	0.0834909	0.0439312	0.959992	0.997457
417	ENSMUSG00000025949	phosphoinositide kinase, FYVE type zinc finger containing [Source:MGI Symbol;Acc:MGI:1335106]	Pikfyve	protein_coding	2022.3	-0.0815027	0.0955997	-0.852541	0.330311	0.992646
418	ENSMUSG00000025946	parathyroid hormone 2 receptor [Source:MGI Symbol;Acc:MGI:2180917]	Pth2r	protein_coding	31.1556	0.105439	0.320283	0.329206	0.706985	0.996551
419	ENSMUSG00000015222	microtubule-associated protein 2 [Source:MGI Symbol;Acc:MGI:97175]	Map2	protein_coding	41472.3	-0.110881	0.0857715	-1.29275	0.139906	0.98281
420	ENSMUSG00000055567	unc-80, NALCN activator [Source:MGI Symbol;Acc:MGI:2652882]	Unc80	protein_coding	14418.8	-0.10972	0.103751	-1.05754	0.227213	0.989345
421	ENSMUSG00000103375	predicted gene, 37181 [Source:MGI Symbol;Acc:MGI:5610409]	Gm37181	TEC	60.2239	-0.160098	0.238821	-0.670368	0.443992	0.994519
422	ENSMUSG00000026005	ribulose-5-phosphate-3-epimerase [Source:MGI Symbol;Acc:MGI:1913896]	Rpe	protein_coding	548.5	0.0624016	0.0768895	0.811576	0.354077	0.993136
423	ENSMUSG00000026004	KAT8 regulatory NSL complex subunit 1-like [Source:MGI Symbol;Acc:MGI:1915941]	Kansl1l	protein_coding	296.684	-0.0405362	0.12756	-0.317782	0.716707	0.996597
424	ENSMUSG00000102559	predicted gene, 37570 [Source:MGI Symbol;Acc:MGI:5610798]	Gm37570	TEC	51.6478	-0.060539	0.260266	-0.232605	0.790545	0.996914
425	ENSMUSG00000102374	predicted gene, 38387 [Source:MGI Symbol;Acc:MGI:5613622]	Gm38387	TEC	40.1799	0.309435	0.275123	1.12471	0.199047	0.987855
426	ENSMUSG00000102776	predicted gene, 38162 [Source:MGI Symbol;Acc:MGI:5611390]	Gm38162	TEC	31.5768	0.148295	0.366877	0.404209	0.644402	0.996217
427	ENSMUSG00000082057	predicted gene 15789 [Source:MGI Symbol;Acc:MGI:3783231]	Gm15789	processed_pseudogene	8.52132	-0.356825	0.551674	-0.646805	0.460172	0.99471
428	ENSMUSG00000103706	RIKEN cDNA 6820402A03 gene [Source:MGI Symbol;Acc:MGI:1922992]	6820402A03Rik	TEC	11.2379	0.254481	0.445441	0.5713	0.514177	0.995263
429	ENSMUSG00000103756	predicted gene, 37285 [Source:MGI Symbol;Acc:MGI:5610513]	Gm37285	TEC	13.8388	0.255679	0.401023	0.637566	0.466605	0.994783
430	ENSMUSG00000103382	predicted gene, 37755 [Source:MGI Symbol;Acc:MGI:5610983]	Gm37755	TEC	28.3081	-0.263654	0.28414	-0.927901	0.289355	0.991614
431	ENSMUSG00000026003	acyl-Coenzyme A dehydrogenase, long-chain [Source:MGI Symbol;Acc:MGI:87866]	Acadl	protein_coding	718.358	0.0549191	0.0728859	0.753494	0.389575	0.993758
432	ENSMUSG00000082769	predicted gene 15793 [Source:MGI Symbol;Acc:MGI:3783235]	Gm15793	processed_pseudogene	105.14	0.0806044	0.198591	0.405882	0.643033	0.996209
433	ENSMUSG00000061816	myosin, light polypeptide 1 [Source:MGI Symbol;Acc:MGI:97269]	Myl1	protein_coding	9.31113	-0.284085	0.560977	-0.506411	0.563093	0.995673
434	ENSMUSG00000094191	ribosomal protein L31, pseudogene 14 [Source:MGI Symbol;Acc:MGI:3704189]	Rpl31-ps14	processed_pseudogene	537.294	0.0514286	0.121484	0.423337	0.628816	0.996124
435	ENSMUSG00000026000	LanC (bacterial lantibiotic synthetase component C)-like 1 [Source:MGI Symbol;Acc:MGI:1336997]	Lancl1	protein_coding	5868.38	-0.0195437	0.0345432	-0.565776	0.518254	0.9953
436	ENSMUSG00000025991	carbamoyl-phosphate synthetase 1 [Source:MGI Symbol;Acc:MGI:891996]	Cps1	protein_coding	18.7123	0.130261	0.367528	0.354424	0.685694	0.996444
437	ENSMUSG00000062209	erb-b2 receptor tyrosine kinase 4 [Source:MGI Symbol;Acc:MGI:104771]	Erbb4	protein_coding	2670.76	-0.173544	0.134144	-1.29371	0.13961	0.982774
438	ENSMUSG00000025997	IKAROS family zinc finger 2 [Source:MGI Symbol;Acc:MGI:1342541]	Ikzf2	protein_coding	92.6935	-0.0681998	0.197519	-0.345283	0.693384	0.996483
439	ENSMUSG00000053153	sperm associated antigen 16 [Source:MGI Symbol;Acc:MGI:1913972]	Spag16	protein_coding	4.78186	-1.20418	0.775322	-1.55314	0.07615	0.968865
440	ENSMUSG00000045648	von Willebrand factor C domain-containing protein 2-like [Source:MGI Symbol;Acc:MGI:2444069]	Vwc2l	protein_coding	259.034	-0.0723719	0.152853	-0.473475	0.588753	0.995861
441	ENSMUSG00000026196	BRCA1 associated RING domain 1 [Source:MGI Symbol;Acc:MGI:1328361]	Bard1	protein_coding	11.1802	0.126129	0.501658	0.251424	0.774042	0.996849
442	ENSMUSG00000050296	ATP-binding cassette, sub-family A (ABC1), member 12 [Source:MGI Symbol;Acc:MGI:2676312]	Abca12	protein_coding	13.9927	0.0605796	0.427392	0.141743	0.871423	0.9972
443	ENSMUSG00000101617	predicted gene 6947 [Source:MGI Symbol;Acc:MGI:3647350]	Gm6947	processed_pseudogene	18.3986	-0.00435513	0.3839	-0.0113444	0.989665	0.997533
444	ENSMUSG00000026192	5-aminoimidazole-4-carboxamide ribonucleotide formyltransferase/IMP cyclohydrolase [Source:MGI Symbol;Acc:MGI:1351352]	Atic	protein_coding	999.172	0.0128114	0.0634979	0.20176	0.817794	0.997017
445	ENSMUSG00000026193	fibronectin 1 [Source:MGI Symbol;Acc:MGI:95566]	Fn1	protein_coding	1572.05	0.13945	0.213667	0.652653	0.456126	0.994664
446	ENSMUSG00000101834	predicted gene 5829 [Source:MGI Symbol;Acc:MGI:3644438]	Gm5829	processed_pseudogene	12.0567	-0.571699	0.414579	-1.37899	0.115345	0.979225
447	ENSMUSG00000100319	predicted gene 5256 [Source:MGI Symbol;Acc:MGI:3644836]	Gm5256	processed_pseudogene	20.5354	0.0860763	0.344507	0.249853	0.775415	0.996854
448	ENSMUSG00000101496	predicted gene 8885 [Source:MGI Symbol;Acc:MGI:3649121]	Gm8885	processed_pseudogene	22.8558	0.745929	0.401569	1.85753	0.0339172	0.932706
449	ENSMUSG00000039395	melanoregulin [Source:MGI Symbol;Acc:MGI:2151839]	Mreg	protein_coding	147.543	-0.0145886	0.122049	-0.11953	0.891436	0.997262
450	ENSMUSG00000026189	peroxisomal trans-2-enoyl-CoA reductase [Source:MGI Symbol;Acc:MGI:2148199]	Pecr	protein_coding	107.424	0.0683875	0.152612	0.448113	0.608871	0.995997
451	ENSMUSG00000026188	transmembrane protein 169 [Source:MGI Symbol;Acc:MGI:2442781]	Tmem169	protein_coding	589.73	-0.0687014	0.072135	-0.952401	0.27681	0.991237
452	ENSMUSG00000026187	X-ray repair complementing defective repair in Chinese hamster cells 5 [Source:MGI Symbol;Acc:MGI:104517]	Xrcc5	protein_coding	507.392	-0.0412432	0.0753205	-0.547569	0.531807	0.99542
453	ENSMUSG00000039372	membrane associated ring-CH-type finger 4 [Source:MGI Symbol;Acc:MGI:2683550]	Marchf4	protein_coding	1061.48	-0.022739	0.0883604	-0.257344	0.768871	0.996827
454	ENSMUSG00000085812	predicted gene 15843 [Source:MGI Symbol;Acc:MGI:3801845]	Gm15843	processed_pseudogene	28.7876	0.333742	0.281897	1.18391	0.176417	0.986319
455	ENSMUSG00000039354	SWI/SNF related matrix associated, actin dependent regulator of chromatin, subfamily a-like 1 [Source:MGI Symbol;Acc:MGI:1859183]	Smarcal1	protein_coding	1851.86	-0.0678435	0.0563145	-1.20473	0.168935	0.985721
456	ENSMUSG00000046330	ribosomal protein L37a [Source:MGI Symbol;Acc:MGI:98068]	Rpl37a	protein_coding	1669.52	0.0244157	0.0817773	0.298563	0.733165	0.996673
457	ENSMUSG00000039323	insulin-like growth factor binding protein 2 [Source:MGI Symbol;Acc:MGI:96437]	Igfbp2	protein_coding	697.783	0.307751	0.160598	1.91628	0.0286601	0.921334
458	ENSMUSG00000026185	insulin-like growth factor binding protein 5 [Source:MGI Symbol;Acc:MGI:96440]	Igfbp5	protein_coding	4284.08	0.0517586	0.0733242	0.705887	0.420227	0.99421
459	ENSMUSG00000100301	RIKEN cDNA 6030407O03 gene [Source:MGI Symbol;Acc:MGI:1924410]	6030407O03Rik	lncRNA	8.86838	0.595672	0.523994	1.13679	0.194266	0.98756
460	ENSMUSG00000055322	tensin 1 [Source:MGI Symbol;Acc:MGI:104552]	Tns1	protein_coding	1455.63	-0.000462646	0.100844	-0.00458775	0.99582	0.997549
461	ENSMUSG00000006304	actin related protein 2/3 complex, subunit 2 [Source:MGI Symbol;Acc:MGI:1923959]	Arpc2	protein_coding	4866.61	-0.0154654	0.0553083	-0.279621	0.749507	0.996746
462	ENSMUSG00000006299	angio-associated migratory protein [Source:MGI Symbol;Acc:MGI:107809]	Aamp	protein_coding	3917.7	0.0141963	0.0646935	0.219439	0.802146	0.996959
463	ENSMUSG00000026179	paroxysmal nonkinesiogenic dyskinesia [Source:MGI Symbol;Acc:MGI:1930773]	Pnkd	protein_coding	5492.45	-0.0259239	0.0706717	-0.366821	0.675319	0.996389
464	ENSMUSG00000006301	transmembrane BAX inhibitor motif containing 1 [Source:MGI Symbol;Acc:MGI:1916910]	Tmbim1	protein_coding	651.024	0.0477115	0.0774215	0.616257	0.481631	0.994945
465	ENSMUSG00000073650	ciliogenesis associated TTC17 interacting protein [Source:MGI Symbol;Acc:MGI:2685062]	Catip	protein_coding	65.7535	-0.193957	0.19923	-0.973532	0.266292	0.990894
466	ENSMUSG00000026177	solute carrier family 11 (proton-coupled divalent metal ion transporters), member 1 [Source:MGI Symbol;Acc:MGI:1345275]	Slc11a1	protein_coding	72.0148	0.231569	0.186453	1.24196	0.156145	0.98457
467	ENSMUSG00000026176	CTD (carboxy-terminal domain, RNA polymerase II, polypeptide A) small phosphatase 1 [Source:MGI Symbol;Acc:MGI:2654470]	Ctdsp1	protein_coding	586.601	0.0846158	0.0777559	1.08822	0.214013	0.988695
468	ENSMUSG00000026175	villin 1 [Source:MGI Symbol;Acc:MGI:98930]	Vil1	protein_coding	16.8852	0.0457374	0.368614	0.124079	0.887331	0.99725
469	ENSMUSG00000033364	ubiquitin specific peptidase 37 [Source:MGI Symbol;Acc:MGI:2442483]	Usp37	protein_coding	810.926	-0.0435226	0.0792532	-0.549158	0.530617	0.995409
470	ENSMUSG00000026174	CCR4-NOT transcription complex, subunit 9 [Source:MGI Symbol;Acc:MGI:1928902]	Cnot9	protein_coding	877.134	0.0440891	0.061585	0.715907	0.41366	0.994119
471	ENSMUSG00000026173	phospholipase C, delta 4 [Source:MGI Symbol;Acc:MGI:107469]	Plcd4	protein_coding	310.638	0.0553894	0.100339	0.552023	0.528475	0.995391
472	ENSMUSG00000026135	zinc finger protein 142 [Source:MGI Symbol;Acc:MGI:1924514]	Zfp142	protein_coding	1204.56	0.00504509	0.0912274	0.0553023	0.949649	0.99743
473	ENSMUSG00000026172	BCS1-like (yeast) [Source:MGI Symbol;Acc:MGI:1914071]	Bcs1l	protein_coding	561.7	0.0274704	0.0736807	0.37283	0.67031	0.996363
474	ENSMUSG00000026171	ring finger protein 25 [Source:MGI Symbol;Acc:MGI:1890215]	Rnf25	protein_coding	1060.5	0.0691265	0.0902453	0.765984	0.381764	0.993631
475	ENSMUSG00000033276	serine/threonine kinase 36 [Source:MGI Symbol;Acc:MGI:1920831]	Stk36	protein_coding	121.736	-0.0864214	0.142237	-0.607587	0.487819	0.995009
476	ENSMUSG00000033257	tubulin tyrosine ligase-like family, member 4 [Source:MGI Symbol;Acc:MGI:1914784]	Ttll4	protein_coding	703.175	-0.00573007	0.0890224	-0.0643666	0.94141	0.997407
477	ENSMUSG00000026170	cytochrome P450, family 27, subfamily a, polypeptide 1 [Source:MGI Symbol;Acc:MGI:88594]	Cyp27a1	protein_coding	90.345	-0.0378371	0.183362	-0.206352	0.813723	0.997002
478	ENSMUSG00000033227	wingless-type MMTV integration site family, member 6 [Source:MGI Symbol;Acc:MGI:98960]	Wnt6	protein_coding	34.6513	0.704518	0.373883	1.88433	0.0314251	0.927755
479	ENSMUSG00000026167	wingless-type MMTV integration site family, member 10A [Source:MGI Symbol;Acc:MGI:108071]	Wnt10a	protein_coding	293.737	0.043792	0.192396	0.227614	0.794937	0.996931
480	ENSMUSG00000090071	cyclin-dependent kinase 5, regulatory subunit 2 (p39) [Source:MGI Symbol;Acc:MGI:1330828]	Cdk5r2	protein_coding	13325.1	0.041521	0.0846209	0.490671	0.575288	0.995764
481	ENSMUSG00000047021	cilia and flagella associated protein 65 [Source:MGI Symbol;Acc:MGI:2444274]	Cfap65	protein_coding	288.216	-0.0301188	0.186348	-0.161627	0.853578	0.997141
482	ENSMUSG00000006538	Indian hedgehog [Source:MGI Symbol;Acc:MGI:96533]	Ihh	protein_coding	4.9474	0.37961	0.662571	0.572935	0.512973	0.995252
483	ENSMUSG00000026162	non-homologous end joining factor 1 [Source:MGI Symbol;Acc:MGI:1922820]	Nhej1	protein_coding	52.1058	0.200605	0.218245	0.919173	0.293915	0.991743
484	ENSMUSG00000026205	solute carrier family 23 (nucleobase transporters), member 3 [Source:MGI Symbol;Acc:MGI:104516]	Slc23a3	protein_coding	34.2629	0.287346	0.387911	0.740753	0.397642	0.993884
485	ENSMUSG00000033159	cyclin Pas1/PHO80 domain containing 1 [Source:MGI Symbol;Acc:MGI:1916421]	Cnppd1	protein_coding	925.855	0.00349574	0.0787876	0.0443692	0.959594	0.997456
486	ENSMUSG00000049339	reticulophagy regulator family member 2 [Source:MGI Symbol;Acc:MGI:2388278]	Retreg2	protein_coding	7221.47	0.00320876	0.0502476	0.063859	0.941871	0.997409
487	ENSMUSG00000026197	zinc finger, AN1 type domain 2B [Source:MGI Symbol;Acc:MGI:1916068]	Zfand2b	protein_coding	524.669	0.0958327	0.107607	0.890581	0.30919	0.992148
488	ENSMUSG00000026198	ATP-binding cassette, sub-family B (MDR/TAP), member 6 [Source:MGI Symbol;Acc:MGI:1921354]	Abcb6	protein_coding	121.053	-0.00571044	0.154863	-0.0368742	0.966415	0.997474
489	ENSMUSG00000033124	autophagy related 9A [Source:MGI Symbol;Acc:MGI:2138446]	Atg9a	protein_coding	2907.53	-0.0493513	0.0481081	-1.02584	0.241449	0.989967
490	ENSMUSG00000026199	ankyrin repeat and zinc finger domain containing 1 [Source:MGI Symbol;Acc:MGI:1098746]	Ankzf1	protein_coding	974.544	0.0483517	0.0905318	0.534085	0.541959	0.995505
491	ENSMUSG00000026200	galactosidase, beta 1-like [Source:MGI Symbol;Acc:MGI:1921827]	Glb1l	protein_coding	269.489	-0.0906021	0.112465	-0.805601	0.357631	0.993204
492	ENSMUSG00000026201	serine/threonine kinase 16 [Source:MGI Symbol;Acc:MGI:1313271]	Stk16	protein_coding	1185.93	0.0447122	0.0708945	0.630686	0.471427	0.994836
493	ENSMUSG00000026202	tubulin, alpha 4A [Source:MGI Symbol;Acc:MGI:1095410]	Tuba4a	protein_coding	18351.5	-0.0310585	0.0566481	-0.548271	0.531281	0.995415
494	ENSMUSG00000096094	RIKEN cDNA A630095N17 gene [Source:MGI Symbol;Acc:MGI:2686470]	A630095N17Rik	protein_coding	11.7334	0.262899	0.424469	0.619359	0.479427	0.994922
495	ENSMUSG00000026203	DnaJ heat shock protein family (Hsp40) member B2 [Source:MGI Symbol;Acc:MGI:1928739]	Dnajb2	protein_coding	2557.52	0.062243	0.0684873	0.908825	0.299384	0.991893
496	ENSMUSG00000026204	protein tyrosine phosphatase, receptor type, N [Source:MGI Symbol;Acc:MGI:102765]	Ptprn	protein_coding	22564.8	-0.0123667	0.0601484	-0.205604	0.814386	0.997004
497	ENSMUSG00000101840	predicted gene 28294 [Source:MGI Symbol;Acc:MGI:5579000]	Gm28294	lncRNA	27.7166	0.421695	0.426681	0.988313	0.2591	0.990644
498	ENSMUSG00000033061	regulated endocrine-specific protein 18 [Source:MGI Symbol;Acc:MGI:1098222]	Resp18	protein_coding	1629.43	0.0130903	0.0723372	0.180963	0.836295	0.997082
499	ENSMUSG00000100556	predicted gene 28902 [Source:MGI Symbol;Acc:MGI:5579608]	Gm28902	lncRNA	5.55705	-0.202448	0.622945	-0.324986	0.710571	0.996568
500	ENSMUSG00000026209	aspartyl aminopeptidase [Source:MGI Symbol;Acc:MGI:1278328]	Dnpep	protein_coding	984.539	0.0156622	0.0781566	0.200396	0.819005	0.997021
501	ENSMUSG00000026208	desmin [Source:MGI Symbol;Acc:MGI:94885]	Des	protein_coding	61.0391	0.317534	0.282648	1.12342	0.199563	0.987886
502	ENSMUSG00000026207	SPEG complex locus [Source:MGI Symbol;Acc:MGI:109282]	Speg	protein_coding	5723.69	0.00256176	0.0481456	0.0532086	0.951553	0.997435
503	ENSMUSG00000033021	GDP-mannose pyrophosphorylase A [Source:MGI Symbol;Acc:MGI:1916330]	Gmppa	protein_coding	979.649	-0.0146858	0.098772	-0.148683	0.865186	0.99718
504	ENSMUSG00000033007	acid-sensing (proton-gated) ion channel family member 4 [Source:MGI Symbol;Acc:MGI:2652846]	Asic4	protein_coding	306.947	0.0776363	0.107088	0.724977	0.407769	0.994035
505	ENSMUSG00000102605	predicted gene, 37264 [Source:MGI Symbol;Acc:MGI:5610492]	Gm37264	TEC	9.24244	-0.00319659	0.518147	-0.00616928	0.994379	0.997545
506	ENSMUSG00000032997	chondroitin polymerizing factor [Source:MGI Symbol;Acc:MGI:106576]	Chpf	protein_coding	3078.38	0.0654167	0.0738862	0.885371	0.312029	0.992219
507	ENSMUSG00000026211	obscurin-like 1 [Source:MGI Symbol;Acc:MGI:2138628]	Obsl1	protein_coding	989.906	-0.0128971	0.0878905	-0.146741	0.866931	0.997185
508	ENSMUSG00000051703	transmembrane protein 198 [Source:MGI Symbol;Acc:MGI:2443133]	Tmem198	protein_coding	2504.17	0.0971631	0.0718579	1.35216	0.122593	0.98043
509	ENSMUSG00000032968	inhibin alpha [Source:MGI Symbol;Acc:MGI:96569]	Inha	protein_coding	800.341	-0.0248983	0.091779	-0.271285	0.756735	0.996777
510	ENSMUSG00000026213	serine/threonine kinase 11 interacting protein [Source:MGI Symbol;Acc:MGI:1918978]	Stk11ip	protein_coding	1577.61	0.0148522	0.0775024	0.191636	0.826788	0.997049
511	ENSMUSG00000006576	solute carrier family 4 (anion exchanger), member 3 [Source:MGI Symbol;Acc:MGI:109350]	Slc4a3	protein_coding	7305.18	0.0232161	0.0628691	0.369276	0.673271	0.996379
512	ENSMUSG00000082012	predicted gene 5257 [Source:MGI Symbol;Acc:MGI:3647791]	Gm5257	processed_pseudogene	12.222	-0.0644395	0.431285	-0.149413	0.864531	0.997177
513	ENSMUSG00000100827	predicted gene 29069 [Source:MGI Symbol;Acc:MGI:5579775]	Gm29069	lncRNA	1.1092	-0.78252	1.36492	-0.573308	0.512699	0.99525
514	ENSMUSG00000100553	predicted gene, 17751 [Source:MGI Symbol;Acc:MGI:5009832]	Gm17751	lncRNA	14.2484	0.189618	0.40706	0.465822	0.594791	0.995903
515	ENSMUSG00000026235	Eph receptor A4 [Source:MGI Symbol;Acc:MGI:98277]	Epha4	protein_coding	8114.28	-0.0945675	0.063645	-1.48586	0.0897627	0.973462
516	ENSMUSG00000101849	predicted gene 28386 [Source:MGI Symbol;Acc:MGI:5579092]	Gm28386	lncRNA	16.8993	-0.600148	0.387329	-1.54945	0.07685	0.96914
517	ENSMUSG00000032908	sphingosine-1-phosphate phosphatase 2 [Source:MGI Symbol;Acc:MGI:3589109]	Sgpp2	protein_coding	452.495	0.108058	0.16517	0.65422	0.455045	0.994651
518	ENSMUSG00000026245	phenylalanyl-tRNA synthetase, beta subunit [Source:MGI Symbol;Acc:MGI:1346035]	Farsb	protein_coding	1591.27	-0.0274768	0.05488	-0.50067	0.567527	0.995707
519	ENSMUSG00000104018	RIKEN cDNA 4833412K13 gene [Source:MGI Symbol;Acc:MGI:1921857]	4833412K13Rik	TEC	41.5632	0.124025	0.260129	0.476783	0.586151	0.995843
520	ENSMUSG00000090486	cDNA sequence BC035947 [Source:MGI Symbol;Acc:MGI:2652858]	BC035947	protein_coding	26.1911	-0.60879	0.297585	-2.04577	0.0194916	0.888458
521	ENSMUSG00000032883	acyl-CoA synthetase long-chain family member 3 [Source:MGI Symbol;Acc:MGI:1921455]	Acsl3	protein_coding	4903.86	-0.0424687	0.0530848	-0.800018	0.360973	0.993267
522	ENSMUSG00000079470	UTP14B small subunit processome component [Source:MGI Symbol;Acc:MGI:2445092]	Utp14b	protein_coding	280.262	-0.042706	0.142601	-0.29948	0.732377	0.99667
523	ENSMUSG00000099377	predicted gene 6159 [Source:MGI Symbol;Acc:MGI:3644323]	Gm6159	processed_pseudogene	274.369	-0.0167967	0.13059	-0.128622	0.883236	0.997237
524	ENSMUSG00000047330	potassium voltage-gated channel, Isk-related subfamily, gene 4 [Source:MGI Symbol;Acc:MGI:1891125]	Kcne4	protein_coding	26.098	0.337926	0.322823	1.04678	0.231976	0.989561
525	ENSMUSG00000072978	predicted pseudogene 5830 [Source:MGI Symbol;Acc:MGI:3647375]	Gm5830	processed_pseudogene	443.397	0.0133702	0.094832	0.140989	0.872101	0.997202
526	ENSMUSG00000050711	secretogranin II [Source:MGI Symbol;Acc:MGI:103033]	Scg2	protein_coding	5710.32	-0.0168212	0.0817944	-0.205652	0.814343	0.997004
527	ENSMUSG00000054702	adaptor-related protein complex AP-1, sigma 3 [Source:MGI Symbol;Acc:MGI:1891304]	Ap1s3	protein_coding	105.686	0.0461189	0.164899	0.27968	0.749456	0.996745
528	ENSMUSG00000073643	WD repeat and FYVE domain containing 1 [Source:MGI Symbol;Acc:MGI:1916618]	Wdfy1	protein_coding	818.777	0.00203978	0.0772731	0.026397	0.975954	0.997499
529	ENSMUSG00000026248	mitochondrial ribosomal protein L44 [Source:MGI Symbol;Acc:MGI:1916413]	Mrpl44	protein_coding	533.247	-0.0133189	0.0855665	-0.155656	0.858929	0.997159
530	ENSMUSG00000026249	serine (or cysteine) peptidase inhibitor, clade E, member 2 [Source:MGI Symbol;Acc:MGI:101780]	Serpine2	protein_coding	4095.32	0.0308662	0.0563051	0.548196	0.531337	0.995416
531	ENSMUSG00000067106	predicted pseudogene 5529 [Source:MGI Symbol;Acc:MGI:3646377]	Gm5529	processed_pseudogene	346.592	0.0501344	0.0945907	0.530014	0.545043	0.99553
532	ENSMUSG00000100397	predicted gene 28071 [Source:MGI Symbol;Acc:MGI:5578777]	Gm28071	processed_pseudogene	31.7818	0.082302	0.304736	0.270077	0.757785	0.996781
533	ENSMUSG00000004364	cullin 3 [Source:MGI Symbol;Acc:MGI:1347360]	Cul3	protein_coding	4266.44	-0.0303733	0.0525945	-0.5775	0.509621	0.995221
534	ENSMUSG00000103076	predicted gene, 37902 [Source:MGI Symbol;Acc:MGI:5611130]	Gm37902	TEC	18.84	0.579506	0.366303	1.58204	0.0708443	0.966612
535	ENSMUSG00000038608	dedicator of cytokinesis 10 [Source:MGI Symbol;Acc:MGI:2146320]	Dock10	protein_coding	787.05	-0.048835	0.0978723	-0.498967	0.568845	0.995717
536	ENSMUSG00000054976	neuronal tyrosine-phophorylated phosphoinositide 3-kinase adaptor 2 [Source:MGI Symbol;Acc:MGI:2443135]	Nyap2	protein_coding	1800.36	-0.107582	0.113123	-0.951012	0.277511	0.991259
537	ENSMUSG00000100561	predicted gene 7516 [Source:MGI Symbol;Acc:MGI:3643007]	Gm7516	processed_pseudogene	12.5715	0.130854	0.474194	0.275951	0.752687	0.996759
538	ENSMUSG00000055980	insulin receptor substrate 1 [Source:MGI Symbol;Acc:MGI:99454]	Irs1	protein_coding	359.523	-0.237884	0.125214	-1.89982	0.030057	0.924715
539	ENSMUSG00000026142	rhomboid domain containing 1 [Source:MGI Symbol;Acc:MGI:1924117]	Rhbdd1	protein_coding	212.043	-0.0406729	0.105508	-0.385498	0.659802	0.996305
540	ENSMUSG00000067158	collagen, type IV, alpha 4 [Source:MGI Symbol;Acc:MGI:104687]	Col4a4	protein_coding	20.2164	-0.398576	0.380389	-1.04781	0.231517	0.989541
541	ENSMUSG00000079465	collagen, type IV, alpha 3 [Source:MGI Symbol;Acc:MGI:104688]	Col4a3	protein_coding	14.2786	-0.516922	0.39907	-1.29532	0.139119	0.982714
542	ENSMUSG00000026150	mitochondrial fission factor [Source:MGI Symbol;Acc:MGI:1922984]	Mff	protein_coding	5732.95	-0.0460367	0.0408198	-1.1278	0.197816	0.987781
543	ENSMUSG00000101450	predicted gene 28941 [Source:MGI Symbol;Acc:MGI:5579647]	Gm28941	lncRNA	52.4225	-0.404332	0.239135	-1.69081	0.0535225	0.956278
544	ENSMUSG00000026159	ArfGAP with FG repeats 1 [Source:MGI Symbol;Acc:MGI:1333754]	Agfg1	protein_coding	4090.29	-0.0268115	0.0772885	-0.346901	0.69202	0.996476
545	ENSMUSG00000101784	predicted gene 7553 [Source:MGI Symbol;Acc:MGI:3826364]	Gm7553	processed_pseudogene	62.9979	0.0470446	0.185321	0.253855	0.771917	0.99684
546	ENSMUSG00000038496	solute carrier family 19, member 3 [Source:MGI Symbol;Acc:MGI:1931307]	Slc19a3	protein_coding	109.34	0.142432	0.169787	0.838882	0.338118	0.992815
547	ENSMUSG00000053161	dynein assembly factor with WDR repeat domains 1 [Source:MGI Symbol;Acc:MGI:1923089]	Daw1	protein_coding	2.47785	0.391866	1.01792	0.384968	0.66024	0.996307
548	ENSMUSG00000026163	SPHK1 interactor, AKAP domain containing [Source:MGI Symbol;Acc:MGI:1924879]	Sphkap	protein_coding	8549.98	-0.120361	0.0816086	-1.47486	0.0921648	0.974136
549	ENSMUSG00000045658	phosphotyrosine interaction domain containing 1 [Source:MGI Symbol;Acc:MGI:2138391]	Pid1	protein_coding	1256.56	-0.0270449	0.0588371	-0.459657	0.599676	0.995936
550	ENSMUSG00000036766	delta/notch-like EGF repeat containing [Source:MGI Symbol;Acc:MGI:2152889]	Dner	protein_coding	4280.83	-0.0552411	0.0656955	-0.840865	0.336977	0.99279
551	ENSMUSG00000026219	thyroid hormone receptor interactor 12 [Source:MGI Symbol;Acc:MGI:1309481]	Trip12	protein_coding	6699.21	-0.107021	0.0815172	-1.31287	0.133844	0.982045
552	ENSMUSG00000073633	F-box protein 36 [Source:MGI Symbol;Acc:MGI:1289192]	Fbxo36	protein_coding	46.6207	0.00193026	0.228881	0.00843348	0.992317	0.99754
553	ENSMUSG00000026220	solute carrier family 16 (monocarboxylic acid transporters), member 14 [Source:MGI Symbol;Acc:MGI:1919031]	Slc16a14	protein_coding	246.331	-0.167212	0.144149	-1.16	0.185317	0.986967
554	ENSMUSG00000064281	ribosomal protein L19, pseudogene 1 [Source:MGI Symbol;Acc:MGI:3642668]	Rpl19-ps1	processed_pseudogene	1959.14	0.0310579	0.064559	0.481078	0.582782	0.995819
555	ENSMUSG00000089976	predicted pseudogene 2389 [Source:MGI Symbol;Acc:MGI:3780557]	Gm2389	unprocessed_pseudogene	39.3995	0.0834796	0.262703	0.317772	0.716715	0.996597
556	ENSMUSG00000101279	predicted gene, 18342 [Source:MGI Symbol;Acc:MGI:5010527]	Gm18342	unprocessed_pseudogene	16.9549	0.0667514	0.389216	0.171502	0.844741	0.997112
557	ENSMUSG00000089844	RIKEN cDNA A530032D15Rik gene [Source:MGI Symbol;Acc:MGI:3037746]	A530032D15Rik	protein_coding	62.9225	0.00878628	0.213273	0.0411974	0.96248	0.997464
558	ENSMUSG00000089716	predicted gene 6264 [Source:MGI Symbol;Acc:MGI:3779580]	Gm6264	transcribed_unprocessed_pseudogene	154.91	-0.0257246	0.130406	-0.197265	0.821785	0.997031
559	ENSMUSG00000089937	predicted gene 7281 [Source:MGI Symbol;Acc:MGI:3779713]	Gm7281	unprocessed_pseudogene	11.873	0.142336	0.448685	0.317228	0.717179	0.9966
560	ENSMUSG00000101751	predicted gene 2427 [Source:MGI Symbol;Acc:MGI:3780593]	Gm2427	unprocessed_pseudogene	59.1485	-0.0906029	0.191692	-0.472648	0.589403	0.995865
561	ENSMUSG00000070034	Sp110 nuclear body protein [Source:MGI Symbol;Acc:MGI:1923364]	Sp110	protein_coding	37.0967	0.0104622	0.250099	0.0418322	0.961902	0.997462
562	ENSMUSG00000070031	Sp140 nuclear body protein [Source:MGI Symbol;Acc:MGI:3702467]	Sp140	protein_coding	234.824	-0.0532413	0.118329	-0.449942	0.607411	0.995987
563	ENSMUSG00000026222	nuclear antigen Sp100 [Source:MGI Symbol;Acc:MGI:109561]	Sp100	protein_coding	100.245	0.047232	0.231125	0.204357	0.815491	0.997008
564	ENSMUSG00000052760	RIKEN cDNA A630001G21 gene [Source:MGI Symbol;Acc:MGI:2443131]	A630001G21Rik	protein_coding	21.3139	0.0779342	0.318883	0.244397	0.780192	0.996873
565	ENSMUSG00000036707	calcium binding protein 39 [Source:MGI Symbol;Acc:MGI:107438]	Cab39	protein_coding	6807.66	-0.00719271	0.0392432	-0.183285	0.834224	0.997075
566	ENSMUSG00000026223	integral membrane protein 2C [Source:MGI Symbol;Acc:MGI:1927594]	Itm2c	protein_coding	24696.8	0.00647593	0.0658596	0.0983293	0.910602	0.99732
567	ENSMUSG00000026224	RIKEN cDNA 4933407L21 gene [Source:MGI Symbol;Acc:MGI:1918391]	4933407L21Rik	protein_coding	87.0169	-0.211023	0.169743	-1.24319	0.155736	0.98453
568	ENSMUSG00000099767	predicted gene 28884 [Source:MGI Symbol;Acc:MGI:5579590]	Gm28884	lncRNA	15.0268	0.101097	0.432293	0.233862	0.789439	0.99691
569	ENSMUSG00000049608	G protein-coupled receptor 55 [Source:MGI Symbol;Acc:MGI:2685064]	Gpr55	protein_coding	48.5523	-0.0091372	0.22086	-0.0413711	0.962322	0.997464
570	ENSMUSG00000100108	predicted gene 28100 [Source:MGI Symbol;Acc:MGI:5578806]	Gm28100	lncRNA	0.846177	-0.656213	1.80334	-0.363888	0.677768	0.996402
571	ENSMUSG00000099342	predicted gene, 18180 [Source:MGI Symbol;Acc:MGI:5010365]	Gm18180	processed_pseudogene	495.924	0.184803	0.0846945	2.18199	0.0127191	0.838649
572	ENSMUSG00000026226	spermatogenesis associated 3 [Source:MGI Symbol;Acc:MGI:1917310]	Spata3	protein_coding	18.9776	-0.113816	0.360599	-0.315632	0.718542	0.996606
573	ENSMUSG00000026227	RIKEN cDNA 2810459M11 gene [Source:MGI Symbol;Acc:MGI:1920042]	2810459M11Rik	protein_coding	391.431	0.111916	0.095275	1.17467	0.17982	0.986574
574	ENSMUSG00000026229	proteasome (prosome, macropain) 26S subunit, non-ATPase, 1 [Source:MGI Symbol;Acc:MGI:1917497]	Psmd1	protein_coding	3723.61	-0.13189	0.0541008	-2.43786	0.0053741	0.687121
575	ENSMUSG00000103272	predicted gene, 37914 [Source:MGI Symbol;Acc:MGI:5611142]	Gm37914	TEC	16.9398	0.113856	0.46486	0.244925	0.77973	0.996871
576	ENSMUSG00000062590	armadillo repeat containing 9 [Source:MGI Symbol;Acc:MGI:1926045]	Armc9	protein_coding	1108.29	-0.0329204	0.0698537	-0.471277	0.590484	0.995873
577	ENSMUSG00000079445	UDP-GlcNAc:betaGal beta-1,3-N-acetylglucosaminyltransferase 7 [Source:MGI Symbol;Acc:MGI:2384394]	B3gnt7	protein_coding	30.4898	0.0928451	0.280927	0.330496	0.70589	0.996545
578	ENSMUSG00000026234	nucleolin [Source:MGI Symbol;Acc:MGI:97286]	Ncl	protein_coding	8552.76	-0.0777634	0.0558376	-1.39267	0.11178	0.978577
579	ENSMUSG00000073627	RIKEN cDNA C130036L24 gene [Source:MGI Symbol;Acc:MGI:2441877]	C130036L24Rik	lncRNA	90.8297	0.189663	0.179301	1.05779	0.227102	0.98934
580	ENSMUSG00000026238	prothymosin alpha [Source:MGI Symbol;Acc:MGI:97803]	Ptma	protein_coding	6149.2	0.0643837	0.0605308	1.06365	0.224538	0.989219
581	ENSMUSG00000026239	phosphodiesterase 6D, cGMP-specific, rod, delta [Source:MGI Symbol;Acc:MGI:1270843]	Pde6d	protein_coding	839.96	-0.0195086	0.070067	-0.278428	0.75054	0.99675
582	ENSMUSG00000026240	COP9 signalosome subunit 7B [Source:MGI Symbol;Acc:MGI:1349388]	Cops7b	protein_coding	682.196	0.00620809	0.0653699	0.0949686	0.913646	0.997329
583	ENSMUSG00000026241	natriuretic peptide type C [Source:MGI Symbol;Acc:MGI:97369]	Nppc	protein_coding	183.306	0.242124	0.177199	1.3664	0.118703	0.979801
584	ENSMUSG00000053333	DIS3 like 3'-5' exoribonuclease 2 [Source:MGI Symbol;Acc:MGI:2442555]	Dis3l2	protein_coding	893.438	-0.0334621	0.0652873	-0.512536	0.558381	0.995637
585	ENSMUSG00000084106	predicted pseudogene 6136 [Source:MGI Symbol;Acc:MGI:3646897]	Gm6136	processed_pseudogene	2617.15	-0.0408761	0.068316	-0.598339	0.494467	0.995075
586	ENSMUSG00000103984	predicted gene, 37447 [Source:MGI Symbol;Acc:MGI:5610675]	Gm37447	TEC	14.8035	-0.270326	0.391501	-0.690486	0.430438	0.994347
587	ENSMUSG00000099839	predicted gene 29374 [Source:MGI Symbol;Acc:MGI:5580080]	Gm29374	lncRNA	0.301645	-0.366431	3.26627	-0.112186	0.898068	0.997283
588	ENSMUSG00000026247	endothelin converting enzyme-like 1 [Source:MGI Symbol;Acc:MGI:1343461]	Ecel1	protein_coding	110.361	0.120269	0.180702	0.665568	0.447261	0.994559
589	ENSMUSG00000036480	protease, serine 56 [Source:MGI Symbol;Acc:MGI:1916703]	Prss56	protein_coding	10.3575	0.0825575	0.482967	0.170938	0.845246	0.997113
590	ENSMUSG00000026254	eukaryotic translation initiation factor 4E member 2 [Source:MGI Symbol;Acc:MGI:1914440]	Eif4e2	protein_coding	1789.19	0.0196696	0.0621961	0.316252	0.718012	0.996603
591	ENSMUSG00000026255	EF hand domain containing 1 [Source:MGI Symbol;Acc:MGI:1921607]	Efhd1	protein_coding	384.962	0.0483121	0.108554	0.445052	0.611321	0.996013
592	ENSMUSG00000048000	GRB10 interacting GYF protein 2 [Source:MGI Symbol;Acc:MGI:2138584]	Gigyf2	protein_coding	2659.46	-0.0408383	0.0648024	-0.630196	0.471772	0.99484
593	ENSMUSG00000079436	potassium inwardly-rectifying channel, subfamily J, member 13 [Source:MGI Symbol;Acc:MGI:3781032]	Kcnj13	protein_coding	14.2584	-0.674645	0.680688	-0.991122	0.257749	0.990595
594	ENSMUSG00000026258	secondary ossification center associated regulator of chondrocyte maturation [Source:MGI Symbol;Acc:MGI:1920484]	Snorc	protein_coding	3.06403	-0.884808	0.972579	-0.909755	0.29889	0.991879
595	ENSMUSG00000026259	neuronal guanine nucleotide exchange factor [Source:MGI Symbol;Acc:MGI:1858414]	Ngef	protein_coding	11061.8	-0.0183229	0.0552323	-0.331743	0.704832	0.99654
596	ENSMUSG00000079434	neuraminidase 2 [Source:MGI Symbol;Acc:MGI:1344417]	Neu2	protein_coding	152.503	-0.0531295	0.175009	-0.303581	0.728855	0.996654
597	ENSMUSG00000090994	predicted gene 6153 [Source:MGI Symbol;Acc:MGI:3645798]	Gm6153	processed_pseudogene	129.12	-0.0552888	0.150399	-0.367614	0.674657	0.996386
598	ENSMUSG00000026288	inositol polyphosphate-5-phosphatase D [Source:MGI Symbol;Acc:MGI:107357]	Inpp5d	protein_coding	548.814	0.036696	0.0857423	0.42798	0.625057	0.9961
599	ENSMUSG00000026289	autophagy related 16-like 1 (S. cerevisiae) [Source:MGI Symbol;Acc:MGI:1924290]	Atg16l1	protein_coding	2309.11	-0.0720231	0.057389	-1.255	0.151847	0.98414
600	ENSMUSG00000089281	small Cajal body-specific RNA 6 [Source:MGI Symbol;Acc:MGI:3819487]	Scarna6	scaRNA	5.67703	0.784227	0.730906	1.07295	0.220512	0.989025
601	ENSMUSG00000056055	S-antigen, retina and pineal gland (arrestin) [Source:MGI Symbol;Acc:MGI:98227]	Sag	protein_coding	98.9406	0.158257	0.162762	0.972325	0.266885	0.990914
602	ENSMUSG00000070738	diacylglycerol kinase, delta [Source:MGI Symbol;Acc:MGI:2138334]	Dgkd	protein_coding	3877.23	-0.0114394	0.0520588	-0.21974	0.801881	0.996958
603	ENSMUSG00000005501	ubiquitin specific peptidase 40 [Source:MGI Symbol;Acc:MGI:2443184]	Usp40	protein_coding	645.37	0.0204007	0.0902547	0.226034	0.796329	0.996936
604	ENSMUSG00000090124	UDP glucuronosyltransferase 1 family, polypeptide A7C [Source:MGI Symbol;Acc:MGI:3032636]	Ugt1a7c	protein_coding	15.9105	-0.598447	0.353127	-1.69471	0.0529745	0.955846
605	ENSMUSG00000090145	UDP glucuronosyltransferase 1 family, polypeptide A6B [Source:MGI Symbol;Acc:MGI:3580629]	Ugt1a6b	protein_coding	5.42668	-0.218475	0.663947	-0.329055	0.707113	0.996551
606	ENSMUSG00000054545	UDP glucuronosyltransferase 1 family, polypeptide A6A [Source:MGI Symbol;Acc:MGI:2137698]	Ugt1a6a	protein_coding	4.39278	-0.15665	0.684205	-0.228952	0.793759	0.996927
607	ENSMUSG00000081984	DnaJ heat shock protein family (Hsp40) member B3 [Source:MGI Symbol;Acc:MGI:1306822]	Dnajb3	protein_coding	35.7401	-0.0844021	0.266487	-0.316721	0.717611	0.996602
608	ENSMUSG00000079429	maestro heat-like repeat family member 2A [Source:MGI Symbol;Acc:MGI:3705228]	Mroh2a	protein_coding	75.7623	-0.00969195	0.180729	-0.053627	0.951172	0.997434
609	ENSMUSG00000044783	Holliday junction recognition protein [Source:MGI Symbol;Acc:MGI:2685821]	Hjurp	protein_coding	2323.17	-0.0181829	0.0592907	-0.306674	0.726203	0.996642
610	ENSMUSG00000036251	transient receptor potential cation channel, subfamily M, member 8 [Source:MGI Symbol;Acc:MGI:2181435]	Trpm8	protein_coding	2.36372	-0.534751	1.0742	-0.497813	0.56974	0.995723
611	ENSMUSG00000049866	ADP-ribosylation factor-like 4C [Source:MGI Symbol;Acc:MGI:2445172]	Arl4c	protein_coding	1889.23	0.0679373	0.0495992	1.36973	0.117808	0.979651
612	ENSMUSG00000036206	SH3-domain binding protein 4 [Source:MGI Symbol;Acc:MGI:2138297]	Sh3bp4	protein_coding	703.423	-0.0529169	0.125544	-0.421501	0.630305	0.996133
613	ENSMUSG00000055013	ArfGAP with GTPase domain, ankyrin repeat and PH domain 1 [Source:MGI Symbol;Acc:MGI:2653690]	Agap1	protein_coding	3760.59	-0.0720655	0.0698025	-1.03242	0.238445	0.989842
614	ENSMUSG00000034486	gastrulation brain homeobox 2 [Source:MGI Symbol;Acc:MGI:95668]	Gbx2	protein_coding	0.405132	0.825351	3.05185	0.270443	0.757467	0.99678
615	ENSMUSG00000092627	RIKEN cDNA D130058E05 gene [Source:MGI Symbol;Acc:MGI:2444614]	D130058E05Rik	lncRNA	0.281489	28.4198	4.25911	6.67271	2.55e-14	4.11e-11
616	ENSMUSG00000067081	ankyrin repeat and SOCS box-containing 18 [Source:MGI Symbol;Acc:MGI:2655109]	Asb18	protein_coding	58.0804	-0.275835	0.195388	-1.41173	0.106961	0.977633
617	ENSMUSG00000026301	IQ motif containing with AAA domain [Source:MGI Symbol;Acc:MGI:1922168]	Iqca	protein_coding	19.8188	0.322227	0.384184	0.83873	0.338205	0.992816
618	ENSMUSG00000044337	atypical chemokine receptor 3 [Source:MGI Symbol;Acc:MGI:109562]	Ackr3	protein_coding	343.858	0.0818906	0.148798	0.550346	0.529728	0.995402
619	ENSMUSG00000101997	predicted gene 28722 [Source:MGI Symbol;Acc:MGI:5579428]	Gm28722	lncRNA	6.48827	-0.949724	0.691652	-1.37312	0.116899	0.979496
620	ENSMUSG00000034432	COP9 signalosome subunit 8 [Source:MGI Symbol;Acc:MGI:1915363]	Cops8	protein_coding	2295.48	-0.0237982	0.0466282	-0.510382	0.560037	0.99565
621	ENSMUSG00000048126	collagen, type VI, alpha 3 [Source:MGI Symbol;Acc:MGI:88461]	Col6a3	protein_coding	84.5264	0.158347	0.191144	0.828417	0.344179	0.99294
622	ENSMUSG00000026303	melanophilin [Source:MGI Symbol;Acc:MGI:2176380]	Mlph	protein_coding	56.0417	-0.082919	0.207964	-0.398719	0.648906	0.996243
623	ENSMUSG00000026305	leucine rich repeat (in FLII) interacting protein 1 [Source:MGI Symbol;Acc:MGI:1342770]	Lrrfip1	protein_coding	1971.31	0.0376848	0.062902	0.599103	0.493916	0.99507
624	ENSMUSG00000100018	predicted gene 7776 [Source:MGI Symbol;Acc:MGI:3646051]	Gm7776	processed_pseudogene	8.37193	0.171967	0.527717	0.325869	0.70982	0.996564
625	ENSMUSG00000034353	receptor (calcitonin) activity modifying protein 1 [Source:MGI Symbol;Acc:MGI:1858418]	Ramp1	protein_coding	1324.38	0.157781	0.0781409	2.01918	0.0211311	0.896214
626	ENSMUSG00000034343	ubiquitin-conjugating enzyme E2F (putative) [Source:MGI Symbol;Acc:MGI:1915171]	Ube2f	protein_coding	1414.55	-0.0511258	0.0488418	-1.04676	0.231984	0.989562
627	ENSMUSG00000083064	predicted gene 7785 [Source:MGI Symbol;Acc:MGI:3645449]	Gm7785	processed_pseudogene	38.0871	-0.291125	0.281882	-1.03279	0.238276	0.989834
628	ENSMUSG00000026307	selenocysteine lyase [Source:MGI Symbol;Acc:MGI:1355310]	Scly	protein_coding	437.598	0.122065	0.111208	1.09763	0.21008	0.988486
629	ENSMUSG00000049515	espin-like [Source:MGI Symbol;Acc:MGI:2685402]	Espnl	protein_coding	44.2586	-0.0659438	0.250361	-0.263395	0.763597	0.996806
630	ENSMUSG00000047443	erythroferrone [Source:MGI Symbol;Acc:MGI:3606476]	Erfe	protein_coding	39.6133	-0.238256	0.281892	-0.845202	0.334491	0.992737
631	ENSMUSG00000026309	integrin-linked kinase-associated serine/threonine phosphatase 2C [Source:MGI Symbol;Acc:MGI:1914694]	Ilkap	protein_coding	1097.35	0.0272859	0.0639078	0.426957	0.625885	0.996105
632	ENSMUSG00000067071	hairy and enhancer of split 6 [Source:MGI Symbol;Acc:MGI:1859852]	Hes6	protein_coding	330.453	0.00181456	0.124633	0.0145592	0.986736	0.997526
633	ENSMUSG00000055866	period circadian clock 2 [Source:MGI Symbol;Acc:MGI:1195265]	Per2	protein_coding	1331.01	-0.092698	0.180622	-0.513216	0.55786	0.995633
634	ENSMUSG00000034292	TRAF3 interacting protein 1 [Source:MGI Symbol;Acc:MGI:1921269]	Traf3ip1	protein_coding	618.016	-0.00882919	0.0691027	-0.127769	0.884004	0.997239
635	ENSMUSG00000026311	ankyrin repeat and SOCS box-containing 1 [Source:MGI Symbol;Acc:MGI:1929735]	Asb1	protein_coding	1904.79	-0.02263	0.0705028	-0.32098	0.71398	0.996584
636	ENSMUSG00000100980	predicted gene 29100 [Source:MGI Symbol;Acc:MGI:5579806]	Gm29100	lncRNA	161.725	0.099077	0.143026	0.69272	0.428948	0.994328
637	ENSMUSG00000007805	twist basic helix-loop-helix transcription factor 2 [Source:MGI Symbol;Acc:MGI:104685]	Twist2	protein_coding	35.9587	-0.343894	0.250468	-1.37301	0.11693	0.979501
638	ENSMUSG00000026313	histone deacetylase 4 [Source:MGI Symbol;Acc:MGI:3036234]	Hdac4	protein_coding	2106.16	-0.0622274	0.0839671	-0.741093	0.397425	0.99388
639	ENSMUSG00000026260	NADH:ubiquinone oxidoreductase subunit A10 [Source:MGI Symbol;Acc:MGI:1914523]	Ndufa10	protein_coding	3841.94	-0.0188274	0.0485171	-0.388057	0.657687	0.996293
640	ENSMUSG00000073616	COP9 signalosome subunit 9 [Source:MGI Symbol;Acc:MGI:1914165]	Cops9	protein_coding	969.692	0.0949151	0.0947801	1.00142	0.252835	0.990414
641	ENSMUSG00000044055	otospiralin [Source:MGI Symbol;Acc:MGI:2672814]	Otos	protein_coding	10.0046	-0.266586	0.538214	-0.495315	0.571677	0.995738
642	ENSMUSG00000100546	predicted gene 29483 [Source:MGI Symbol;Acc:MGI:5580189]	Gm29483	lncRNA	18.1948	0.2528	0.361696	0.698929	0.424822	0.994273
643	ENSMUSG00000034220	glypican 1 [Source:MGI Symbol;Acc:MGI:1194891]	Gpc1	protein_coding	3326.4	-0.0303047	0.058232	-0.520413	0.552351	0.995589
644	ENSMUSG00000101995	predicted gene 29480 [Source:MGI Symbol;Acc:MGI:5580186]	Gm29480	lncRNA	22.9614	-0.252838	0.321586	-0.786223	0.369313	0.993418
645	ENSMUSG00000034212	ankyrin repeat and MYND domain containing 1 [Source:MGI Symbol;Acc:MGI:3045261]	Ankmy1	protein_coding	11.7851	-0.0854596	0.440195	-0.19414	0.824562	0.997041
646	ENSMUSG00000047067	dual specificity phosphatase 28 [Source:MGI Symbol;Acc:MGI:1914696]	Dusp28	protein_coding	604.314	0.0485093	0.112285	0.432021	0.621794	0.99608
647	ENSMUSG00000097251	RIKEN cDNA 5033417F24 gene [Source:MGI Symbol;Acc:MGI:1923245]	5033417F24Rik	lncRNA	96.4242	0.133684	0.160495	0.832946	0.341548	0.992886
648	ENSMUSG00000026269	arginyl aminopeptidase (aminopeptidase B)-like 1 [Source:MGI Symbol;Acc:MGI:1914170]	Rnpepl1	protein_coding	1029.5	0.0298384	0.10223	0.291876	0.738921	0.996699
649	ENSMUSG00000100632	RIKEN cDNA 9430060I03 gene [Source:MGI Symbol;Acc:MGI:3702484]	9430060I03Rik	lncRNA	7.51022	-0.661471	0.547879	-1.20733	0.168015	0.985644
650	ENSMUSG00000026270	calpain 10 [Source:MGI Symbol;Acc:MGI:1344392]	Capn10	protein_coding	855.033	0.0283594	0.0718188	0.394874	0.652067	0.996261
651	ENSMUSG00000026271	G protein-coupled receptor 35 [Source:MGI Symbol;Acc:MGI:1929509]	Gpr35	protein_coding	9.70889	-0.220472	0.540343	-0.408022	0.641282	0.996199
652	ENSMUSG00000014602	kinesin family member 1A [Source:MGI Symbol;Acc:MGI:108391]	Kif1a	protein_coding	56046.5	-0.0954652	0.054538	-1.75044	0.0456342	0.949105
653	ENSMUSG00000084989	ciliary rootlet coiled-coil, rootletin family member 2 [Source:MGI Symbol;Acc:MGI:3045962]	Crocc2	protein_coding	3.16792	1.6672	1.25982	1.32337	0.130761	0.98163
654	ENSMUSG00000047793	sushi, nidogen and EGF-like domains 1 [Source:MGI Symbol;Acc:MGI:3045960]	Sned1	protein_coding	337.64	0.259357	0.167276	1.55047	0.0766558	0.969065
655	ENSMUSG00000026273	mitochondrial transcription termination factor 4 [Source:MGI Symbol;Acc:MGI:1918355]	Mterf4	protein_coding	341.296	-0.0734651	0.0928231	-0.791453	0.366137	0.993361
656	ENSMUSG00000100351	predicted gene 7867 [Source:MGI Symbol;Acc:MGI:3644627]	Gm7867	processed_pseudogene	42.1832	0.231516	0.277822	0.833323	0.341329	0.992882
657	ENSMUSG00000026274	PAS domain containing serine/threonine kinase [Source:MGI Symbol;Acc:MGI:2155936]	Pask	protein_coding	152.009	-0.00494705	0.133553	-0.0370419	0.966262	0.997474
658	ENSMUSG00000026275	protein phosphatase 1, regulatory subunit 7 [Source:MGI Symbol;Acc:MGI:1913635]	Ppp1r7	protein_coding	3584.17	-0.034989	0.0512201	-0.683111	0.435379	0.994411
659	ENSMUSG00000064389	predicted gene, 26446 [Source:MGI Symbol;Acc:MGI:5456223]	Gm26446	snRNA	7.62069	0.0439822	0.626065	0.0702517	0.936064	0.997393
660	ENSMUSG00000034107	anoctamin 7 [Source:MGI Symbol;Acc:MGI:3052714]	Ano7	protein_coding	9.22625	0.925947	0.6276	1.47538	0.0920498	0.974104
661	ENSMUSG00000034088	high density lipoprotein (HDL) binding protein [Source:MGI Symbol;Acc:MGI:99256]	Hdlbp	protein_coding	7364.2	-0.0374081	0.0464475	-0.805385	0.35776	0.993206
662	ENSMUSG00000090489	predicted gene, 17415 [Source:MGI Symbol;Acc:MGI:4937049]	Gm17415	processed_pseudogene	119.896	0.00367998	0.188132	0.0195606	0.98218	0.997515
663	ENSMUSG00000026276	septin 2 [Source:MGI Symbol;Acc:MGI:97298]	Septin2	protein_coding	1414.01	0.0210912	0.061716	0.341745	0.696369	0.996498
664	ENSMUSG00000034066	FERM, RhoGEF and pleckstrin domain protein 2 [Source:MGI Symbol;Acc:MGI:2385126]	Farp2	protein_coding	200.94	-0.185452	0.129843	-1.42828	0.10291	0.976773
665	ENSMUSG00000026277	serine/threonine kinase 25 (yeast) [Source:MGI Symbol;Acc:MGI:1891699]	Stk25	protein_coding	8250.86	0.018626	0.0537152	0.346755	0.692144	0.996477
666	ENSMUSG00000026278	BCL2-related ovarian killer [Source:MGI Symbol;Acc:MGI:1858494]	Bok	protein_coding	1483.45	0.190873	0.0910804	2.09566	0.016713	0.872282
667	ENSMUSG00000026279	THAP domain containing 4 [Source:MGI Symbol;Acc:MGI:1914276]	Thap4	protein_coding	440.076	0.0888184	0.0860952	1.03163	0.238804	0.989857
668	ENSMUSG00000026280	autophagy related 4B, cysteine peptidase [Source:MGI Symbol;Acc:MGI:1913865]	Atg4b	protein_coding	2040.54	0.0190657	0.0488927	0.389949	0.656125	0.996284
669	ENSMUSG00000026281	deoxythymidylate kinase [Source:MGI Symbol;Acc:MGI:108396]	Dtymk	protein_coding	669.987	0.0211065	0.0684846	0.308193	0.724902	0.996636
670	ENSMUSG00000026283	inhibitor of growth family, member 5 [Source:MGI Symbol;Acc:MGI:1922816]	Ing5	protein_coding	544.292	0.0448409	0.0731779	0.612765	0.484118	0.994971
671	ENSMUSG00000073609	D-2-hydroxyglutarate dehydrogenase [Source:MGI Symbol;Acc:MGI:2138209]	D2hgdh	protein_coding	463.672	0.0853716	0.0799853	1.06734	0.222935	0.989143
672	ENSMUSG00000101660	predicted gene, 18666 [Source:MGI Symbol;Acc:MGI:5010851]	Gm18666	unprocessed_pseudogene	77.4941	0.314212	0.182341	1.72321	0.0491055	0.952532
673	ENSMUSG00000099624	predicted gene 7889 [Source:MGI Symbol;Acc:MGI:3648247]	Gm7889	unprocessed_pseudogene	35.419	0.774982	0.270514	2.86485	0.00107064	0.313777
674	ENSMUSG00000073608	galactose-3-O-sulfotransferase 2C [Source:MGI Symbol;Acc:MGI:3646771]	Gal3st2c	protein_coding	8.30185	0.2633	0.641658	0.410343	0.639387	0.996187
675	ENSMUSG00000034000	sialidase 4 [Source:MGI Symbol;Acc:MGI:2661364]	Neu4	protein_coding	234.578	0.140371	0.122553	1.14538	0.190916	0.987345
676	ENSMUSG00000100347	predicted gene 7895 [Source:MGI Symbol;Acc:MGI:3648340]	Gm7895	processed_pseudogene	580.471	-0.0318881	0.0740032	-0.430902	0.622697	0.996086
677	ENSMUSG00000051185	family with sequence similarity 174, member A [Source:MGI Symbol;Acc:MGI:1914948]	Fam174a	protein_coding	1309.54	-0.0158813	0.054814	-0.289731	0.74077	0.996707
678	ENSMUSG00000103973	cDNA sequence BC055308 [Source:MGI Symbol;Acc:MGI:3039612]	BC055308	TEC	17.9495	-0.181767	0.393479	-0.461949	0.597858	0.995924
679	ENSMUSG00000081051	predicted pseudogene 15427 [Source:MGI Symbol;Acc:MGI:3642341]	Gm15427	processed_pseudogene	1740.18	0.0541269	0.0910339	0.59458	0.497182	0.995102
680	ENSMUSG00000040710	ST8 alpha-N-acetyl-neuraminide alpha-2,8-sialyltransferase 4 [Source:MGI Symbol;Acc:MGI:106018]	St8sia4	protein_coding	380.586	-0.0536039	0.13154	-0.407509	0.641702	0.996201
681	ENSMUSG00000100362	predicted gene 1833 [Source:MGI Symbol;Acc:MGI:3037691]	Gm1833	processed_pseudogene	17.9082	0.21685	0.388715	0.557866	0.52412	0.995353
682	ENSMUSG00000040693	solute carrier organic anion transporter family, member 4C1 [Source:MGI Symbol;Acc:MGI:2442784]	Slco4c1	protein_coding	172.587	-0.0255938	0.134551	-0.190217	0.828051	0.997053
683	ENSMUSG00000097814	pluripotency-associated noncoding transcript 2 [Source:MGI Symbol;Acc:MGI:3643517]	Panct2	lncRNA	242.603	0.118566	0.1306	0.907858	0.299898	0.991906
684	ENSMUSG00000100454	predicted gene 28901 [Source:MGI Symbol;Acc:MGI:5579607]	Gm28901	lncRNA	18.8095	0.343467	0.402962	0.852355	0.330417	0.992648
685	ENSMUSG00000044757	predicted gene 6430 [Source:MGI Symbol;Acc:MGI:3648857]	Gm6430	processed_pseudogene	470.672	0.088913	0.0879789	1.01062	0.248505	0.990249
686	ENSMUSG00000044768	macrophage immunometabolism regulator [Source:MGI Symbol;Acc:MGI:1277184]	Macir	protein_coding	2148.22	-0.013096	0.0701381	-0.186717	0.831167	0.997064
687	ENSMUSG00000040648	diphosphoinositol pentakisphosphate kinase 2 [Source:MGI Symbol;Acc:MGI:2142810]	Ppip5k2	protein_coding	1160.81	0.014395	0.0845841	0.170185	0.845919	0.997116
688	ENSMUSG00000026333	gypsy retrotransposon integrase 1 [Source:MGI Symbol;Acc:MGI:2182036]	Gin1	protein_coding	193.554	0.0259881	0.116037	0.223964	0.798154	0.996943
689	ENSMUSG00000026335	peptidylglycine alpha-amidating monooxygenase [Source:MGI Symbol;Acc:MGI:97475]	Pam	protein_coding	8822.18	-0.0134571	0.0495552	-0.271558	0.756498	0.996776
690	ENSMUSG00000089782	basic transcription factor 3, pseudogene 1 [Source:MGI Symbol;Acc:MGI:3781708]	Btf3-ps1	processed_pseudogene	542.81	0.105255	0.0914404	1.15108	0.18872	0.987199
691	ENSMUSG00000089706	RIKEN cDNA B230216N24 gene [Source:MGI Symbol;Acc:MGI:1925853]	B230216N24Rik	lncRNA	422.211	0.0536332	0.0969062	0.553455	0.527406	0.995382
692	ENSMUSG00000099634	predicted gene 29462 [Source:MGI Symbol;Acc:MGI:5580168]	Gm29462	processed_pseudogene	30.0485	-0.175933	0.295912	-0.594544	0.497208	0.995102
693	ENSMUSG00000089791	predicted pseudogene 3555 [Source:MGI Symbol;Acc:MGI:3781732]	Gm3555	processed_pseudogene	95.2174	-0.071974	0.16501	-0.43618	0.618443	0.996059
694	ENSMUSG00000100009	predicted gene 7967 [Source:MGI Symbol;Acc:MGI:3644984]	Gm7967	lncRNA	14.6794	0.234846	0.433774	0.541402	0.536438	0.995459
695	ENSMUSG00000067028	contactin associated protein-like 5B [Source:MGI Symbol;Acc:MGI:3664583]	Cntnap5b	protein_coding	343.781	-0.276745	0.238961	-1.15812	0.18603	0.987017
696	ENSMUSG00000082431	peroxiredoxin 2, pseudogene 1 [Source:MGI Symbol;Acc:MGI:1321403]	Prdx2-ps1	processed_pseudogene	179.462	0.116448	0.161206	0.722357	0.409466	0.994059
697	ENSMUSG00000100222	proteasome (prosome, macropain) subunit, beta type 6, pseudogene 2 [Source:MGI Symbol;Acc:MGI:109264]	Psmb6-ps2	processed_pseudogene	6.45661	0.496661	0.687228	0.722702	0.409242	0.994056
698	ENSMUSG00000050840	cadherin 20 [Source:MGI Symbol;Acc:MGI:1346069]	Cdh20	protein_coding	493.511	0.0699478	0.121674	0.574878	0.511545	0.995239
699	ENSMUSG00000047496	ring finger protein 152 [Source:MGI Symbol;Acc:MGI:2443787]	Rnf152	protein_coding	655.497	-0.198385	0.116399	-1.70436	0.0516373	0.954754
700	ENSMUSG00000097482	predicted gene, 17634 [Source:MGI Symbol;Acc:MGI:4937268]	Gm17634	lncRNA	18.7029	-0.236151	0.367457	-0.642661	0.463051	0.994743
701	ENSMUSG00000067017	capping protein (actin filament) muscle Z-line, alpha 1, pseudogene 1 [Source:MGI Symbol;Acc:MGI:106236]	Capza1-ps1	pseudogene	635.351	-0.055655	0.0670974	-0.829466	0.343568	0.992928
702	ENSMUSG00000056536	phosphatidylinositol glycan anchor biosynthesis, class N [Source:MGI Symbol;Acc:MGI:1351629]	Pign	protein_coding	570.744	-0.0953329	0.103923	-0.917344	0.294877	0.99177
703	ENSMUSG00000101219	predicted gene, 20302 [Source:MGI Symbol;Acc:MGI:5012487]	Gm20302	processed_pseudogene	71.1076	0.140779	0.277917	0.506551	0.562986	0.995672
704	ENSMUSG00000026319	RAB11 binding and LisH domain, coiled-coil and HEAT repeat containing [Source:MGI Symbol;Acc:MGI:1922832]	Relch	protein_coding	2603.78	-0.0971901	0.0746034	-1.30276	0.136864	0.982434
705	ENSMUSG00000101330	predicted gene 10193 [Source:MGI Symbol;Acc:MGI:3708520]	Gm10193	processed_pseudogene	167.397	-0.162622	0.143587	-1.13257	0.195927	0.987664
706	ENSMUSG00000026321	tumor necrosis factor receptor superfamily, member 11a, NFKB activator [Source:MGI Symbol;Acc:MGI:1314891]	Tnfrsf11a	protein_coding	247.933	0.00555562	0.109168	0.0508907	0.953661	0.997441
707	ENSMUSG00000099843	predicted gene 7160 [Source:MGI Symbol;Acc:MGI:3646078]	Gm7160	lncRNA	59.7395	-0.143058	0.202152	-0.707674	0.419051	0.994194
708	ENSMUSG00000038866	zinc finger, CCHC domain containing 2 [Source:MGI Symbol;Acc:MGI:2444114]	Zcchc2	protein_coding	1216.74	0.00286156	0.0651016	0.0439554	0.95997	0.997457
709	ENSMUSG00000097612	predicted gene, 26509 [Source:MGI Symbol;Acc:MGI:5477003]	Gm26509	processed_pseudogene	7.15182	-0.460159	0.56096	-0.820307	0.348923	0.993036
710	ENSMUSG00000101583	predicted gene, 20753 [Source:MGI Symbol;Acc:MGI:5434109]	Gm20753	lncRNA	9.71891	-0.12401	0.473226	-0.262053	0.764765	0.99681
711	ENSMUSG00000044340	PH domain and leucine rich repeat protein phosphatase 1 [Source:MGI Symbol;Acc:MGI:2138327]	Phlpp1	protein_coding	2785.32	-0.0356613	0.0452199	-0.78862	0.367855	0.993392
712	ENSMUSG00000057329	B cell leukemia/lymphoma 2 [Source:MGI Symbol;Acc:MGI:88138]	Bcl2	protein_coding	623.886	-0.0962725	0.105895	-0.909127	0.299223	0.991888
713	ENSMUSG00000009905	3-ketodihydrosphingosine reductase [Source:MGI Symbol;Acc:MGI:1918000]	Kdsr	protein_coding	1055.91	-0.0204982	0.0653212	-0.313806	0.720101	0.996613
714	ENSMUSG00000009907	vacuolar protein sorting 4B [Source:MGI Symbol;Acc:MGI:1100499]	Vps4b	protein_coding	1557.25	0.00360098	0.0576793	0.062431	0.943169	0.997412
715	ENSMUSG00000062345	serine (or cysteine) peptidase inhibitor, clade B, member 2 [Source:MGI Symbol;Acc:MGI:97609]	Serpinb2	protein_coding	0.235697	0	4.46527	0	1	0.997559
716	ENSMUSG00000026315	serine (or cysteine) peptidase inhibitor, clade B, member 8 [Source:MGI Symbol;Acc:MGI:894657]	Serpinb8	protein_coding	576.016	-0.250346	0.133362	-1.8772	0.0320722	0.92911
717	ENSMUSG00000100025	predicted gene 8141 [Source:MGI Symbol;Acc:MGI:3647473]	Gm8141	processed_pseudogene	137.145	-0.168691	0.148976	-1.13234	0.196018	0.98767
718	ENSMUSG00000026312	cadherin 7, type 2 [Source:MGI Symbol;Acc:MGI:2442792]	Cdh7	protein_coding	836.234	-0.00677356	0.101592	-0.066674	0.939314	0.997402
719	ENSMUSG00000047216	cadherin 19, type 2 [Source:MGI Symbol;Acc:MGI:3588198]	Cdh19	protein_coding	221.275	-0.0352594	0.158144	-0.222958	0.799041	0.996947
720	ENSMUSG00000102788	predicted gene, 38255 [Source:MGI Symbol;Acc:MGI:5611483]	Gm38255	TEC	6.15943	-0.124915	0.601719	-0.207598	0.812619	0.996998
721	ENSMUSG00000100555	predicted gene 8173 [Source:MGI Symbol;Acc:MGI:3648321]	Gm8173	processed_pseudogene	8.53005	0.132546	0.509041	0.260384	0.766219	0.996816
722	ENSMUSG00000038702	dermatan sulfate epimerase-like [Source:MGI Symbol;Acc:MGI:2442948]	Dsel	protein_coding	824.248	-0.0501354	0.104394	-0.48025	0.58343	0.995823
723	ENSMUSG00000101875	predicted gene 6028 [Source:MGI Symbol;Acc:MGI:3648170]	Gm6028	processed_pseudogene	98.2634	0.291489	0.238821	1.22054	0.163412	0.985246
724	ENSMUSG00000101054	predicted gene, 18406 [Source:MGI Symbol;Acc:MGI:5010591]	Gm18406	processed_pseudogene	10.4595	-0.429524	0.51475	-0.834432	0.340687	0.992868
725	ENSMUSG00000100515	predicted gene, 17916 [Source:MGI Symbol;Acc:MGI:5010101]	Gm17916	transcribed_processed_pseudogene	22.2289	-0.13656	0.355174	-0.384488	0.660637	0.99631
726	ENSMUSG00000070695	contactin associated protein-like 5A [Source:MGI Symbol;Acc:MGI:3643623]	Cntnap5a	protein_coding	1258.79	-0.0478864	0.118968	-0.402516	0.64579	0.996225
727	ENSMUSG00000026374	translin [Source:MGI Symbol;Acc:MGI:109263]	Tsn	protein_coding	2691.81	-0.046936	0.0425213	-1.10382	0.207519	0.988345
728	ENSMUSG00000026377	nucleolar protein interacting with the FHA domain of MKI67 [Source:MGI Symbol;Acc:MGI:1915199]	Nifk	protein_coding	565.991	-0.00382345	0.0760235	-0.050293	0.954204	0.997442
729	ENSMUSG00000064302	CLIP associating protein 1 [Source:MGI Symbol;Acc:MGI:1923957]	Clasp1	protein_coding	4550.1	-0.060527	0.0560873	-1.07916	0.217854	0.988892
730	ENSMUSG00000026380	transcription factor CP2-like 1 [Source:MGI Symbol;Acc:MGI:2444691]	Tfcp2l1	protein_coding	370.016	-0.0674113	0.151291	-0.445575	0.610902	0.99601
731	ENSMUSG00000048402	GLI-Kruppel family member GLI2 [Source:MGI Symbol;Acc:MGI:95728]	Gli2	protein_coding	145.174	0.0127323	0.159204	0.0799747	0.927238	0.997368
732	ENSMUSG00000101179	predicted gene 29455 [Source:MGI Symbol;Acc:MGI:5580161]	Gm29455	lncRNA	1.99345	-0.730531	1.15863	-0.63051	0.471551	0.994837
733	ENSMUSG00000037035	inhibin beta-B [Source:MGI Symbol;Acc:MGI:96571]	Inhbb	protein_coding	242.042	0.0614337	0.12606	0.487337	0.577887	0.995783
734	ENSMUSG00000004451	v-ral simian leukemia viral oncogene B [Source:MGI Symbol;Acc:MGI:1927244]	Ralb	protein_coding	458.97	0.127674	0.0936571	1.3632	0.119567	0.979944
735	ENSMUSG00000098447	predicted gene 27184 [Source:MGI Symbol;Acc:MGI:5521027]	Gm27184	lncRNA	6.18641	0.244423	0.612044	0.399355	0.648383	0.99624
736	ENSMUSG00000098923	transmembrane protein 185B [Source:MGI Symbol;Acc:MGI:1917634]	Tmem185b	protein_coding	379.079	0.00797082	0.0846899	0.0941177	0.914416	0.997331
737	ENSMUSG00000026383	erythrocyte membrane protein band 4.1 like 5 [Source:MGI Symbol;Acc:MGI:103006]	Epb41l5	protein_coding	260.51	0.129501	0.110233	1.17479	0.179772	0.986571
738	ENSMUSG00000026384	protein tyrosine phosphatase, non-receptor type 4 [Source:MGI Symbol;Acc:MGI:1099792]	Ptpn4	protein_coding	3863.67	-0.0442431	0.116884	-0.378523	0.66558	0.996337
739	ENSMUSG00000091876	predicted gene 3851 [Source:MGI Symbol;Acc:MGI:3782023]	Gm3851	processed_pseudogene	226.477	0.0137518	0.131333	0.104709	0.904829	0.997303
740	ENSMUSG00000036975	transmembrane protein 177 [Source:MGI Symbol;Acc:MGI:1913593]	Tmem177	protein_coding	307.103	0.00280536	0.102121	0.0274709	0.974976	0.997496
741	ENSMUSG00000036962	cilia and flagella associated protein 221 [Source:MGI Symbol;Acc:MGI:2684947]	Cfap221	protein_coding	4.58655	-0.58489	0.721394	-0.810779	0.35455	0.993145
742	ENSMUSG00000026387	secretin receptor [Source:MGI Symbol;Acc:MGI:2441720]	Sctr	protein_coding	17.1931	0.176795	0.375652	0.470637	0.590989	0.995876
743	ENSMUSG00000050777	transmembrane protein 37 [Source:MGI Symbol;Acc:MGI:2157899]	Tmem37	protein_coding	19.8433	0.288808	0.372717	0.774873	0.376264	0.993538
744	ENSMUSG00000026385	diazepam binding inhibitor [Source:MGI Symbol;Acc:MGI:94865]	Dbi	protein_coding	1550.06	0.0728435	0.089965	0.809687	0.355198	0.993158
745	ENSMUSG00000026388	RIKEN cDNA 3110009E18 gene [Source:MGI Symbol;Acc:MGI:1920353]	3110009E18Rik	protein_coding	25.0648	-0.211825	0.298638	-0.709303	0.417981	0.99418
746	ENSMUSG00000026389	STEAP family member 3 [Source:MGI Symbol;Acc:MGI:1915678]	Steap3	protein_coding	194.371	0.352548	0.121356	2.90506	0.000909286	0.285198
747	ENSMUSG00000036907	complement component 1, q subcomponent-like 2 [Source:MGI Symbol;Acc:MGI:3032521]	C1ql2	protein_coding	14.7257	-0.190255	0.461501	-0.412252	0.637829	0.996178
748	ENSMUSG00000097881	cerebellum expressed regulatory RNA [Source:MGI Symbol;Acc:MGI:2685664]	Celrr	lncRNA	53.7884	0.289808	0.218246	1.3279	0.129449	0.981447
749	ENSMUSG00000003721	insulin induced gene 2 [Source:MGI Symbol;Acc:MGI:1920249]	Insig2	protein_coding	1347.41	0.054707	0.0525314	1.04142	0.234378	0.989667
750	ENSMUSG00000104253	predicted gene, 37174 [Source:MGI Symbol;Acc:MGI:5610402]	Gm37174	TEC	40.3541	0.0362558	0.265361	0.136628	0.876024	0.997214
751	ENSMUSG00000026339	coiled-coil domain containing 93 [Source:MGI Symbol;Acc:MGI:1918079]	Ccdc93	protein_coding	1213.31	0.0613721	0.0725243	0.846229	0.333905	0.992725
752	ENSMUSG00000050534	5-hydroxytryptamine (serotonin) receptor 5B [Source:MGI Symbol;Acc:MGI:96284]	Htr5b	protein_coding	23.3711	-0.235974	0.387879	-0.60837	0.487258	0.995003
753	ENSMUSG00000001674	DEAD box helicase 18 [Source:MGI Symbol;Acc:MGI:1914192]	Ddx18	protein_coding	528.575	0.00162309	0.0753976	0.021527	0.980389	0.99751
754	ENSMUSG00000100405	predicted gene 28911 [Source:MGI Symbol;Acc:MGI:5579617]	Gm28911	processed_pseudogene	18.409	0.500453	0.368952	1.35642	0.121419	0.980244
755	ENSMUSG00000036815	dipeptidylpeptidase 10 [Source:MGI Symbol;Acc:MGI:2442409]	Dpp10	protein_coding	6805.53	-0.0720609	0.0643837	-1.11924	0.201241	0.987986
756	ENSMUSG00000102801	predicted gene, 37478 [Source:MGI Symbol;Acc:MGI:5610706]	Gm37478	TEC	76.329	-0.197262	0.243018	-0.811717	0.353993	0.993135
757	ENSMUSG00000026341	ARP3 actin-related protein 3 [Source:MGI Symbol;Acc:MGI:1921367]	Actr3	protein_coding	5499.75	-0.0597583	0.0478204	-1.24964	0.153603	0.984319
758	ENSMUSG00000026342	solute carrier family 35, member F5 [Source:MGI Symbol;Acc:MGI:1921400]	Slc35f5	protein_coding	679.355	-0.00963294	0.0756265	-0.127375	0.884359	0.997241
759	ENSMUSG00000026344	Ly6/Plaur domain containing 1 [Source:MGI Symbol;Acc:MGI:1919835]	Lypd1	protein_coding	1799.3	-0.120767	0.126364	-0.955703	0.275148	0.991185
760	ENSMUSG00000049690	NCK-associated protein 5 [Source:MGI Symbol;Acc:MGI:2686394]	Nckap5	protein_coding	150.008	0.0975227	0.14978	0.651105	0.457195	0.994676
761	ENSMUSG00000036155	mannoside acetylglucosaminyltransferase 5 [Source:MGI Symbol;Acc:MGI:894701]	Mgat5	protein_coding	4058.98	-0.0364103	0.0641217	-0.567832	0.516735	0.995287
762	ENSMUSG00000099471	predicted gene 8451 [Source:MGI Symbol;Acc:MGI:3644810]	Gm8451	processed_pseudogene	729.299	-0.00164817	0.101409	-0.0162527	0.985193	0.997522
763	ENSMUSG00000026347	transmembrane protein 163 [Source:MGI Symbol;Acc:MGI:1919410]	Tmem163	protein_coding	363.912	0.0271935	0.0862383	0.31533	0.718799	0.996607
764	ENSMUSG00000026348	amino carboxymuconate semialdehyde decarboxylase [Source:MGI Symbol;Acc:MGI:2386323]	Acmsd	protein_coding	5.10587	-0.907286	0.669312	-1.35555	0.121657	0.980282
765	ENSMUSG00000102014	RIKEN cDNA 2900009J06 gene [Source:MGI Symbol;Acc:MGI:1920137]	2900009J06Rik	lncRNA	14.6239	-0.0712303	0.41901	-0.169997	0.846087	0.997116
766	ENSMUSG00000026349	cyclin T2 [Source:MGI Symbol;Acc:MGI:1920199]	Ccnt2	protein_coding	2920.75	0.00318893	0.091024	0.0350339	0.96809	0.997479
767	ENSMUSG00000051590	mitogen-activated protein kinase kinase kinase 19 [Source:MGI Symbol;Acc:MGI:1203481]	Map3k19	protein_coding	115.385	0.0361005	0.142695	0.25299	0.772673	0.996843
768	ENSMUSG00000036104	RAB3 GTPase activating protein subunit 1 [Source:MGI Symbol;Acc:MGI:2445001]	Rab3gap1	protein_coding	3354.93	-0.0611543	0.0493333	-1.23962	0.15693	0.984646
769	ENSMUSG00000036086	zinc finger, RAN-binding domain containing 3 [Source:MGI Symbol;Acc:MGI:1918362]	Zranb3	protein_coding	265.096	-0.0401002	0.0955559	-0.419651	0.631807	0.996142
770	ENSMUSG00000099760	predicted gene 28800 [Source:MGI Symbol;Acc:MGI:5579506]	Gm28800	lncRNA	93.1389	0.335906	0.189079	1.77654	0.0425025	0.945559
771	ENSMUSG00000104164	predicted gene, 38248 [Source:MGI Symbol;Acc:MGI:5611476]	Gm38248	TEC	27.3568	-0.259742	0.307641	-0.844305	0.335005	0.992748
772	ENSMUSG00000058603	ribosomal protein L28, pseudogene 1 [Source:MGI Symbol;Acc:MGI:3705349]	Rpl28-ps1	processed_pseudogene	1695.15	0.0353169	0.086892	0.406446	0.642572	0.996206
773	ENSMUSG00000056211	R3H domain containing 1 [Source:MGI Symbol;Acc:MGI:2448514]	R3hdm1	protein_coding	12426.7	0.0634028	0.0989023	0.641064	0.464163	0.994756
774	ENSMUSG00000103497	predicted gene, 37407 [Source:MGI Symbol;Acc:MGI:5610635]	Gm37407	TEC	10.8441	0.269432	0.433918	0.620928	0.478314	0.99491
775	ENSMUSG00000065520	microRNA 128-1 [Source:MGI Symbol;Acc:MGI:2676813]	Mir128-1	miRNA	10.9329	-0.237017	0.546345	-0.433823	0.620341	0.996071
776	ENSMUSG00000026353	UBX domain protein 4 [Source:MGI Symbol;Acc:MGI:1915062]	Ubxn4	protein_coding	1931.11	-0.0276097	0.0534321	-0.516725	0.555171	0.995612
777	ENSMUSG00000026354	lactase [Source:MGI Symbol;Acc:MGI:104576]	Lct	protein_coding	40.3956	0.146726	0.27297	0.537515	0.539367	0.995484
778	ENSMUSG00000026355	minichromosome maintenance complex component 6 [Source:MGI Symbol;Acc:MGI:1298227]	Mcm6	protein_coding	214.226	0.0499143	0.114526	0.435835	0.618721	0.996061
779	ENSMUSG00000026356	aspartyl-tRNA synthetase [Source:MGI Symbol;Acc:MGI:2442544]	Dars	protein_coding	1366.99	-0.00825528	0.0675518	-0.122207	0.889021	0.997255
780	ENSMUSG00000100078	predicted gene 6170 [Source:MGI Symbol;Acc:MGI:3643368]	Gm6170	processed_pseudogene	2981.18	0.0222178	0.0629912	0.352713	0.687131	0.996451
781	ENSMUSG00000045382	chemokine (C-X-C motif) receptor 4 [Source:MGI Symbol;Acc:MGI:109563]	Cxcr4	protein_coding	22.0934	-0.187259	0.363583	-0.515036	0.556464	0.995622
782	ENSMUSG00000042581	thrombospondin, type I, domain containing 7B [Source:MGI Symbol;Acc:MGI:2443925]	Thsd7b	protein_coding	123.71	-0.217924	0.215625	-1.01067	0.248482	0.990248
783	ENSMUSG00000089648	predicted pseudogene 15790 [Source:MGI Symbol;Acc:MGI:3783232]	Gm15790	processed_pseudogene	32.0592	-0.102617	0.268026	-0.382862	0.661983	0.996317
784	ENSMUSG00000094122	ribosomal protein L31, pseudogene 9 [Source:MGI Symbol;Acc:MGI:3704195]	Rpl31-ps9	processed_pseudogene	2029.92	-0.00159477	0.064604	-0.0246853	0.977513	0.997503
785	ENSMUSG00000086825	predicted gene 15675 [Source:MGI Symbol;Acc:MGI:3783117]	Gm15675	lncRNA	19.6536	-0.163992	0.338134	-0.484992	0.579719	0.995797
786	ENSMUSG00000026399	CD55 molecule, decay accelerating factor for complement [Source:MGI Symbol;Acc:MGI:104850]	Cd55	protein_coding	207.229	-0.199169	0.128958	-1.54445	0.0778065	0.969508
787	ENSMUSG00000085526	predicted gene 16083 [Source:MGI Symbol;Acc:MGI:3802163]	Gm16083	lncRNA	24.895	-0.249196	0.306548	-0.81291	0.353286	0.993121
788	ENSMUSG00000026405	complement component 4 binding protein [Source:MGI Symbol;Acc:MGI:88229]	C4bp	protein_coding	1.78616	-0.0943903	1.13722	-0.0830007	0.924493	0.99736
789	ENSMUSG00000026409	6-phosphofructo-2-kinase/fructose-2,6-biphosphatase 2 [Source:MGI Symbol;Acc:MGI:107815]	Pfkfb2	protein_coding	1071.78	0.0142407	0.0671299	0.212137	0.808601	0.996983
790	ENSMUSG00000046404	YOD1 deubiquitinase [Source:MGI Symbol;Acc:MGI:2442596]	Yod1	protein_coding	479.579	-0.0856968	0.103563	-0.827482	0.344724	0.992951
791	ENSMUSG00000042510	expressed sequence AA986860 [Source:MGI Symbol;Acc:MGI:2138143]	AA986860	protein_coding	70.1861	-0.123798	0.193257	-0.640587	0.464496	0.994759
792	ENSMUSG00000016528	MAP kinase-activated protein kinase 2 [Source:MGI Symbol;Acc:MGI:109298]	Mapkapk2	protein_coding	1066.15	0.00541366	0.0713024	0.0759253	0.930913	0.997378
793	ENSMUSG00000016526	dual-specificity tyrosine-(Y)-phosphorylation regulated kinase 3 [Source:MGI Symbol;Acc:MGI:1330300]	Dyrk3	protein_coding	340.663	0.0218062	0.115205	0.189282	0.828883	0.997056
794	ENSMUSG00000026427	eukaryotic translation initiation factor 2D [Source:MGI Symbol;Acc:MGI:109342]	Eif2d	protein_coding	1078.62	0.0103796	0.0545972	0.190113	0.828144	0.997054
795	ENSMUSG00000026430	Ras association (RalGDS/AF-6) domain family member 5 [Source:MGI Symbol;Acc:MGI:1926375]	Rassf5	protein_coding	1036.94	-0.0190061	0.0752477	-0.252581	0.77303	0.996844
796	ENSMUSG00000042349	inhibitor of kappaB kinase epsilon [Source:MGI Symbol;Acc:MGI:1929612]	Ikbke	protein_coding	45.4567	0.383095	0.237771	1.61119	0.0658025	0.964145
797	ENSMUSG00000026425	SLIT-ROBO Rho GTPase activating protein 2 [Source:MGI Symbol;Acc:MGI:109605]	Srgap2	protein_coding	3107.01	-0.093969	0.0596519	-1.57529	0.0720555	0.967154
798	ENSMUSG00000055184	family with sequence similarity 72, member A [Source:MGI Symbol;Acc:MGI:1919669]	Fam72a	protein_coding	36.0109	0.0963148	0.250883	0.383903	0.661121	0.996312
799	ENSMUSG00000026432	arginine vasopressin receptor 1B [Source:MGI Symbol;Acc:MGI:1347010]	Avpr1b	protein_coding	0.53407	-1.91069	2.60633	-0.733097	0.402537	0.993958
800	ENSMUSG00000052688	RAB7B, member RAS oncogene family [Source:MGI Symbol;Acc:MGI:2442295]	Rab7b	protein_coding	30.5166	0.0317555	0.291711	0.108859	0.901076	0.997292
801	ENSMUSG00000042251	peptidase M20 domain containing 1 [Source:MGI Symbol;Acc:MGI:2442939]	Pm20d1	protein_coding	59.7875	-0.259079	0.202381	-1.28015	0.143808	0.983268
802	ENSMUSG00000013275	solute carrier family 41, member 1 [Source:MGI Symbol;Acc:MGI:2444823]	Slc41a1	protein_coding	1864.73	-0.0438664	0.0660731	-0.663907	0.448396	0.994572
803	ENSMUSG00000026433	RAB29, member RAS oncogene family [Source:MGI Symbol;Acc:MGI:2385107]	Rab29	protein_coding	72.9786	0.158499	0.183799	0.862348	0.324779	0.992522
804	ENSMUSG00000026434	nuclear casein kinase and cyclin-dependent kinase substrate 1 [Source:MGI Symbol;Acc:MGI:1934811]	Nucks1	protein_coding	3666.34	-0.082634	0.0729696	-1.13244	0.195977	0.987667
805	ENSMUSG00000026435	solute carrier family 45, member 3 [Source:MGI Symbol;Acc:MGI:1922082]	Slc45a3	protein_coding	8.70104	-0.388043	0.499845	-0.776326	0.37537	0.993523
806	ENSMUSG00000026436	ELK4, member of ETS oncogene family [Source:MGI Symbol;Acc:MGI:102853]	Elk4	protein_coding	852.668	-0.102666	0.0798081	-1.28641	0.141858	0.983042
807	ENSMUSG00000059149	major facilitator superfamily domain containing 4A [Source:MGI Symbol;Acc:MGI:2442786]	Mfsd4a	protein_coding	1810.51	-0.065565	0.0626572	-1.04641	0.232143	0.989569
808	ENSMUSG00000103966	predicted gene, 37120 [Source:MGI Symbol;Acc:MGI:5610348]	Gm37120	TEC	10.3747	-0.18542	0.464629	-0.399072	0.648616	0.996241
809	ENSMUSG00000026437	cyclin-dependent kinase 18 [Source:MGI Symbol;Acc:MGI:97518]	Cdk18	protein_coding	1681.65	0.0347133	0.0874123	0.397121	0.650218	0.996251
810	ENSMUSG00000079330	LEM domain containing 1 [Source:MGI Symbol;Acc:MGI:1922403]	Lemd1	protein_coding	568.226	0.139268	0.126984	1.09674	0.210451	0.988506
811	ENSMUSG00000089808	predicted pseudogene 7241 [Source:MGI Symbol;Acc:MGI:3646637]	Gm7241	processed_pseudogene	15.259	0.170739	0.390055	0.43773	0.617195	0.996051
812	ENSMUSG00000042115	kelch domain containing 8A [Source:MGI Symbol;Acc:MGI:2442630]	Klhdc8a	protein_coding	655.226	0.0749409	0.107657	0.696109	0.426694	0.994298
813	ENSMUSG00000009772	NUAK family, SNF1-like kinase, 2 [Source:MGI Symbol;Acc:MGI:1921387]	Nuak2	protein_coding	22.8137	0.253182	0.334979	0.755816	0.388116	0.993734
814	ENSMUSG00000042066	transmembrane and coiled-coil domains 2 [Source:MGI Symbol;Acc:MGI:1916125]	Tmcc2	protein_coding	5991.98	0.094299	0.0455677	2.06943	0.0181275	0.881063
815	ENSMUSG00000042046	dual serine/threonine and tyrosine protein kinase [Source:MGI Symbol;Acc:MGI:1925064]	Dstyk	protein_coding	2196.63	-0.0350965	0.0635489	-0.552275	0.528286	0.995389
816	ENSMUSG00000097760	RIKEN cDNA 6030442K20 gene [Source:MGI Symbol;Acc:MGI:1925126]	6030442K20Rik	lncRNA	23.2652	-0.457391	0.317115	-1.44235	0.0995646	0.976012
817	ENSMUSG00000026439	retinoblastoma binding protein 5, histone lysine methyltransferase complex subunit [Source:MGI Symbol;Acc:MGI:1918367]	Rbbp5	protein_coding	1623.38	-0.0310384	0.0495385	-0.626551	0.474339	0.994868
818	ENSMUSG00000048174	transmembrane protein 81 [Source:MGI Symbol;Acc:MGI:1921876]	Tmem81	protein_coding	113.986	0.103578	0.166566	0.621843	0.477667	0.994903
819	ENSMUSG00000053024	contactin 2 [Source:MGI Symbol;Acc:MGI:104518]	Cntn2	protein_coding	3385.65	0.00896165	0.111889	0.0800943	0.92713	0.997368
820	ENSMUSG00000026442	neurofascin [Source:MGI Symbol;Acc:MGI:104753]	Nfasc	protein_coding	10447.8	-0.0779556	0.0604861	-1.28882	0.141114	0.982954
821	ENSMUSG00000026443	leucine rich repeat protein 2, neuronal [Source:MGI Symbol;Acc:MGI:106037]	Lrrn2	protein_coding	3555.35	-0.082842	0.0650501	-1.27351	0.145897	0.983504
822	ENSMUSG00000054387	transformed mouse 3T3 cell double minute 4 [Source:MGI Symbol;Acc:MGI:107934]	Mdm4	protein_coding	2819.24	-0.0360248	0.0819831	-0.439417	0.61584	0.996042
823	ENSMUSG00000100228	predicted gene 29257 [Source:MGI Symbol;Acc:MGI:5579963]	Gm29257	processed_pseudogene	260.029	0.131141	0.11875	1.10435	0.207302	0.988333
824	ENSMUSG00000026447	phosphatidylinositol-4-phosphate 3-kinase catalytic subunit type 2 beta [Source:MGI Symbol;Acc:MGI:2685045]	Pik3c2b	protein_coding	510.014	-0.0970414	0.10176	-0.953629	0.276191	0.991218
825	ENSMUSG00000046062	protein phosphatase 1, regulatory subunit 15B [Source:MGI Symbol;Acc:MGI:2444211]	Ppp1r15b	protein_coding	1604.95	-0.0441528	0.067561	-0.653525	0.455524	0.994657
826	ENSMUSG00000041757	pleckstrin homology domain containing, family A member 6 [Source:MGI Symbol;Acc:MGI:2388662]	Plekha6	protein_coding	5001.61	-0.0157423	0.0683425	-0.230344	0.792534	0.996922
827	ENSMUSG00000101693	predicted gene, 19461 [Source:MGI Symbol;Acc:MGI:5011646]	Gm19461	lncRNA	13.3777	-0.37559	0.463314	-0.810659	0.354621	0.993147
828	ENSMUSG00000070644	ethanolamine kinase 2 [Source:MGI Symbol;Acc:MGI:2443760]	Etnk2	protein_coding	498.274	0.115602	0.0966315	1.19632	0.171928	0.985967
829	ENSMUSG00000070643	SRY (sex determining region Y)-box 13 [Source:MGI Symbol;Acc:MGI:98361]	Sox13	protein_coding	251.368	0.185089	0.112342	1.64755	0.0599336	0.960772
830	ENSMUSG00000090553	small nuclear ribonucleoprotein E [Source:MGI Symbol;Acc:MGI:98346]	Snrpe	protein_coding	416.079	0.0830953	0.0973041	0.853975	0.329498	0.992628
831	ENSMUSG00000102976	zinc finger CCCH type containing 11A [Source:MGI Symbol;Acc:MGI:1917829]	Zc3h11a	protein_coding	331.361	-0.0808488	0.121771	-0.663944	0.448371	0.994572
832	ENSMUSG00000094410	predicted gene, 38394 [Source:MGI Symbol;Acc:MGI:5614057]	Gm38394	protein_coding	144.124	0.00436816	0.176298	0.0247772	0.977429	0.997503
833	ENSMUSG00000051998	lymphocyte transmembrane adaptor 1 [Source:MGI Symbol;Acc:MGI:2443362]	Lax1	protein_coding	11.7727	0.148417	0.470417	0.3155	0.718654	0.996606
834	ENSMUSG00000026463	ATPase, Ca++ transporting, plasma membrane 4 [Source:MGI Symbol;Acc:MGI:88111]	Atp2b4	protein_coding	14583	-0.125212	0.113601	-1.1022	0.208187	0.988382
835	ENSMUSG00000010311	opticin [Source:MGI Symbol;Acc:MGI:2151113]	Optc	protein_coding	15.5299	-0.0544115	0.409532	-0.132863	0.879415	0.997225
836	ENSMUSG00000041577	proline arginine-rich end leucine-rich repeat [Source:MGI Symbol;Acc:MGI:2151110]	Prelp	protein_coding	394.437	0.140745	0.161431	0.871856	0.319472	0.992398
837	ENSMUSG00000041559	fibromodulin [Source:MGI Symbol;Acc:MGI:1328364]	Fmod	protein_coding	318.175	0.590192	0.499196	1.18229	0.177013	0.986364
838	ENSMUSG00000020423	BTG anti-proliferation factor 2 [Source:MGI Symbol;Acc:MGI:108384]	Btg2	protein_coding	340.589	0.511834	0.171508	2.98432	0.000655155	0.231038
839	ENSMUSG00000073559	predicted gene 8618 [Source:MGI Symbol;Acc:MGI:3647540]	Gm8618	processed_pseudogene	63.5593	-0.147701	0.214629	-0.688171	0.431986	0.994367
840	ENSMUSG00000026450	chitinase 1 (chitotriosidase) [Source:MGI Symbol;Acc:MGI:1919134]	Chit1	protein_coding	2.26651	-1.02413	0.979699	-1.04535	0.232615	0.98959
841	ENSMUSG00000064246	chitinase-like 1 [Source:MGI Symbol;Acc:MGI:1340899]	Chil1	protein_coding	259.296	-0.0336326	0.128549	-0.261633	0.765131	0.996812
842	ENSMUSG00000042451	myosin binding protein H [Source:MGI Symbol;Acc:MGI:1858196]	Mybph	protein_coding	4.84963	-1.48014	0.706099	-2.09622	0.0166837	0.872087
843	ENSMUSG00000042429	adenosine A1 receptor [Source:MGI Symbol;Acc:MGI:99401]	Adora1	protein_coding	6112.84	-0.0348871	0.0719969	-0.484564	0.580053	0.995799
844	ENSMUSG00000026458	protein tyrosine phosphatase, receptor type, f polypeptide (PTPRF), interacting protein (liprin), alpha 4 [Source:MGI Symbol;Acc:MGI:1915757]	Ppfia4	protein_coding	1761.8	0.00550468	0.0551489	0.0998148	0.909258	0.997316
845	ENSMUSG00000042305	transmembrane protein 183A [Source:MGI Symbol;Acc:MGI:1914729]	Tmem183a	protein_coding	1977.89	-0.00331821	0.0671558	-0.0494106	0.955007	0.997444
846	ENSMUSG00000026456	cytochrome b5 reductase 1 [Source:MGI Symbol;Acc:MGI:1919267]	Cyb5r1	protein_coding	533.427	0.10221	0.0966234	1.05782	0.227089	0.989339
847	ENSMUSG00000026457	adiponectin receptor 1 [Source:MGI Symbol;Acc:MGI:1919924]	Adipor1	protein_coding	1959.22	-0.0118586	0.0449725	-0.263685	0.763344	0.996805
848	ENSMUSG00000102722	predicted gene, 37935 [Source:MGI Symbol;Acc:MGI:5611163]	Gm37935	TEC	9.01916	-0.554035	0.492714	-1.12446	0.19915	0.987862
849	ENSMUSG00000026455	kelch-like 12 [Source:MGI Symbol;Acc:MGI:2385619]	Klhl12	protein_coding	1485.4	-0.0456874	0.0594013	-0.769131	0.379811	0.993598
850	ENSMUSG00000042229	RAB interacting factor [Source:MGI Symbol;Acc:MGI:2138605]	Rabif	protein_coding	965.089	0.00734425	0.063417	0.115809	0.894796	0.997273
851	ENSMUSG00000096712	predicted gene 15454 [Source:MGI Symbol;Acc:MGI:3644262]	Gm15454	processed_pseudogene	243.54	0.00367787	0.169914	0.0216455	0.980281	0.99751
852	ENSMUSG00000042207	lysine (K)-specific demethylase 5B [Source:MGI Symbol;Acc:MGI:1922855]	Kdm5b	protein_coding	2177.65	-0.0877906	0.0719242	-1.2206	0.16339	0.985244
853	ENSMUSG00000026452	synaptotagmin II [Source:MGI Symbol;Acc:MGI:99666]	Syt2	protein_coding	927.181	0.0131312	0.312575	0.0420098	0.96174	0.997462
854	ENSMUSG00000073557	protein phosphatase 1, regulatory subunit 12B [Source:MGI Symbol;Acc:MGI:1916417]	Ppp1r12b	protein_coding	5536.42	-0.0932847	0.0699092	-1.33437	0.127591	0.981182
855	ENSMUSG00000026429	ubiquitin-conjugating enzyme E2T [Source:MGI Symbol;Acc:MGI:1914446]	Ube2t	protein_coding	30.8976	0.113326	0.270139	0.419511	0.631921	0.996142
856	ENSMUSG00000042793	leucine-rich repeat-containing G protein-coupled receptor 6 [Source:MGI Symbol;Acc:MGI:2441805]	Lgr6	protein_coding	145.845	0.134224	0.149646	0.896945	0.305745	0.99206
857	ENSMUSG00000097993	protein tyrosine phosphatase, receptor type, V [Source:MGI Symbol;Acc:MGI:108027]	Ptprv	polymorphic_pseudogene	18.4769	-0.391171	0.425212	-0.919941	0.293512	0.991732
858	ENSMUSG00000097988	predicted gene 10535 [Source:MGI Symbol;Acc:MGI:3642442]	Gm10535	lncRNA	0.4935	-0.49254	2.63944	-0.186607	0.831264	0.997065
859	ENSMUSG00000031506	protein tyrosine phosphatase, non-receptor type 7 [Source:MGI Symbol;Acc:MGI:2156893]	Ptpn7	protein_coding	2.24106	1.95214	1.36503	1.4301	0.102473	0.976677
860	ENSMUSG00000026426	ADP-ribosylation factor-like 8A [Source:MGI Symbol;Acc:MGI:1915974]	Arl8a	protein_coding	5613.84	-0.00590724	0.049933	-0.118303	0.892544	0.997266
861	ENSMUSG00000085311	predicted gene 15445 [Source:MGI Symbol;Acc:MGI:3707341]	Gm15445	lncRNA	13.9399	0.430973	0.424276	1.01578	0.246094	0.990154
862	ENSMUSG00000026424	G protein-coupled receptor 37-like 1 [Source:MGI Symbol;Acc:MGI:1928503]	Gpr37l1	protein_coding	4546.34	0.126376	0.0719253	1.75705	0.0448232	0.948232
863	ENSMUSG00000079139	predicted gene 4204 [Source:MGI Symbol;Acc:MGI:3782381]	Gm4204	processed_pseudogene	2529.15	-0.00358367	0.0446386	-0.0802819	0.926959	0.997367
864	ENSMUSG00000097680	predicted gene, 26642 [Source:MGI Symbol;Acc:MGI:5477136]	Gm26642	lncRNA	33.4283	-0.233939	0.267609	-0.874184	0.318182	0.992368
865	ENSMUSG00000041926	arginyl aminopeptidase (aminopeptidase B) [Source:MGI Symbol;Acc:MGI:2384902]	Rnpep	protein_coding	1071.52	0.0500389	0.065312	0.766152	0.38166	0.993629
866	ENSMUSG00000062580	translocase of inner mitochondrial membrane 17a [Source:MGI Symbol;Acc:MGI:1343131]	Timm17a	protein_coding	1982.5	-0.0629373	0.0483824	-1.30083	0.137445	0.982507
867	ENSMUSG00000048096	leiomodin 1 (smooth muscle) [Source:MGI Symbol;Acc:MGI:2135671]	Lmod1	protein_coding	55.7291	0.0255849	0.246599	0.103751	0.905696	0.997305
868	ENSMUSG00000041889	shisa family member 4 [Source:MGI Symbol;Acc:MGI:1924802]	Shisa4	protein_coding	5247.07	-0.0128522	0.0755007	-0.170226	0.845882	0.997115
869	ENSMUSG00000041879	importin 9 [Source:MGI Symbol;Acc:MGI:1918944]	Ipo9	protein_coding	6542.78	-0.0621216	0.0425756	-1.45909	0.0956965	0.975066
870	ENSMUSG00000009418	neuron navigator 1 [Source:MGI Symbol;Acc:MGI:2183683]	Nav1	protein_coding	4838.93	-0.0842711	0.0895104	-0.941467	0.282362	0.991408
871	ENSMUSG00000054412	predicted gene 4793 [Source:MGI Symbol;Acc:MGI:3646955]	Gm4793	lncRNA	53.9001	-0.211125	0.207778	-1.01611	0.245943	0.990148
872	ENSMUSG00000026421	cysteine and glycine-rich protein 1 [Source:MGI Symbol;Acc:MGI:88549]	Csrp1	protein_coding	4406.01	0.101542	0.0955508	1.0627	0.224954	0.989239
873	ENSMUSG00000041801	pleckstrin homology like domain, family A, member 3 [Source:MGI Symbol;Acc:MGI:1351485]	Phlda3	protein_coding	701.701	0.0713471	0.0844815	0.844529	0.334876	0.992746
874	ENSMUSG00000026418	troponin I, skeletal, slow 1 [Source:MGI Symbol;Acc:MGI:105073]	Tnni1	protein_coding	61.9106	0.244902	0.278689	0.878764	0.315654	0.992307
875	ENSMUSG00000041782	ladinin [Source:MGI Symbol;Acc:MGI:109343]	Lad1	protein_coding	47.8688	0.158608	0.220669	0.718757	0.411804	0.994093
876	ENSMUSG00000026414	troponin T2, cardiac [Source:MGI Symbol;Acc:MGI:104597]	Tnnt2	protein_coding	380.197	0.0463844	0.120174	0.385977	0.659406	0.996303
877	ENSMUSG00000101482	predicted gene 28883 [Source:MGI Symbol;Acc:MGI:5579589]	Gm28883	processed_pseudogene	8.23658	0.916938	0.547534	1.67467	0.0558445	0.95802
878	ENSMUSG00000051985	immunoglobulin-like and fibronectin type III domain containing 1 [Source:MGI Symbol;Acc:MGI:3045352]	Igfn1	protein_coding	1192.65	0.153899	0.215957	0.712635	0.415798	0.994149
879	ENSMUSG00000026411	transmembrane protein 9 [Source:MGI Symbol;Acc:MGI:1913491]	Tmem9	protein_coding	1623.32	-0.0219063	0.0719724	-0.304371	0.728178	0.996651
880	ENSMUSG00000097918	achaete-scute family bHLH transcription factor 5 [Source:MGI Symbol;Acc:MGI:2685043]	Ascl5	protein_coding	15.046	0.103218	0.37304	0.276694	0.752043	0.996757
881	ENSMUSG00000026407	calcium channel, voltage-dependent, L type, alpha 1S subunit [Source:MGI Symbol;Acc:MGI:88294]	Cacna1s	protein_coding	12.9203	-0.0315751	0.480275	-0.0657437	0.940159	0.997404
882	ENSMUSG00000086264	predicted gene 15850 [Source:MGI Symbol;Acc:MGI:3801986]	Gm15850	lncRNA	14.6583	0.174532	0.431173	0.404785	0.643931	0.996214
883	ENSMUSG00000041642	kinesin family member 21B [Source:MGI Symbol;Acc:MGI:109234]	Kif21b	protein_coding	4680.5	-0.0154401	0.049931	-0.309229	0.724015	0.996632
884	ENSMUSG00000087230	maestro heat-like repeat family member 3 [Source:MGI Symbol;Acc:MGI:1923672]	Mroh3	protein_coding	9.83856	-0.165266	0.466986	-0.353899	0.686136	0.996446
885	ENSMUSG00000041605	innate immunity activator [Source:MGI Symbol;Acc:MGI:1921579]	Inava	protein_coding	78.3344	0.114471	0.196723	0.581887	0.506411	0.995191
886	ENSMUSG00000097433	predicted gene, 26781 [Source:MGI Symbol;Acc:MGI:5477275]	Gm26781	lncRNA	147.461	7.04e-05	0.137438	0.000512403	0.999533	0.997558
887	ENSMUSG00000052759	G protein-coupled receptor 25 [Source:MGI Symbol;Acc:MGI:2686146]	Gpr25	protein_coding	37.395	0.281341	0.267599	1.05135	0.229943	0.98947
888	ENSMUSG00000041570	calmodulin regulated spectrin-associated protein family, member 2 [Source:MGI Symbol;Acc:MGI:1922434]	Camsap2	protein_coding	6420.6	-0.10966	0.0639764	-1.71407	0.0503197	0.953625
889	ENSMUSG00000097403	RIKEN cDNA 9230116N13 gene [Source:MGI Symbol;Acc:MGI:2443255]	9230116N13Rik	lncRNA	13.0113	0.0743084	0.566662	0.131134	0.880972	0.99723
890	ENSMUSG00000026404	DEAD box helicase 59 [Source:MGI Symbol;Acc:MGI:1915247]	Ddx59	protein_coding	202.245	-0.0781777	0.135956	-0.575024	0.511438	0.995238
891	ENSMUSG00000041498	kinesin family member 14 [Source:MGI Symbol;Acc:MGI:1098226]	Kif14	protein_coding	13.1972	0.205006	0.451823	0.453732	0.604388	0.995967
892	ENSMUSG00000101413	predicted gene 29485 [Source:MGI Symbol;Acc:MGI:5580191]	Gm29485	processed_pseudogene	10.3888	0.170194	0.463446	0.367236	0.674972	0.996388
893	ENSMUSG00000041483	zinc finger protein 281 [Source:MGI Symbol;Acc:MGI:3029290]	Zfp281	protein_coding	1491.8	-0.0947874	0.0695224	-1.36341	0.119511	0.979935
894	ENSMUSG00000097113	predicted gene, 19705 [Source:MGI Symbol;Acc:MGI:5011890]	Gm19705	lncRNA	30.3921	0.0581031	0.27811	0.208922	0.811446	0.996993
895	ENSMUSG00000104360	macrophage migration inhibitory factor, pseudogene 1 [Source:MGI Symbol;Acc:MGI:103175]	Mif-ps1	processed_pseudogene	26.2363	-0.150565	0.288721	-0.52149	0.551529	0.995583
896	ENSMUSG00000103953	predicted gene, 29718 [Source:MGI Symbol;Acc:MGI:5588877]	Gm29718	processed_pseudogene	12.2208	-0.183159	0.460407	-0.39782	0.649644	0.996247
897	ENSMUSG00000098243	predicted gene 4258 [Source:MGI Symbol;Acc:MGI:3782435]	Gm4258	lncRNA	9.51205	-0.207649	0.484465	-0.428615	0.624544	0.996097
898	ENSMUSG00000098206	Mir181a-1 and Mir181b-1 host gene [Source:MGI Symbol;Acc:MGI:2443823]	Mir181a-1hg	lncRNA	19.5172	0.814883	0.348475	2.33842	0.00758145	0.755988
899	ENSMUSG00000026395	protein tyrosine phosphatase, receptor type, C [Source:MGI Symbol;Acc:MGI:97810]	Ptprc	protein_coding	106.404	0.0995763	0.186008	0.535332	0.541016	0.995497
900	ENSMUSG00000026393	NIMA (never in mitosis gene a)-related expressed kinase 7 [Source:MGI Symbol;Acc:MGI:1890645]	Nek7	protein_coding	1452.29	0.00353428	0.0710532	0.0497413	0.954706	0.997443
901	ENSMUSG00000019230	LIM homeobox protein 9 [Source:MGI Symbol;Acc:MGI:1316721]	Lhx9	protein_coding	7.1208	0.0696475	0.762036	0.0913966	0.916882	0.997338
902	ENSMUSG00000079283	RIKEN cDNA 2310009B15 gene [Source:MGI Symbol;Acc:MGI:1916799]	2310009B15Rik	protein_coding	170.487	0.0278292	0.140878	0.197541	0.82154	0.99703
903	ENSMUSG00000056268	DENN/MADD domain containing 1B [Source:MGI Symbol;Acc:MGI:2447812]	Dennd1b	protein_coding	364.749	-0.0518961	0.121824	-0.425994	0.626664	0.99611
904	ENSMUSG00000063681	crumbs family member 1, photoreceptor morphogenesis associated [Source:MGI Symbol;Acc:MGI:2136343]	Crb1	protein_coding	40.2084	-0.295632	0.303093	-0.975384	0.265384	0.990863
905	ENSMUSG00000033964	zinc finger and BTB domain containing 41 [Source:MGI Symbol;Acc:MGI:2444487]	Zbtb41	protein_coding	779.159	0.0785755	0.105211	0.746838	0.393777	0.993824
906	ENSMUSG00000033952	abnormal spindle microtubule assembly [Source:MGI Symbol;Acc:MGI:1334448]	Aspm	protein_coding	15.893	-0.0905773	0.393943	-0.229925	0.792903	0.996923
907	ENSMUSG00000070594	complement factor H-related 4 [Source:MGI Symbol;Acc:MGI:3646434]	Cfhr4	protein_coding	14.2757	0.319108	0.49166	0.649043	0.458621	0.994693
908	ENSMUSG00000033898	complement factor H-related 2 [Source:MGI Symbol;Acc:MGI:3611575]	Cfhr2	protein_coding	19.7166	0.240156	0.389374	0.616774	0.481263	0.994941
909	ENSMUSG00000089991	predicted gene 16332 [Source:MGI Symbol;Acc:MGI:3840155]	Gm16332	unprocessed_pseudogene	69.581	0.235041	0.234706	1.00142	0.252835	0.990414
910	ENSMUSG00000104496	predicted gene 5837 [Source:MGI Symbol;Acc:MGI:3648028]	Gm5837	processed_pseudogene	234.076	0.201766	0.119371	1.69024	0.0536041	0.956342
911	ENSMUSG00000026365	complement component factor h [Source:MGI Symbol;Acc:MGI:88385]	Cfh	protein_coding	735.734	0.275983	0.159469	1.73063	0.0481378	0.951624
912	ENSMUSG00000052726	potassium channel, subfamily T, member 2 [Source:MGI Symbol;Acc:MGI:3036273]	Kcnt2	protein_coding	1348.99	-0.113222	0.100854	-1.12263	0.199881	0.987905
913	ENSMUSG00000102740	predicted gene, 37599 [Source:MGI Symbol;Acc:MGI:5610827]	Gm37599	TEC	13.4201	0.444227	0.40255	1.10353	0.207638	0.988352
914	ENSMUSG00000101795	predicted gene 5835 [Source:MGI Symbol;Acc:MGI:3643957]	Gm5835	processed_pseudogene	310.964	-0.00677828	0.109262	-0.0620367	0.943527	0.997413
915	ENSMUSG00000026361	cell division cycle 73, Paf1/RNA polymerase II complex component [Source:MGI Symbol;Acc:MGI:2384876]	Cdc73	protein_coding	1486.8	-0.054015	0.101299	-0.53322	0.542613	0.99551
916	ENSMUSG00000033849	UDP-Gal:betaGlcNAc beta 1,3-galactosyltransferase, polypeptide 2 [Source:MGI Symbol;Acc:MGI:1349461]	B3galt2	protein_coding	1991.71	-0.234524	0.112895	-2.07737	0.0176886	0.87847
917	ENSMUSG00000089640	predicted gene 6397 [Source:MGI Symbol;Acc:MGI:3648542]	Gm6397	processed_pseudogene	129.549	-0.0816867	0.166172	-0.49158	0.574581	0.995759
918	ENSMUSG00000018196	glutaredoxin 2 (thioltransferase) [Source:MGI Symbol;Acc:MGI:1916617]	Glrx2	protein_coding	2245.88	0.00526338	0.0477539	0.110219	0.899847	0.997288
919	ENSMUSG00000018199	Ro60, Y RNA binding protein [Source:MGI Symbol;Acc:MGI:106652]	Ro60	protein_coding	1870.4	-0.0580466	0.102156	-0.568214	0.516452	0.995284
920	ENSMUSG00000018189	ubiquitin carboxyl-terminal esterase L5 [Source:MGI Symbol;Acc:MGI:1914848]	Uchl5	protein_coding	1027.34	0.0206235	0.0586449	0.351668	0.68801	0.996456
921	ENSMUSG00000100455	predicted gene 29170 [Source:MGI Symbol;Acc:MGI:5579876]	Gm29170	lncRNA	293.221	0.146257	0.112074	1.305	0.136189	0.982349
922	ENSMUSG00000026360	regulator of G-protein signaling 2 [Source:MGI Symbol;Acc:MGI:1098271]	Rgs2	protein_coding	1542.35	0.129144	0.107715	1.19893	0.170992	0.985891
923	ENSMUSG00000051079	regulator of G-protein signaling 13 [Source:MGI Symbol;Acc:MGI:2180585]	Rgs13	protein_coding	15.042	0.239059	0.524995	0.455355	0.603096	0.995959
924	ENSMUSG00000100441	predicted gene 7266 [Source:MGI Symbol;Acc:MGI:3648608]	Gm7266	processed_pseudogene	12.9244	-0.269221	0.43309	-0.621629	0.477818	0.994905
925	ENSMUSG00000099964	predicted gene 29514 [Source:MGI Symbol;Acc:MGI:5580220]	Gm29514	lncRNA	64.0755	0.0997189	0.196095	0.508525	0.561465	0.995661
926	ENSMUSG00000090323	predicted gene 5263 [Source:MGI Symbol;Acc:MGI:3647343]	Gm5263	processed_pseudogene	13.3592	0.178554	0.459124	0.388902	0.65699	0.996289
927	ENSMUSG00000035131	bone morphogenetic protein/retinoic acid inducible neural specific 3 [Source:MGI Symbol;Acc:MGI:2443035]	Brinp3	protein_coding	453.911	0.0546405	0.104653	0.522112	0.551054	0.995579
928	ENSMUSG00000080078	predicted gene 15583 [Source:MGI Symbol;Acc:MGI:3783031]	Gm15583	processed_pseudogene	241.919	-0.142431	0.113531	-1.25456	0.15199	0.984155
929	ENSMUSG00000082588	predicted gene 15443 [Source:MGI Symbol;Acc:MGI:3642525]	Gm15443	processed_pseudogene	12.4103	0.0156601	0.397171	0.0394291	0.964089	0.997468
930	ENSMUSG00000056220	phospholipase A2, group IVA (cytosolic, calcium-dependent) [Source:MGI Symbol;Acc:MGI:1195256]	Pla2g4a	protein_coding	78.7861	-0.0870073	0.18752	-0.46399	0.596241	0.995913
931	ENSMUSG00000097028	prostaglandin-endoperoxide synthase 2, opposite strand [Source:MGI Symbol;Acc:MGI:2443180]	Ptgs2os	lncRNA	48.3407	0.0199915	0.218758	0.0913865	0.916891	0.997338
932	ENSMUSG00000032487	prostaglandin-endoperoxide synthase 2 [Source:MGI Symbol;Acc:MGI:97798]	Ptgs2	protein_coding	547.491	0.0960258	0.111442	0.861666	0.325162	0.99253
933	ENSMUSG00000099875	RNA binding motif (RNP1, RRM) protein 3 [Source:MGI Symbol;Acc:MGI:3642874]	Rbm3-ps	processed_pseudogene	492.233	-0.0820344	0.131072	-0.625874	0.474817	0.994873
934	ENSMUSG00000100690	predicted gene 4322 [Source:MGI Symbol;Acc:MGI:3782503]	Gm4322	processed_pseudogene	86.2748	0.144907	0.178092	0.813666	0.352839	0.993112
935	ENSMUSG00000006010	odr4 GPCR localization factor homolog [Source:MGI Symbol;Acc:MGI:2385108]	Odr4	protein_coding	1361.46	-0.0176149	0.05612	-0.313879	0.720039	0.996613
936	ENSMUSG00000006005	translocated promoter region, nuclear basket protein [Source:MGI Symbol;Acc:MGI:1922066]	Tpr	protein_coding	3833.37	-0.0851797	0.0810783	-1.05059	0.230284	0.989485
937	ENSMUSG00000006014	proteoglycan 4 (megakaryocyte stimulating factor, articular superficial zone protein) [Source:MGI Symbol;Acc:MGI:1891344]	Prg4	protein_coding	187.052	0.771206	0.556293	1.38633	0.113421	0.97888
938	ENSMUSG00000066842	hemicentin 1 [Source:MGI Symbol;Acc:MGI:2685047]	Hmcn1	protein_coding	201.016	-0.180146	0.313473	-0.574678	0.511693	0.99524
939	ENSMUSG00000102628	predicted gene, 37671 [Source:MGI Symbol;Acc:MGI:5610899]	Gm37671	TEC	28.108	-0.722761	0.309181	-2.33766	0.00760107	0.756465
940	ENSMUSG00000100954	predicted gene 10138 [Source:MGI Symbol;Acc:MGI:3708522]	Gm10138	lncRNA	51.8543	0.0519393	0.216749	0.239629	0.784374	0.99689
941	ENSMUSG00000023150	influenza virus NS1A binding protein [Source:MGI Symbol;Acc:MGI:2152389]	Ivns1abp	protein_coding	4378.69	-0.0215622	0.0535245	-0.402847	0.645518	0.996223
942	ENSMUSG00000052748	SWT1 RNA endoribonuclease homolog (S. cerevisiae) [Source:MGI Symbol;Acc:MGI:1914125]	Swt1	protein_coding	219.421	-0.230466	0.112759	-2.04388	0.0196044	0.889029
943	ENSMUSG00000053286	tRNA methyltransferase 1 like [Source:MGI Symbol;Acc:MGI:1916185]	Trmt1l	protein_coding	747.275	0.0302205	0.0698975	0.432355	0.621524	0.996078
944	ENSMUSG00000103928	predicted gene, 37893 [Source:MGI Symbol;Acc:MGI:5611121]	Gm37893	TEC	85.8528	-0.0338048	0.193965	-0.174283	0.842257	0.997103
945	ENSMUSG00000026484	ring finger protein 2 [Source:MGI Symbol;Acc:MGI:1101759]	Rnf2	protein_coding	806.838	-0.109042	0.0749523	-1.45482	0.0966713	0.975312
946	ENSMUSG00000100551	predicted gene, 19503 [Source:MGI Symbol;Acc:MGI:5011688]	Gm19503	processed_pseudogene	44.0828	0.218268	0.234989	0.928843	0.288866	0.9916
947	ENSMUSG00000026483	niban apoptosis regulator 1 [Source:MGI Symbol;Acc:MGI:2137237]	Niban1	protein_coding	122.513	-0.0842128	0.178557	-0.47163	0.590205	0.995871
948	ENSMUSG00000100594	RIKEN cDNA 2810414N06 gene [Source:MGI Symbol;Acc:MGI:1919065]	2810414N06Rik	lncRNA	46.3242	-0.0810036	0.236109	-0.343077	0.695245	0.996493
949	ENSMUSG00000043019	ER degradation enhancer, mannosidase alpha-like 3 [Source:MGI Symbol;Acc:MGI:1914217]	Edem3	protein_coding	1798.03	-0.0183073	0.0837431	-0.218612	0.802877	0.996961
950	ENSMUSG00000032666	RIKEN cDNA 1700025G04 gene [Source:MGI Symbol;Acc:MGI:1916649]	1700025G04Rik	protein_coding	4177.37	-0.0668253	0.06271	-1.06563	0.22368	0.989178
951	ENSMUSG00000014980	tRNA splicing endonuclease subunit 15 [Source:MGI Symbol;Acc:MGI:1913887]	Tsen15	protein_coding	551.105	0.0750302	0.076971	0.974786	0.265677	0.990873
952	ENSMUSG00000032649	collagen beta(1-O)galactosyltransferase 2 [Source:MGI Symbol;Acc:MGI:2138232]	Colgalt2	protein_coding	329.691	0.0888848	0.118719	0.748701	0.392598	0.993806
953	ENSMUSG00000026482	ral guanine nucleotide dissociation stimulator,-like 1 [Source:MGI Symbol;Acc:MGI:107484]	Rgl1	protein_coding	4472.54	0.0281315	0.0424876	0.662111	0.449624	0.994587
954	ENSMUSG00000080950	predicted gene 7278 [Source:MGI Symbol;Acc:MGI:3645261]	Gm7278	processed_pseudogene	51.9911	-0.181352	0.21915	-0.827525	0.344699	0.992951
955	ENSMUSG00000008475	actin related protein 2/3 complex, subunit 5 [Source:MGI Symbol;Acc:MGI:1915021]	Arpc5	protein_coding	2095.02	-0.0167461	0.0687402	-0.243614	0.780879	0.996876
956	ENSMUSG00000026480	neutrophil cytosolic factor 2 [Source:MGI Symbol;Acc:MGI:97284]	Ncf2	protein_coding	110.59	0.252767	0.169248	1.49347	0.0881307	0.972984
957	ENSMUSG00000042772	Smg-7 homolog, nonsense mediated mRNA decay factor (C. elegans) [Source:MGI Symbol;Acc:MGI:2682334]	Smg7	protein_coding	3704.54	-0.0495078	0.0694669	-0.712682	0.415767	0.994149
958	ENSMUSG00000042751	nicotinamide nucleotide adenylyltransferase 2 [Source:MGI Symbol;Acc:MGI:2444155]	Nmnat2	protein_coding	6316.37	-0.0648421	0.0491276	-1.31987	0.131781	0.981769
959	ENSMUSG00000026479	laminin, gamma 2 [Source:MGI Symbol;Acc:MGI:99913]	Lamc2	protein_coding	713.729	0.0610637	0.114	0.535649	0.540777	0.995495
960	ENSMUSG00000026478	laminin, gamma 1 [Source:MGI Symbol;Acc:MGI:99914]	Lamc1	protein_coding	1116.14	-0.0209947	0.0862015	-0.243554	0.780931	0.996876
961	ENSMUSG00000073538	Riken cDNA E330020D12 gene [Source:MGI Symbol;Acc:MGI:3761270]	E330020D12Rik	lncRNA	4.30832	0.018491	0.746004	0.0247867	0.97742	0.997503
962	ENSMUSG00000042708	Shc SH2-domain binding protein 1-like [Source:MGI Symbol;Acc:MGI:1919086]	Shcbp1l	protein_coding	60.3824	-0.251213	0.204569	-1.22801	0.160848	0.985014
963	ENSMUSG00000103543	predicted gene, 37669 [Source:MGI Symbol;Acc:MGI:5610897]	Gm37669	TEC	8.38396	-0.547663	0.545244	-1.00444	0.25141	0.99036
964	ENSMUSG00000042699	DEAH (Asp-Glu-Ala-His) box polypeptide 9 [Source:MGI Symbol;Acc:MGI:108177]	Dhx9	protein_coding	4269.02	-0.105721	0.0660594	-1.6004	0.0676343	0.965082
965	ENSMUSG00000042684	N-acetylneuraminate pyruvate lyase [Source:MGI Symbol;Acc:MGI:1921341]	Npl	protein_coding	77.1088	0.0494443	0.173999	0.284164	0.745577	0.996729
966	ENSMUSG00000099858	predicted gene 6652 [Source:MGI Symbol;Acc:MGI:3647244]	Gm6652	processed_pseudogene	75.9931	-0.337586	0.170707	-1.97757	0.0239381	0.907256
967	ENSMUSG00000042671	regulator of G-protein signaling 8 [Source:MGI Symbol;Acc:MGI:108408]	Rgs8	protein_coding	3877.3	0.0374508	0.0650214	0.575977	0.510739	0.995232
968	ENSMUSG00000026475	regulator of G-protein signaling 16 [Source:MGI Symbol;Acc:MGI:108407]	Rgs16	protein_coding	243.286	0.164524	0.135429	1.21483	0.165388	0.98542
969	ENSMUSG00000066800	ribonuclease L (2', 5'-oligoisoadenylate synthetase-dependent) [Source:MGI Symbol;Acc:MGI:1098272]	Rnasel	protein_coding	599.666	-0.0831403	0.10202	-0.814942	0.352084	0.993098
970	ENSMUSG00000100183	predicted gene 28512 [Source:MGI Symbol;Acc:MGI:5579218]	Gm28512	lncRNA	37.7476	-0.226441	0.24745	-0.9151	0.296059	0.991802
971	ENSMUSG00000042641	regulator of G-protein signaling like 1 [Source:MGI Symbol;Acc:MGI:2685048]	Rgsl1	protein_coding	87.6375	0.0438023	0.167833	0.260987	0.765694	0.996814
972	ENSMUSG00000045968	transmembrane epididymal family member 2 [Source:MGI Symbol;Acc:MGI:1923273]	Teddm2	protein_coding	111.016	-0.212419	0.155002	-1.37043	0.117619	0.979619
973	ENSMUSG00000026473	glutamate-ammonia ligase (glutamine synthetase) [Source:MGI Symbol;Acc:MGI:95739]	Glul	protein_coding	40198.1	0.0636692	0.0437776	1.45438	0.0967729	0.975337
974	ENSMUSG00000100627	RIKEN cDNA A830008E24 gene [Source:MGI Symbol;Acc:MGI:3041183]	A830008E24Rik	lncRNA	7.94144	0.380071	0.543024	0.699916	0.424169	0.994264
975	ENSMUSG00000066797	zinc finger protein 648 [Source:MGI Symbol;Acc:MGI:2685049]	Zfp648	protein_coding	58.9818	-0.371205	0.231605	-1.60275	0.067231	0.96488
976	ENSMUSG00000004110	calcium channel, voltage-dependent, R type, alpha 1E subunit [Source:MGI Symbol;Acc:MGI:106217]	Cacna1e	protein_coding	12191.5	-0.226329	0.133674	-1.69315	0.0531937	0.95602
977	ENSMUSG00000056708	immediate early response 5 [Source:MGI Symbol;Acc:MGI:1337072]	Ier5	protein_coding	2501.54	0.0928593	0.0952219	0.975188	0.265479	0.990867
978	ENSMUSG00000026471	major histocompatibility complex, class I-related [Source:MGI Symbol;Acc:MGI:1195463]	Mr1	protein_coding	157.168	-0.0397647	0.127561	-0.311732	0.721874	0.996622
979	ENSMUSG00000026470	syntaxin 6 [Source:MGI Symbol;Acc:MGI:1926235]	Stx6	protein_coding	2887.66	0.0316687	0.0633515	0.499889	0.568131	0.995711
980	ENSMUSG00000104181	predicted gene 8850 [Source:MGI Symbol;Acc:MGI:3647325]	Gm8850	processed_pseudogene	8.81032	-0.789061	0.492795	-1.60119	0.0674972	0.965014
981	ENSMUSG00000033722	cDNA sequence BC034090 [Source:MGI Symbol;Acc:MGI:2672904]	BC034090	protein_coding	249.797	0.104133	0.107766	0.966293	0.269864	0.991014
982	ENSMUSG00000026469	xenotropic and polytropic retrovirus receptor 1 [Source:MGI Symbol;Acc:MGI:97932]	Xpr1	protein_coding	3659.2	-0.0777761	0.0734731	-1.05856	0.226763	0.989324
983	ENSMUSG00000073535	predicted gene 5532 [Source:MGI Symbol;Acc:MGI:3646828]	Gm5532	lncRNA	2.42966	0.635913	1.05433	0.603147	0.491004	0.995041
984	ENSMUSG00000033701	acyl-Coenzyme A binding domain containing 6 [Source:MGI Symbol;Acc:MGI:1919732]	Acbd6	protein_coding	1456.49	0.0264442	0.054848	0.482136	0.581953	0.995813
985	ENSMUSG00000033684	quiescin Q6 sulfhydryl oxidase 1 [Source:MGI Symbol;Acc:MGI:1330818]	Qsox1	protein_coding	827.274	-0.0114992	0.0652895	-0.176127	0.84061	0.997097
986	ENSMUSG00000033671	centrosomal protein 350 [Source:MGI Symbol;Acc:MGI:1921331]	Cep350	protein_coding	2055.96	-0.158181	0.10671	-1.48234	0.0905253	0.973679
987	ENSMUSG00000026466	torsin A interacting protein 1 [Source:MGI Symbol;Acc:MGI:3582693]	Tor1aip1	protein_coding	818.516	-0.0262695	0.0660405	-0.397779	0.649678	0.996248
988	ENSMUSG00000050565	torsin A interacting protein 2 [Source:MGI Symbol;Acc:MGI:3582695]	Tor1aip2	protein_coding	1303.07	0.0240147	0.0586686	0.409328	0.640216	0.996192
989	ENSMUSG00000015484	family with sequence similarity 163, member A [Source:MGI Symbol;Acc:MGI:3618859]	Fam163a	protein_coding	204.089	0.114491	0.138091	0.829098	0.343783	0.992932
990	ENSMUSG00000060985	tudor domain containing 5 [Source:MGI Symbol;Acc:MGI:2684949]	Tdrd5	protein_coding	63.9948	-0.221929	0.208914	-1.0623	0.225129	0.989247
991	ENSMUSG00000026601	axonemal dynein light chain domain containing 1 [Source:MGI Symbol;Acc:MGI:1924602]	Axdnd1	protein_coding	9.7706	-0.745451	0.516699	-1.44272	0.0994781	0.975991
992	ENSMUSG00000078193	predicted gene 2000 [Source:MGI Symbol;Acc:MGI:3780170]	Gm2000	protein_coding	911.686	0.058454	0.124887	0.468054	0.593027	0.995891
993	ENSMUSG00000026600	sterol O-acyltransferase 1 [Source:MGI Symbol;Acc:MGI:104665]	Soat1	protein_coding	858.617	-0.0876713	0.084049	-1.0431	0.233624	0.989634
994	ENSMUSG00000101523	casein kinase 2, alpha 1 polypeptide, pseudogene 3 [Source:MGI Symbol;Acc:MGI:3704198]	Csnk2a1-ps3	processed_pseudogene	1585.55	-0.0633134	0.0720716	-0.878479	0.31581	0.992311
995	ENSMUSG00000026596	v-abl Abelson murine leukemia viral oncogene 2 (arg, Abelson-related gene) [Source:MGI Symbol;Acc:MGI:87860]	Abl2	protein_coding	2794.47	-0.129492	0.0804234	-1.61013	0.0659805	0.964238
996	ENSMUSG00000060519	torsin family 3, member A [Source:MGI Symbol;Acc:MGI:1353652]	Tor3a	protein_coding	167.606	0.0209667	0.125679	0.166827	0.848922	0.997126
997	ENSMUSG00000033557	FAM20B, glycosaminoglycan xylosylkinase [Source:MGI Symbol;Acc:MGI:2443990]	Fam20b	protein_coding	3195.52	-0.0909478	0.0376897	-2.41307	0.00586201	0.705494
998	ENSMUSG00000026594	Ral GEF with PH domain and SH3 binding motif 2 [Source:MGI Symbol;Acc:MGI:1925505]	Ralgps2	protein_coding	1178.95	-0.10811	0.0889291	-1.21568	0.165092	0.985394
999	ENSMUSG00000033544	angiopoietin-like 1 [Source:MGI Symbol;Acc:MGI:1919963]	Angptl1	protein_coding	15.3724	-0.450208	0.371686	-1.21126	0.166635	0.985527
1000	ENSMUSG00000101905	RIKEN cDNA 4930439D14 gene [Source:MGI Symbol;Acc:MGI:1925417]	4930439D14Rik	lncRNA	5.36761	0.423215	0.73504	0.575772	0.510889	0.995233
1001	ENSMUSG00000070565	RAS protein activator like 2 [Source:MGI Symbol;Acc:MGI:2443881]	Rasal2	protein_coding	4560.38	-0.111021	0.0736358	-1.5077	0.0851439	0.972062
1002	ENSMUSG00000049881	RIKEN cDNA 2810025M15 gene [Source:MGI Symbol;Acc:MGI:1917203]	2810025M15Rik	transcribed_processed_pseudogene	382.653	0.0937025	0.0948139	0.988278	0.259117	0.990644
1003	ENSMUSG00000033488	crystallin zeta like 2 [Source:MGI Symbol;Acc:MGI:2448516]	Cryzl2	protein_coding	115.689	0.0602246	0.149881	0.401817	0.646363	0.996228
1004	ENSMUSG00000026589	SEC16 homolog B (S. cerevisiae) [Source:MGI Symbol;Acc:MGI:2148802]	Sec16b	protein_coding	85.5109	-0.0861715	0.222773	-0.386814	0.658714	0.996299
1005	ENSMUSG00000004031	bone morphogenic protein/retinoic acid inducible neural-specific 2 [Source:MGI Symbol;Acc:MGI:2443333]	Brinp2	protein_coding	3956.43	-0.0669936	0.0461822	-1.45064	0.097634	0.975549
1006	ENSMUSG00000026587	astrotactin 1 [Source:MGI Symbol;Acc:MGI:1098567]	Astn1	protein_coding	11147.8	-0.13901	0.0780639	-1.78072	0.0420178	0.944966
1007	ENSMUSG00000073530	pappalysin 2 [Source:MGI Symbol;Acc:MGI:3051647]	Pappa2	protein_coding	96.7887	-0.1588	0.219387	-0.723836	0.408507	0.994045
1008	ENSMUSG00000040782	COP1, E3 ubiquitin ligase [Source:MGI Symbol;Acc:MGI:1347046]	Cop1	protein_coding	1837.66	0.0197033	0.0715159	0.275509	0.75307	0.996761
1009	ENSMUSG00000015829	tenascin R [Source:MGI Symbol;Acc:MGI:99516]	Tnr	protein_coding	9071.22	-0.0702728	0.0917435	-0.76597	0.381773	0.993631
1010	ENSMUSG00000090394	RIKEN cDNA 4930523C07 gene [Source:MGI Symbol;Acc:MGI:1914897]	4930523C07Rik	protein_coding	44.0113	0.125199	0.23945	0.522862	0.550482	0.995574
1011	ENSMUSG00000026725	tenascin N [Source:MGI Symbol;Acc:MGI:2665790]	Tnn	protein_coding	23.5165	0.0517124	0.320476	0.161361	0.853815	0.997142
1012	ENSMUSG00000058267	mitochondrial ribosomal protein S14 [Source:MGI Symbol;Acc:MGI:1928141]	Mrps14	protein_coding	927.54	0.0525685	0.0809825	0.649134	0.458558	0.994692
1013	ENSMUSG00000014226	calcyclin binding protein [Source:MGI Symbol;Acc:MGI:1270839]	Cacybp	protein_coding	2086.98	0.018617	0.0581633	0.320081	0.714746	0.996588
1014	ENSMUSG00000026721	RAB GTPase activating protein 1-like [Source:MGI Symbol;Acc:MGI:1352507]	Rabgap1l	protein_coding	5262.25	-0.0874728	0.0802508	-1.08999	0.21327	0.988656
1015	ENSMUSG00000104026	predicted gene, 37212 [Source:MGI Symbol;Acc:MGI:5610440]	Gm37212	TEC	15.9856	-0.00592289	0.38616	-0.0153379	0.986027	0.997524
1016	ENSMUSG00000103632	predicted gene, 38329 [Source:MGI Symbol;Acc:MGI:5611557]	Gm38329	TEC	7.92571	-0.19296	0.5953	-0.324139	0.711291	0.996571
1017	ENSMUSG00000057499	predicted gene 6177 [Source:MGI Symbol;Acc:MGI:3643753]	Gm6177	processed_pseudogene	14.3219	-0.100817	0.479394	-0.210301	0.810225	0.996989
1018	ENSMUSG00000040423	RING CCCH (C3H) domains 1 [Source:MGI Symbol;Acc:MGI:2685397]	Rc3h1	protein_coding	1415.4	-0.151081	0.125368	-1.2051	0.168804	0.985711
1019	ENSMUSG00000043467	zinc finger and BTB domain containing 37 [Source:MGI Symbol;Acc:MGI:2444467]	Zbtb37	protein_coding	693.444	-0.0890571	0.151918	-0.586217	0.503252	0.995161
1020	ENSMUSG00000053332	growth arrest specific 5 [Source:MGI Symbol;Acc:MGI:95659]	Gas5	lncRNA	2540.05	0.0133905	0.0764767	0.175093	0.841533	0.997101
1021	ENSMUSG00000026709	aspartyl-tRNA synthetase 2 (mitochondrial) [Source:MGI Symbol;Acc:MGI:2442510]	Dars2	protein_coding	646.881	-0.103682	0.0697181	-1.48716	0.0894815	0.973381
1022	ENSMUSG00000026708	centromere protein L [Source:MGI Symbol;Acc:MGI:1917704]	Cenpl	protein_coding	34.3963	-0.0375212	0.268493	-0.139748	0.873218	0.997205
1023	ENSMUSG00000026705	kelch-like 20 [Source:MGI Symbol;Acc:MGI:2444855]	Klhl20	protein_coding	736.138	-0.113886	0.060592	-1.87956	0.0318569	0.928665
1024	ENSMUSG00000044835	ankyrin repeat domain 45 [Source:MGI Symbol;Acc:MGI:1921094]	Ankrd45	protein_coding	2298.34	-0.0129299	0.0656435	-0.196972	0.822045	0.997032
1025	ENSMUSG00000049160	testis expressed 50 [Source:MGI Symbol;Acc:MGI:1922183]	Tex50	protein_coding	30.4057	-0.170605	0.287909	-0.592564	0.498642	0.995116
1026	ENSMUSG00000102817	predicted gene 6185 [Source:MGI Symbol;Acc:MGI:3648765]	Gm6185	transcribed_unprocessed_pseudogene	7.23851	-0.790439	0.582403	-1.3572	0.121203	0.98021
1027	ENSMUSG00000026701	peroxiredoxin 6 [Source:MGI Symbol;Acc:MGI:894320]	Prdx6	protein_coding	3670.58	0.0712292	0.0658972	1.08091	0.217107	0.988854
1028	ENSMUSG00000040323	predicted pseudogene 15429 [Source:MGI Symbol;Acc:MGI:3642423]	Gm15429	processed_pseudogene	483.952	0.0831835	0.0778054	1.06912	0.222164	0.989105
1029	ENSMUSG00000040297	SUN domain containing ossification factor [Source:MGI Symbol;Acc:MGI:2138346]	Suco	protein_coding	1185.26	-0.114197	0.0754525	-1.5135	0.0839499	0.971676
1030	ENSMUSG00000026698	phosphatidylinositol glycan anchor biosynthesis, class C [Source:MGI Symbol;Acc:MGI:1914542]	Pigc	protein_coding	349.834	-0.0966955	0.0881849	-1.09651	0.210546	0.988511
1031	ENSMUSG00000040265	dynamin 3 [Source:MGI Symbol;Acc:MGI:1341299]	Dnm3	protein_coding	5564.04	-0.146758	0.0917095	-1.60025	0.0676591	0.965095
1032	ENSMUSG00000090260	RIKEN cDNA 2810442N19 gene [Source:MGI Symbol;Acc:MGI:1920003]	2810442N19Rik	lncRNA	6.9936	-0.246122	0.595003	-0.413649	0.63669	0.996171
1033	ENSMUSG00000026694	EEF1A lysine and N-terminal methyltransferase [Source:MGI Symbol;Acc:MGI:1918699]	Eef1aknmt	protein_coding	510.143	-0.125716	0.0722498	-1.74002	0.0469373	0.950448
1034	ENSMUSG00000026696	vesicle-associated membrane protein 4 [Source:MGI Symbol;Acc:MGI:1858730]	Vamp4	protein_coding	2640.5	-0.058536	0.0677375	-0.864159	0.323763	0.992498
1035	ENSMUSG00000026697	myocilin [Source:MGI Symbol;Acc:MGI:1202864]	Myoc	protein_coding	473.66	0.451394	0.284351	1.58745	0.069885	0.966169
1036	ENSMUSG00000040225	proline-rich coiled-coil 2C [Source:MGI Symbol;Acc:MGI:1913754]	Prrc2c	protein_coding	7783.4	-0.132069	0.0845184	-1.56261	0.0743769	0.968147
1037	ENSMUSG00000098259	predicted gene, 27616 [Source:MGI Symbol;Acc:MGI:5530998]	Gm27616	miRNA	12.6946	0.0194767	0.455616	0.042748	0.961069	0.99746
1038	ENSMUSG00000040181	flavin containing monooxygenase 1 [Source:MGI Symbol;Acc:MGI:1310002]	Fmo1	protein_coding	186.192	0.0509521	0.142857	0.356665	0.683815	0.996434
1039	ENSMUSG00000040170	flavin containing monooxygenase 2 [Source:MGI Symbol;Acc:MGI:1916776]	Fmo2	protein_coding	29.6151	-0.645608	0.261161	-2.47206	0.00476117	0.660516
1040	ENSMUSG00000026586	paired related homeobox 1 [Source:MGI Symbol;Acc:MGI:97712]	Prrx1	protein_coding	187.733	-0.081544	0.135517	-0.601727	0.492025	0.995051
1041	ENSMUSG00000040124	golgin, RAB6-interacting [Source:MGI Symbol;Acc:MGI:2138271]	Gorab	protein_coding	274.99	0.206605	0.0976719	2.11529	0.0157188	0.865292
1042	ENSMUSG00000102117	ribosomal protein SA, pseudogene 1 [Source:MGI Symbol;Acc:MGI:3644886]	Rpsa-ps1	processed_pseudogene	700.582	0.239967	0.0848865	2.82691	0.0012468	0.340983
1043	ENSMUSG00000040113	methyltransferase like 11B [Source:MGI Symbol;Acc:MGI:2685053]	Mettl11b	protein_coding	21.1666	-0.0813082	0.336145	-0.241884	0.782395	0.996882
1044	ENSMUSG00000026585	kinesin-associated protein 3 [Source:MGI Symbol;Acc:MGI:107566]	Kifap3	protein_coding	10070.8	-0.0993021	0.0537139	-1.84873	0.0347728	0.934253
1045	ENSMUSG00000026584	SCY1-like 3 (S. cerevisiae) [Source:MGI Symbol;Acc:MGI:1921385]	Scyl3	protein_coding	938.955	0.0227473	0.0690564	0.329401	0.706819	0.99655
1046	ENSMUSG00000041406	cDNA sequence BC055324 [Source:MGI Symbol;Acc:MGI:3590554]	BC055324	protein_coding	34.1467	-0.267616	0.274316	-0.975575	0.26529	0.99086
1047	ENSMUSG00000041396	methyltransferase like 18 [Source:MGI Symbol;Acc:MGI:1917212]	Mettl18	protein_coding	92.7891	0.0733218	0.161973	0.452679	0.605227	0.995973
1048	ENSMUSG00000026579	coagulation factor V [Source:MGI Symbol;Acc:MGI:88382]	F5	protein_coding	25.5427	-2.29872	0.67927	-3.38411	0.000111456	0.0568771
1049	ENSMUSG00000040918	solute carrier family 19 (thiamine transporter), member 2 [Source:MGI Symbol;Acc:MGI:1928761]	Slc19a2	protein_coding	561.758	-0.0308276	0.0715706	-0.43073	0.622835	0.996086
1050	ENSMUSG00000026578	coiled-coil domain containing 181 [Source:MGI Symbol;Acc:MGI:1922145]	Ccdc181	protein_coding	723.72	-0.10065	0.0706395	-1.42485	0.103741	0.976955
1051	ENSMUSG00000026577	basic leucine zipper nuclear factor 1 [Source:MGI Symbol;Acc:MGI:1201607]	Blzf1	protein_coding	620.091	0.0462739	0.0705052	0.656319	0.453599	0.994634
1052	ENSMUSG00000026575	NME/NM23 family member 7 [Source:MGI Symbol;Acc:MGI:2449121]	Nme7	protein_coding	449.239	-0.00875773	0.0784623	-0.111617	0.898583	0.997284
1053	ENSMUSG00000103493	predicted gene, 37411 [Source:MGI Symbol;Acc:MGI:5610639]	Gm37411	TEC	13.342	-0.0586665	0.432472	-0.135654	0.876901	0.997217
1054	ENSMUSG00000026576	ATPase, Na+/K+ transporting, beta 1 polypeptide [Source:MGI Symbol;Acc:MGI:88108]	Atp1b1	protein_coding	42677.4	-0.031909	0.0354797	-0.899359	0.304446	0.992026
1055	ENSMUSG00000104011	predicted gene, 32391 [Source:MGI Symbol;Acc:MGI:5591550]	Gm32391	lncRNA	57.4784	0.242838	0.213106	1.13952	0.193198	0.987492
1056	ENSMUSG00000026574	dermatopontin [Source:MGI Symbol;Acc:MGI:1928392]	Dpt	protein_coding	7.56125	0.31027	0.575125	0.539483	0.537883	0.995471
1057	ENSMUSG00000104117	predicted gene, 20743 [Source:MGI Symbol;Acc:MGI:5434099]	Gm20743	lncRNA	23.5049	-0.0593218	0.337693	-0.175668	0.84102	0.997099
1058	ENSMUSG00000103320	predicted gene, 37403 [Source:MGI Symbol;Acc:MGI:5610631]	Gm37403	TEC	7.30255	0.649222	0.630268	1.03007	0.239513	0.989886
1059	ENSMUSG00000102408	RIKEN cDNA 4930568G15 gene [Source:MGI Symbol;Acc:MGI:1923107]	4930568G15Rik	lncRNA	9.26716	-0.419956	0.504714	-0.832067	0.342057	0.992897
1060	ENSMUSG00000089967	predicted gene 16550 [Source:MGI Symbol;Acc:MGI:4414970]	Gm16550	processed_pseudogene	13.113	0.366388	0.41405	0.884889	0.312292	0.992225
1061	ENSMUSG00000040848	SFT2 domain containing 2 [Source:MGI Symbol;Acc:MGI:1917362]	Sft2d2	protein_coding	1281.46	-0.00411183	0.0635798	-0.064672	0.941132	0.997407
1062	ENSMUSG00000040843	TIP41, TOR signalling pathway regulator-like (S. cerevisiae) [Source:MGI Symbol;Acc:MGI:1915087]	Tiprl	protein_coding	1352.36	-0.0105325	0.0608783	-0.173008	0.843395	0.997107
1063	ENSMUSG00000102302	predicted gene, 38190 [Source:MGI Symbol;Acc:MGI:5611418]	Gm38190	lncRNA	86.6675	-0.0945565	0.184023	-0.51383	0.557389	0.995629
1064	ENSMUSG00000040836	G protein-coupled receptor 161 [Source:MGI Symbol;Acc:MGI:2685054]	Gpr161	protein_coding	280.662	0.145199	0.109988	1.32014	0.131703	0.981759
1065	ENSMUSG00000026571	DDB1 and CUL4 associated factor 6 [Source:MGI Symbol;Acc:MGI:1921356]	Dcaf6	protein_coding	3394.95	0.024327	0.0460214	0.528601	0.546116	0.995539
1066	ENSMUSG00000026568	mitochondrial pyruvate carrier 2 [Source:MGI Symbol;Acc:MGI:1917706]	Mpc2	protein_coding	1542.16	0.0943921	0.0811481	1.16321	0.184104	0.986882
1067	ENSMUSG00000103763	predicted gene, 37860 [Source:MGI Symbol;Acc:MGI:5611088]	Gm37860	TEC	10.386	-0.409288	0.549353	-0.745037	0.394918	0.993842
1068	ENSMUSG00000026567	adenylate cyclase 10 [Source:MGI Symbol;Acc:MGI:2660854]	Adcy10	protein_coding	51.0376	0.304941	0.242699	1.25646	0.151371	0.984091
1069	ENSMUSG00000026566	myelin protein zero-like 1 [Source:MGI Symbol;Acc:MGI:1915731]	Mpzl1	protein_coding	515.901	0.0206021	0.0826427	0.249292	0.775907	0.996856
1070	ENSMUSG00000040723	RCSD domain containing 1 [Source:MGI Symbol;Acc:MGI:2676394]	Rcsd1	protein_coding	141.283	0.074939	0.154332	0.485569	0.579268	0.995793
1071	ENSMUSG00000040713	cellular repressor of E1A-stimulated genes 1 [Source:MGI Symbol;Acc:MGI:1344382]	Creg1	protein_coding	687.432	0.0758342	0.0721358	1.05127	0.229981	0.989472
1072	ENSMUSG00000026565	POU domain, class 2, transcription factor 1 [Source:MGI Symbol;Acc:MGI:101898]	Pou2f1	protein_coding	614.027	0.0499844	0.11926	0.41912	0.632238	0.996144
1073	ENSMUSG00000026564	dual specificity phosphatase 27 (putative) [Source:MGI Symbol;Acc:MGI:2685055]	Dusp27	protein_coding	10.8722	0.0366413	0.463984	0.078971	0.928149	0.99737
1074	ENSMUSG00000040612	immunoglobulin-like domain containing receptor 2 [Source:MGI Symbol;Acc:MGI:1196370]	Ildr2	protein_coding	5659.25	-0.0334639	0.0570914	-0.586146	0.503304	0.995161
1075	ENSMUSG00000091393	RIKEN cDNA 5330438I03 gene [Source:MGI Symbol;Acc:MGI:2685831]	5330438I03Rik	lncRNA	20.4223	0.286282	0.417284	0.686059	0.4334	0.994385
1076	ENSMUSG00000103400	predicted gene 15853 [Source:MGI Symbol;Acc:MGI:3801970]	Gm15853	lncRNA	41.5583	0.228579	0.243369	0.939228	0.283508	0.991442
1077	ENSMUSG00000026563	transcriptional adaptor 1 [Source:MGI Symbol;Acc:MGI:1196415]	Tada1	protein_coding	591.635	0.033943	0.0697951	0.486324	0.578678	0.995789
1078	ENSMUSG00000040596	pogo transposable element with KRAB domain [Source:MGI Symbol;Acc:MGI:1918842]	Pogk	protein_coding	1799.23	-0.0135527	0.0686313	-0.197471	0.821601	0.99703
1079	ENSMUSG00000084093	predicted pseudogene 16418 [Source:MGI Symbol;Acc:MGI:3644548]	Gm16418	processed_pseudogene	233.997	0.236797	0.138118	1.71446	0.0502677	0.953579
1080	ENSMUSG00000086925	predicted gene 6286 [Source:MGI Symbol;Acc:MGI:3646153]	Gm6286	processed_pseudogene	321.415	-0.114688	0.100304	-1.14341	0.191683	0.987395
1081	ENSMUSG00000102548	predicted gene, 16701 [Source:MGI Symbol;Acc:MGI:4439625]	Gm16701	lncRNA	24.3719	0.170362	0.330159	0.516002	0.555724	0.995616
1082	ENSMUSG00000097823	predicted gene, 16701 [Source:MGI Symbol;Acc:MGI:4439625]	Gm16701	lncRNA	325.405	-0.101615	0.104643	-0.971059	0.267509	0.990935
1083	ENSMUSG00000060568	family with sequence similarity 78, member B [Source:MGI Symbol;Acc:MGI:2443050]	Fam78b	protein_coding	1252.59	0.0852231	0.0593192	1.43669	0.100901	0.976322
1084	ENSMUSG00000102870	predicted gene, 17868 [Source:MGI Symbol;Acc:MGI:5010053]	Gm17868	unprocessed_pseudogene	100.516	0.202291	0.153675	1.31635	0.132814	0.981908
1085	ENSMUSG00000026558	uridine-cytidine kinase 2 [Source:MGI Symbol;Acc:MGI:1931744]	Uck2	protein_coding	1189.71	-0.0774352	0.0719307	-1.07652	0.21898	0.988949
1086	ENSMUSG00000052428	transmembrane and coiled-coil domains 1 [Source:MGI Symbol;Acc:MGI:1921173]	Tmco1	protein_coding	881.179	0.0752988	0.062644	1.20201	0.169897	0.985801
1087	ENSMUSG00000026687	aldehyde dehydrogenase 9, subfamily A1 [Source:MGI Symbol;Acc:MGI:1861622]	Aldh9a1	protein_coding	808.966	0.0490427	0.0800886	0.612356	0.48441	0.994974
1088	ENSMUSG00000026688	microsomal glutathione S-transferase 3 [Source:MGI Symbol;Acc:MGI:1913697]	Mgst3	protein_coding	1635.74	-0.0226409	0.0766694	-0.295306	0.735967	0.996686
1089	ENSMUSG00000015843	retinoid X receptor gamma [Source:MGI Symbol;Acc:MGI:98216]	Rxrg	protein_coding	244.979	-0.0335497	0.286966	-0.116912	0.8938	0.99727
1090	ENSMUSG00000052534	pre B cell leukemia homeobox 1 [Source:MGI Symbol;Acc:MGI:97495]	Pbx1	protein_coding	6653.83	-0.105933	0.076881	-1.37788	0.115637	0.979277
1091	ENSMUSG00000058622	predicted pseudogene 5265 [Source:MGI Symbol;Acc:MGI:3643416]	Gm5265	processed_pseudogene	39.7764	0.0915221	0.258293	0.354334	0.68577	0.996444
1092	ENSMUSG00000026683	NUF2, NDC80 kinetochore complex component [Source:MGI Symbol;Acc:MGI:1914227]	Nuf2	protein_coding	26.7308	-0.233926	0.303785	-0.770037	0.37925	0.993589
1093	ENSMUSG00000026678	regulator of G-protein signaling 5 [Source:MGI Symbol;Acc:MGI:1098434]	Rgs5	protein_coding	2786.2	0.0684333	0.117087	0.584465	0.50453	0.995173
1094	ENSMUSG00000038530	regulator of G-protein signaling 4 [Source:MGI Symbol;Acc:MGI:108409]	Rgs4	protein_coding	14694.7	0.0654353	0.0693605	0.94341	0.28137	0.991378
1095	ENSMUSG00000070532	coiled-coil domain containing 190 [Source:MGI Symbol;Acc:MGI:1925715]	Ccdc190	protein_coding	147.496	0.25962	0.156335	1.66066	0.0579265	0.959468
1096	ENSMUSG00000026675	hydroxysteroid (17-beta) dehydrogenase 7 [Source:MGI Symbol;Acc:MGI:1330808]	Hsd17b7	protein_coding	960.506	-0.0635093	0.0661395	-0.960232	0.27288	0.991112
1097	ENSMUSG00000097503	RIKEN cDNA 3110045C21 gene [Source:MGI Symbol;Acc:MGI:1914553]	3110045C21Rik	lncRNA	24.5141	0.254616	0.35687	0.713469	0.415253	0.994142
1098	ENSMUSG00000026674	discoidin domain receptor family, member 2 [Source:MGI Symbol;Acc:MGI:1345277]	Ddr2	protein_coding	367.012	0.0569467	0.135052	0.421665	0.630172	0.996132
1099	ENSMUSG00000026670	UDP-N-acetylglucosamine pyrophosphorylase 1 [Source:MGI Symbol;Acc:MGI:1334459]	Uap1	protein_coding	1892.21	-0.0045638	0.0511781	-0.0891749	0.918895	0.997344
1100	ENSMUSG00000104266	predicted gene, 37748 [Source:MGI Symbol;Acc:MGI:5610976]	Gm37748	lncRNA	7.80505	0.124706	0.581309	0.214526	0.806487	0.996975
1101	ENSMUSG00000026667	U2AF homology motif (UHM) kinase 1 [Source:MGI Symbol;Acc:MGI:1341908]	Uhmk1	protein_coding	12471.6	-0.107835	0.0814277	-1.32431	0.130488	0.981592
1102	ENSMUSG00000096964	predicted gene 6345 [Source:MGI Symbol;Acc:MGI:3647370]	Gm6345	transcribed_unprocessed_pseudogene	10.6195	-0.513883	0.456643	-1.12535	0.198793	0.98784
1103	ENSMUSG00000102752	predicted gene 7694 [Source:MGI Symbol;Acc:MGI:3649135]	Gm7694	protein_coding	113.986	-0.0095845	0.179529	-0.0533868	0.951391	0.997434
1104	ENSMUSG00000038473	nitric oxide synthase 1 (neuronal) adaptor protein [Source:MGI Symbol;Acc:MGI:1917979]	Nos1ap	protein_coding	5062.7	-0.119723	0.0523895	-2.28524	0.00906906	0.787508
1105	ENSMUSG00000042800	spermatogenesis associated 46 [Source:MGI Symbol;Acc:MGI:1924175]	Spata46	protein_coding	9.55591	0.281002	0.567873	0.494832	0.572052	0.99574
1106	ENSMUSG00000102193	predicted gene 7299 [Source:MGI Symbol;Acc:MGI:3648716]	Gm7299	processed_pseudogene	390.168	0.048194	0.122037	0.394912	0.652035	0.996261
1107	ENSMUSG00000038463	olfactomedin-like 2B [Source:MGI Symbol;Acc:MGI:2443310]	Olfml2b	protein_coding	216.551	-0.221769	0.199041	-1.11418	0.203285	0.988105
1108	ENSMUSG00000026663	activating transcription factor 6 [Source:MGI Symbol;Acc:MGI:1926157]	Atf6	protein_coding	3992.91	-0.0897793	0.0607373	-1.47816	0.091439	0.973936
1109	ENSMUSG00000053925	predicted gene 9929 [Source:MGI Symbol;Acc:MGI:3708526]	Gm9929	lncRNA	70.9113	0.0691975	0.220184	0.31427	0.719704	0.996611
1110	ENSMUSG00000026659	dual specificity phosphatase 12 [Source:MGI Symbol;Acc:MGI:1890614]	Dusp12	protein_coding	284.351	0.0118419	0.0928758	0.127502	0.884245	0.99724
1111	ENSMUSG00000070524	Fc receptor-like B [Source:MGI Symbol;Acc:MGI:3576487]	Fcrlb	protein_coding	31.4084	0.133012	0.285167	0.466434	0.594307	0.995899
1112	ENSMUSG00000089838	predicted pseudogene 2962 [Source:MGI Symbol;Acc:MGI:3781140]	Gm2962	processed_pseudogene	204.325	0.167411	0.154145	1.08606	0.214926	0.988742
1113	ENSMUSG00000026656	Fc receptor, IgG, low affinity IIb [Source:MGI Symbol;Acc:MGI:95499]	Fcgr2b	protein_coding	120.168	0.168688	0.171406	0.984138	0.261118	0.990715
1114	ENSMUSG00000059089	Fc receptor, IgG, low affinity IV [Source:MGI Symbol;Acc:MGI:2179523]	Fcgr4	protein_coding	4.34624	0.896102	0.83817	1.06912	0.222166	0.989105
1115	ENSMUSG00000059498	Fc receptor, IgG, low affinity III [Source:MGI Symbol;Acc:MGI:95500]	Fcgr3	protein_coding	302.32	-0.0733409	0.110953	-0.661008	0.45038	0.994596
1116	ENSMUSG00000026649	cilia and flagella associated protein 126 [Source:MGI Symbol;Acc:MGI:1922722]	Cfap126	protein_coding	10.4722	-0.122341	0.49226	-0.24853	0.776573	0.996859
1117	ENSMUSG00000058076	succinate dehydrogenase complex, subunit C, integral membrane protein [Source:MGI Symbol;Acc:MGI:1913302]	Sdhc	protein_coding	1772.59	0.020082	0.073574	0.27295	0.75529	0.996771
1118	ENSMUSG00000038370	Purkinje cell protein 4-like 1 [Source:MGI Symbol;Acc:MGI:1913675]	Pcp4l1	protein_coding	1418.42	0.0117133	0.086093	0.136055	0.876541	0.997216
1119	ENSMUSG00000005677	nuclear receptor subfamily 1, group I, member 3 [Source:MGI Symbol;Acc:MGI:1346307]	Nr1i3	protein_coding	14.7658	0.130786	0.411783	0.317609	0.716854	0.996598
1120	ENSMUSG00000005674	translocase of outer mitochondrial membrane 40-like [Source:MGI Symbol;Acc:MGI:3589112]	Tomm40l	protein_coding	690.014	0.0638937	0.0701896	0.910301	0.298599	0.991871
1121	ENSMUSG00000005681	apolipoprotein A-II [Source:MGI Symbol;Acc:MGI:88050]	Apoa2	protein_coding	12.6444	0.0866166	0.429013	0.201897	0.817673	0.997016
1122	ENSMUSG00000058715	Fc receptor, IgE, high affinity I, gamma polypeptide [Source:MGI Symbol;Acc:MGI:95496]	Fcer1g	protein_coding	183.093	0.0618044	0.144394	0.428025	0.625021	0.9961
1123	ENSMUSG00000013593	NADH:ubiquinone oxidoreductase core subunit S2 [Source:MGI Symbol;Acc:MGI:2385112]	Ndufs2	protein_coding	5639.4	0.0319365	0.0683759	0.467073	0.593802	0.995896
1124	ENSMUSG00000006403	a disintegrin-like and metallopeptidase (reprolysin type) with thrombospondin type 1 motif, 4 [Source:MGI Symbol;Acc:MGI:1339949]	Adamts4	protein_coding	386.008	0.0446062	0.13994	0.318752	0.715879	0.996593
1125	ENSMUSG00000052423	UDP-Gal:betaGlcNAc beta 1,4-galactosyltransferase, polypeptide 3 [Source:MGI Symbol;Acc:MGI:1928767]	B4galt3	protein_coding	941.918	0.0454377	0.0874826	0.519391	0.553132	0.995595
1126	ENSMUSG00000062729	protoporphyrinogen oxidase [Source:MGI Symbol;Acc:MGI:104968]	Ppox	protein_coding	712.09	-0.0159068	0.130828	-0.121586	0.889581	0.997257
1127	ENSMUSG00000053483	ubiquitin specific peptidase 21 [Source:MGI Symbol;Acc:MGI:1353665]	Usp21	protein_coding	1193.08	0.0880586	0.075103	1.17251	0.180622	0.986633
1128	ENSMUSG00000062963	ubiquitin-fold modifier conjugating enzyme 1 [Source:MGI Symbol;Acc:MGI:1913405]	Ufc1	protein_coding	1432.87	0.0366543	0.0660257	0.555152	0.52614	0.995371
1129	ENSMUSG00000079137	ribosomal protein L27, pseudogene 1 [Source:MGI Symbol;Acc:MGI:3645348]	Rpl27-ps1	processed_pseudogene	355.441	0.0957402	0.122141	0.783849	0.37076	0.993443
1130	ENSMUSG00000103983	predicted gene, 20045 [Source:MGI Symbol;Acc:MGI:5012230]	Gm20045	lncRNA	177.284	-0.0788961	0.192436	-0.409986	0.639678	0.996189
1131	ENSMUSG00000013973	death effector domain-containing [Source:MGI Symbol;Acc:MGI:1333874]	Dedd	protein_coding	278.449	-0.0655377	0.0970489	-0.675307	0.440642	0.994477
1132	ENSMUSG00000013997	nitrilase 1 [Source:MGI Symbol;Acc:MGI:1350916]	Nit1	protein_coding	930.387	0.0335584	0.0650948	0.515531	0.556085	0.995619
1133	ENSMUSG00000006412	prefoldin 2 [Source:MGI Symbol;Acc:MGI:1276111]	Pfdn2	protein_coding	2081.95	-0.00845769	0.0709554	-0.119197	0.891737	0.997263
1134	ENSMUSG00000102929	predicted gene, 37154 [Source:MGI Symbol;Acc:MGI:5610382]	Gm37154	TEC	21.8562	0.0143836	0.308689	0.0465957	0.957568	0.997451
1135	ENSMUSG00000045259	kelch domain containing 9 [Source:MGI Symbol;Acc:MGI:1916124]	Klhdc9	protein_coding	163.463	-0.0205787	0.163756	-0.125666	0.8859	0.997245
1136	ENSMUSG00000006411	nectin cell adhesion molecule 4 [Source:MGI Symbol;Acc:MGI:1918990]	Nectin4	protein_coding	147.583	0.220541	0.161861	1.36254	0.119748	0.979974
1137	ENSMUSG00000048865	Rho GTPase activating protein 30 [Source:MGI Symbol;Acc:MGI:2684948]	Arhgap30	protein_coding	121.848	0.205999	0.14403	1.43025	0.102437	0.976669
1138	ENSMUSG00000026641	upstream transcription factor 1 [Source:MGI Symbol;Acc:MGI:99542]	Usf1	protein_coding	1389.84	0.0613752	0.0608474	1.00867	0.249415	0.990284
1139	ENSMUSG00000103711	thiosulfate sulfurtransferase (rhodanese)-like domain containing 1 [Source:MGI Symbol;Acc:MGI:3648482]	Tstd1	protein_coding	11.6003	0.465428	0.477937	0.973827	0.266147	0.990889
1140	ENSMUSG00000038235	F11 receptor [Source:MGI Symbol;Acc:MGI:1321398]	F11r	protein_coding	201.545	0.198438	0.114992	1.72567	0.0487833	0.952234
1141	ENSMUSG00000060244	Aly/REF export factor 2 [Source:MGI Symbol;Acc:MGI:1913144]	Alyref2	protein_coding	39.8541	0.149333	0.257461	0.580022	0.507775	0.995204
1142	ENSMUSG00000004707	lymphocyte antigen 9 [Source:MGI Symbol;Acc:MGI:96885]	Ly9	protein_coding	7.41812	-0.024126	0.707248	-0.0341125	0.968929	0.997481
1143	ENSMUSG00000015355	CD48 antigen [Source:MGI Symbol;Acc:MGI:88339]	Cd48	protein_coding	16.8804	-0.0274587	0.381434	-0.0719881	0.934487	0.997388
1144	ENSMUSG00000059058	translational machinery associated 7 homolog (S. cerevisiae), pseudogene [Source:MGI Symbol;Acc:MGI:3705453]	Tma7-ps	processed_pseudogene	362.01	0.0787462	0.121563	0.64778	0.459496	0.994703
1145	ENSMUSG00000015316	signaling lymphocytic activation molecule family member 1 [Source:MGI Symbol;Acc:MGI:1351314]	Slamf1	protein_coding	6.51132	0.139848	0.619461	0.225757	0.796573	0.996937
1146	ENSMUSG00000038147	CD84 antigen [Source:MGI Symbol;Acc:MGI:1336885]	Cd84	protein_coding	83.7199	0.108053	0.187496	0.576296	0.510504	0.995229
1147	ENSMUSG00000015314	SLAM family member 6 [Source:MGI Symbol;Acc:MGI:1353620]	Slamf6	protein_coding	8.01008	0.131771	0.600305	0.219506	0.802088	0.996958
1148	ENSMUSG00000026556	VANGL planar cell polarity 2 [Source:MGI Symbol;Acc:MGI:2135272]	Vangl2	protein_coding	399.531	0.0174536	0.101375	0.172168	0.844147	0.997109
1149	ENSMUSG00000051251	nescient helix loop helix 1 [Source:MGI Symbol;Acc:MGI:98481]	Nhlh1	protein_coding	30.2943	0.13022	0.285917	0.455448	0.603022	0.995958
1150	ENSMUSG00000003458	nicastrin [Source:MGI Symbol;Acc:MGI:1891700]	Ncstn	protein_coding	2103.95	-0.0392135	0.0605024	-0.648132	0.459252	0.9947
1151	ENSMUSG00000026553	coatomer protein complex subunit alpha [Source:MGI Symbol;Acc:MGI:1334462]	Copa	protein_coding	8471.03	-0.0557822	0.0491414	-1.13514	0.194916	0.987601
1152	ENSMUSG00000003464	peroxisomal biogenesis factor 19 [Source:MGI Symbol;Acc:MGI:1334458]	Pex19	protein_coding	2392.09	-0.0523663	0.0414209	-1.26425	0.148852	0.983826
1153	ENSMUSG00000089803	predicted gene 10171 [Source:MGI Symbol;Acc:MGI:3704203]	Gm10171	processed_pseudogene	678.928	-0.00044728	0.0876347	-0.00510391	0.99535	0.997548
1154	ENSMUSG00000026554	DDB1 and CUL4 associated factor 8 [Source:MGI Symbol;Acc:MGI:91860]	Dcaf8	protein_coding	5263.89	-0.025478	0.0309365	-0.823558	0.347017	0.992998
1155	ENSMUSG00000013698	phosphoprotein enriched in astrocytes 15A [Source:MGI Symbol;Acc:MGI:104799]	Pea15a	protein_coding	14928.4	-0.0340033	0.0856291	-0.3971	0.650236	0.996251
1156	ENSMUSG00000007122	calsequestrin 1 [Source:MGI Symbol;Acc:MGI:1309468]	Casq1	protein_coding	18.993	0.0604599	0.375649	0.160948	0.854185	0.997143
1157	ENSMUSG00000092085	predicted gene 17224 [Source:MGI Symbol;Acc:MGI:4938051]	Gm17224	lncRNA	6.99777	0.337368	0.645041	0.523017	0.550364	0.995573
1158	ENSMUSG00000007107	ATPase, Na+/K+ transporting, alpha 4 polypeptide [Source:MGI Symbol;Acc:MGI:1351335]	Atp1a4	protein_coding	43.2683	-0.259613	0.229189	-1.13275	0.195857	0.98766
1159	ENSMUSG00000038034	immunoglobulin superfamily, member 8 [Source:MGI Symbol;Acc:MGI:2154090]	Igsf8	protein_coding	6368.41	0.0551219	0.0661216	0.833644	0.341143	0.992878
1160	ENSMUSG00000007097	ATPase, Na+/K+ transporting, alpha 2 polypeptide [Source:MGI Symbol;Acc:MGI:88106]	Atp1a2	protein_coding	32407.1	0.0840722	0.0755273	1.11314	0.20371	0.98813
1161	ENSMUSG00000038026	potassium inwardly-rectifying channel, subfamily J, member 9 [Source:MGI Symbol;Acc:MGI:108007]	Kcnj9	protein_coding	6620.48	0.0301739	0.0619267	0.487251	0.577955	0.995784
1162	ENSMUSG00000102413	predicted gene, 36937 [Source:MGI Symbol;Acc:MGI:5610165]	Gm36937	lncRNA	94.8946	-0.0794908	0.181227	-0.438626	0.616475	0.996046
1163	ENSMUSG00000044708	potassium inwardly-rectifying channel, subfamily J, member 10 [Source:MGI Symbol;Acc:MGI:1194504]	Kcnj10	protein_coding	5103.38	0.166237	0.088536	1.87762	0.0320336	0.92903
1164	ENSMUSG00000050229	phosphatidylinositol glycan anchor biosynthesis, class M [Source:MGI Symbol;Acc:MGI:1914806]	Pigm	protein_coding	408.778	0.0310343	0.0863229	0.359514	0.681427	0.996422
1165	ENSMUSG00000026548	SLAM family member 9 [Source:MGI Symbol;Acc:MGI:1923692]	Slamf9	protein_coding	21.1916	0.473475	0.365442	1.29562	0.139026	0.982703
1166	ENSMUSG00000037995	immunoglobulin superfamily, member 9 [Source:MGI Symbol;Acc:MGI:2135283]	Igsf9	protein_coding	168.789	0.464601	0.203821	2.27946	0.00924571	0.790719
1167	ENSMUSG00000026547	transgelin 2 [Source:MGI Symbol;Acc:MGI:1312985]	Tagln2	protein_coding	235.321	0.179432	0.136018	1.31918	0.131984	0.981797
1168	ENSMUSG00000026546	cilia and flagella associated protein 45 [Source:MGI Symbol;Acc:MGI:1919120]	Cfap45	protein_coding	149.812	0.1138	0.137308	0.828792	0.343961	0.992936
1169	ENSMUSG00000085184	RIKEN cDNA 4933439K11 gene [Source:MGI Symbol;Acc:MGI:1918569]	4933439K11Rik	lncRNA	21.4142	-0.0228553	0.305776	-0.0747453	0.931984	0.997381
1170	ENSMUSG00000049598	V-set and immunoglobulin domain containing 8 [Source:MGI Symbol;Acc:MGI:3642995]	Vsig8	protein_coding	7.05617	-0.293803	0.598917	-0.490557	0.575377	0.995765
1171	ENSMUSG00000053318	SLAM family member 8 [Source:MGI Symbol;Acc:MGI:1921998]	Slamf8	protein_coding	7.35372	0.133605	0.608654	0.219509	0.802085	0.996958
1172	ENSMUSG00000026544	dual specificity phosphatase 23 [Source:MGI Symbol;Acc:MGI:1915690]	Dusp23	protein_coding	139.468	0.197176	0.136859	1.44072	0.0999467	0.976101
1173	ENSMUSG00000060128	predicted gene 2710 [Source:MGI Symbol;Acc:MGI:3780879]	Gm2710	processed_pseudogene	175.116	0.054984	0.144894	0.379479	0.664787	0.996332
1174	ENSMUSG00000037872	atypical chemokine receptor 1 (Duffy blood group) [Source:MGI Symbol;Acc:MGI:1097689]	Ackr1	protein_coding	1100.72	0.0360842	0.0815995	0.442211	0.613597	0.996028
1175	ENSMUSG00000005338	cell adhesion molecule 3 [Source:MGI Symbol;Acc:MGI:2137858]	Cadm3	protein_coding	18043.6	-0.00620352	0.0424237	-0.146228	0.867392	0.997187
1176	ENSMUSG00000037860	absent in melanoma 2 [Source:MGI Symbol;Acc:MGI:2686159]	Aim2	protein_coding	66.0529	-0.241417	0.192692	-1.25286	0.152545	0.984212
1177	ENSMUSG00000073490	interferon activated gene 207 [Source:MGI Symbol;Acc:MGI:2138302]	Ifi207	protein_coding	9.35229	0.0434797	0.580938	0.074844	0.931894	0.997381
1178	ENSMUSG00000073489	interferon activated gene 204 [Source:MGI Symbol;Acc:MGI:96429]	Ifi204	protein_coding	8.7845	0.403436	0.560052	0.720355	0.410765	0.994078
1179	ENSMUSG00000090222	interferon activated gene 203, pseudogene [Source:MGI Symbol;Acc:MGI:3840117]	Ifi203-ps	unprocessed_pseudogene	5.33308	-0.161999	0.705272	-0.229697	0.793103	0.996924
1180	ENSMUSG00000090272	myeloid nuclear differentiation antigen like [Source:MGI Symbol;Acc:MGI:3780953]	Mndal	protein_coding	29.4157	0.0206879	0.317929	0.0650707	0.94077	0.997406
1181	ENSMUSG00000026536	interferon activated gene 211 [Source:MGI Symbol;Acc:MGI:3041120]	Ifi211	protein_coding	5.30098	-0.204221	0.764375	-0.267173	0.760308	0.996792
1182	ENSMUSG00000039997	interferon activated gene 203 [Source:MGI Symbol;Acc:MGI:96428]	Ifi203	protein_coding	31.035	-0.119358	0.320226	-0.372731	0.670393	0.996363
1183	ENSMUSG00000054203	interferon activated gene 205 [Source:MGI Symbol;Acc:MGI:101847]	Ifi205	protein_coding	2.69312	-0.393414	1.12781	-0.348829	0.690398	0.996468
1184	ENSMUSG00000028354	formin 2 [Source:MGI Symbol;Acc:MGI:1859252]	Fmn2	protein_coding	3507.25	-0.0539062	0.0526931	-1.02302	0.242745	0.99002
1185	ENSMUSG00000050069	gremlin 2, DAN family BMP antagonist [Source:MGI Symbol;Acc:MGI:1344367]	Grem2	protein_coding	974.469	-0.0771415	0.0909436	-0.848235	0.33276	0.9927
1186	ENSMUSG00000026527	regulator of G protein signaling 7 [Source:MGI Symbol;Acc:MGI:1346089]	Rgs7	protein_coding	3034.23	0.0379488	0.0494207	0.767872	0.380592	0.993611
1187	ENSMUSG00000026526	fumarate hydratase 1 [Source:MGI Symbol;Acc:MGI:95530]	Fh1	protein_coding	2453.83	-0.002914	0.0465467	-0.0626038	0.943012	0.997412
1188	ENSMUSG00000039783	kynurenine 3-monooxygenase (kynurenine 3-hydroxylase) [Source:MGI Symbol;Acc:MGI:2138151]	Kmo	protein_coding	9.60317	0.49592	0.482288	1.02826	0.240339	0.989921
1189	ENSMUSG00000026525	opsin 3 [Source:MGI Symbol;Acc:MGI:1338022]	Opn3	protein_coding	231.679	0.0425009	0.127984	0.332081	0.704546	0.996539
1190	ENSMUSG00000078185	choroideremia-like [Source:MGI Symbol;Acc:MGI:101913]	Chml	protein_coding	717.22	-0.0642408	0.0900914	-0.713062	0.415518	0.994145
1191	ENSMUSG00000039748	exonuclease 1 [Source:MGI Symbol;Acc:MGI:1349427]	Exo1	protein_coding	29.1193	-0.377839	0.275584	-1.37105	0.117453	0.979591
1192	ENSMUSG00000055214	phospholipase D family, member 5 [Source:MGI Symbol;Acc:MGI:2442056]	Pld5	protein_coding	89.7313	-0.0791455	0.202364	-0.391105	0.655172	0.996279
1193	ENSMUSG00000078184	RNA binding motif protein 8A2 [Source:MGI Symbol;Acc:MGI:3612447]	Rbm8a2	protein_coding	12.6825	0.0892873	0.428927	0.208164	0.812117	0.996996
1194	ENSMUSG00000104157	predicted gene, 38101 [Source:MGI Symbol;Acc:MGI:5611329]	Gm38101	lncRNA	10.8213	0.661681	0.472188	1.40131	0.109575	0.978155
1195	ENSMUSG00000057335	centrosomal protein 170 [Source:MGI Symbol;Acc:MGI:1918348]	Cep170	protein_coding	3049.29	-0.110679	0.0893275	-1.23903	0.157126	0.984665
1196	ENSMUSG00000104154	predicted gene, 38104 [Source:MGI Symbol;Acc:MGI:5611332]	Gm38104	TEC	51.4437	-0.315511	0.266953	-1.1819	0.177154	0.986375
1197	ENSMUSG00000103435	predicted gene, 36992 [Source:MGI Symbol;Acc:MGI:5610220]	Gm36992	lncRNA	6.41078	-0.973275	0.574769	-1.69333	0.0531675	0.955999
1198	ENSMUSG00000026504	serologically defined colon cancer antigen 8 [Source:MGI Symbol;Acc:MGI:1924066]	Sdccag8	protein_coding	859.881	-0.0214752	0.0693824	-0.30952	0.723766	0.99663
1199	ENSMUSG00000103367	predicted gene, 38158 [Source:MGI Symbol;Acc:MGI:5611386]	Gm38158	processed_pseudogene	6.66796	0.291177	0.639144	0.455573	0.602922	0.995958
1200	ENSMUSG00000087082	predicted gene 15423 [Source:MGI Symbol;Acc:MGI:3705184]	Gm15423	lncRNA	13.5255	0.0782224	0.416552	0.187785	0.830215	0.997061
1201	ENSMUSG00000019699	thymoma viral proto-oncogene 3 [Source:MGI Symbol;Acc:MGI:1345147]	Akt3	protein_coding	5496.88	-0.104923	0.0687743	-1.52561	0.0815016	0.97085
1202	ENSMUSG00000104391	predicted gene, 37960 [Source:MGI Symbol;Acc:MGI:5611188]	Gm37960	TEC	10.5054	-0.14939	0.586147	-0.254867	0.771033	0.996836
1203	ENSMUSG00000097892	predicted gene, 26801 [Source:MGI Symbol;Acc:MGI:5477295]	Gm26801	lncRNA	18.4608	0.3241	0.381658	0.849189	0.332216	0.992688
1204	ENSMUSG00000063659	zinc finger and BTB domain containing 18 [Source:MGI Symbol;Acc:MGI:1353609]	Zbtb18	protein_coding	14461.5	-0.00414617	0.0426754	-0.0971559	0.911665	0.997323
1205	ENSMUSG00000102432	predicted gene, 29856 [Source:MGI Symbol;Acc:MGI:5589015]	Gm29856	lncRNA	5.22834	-0.192277	0.609928	-0.315245	0.718872	0.996607
1206	ENSMUSG00000015961	adenylosuccinate synthetase, non muscle [Source:MGI Symbol;Acc:MGI:87948]	Adss	protein_coding	2889.31	0.0201148	0.0459454	0.437798	0.617141	0.99605
1207	ENSMUSG00000089657	predicted gene 16585 [Source:MGI Symbol;Acc:MGI:4415005]	Gm16585	processed_pseudogene	22.1838	0.118013	0.381292	0.309507	0.723777	0.99663
1208	ENSMUSG00000102483	cation channel sperm associated auxiliary subunit epsilon 1 [Source:MGI Symbol;Acc:MGI:3647531]	Catspere1	protein_coding	9.01688	-0.0567096	0.512772	-0.110594	0.899507	0.997287
1209	ENSMUSG00000091476	cation channel sperm associated auxiliary subunit epsilon 2 [Source:MGI Symbol;Acc:MGI:5589632]	Catspere2	protein_coding	136.696	-0.312095	0.143625	-2.17298	0.0130922	0.842522
1210	ENSMUSG00000104097	predicted gene, 37313 [Source:MGI Symbol;Acc:MGI:5610541]	Gm37313	unprocessed_pseudogene	23.0275	0.0749306	0.305176	0.245532	0.779198	0.996869
1211	ENSMUSG00000102493	predicted gene 8010 [Source:MGI Symbol;Acc:MGI:3648648]	Gm8010	unprocessed_pseudogene	185.79	-0.0324598	0.121955	-0.266163	0.761187	0.996795
1212	ENSMUSG00000026502	desumoylating isopeptidase 2 [Source:MGI Symbol;Acc:MGI:1926075]	Desi2	protein_coding	719.631	-0.0653518	0.0774945	-0.843309	0.335575	0.992761
1213	ENSMUSG00000104126	predicted gene, 37486 [Source:MGI Symbol;Acc:MGI:5610714]	Gm37486	processed_pseudogene	142.003	-0.0958015	0.13125	-0.729916	0.404582	0.993988
1214	ENSMUSG00000086350	RIKEN cDNA B230369F24 gene [Source:MGI Symbol;Acc:MGI:2443392]	B230369F24Rik	lncRNA	111.6	0.0638886	0.149183	0.428258	0.624833	0.996099
1215	ENSMUSG00000026500	cytochrome c oxidase assembly protein 20 [Source:MGI Symbol;Acc:MGI:1913609]	Cox20	protein_coding	15.1293	0.188159	0.418653	0.44944	0.607812	0.99599
1216	ENSMUSG00000039630	heterogeneous nuclear ribonucleoprotein U [Source:MGI Symbol;Acc:MGI:1858195]	Hnrnpu	protein_coding	15943.8	0.00216033	0.0517395	0.0417539	0.961973	0.997463
1217	ENSMUSG00000104279	predicted gene, 38300 [Source:MGI Symbol;Acc:MGI:5611528]	Gm38300	TEC	47.5635	-0.0740868	0.212123	-0.349264	0.690032	0.996466
1218	ENSMUSG00000026495	EF-hand calcium binding domain 2 [Source:MGI Symbol;Acc:MGI:1915476]	Efcab2	protein_coding	410.107	-0.0796553	0.0852549	-0.934319	0.286032	0.991517
1219	ENSMUSG00000026494	kinesin family member 26B [Source:MGI Symbol;Acc:MGI:2447076]	Kif26b	protein_coding	799.603	0.0205537	0.153815	0.133626	0.878727	0.997223
1220	ENSMUSG00000055067	SET and MYND domain containing 3 [Source:MGI Symbol;Acc:MGI:1916976]	Smyd3	protein_coding	1698.86	-0.0898679	0.0873262	-1.02911	0.239955	0.989905
1221	ENSMUSG00000096474	predicted gene 5561 [Source:MGI Symbol;Acc:MGI:3804971]	Gm5561	processed_pseudogene	569.533	0.0794537	0.0842461	0.943115	0.281521	0.991383
1222	ENSMUSG00000026492	transcription factor B2, mitochondrial [Source:MGI Symbol;Acc:MGI:107937]	Tfb2m	protein_coding	629.944	-0.025325	0.075518	-0.335351	0.701775	0.996525
1223	ENSMUSG00000038949	consortin, connexin sorting protein [Source:MGI Symbol;Acc:MGI:2445141]	Cnst	protein_coding	1648.94	-0.0949834	0.0556114	-1.70798	0.0511419	0.954336
1224	ENSMUSG00000038936	saccharopine dehydrogenase (putative) [Source:MGI Symbol;Acc:MGI:1924486]	Sccpdh	protein_coding	3073.62	-0.0204046	0.130032	-0.156919	0.857796	0.997155
1225	ENSMUSG00000026491	AT hook containing transcription factor 1 [Source:MGI Symbol;Acc:MGI:1915033]	Ahctf1	protein_coding	1831.55	-0.062743	0.0811117	-0.773538	0.377087	0.993552
1226	ENSMUSG00000104418	predicted gene, 37070 [Source:MGI Symbol;Acc:MGI:5610298]	Gm37070	processed_pseudogene	271.821	0.238654	0.108513	2.19932	0.0120276	0.830941
1227	ENSMUSG00000026490	CDC42 binding protein kinase alpha [Source:MGI Symbol;Acc:MGI:2441841]	Cdc42bpa	protein_coding	9644.73	-0.0689649	0.0747778	-0.922264	0.292295	0.991698
1228	ENSMUSG00000103636	predicted gene, 38331 [Source:MGI Symbol;Acc:MGI:5611559]	Gm38331	TEC	7.32164	-0.0550475	0.564774	-0.0974681	0.911382	0.997322
1229	ENSMUSG00000026489	coenzyme Q8A [Source:MGI Symbol;Acc:MGI:1914676]	Coq8a	protein_coding	1195.22	0.0171062	0.0573575	0.298238	0.733444	0.996675
1230	ENSMUSG00000010609	presenilin 2 [Source:MGI Symbol;Acc:MGI:109284]	Psen2	protein_coding	543.965	-0.0918427	0.0871531	-1.05381	0.228857	0.989421
1231	ENSMUSG00000102923	predicted gene, 31728 [Source:MGI Symbol;Acc:MGI:5590887]	Gm31728	lncRNA	10.7965	0.422333	0.533006	0.79236	0.365588	0.993351
1232	ENSMUSG00000055676	predicted pseudogene 5069 [Source:MGI Symbol;Acc:MGI:3644516]	Gm5069	transcribed_processed_pseudogene	92.086	0.114869	0.169202	0.678885	0.438225	0.994447
1233	ENSMUSG00000038855	inositol 1,4,5-trisphosphate 3-kinase B [Source:MGI Symbol;Acc:MGI:109235]	Itpkb	protein_coding	948.326	-0.00828816	0.085126	-0.0973634	0.911477	0.997322
1234	ENSMUSG00000053963	mechanosensory transduction mediator [Source:MGI Symbol;Acc:MGI:2138735]	Stum	protein_coding	14668.2	-0.0588403	0.0735792	-0.799687	0.361172	0.99327
1235	ENSMUSG00000026496	poly (ADP-ribose) polymerase family, member 1 [Source:MGI Symbol;Acc:MGI:1340806]	Parp1	protein_coding	2427.28	-0.0502295	0.0498659	-1.00729	0.250065	0.990309
1236	ENSMUSG00000058729	lin-9 homolog (C. elegans) [Source:MGI Symbol;Acc:MGI:1919818]	Lin9	protein_coding	113.724	6.61e-05	0.144042	0.000459034	0.999582	0.997558
1237	ENSMUSG00000104202	predicted gene 8101 [Source:MGI Symbol;Acc:MGI:3649004]	Gm8101	processed_pseudogene	6.05178	-0.5664	0.660812	-0.857126	0.327717	0.992588
1238	ENSMUSG00000026499	acyl-Coenzyme A binding domain containing 3 [Source:MGI Symbol;Acc:MGI:2181074]	Acbd3	protein_coding	1210.66	-0.0886976	0.063013	-1.40761	0.107989	0.977842
1239	ENSMUSG00000103649	predicted gene, 37768 [Source:MGI Symbol;Acc:MGI:5610996]	Gm37768	lncRNA	30.6265	0.0364693	0.25937	0.140607	0.872444	0.997203
1240	ENSMUSG00000060743	H3.3 histone A [Source:MGI Symbol;Acc:MGI:1097686]	H3f3a	protein_coding	1446.39	-0.0258836	0.0664618	-0.38945	0.656537	0.996287
1241	ENSMUSG00000073485	H3.3 histone A, opposite strand [Source:MGI Symbol;Acc:MGI:3802006]	H3f3aos	lncRNA	37.6852	-0.0515552	0.264887	-0.194631	0.824125	0.997039
1242	ENSMUSG00000038806	SDE2 telomere maintenance homolog (S. pombe) [Source:MGI Symbol;Acc:MGI:2384788]	Sde2	protein_coding	719.217	0.00473307	0.0905934	0.0522452	0.952429	0.997437
1243	ENSMUSG00000103979	predicted gene, 20305 [Source:MGI Symbol;Acc:MGI:5012490]	Gm20305	processed_pseudogene	8.97101	0.623457	0.549471	1.13465	0.195107	0.987613
1244	ENSMUSG00000066652	left-right determination factor 2 [Source:MGI Symbol;Acc:MGI:2443573]	Lefty2	protein_coding	4.69136	-0.11895	0.689036	-0.172632	0.843732	0.997108
1245	ENSMUSG00000026520	pyrroline-5-carboxylate reductase family, member 2 [Source:MGI Symbol;Acc:MGI:1277956]	Pycr2	protein_coding	627.96	0.108841	0.0795742	1.3678	0.118326	0.979738
1246	ENSMUSG00000038793	left right determination factor 1 [Source:MGI Symbol;Acc:MGI:107405]	Lefty1	protein_coding	13.128	0.414613	0.431412	0.96106	0.272466	0.991099
1247	ENSMUSG00000026519	transmembrane protein 63a [Source:MGI Symbol;Acc:MGI:2384789]	Tmem63a	protein_coding	412.237	0.058896	0.137245	0.429129	0.624128	0.996095
1248	ENSMUSG00000085563	RIKEN cDNA 2210411M09 gene [Source:MGI Symbol;Acc:MGI:1917426]	2210411M09Rik	lncRNA	2.6987	0.608649	0.883452	0.688943	0.431469	0.99436
1249	ENSMUSG00000038776	epoxide hydrolase 1, microsomal [Source:MGI Symbol;Acc:MGI:95405]	Ephx1	protein_coding	501.074	0.187156	0.0968018	1.9334	0.0272668	0.917645
1250	ENSMUSG00000026516	nuclear VCP-like [Source:MGI Symbol;Acc:MGI:1914709]	Nvl	protein_coding	2680.58	-0.0163998	0.0698801	-0.234685	0.788716	0.996907
1251	ENSMUSG00000062169	cornichon family AMPA receptor auxiliary protein 4 [Source:MGI Symbol;Acc:MGI:1925828]	Cnih4	protein_coding	849.654	0.0187426	0.0626121	0.299345	0.732493	0.99667
1252	ENSMUSG00000038733	WD repeat domain 26 [Source:MGI Symbol;Acc:MGI:1923825]	Wdr26	protein_coding	4112.58	-0.0978319	0.05599	-1.74731	0.0460217	0.949512
1253	ENSMUSG00000054135	RIKEN cDNA A430110L20 gene [Source:MGI Symbol;Acc:MGI:3036249]	A430110L20Rik	lncRNA	37.3463	-0.257707	0.243334	-1.05906	0.226544	0.989314
1254	ENSMUSG00000081214	ribosomal protein L35A, pseudogene 2 [Source:MGI Symbol;Acc:MGI:3705461]	Rpl35a-ps2	processed_pseudogene	1646.29	-0.00745671	0.0892686	-0.0835312	0.924012	0.997359
1255	ENSMUSG00000103260	predicted gene 8146 [Source:MGI Symbol;Acc:MGI:3644273]	Gm8146	processed_pseudogene	6.04158	-0.330732	0.623145	-0.530747	0.544487	0.995526
1256	ENSMUSG00000026514	cornichon family AMPA receptor auxiliary protein 3 [Source:MGI Symbol;Acc:MGI:1920228]	Cnih3	protein_coding	3328.7	-0.0282353	0.0775771	-0.363964	0.677704	0.996402
1257	ENSMUSG00000050625	coiled-coil domain containing 121 [Source:MGI Symbol;Acc:MGI:2685601]	Ccdc121	protein_coding	6.54986	0.0647973	0.610759	0.106093	0.903577	0.997299
1258	ENSMUSG00000047369	dynein, axonemal, heavy chain 14 [Source:MGI Symbol;Acc:MGI:2444525]	Dnah14	protein_coding	89.3031	-0.6136	0.220136	-2.78736	0.00145862	0.374005
1259	ENSMUSG00000004880	lamin B receptor [Source:MGI Symbol;Acc:MGI:2138281]	Lbr	protein_coding	316.143	-0.0308882	0.110271	-0.280111	0.749083	0.996744
1260	ENSMUSG00000022995	ENAH actin regulator [Source:MGI Symbol;Acc:MGI:108360]	Enah	protein_coding	4856.62	-0.0620672	0.0789396	-0.786263	0.369289	0.993417
1261	ENSMUSG00000026511	signal recognition particle 9 [Source:MGI Symbol;Acc:MGI:1350930]	Srp9	protein_coding	1865.91	0.0569889	0.0645839	0.882401	0.313654	0.992259
1262	ENSMUSG00000038633	delta(4)-desaturase, sphingolipid 1 [Source:MGI Symbol;Acc:MGI:1097711]	Degs1	protein_coding	1724.65	-0.0128629	0.0602156	-0.213614	0.807294	0.996978
1263	ENSMUSG00000100147	RIKEN cDNA 1700047M11 gene [Source:MGI Symbol;Acc:MGI:1914580]	1700047M11Rik	lncRNA	157.848	0.113497	0.211941	0.53551	0.540882	0.995496
1264	ENSMUSG00000047539	F-box protein 28 [Source:MGI Symbol;Acc:MGI:1261890]	Fbxo28	protein_coding	1543.39	-0.0436923	0.0538521	-0.811339	0.354218	0.993139
1265	ENSMUSG00000026510	transformation related protein 53 binding protein 2 [Source:MGI Symbol;Acc:MGI:2138319]	Trp53bp2	protein_coding	682.945	-0.084438	0.0840831	-1.00422	0.251512	0.990364
1266	ENSMUSG00000026509	calpain 2 [Source:MGI Symbol;Acc:MGI:88264]	Capn2	protein_coding	1931.5	-0.0137998	0.0615909	-0.224056	0.798073	0.996943
1267	ENSMUSG00000102234	predicted gene, 37885 [Source:MGI Symbol;Acc:MGI:5611113]	Gm37885	lncRNA	11.8523	-0.123359	0.430049	-0.286848	0.743258	0.996718
1268	ENSMUSG00000104415	predicted gene, 37069 [Source:MGI Symbol;Acc:MGI:5610297]	Gm37069	TEC	44.1212	-0.156583	0.3	-0.521945	0.551182	0.99558
1269	ENSMUSG00000038576	sushi domain containing 4 [Source:MGI Symbol;Acc:MGI:2138351]	Susd4	protein_coding	5293.69	-0.0621438	0.0390298	-1.59221	0.06905	0.965774
1270	ENSMUSG00000079164	toll-like receptor 5 [Source:MGI Symbol;Acc:MGI:1858171]	Tlr5	protein_coding	14.9429	-0.00940036	0.397674	-0.0236384	0.978466	0.997505
1271	ENSMUSG00000030768	dispatched RND transporter family member 1 [Source:MGI Symbol;Acc:MGI:1916147]	Disp1	protein_coding	265.883	0.0188144	0.0941462	0.199842	0.819496	0.997023
1272	ENSMUSG00000102478	cDNA sequence BC085271 [Source:MGI Symbol;Acc:MGI:3612444]	BC085271	transcribed_processed_pseudogene	131.223	0.0477212	0.173279	0.2754	0.753164	0.996761
1273	ENSMUSG00000046836	BRO1 domain and CAAX motif containing [Source:MGI Symbol;Acc:MGI:1918928]	Brox	protein_coding	1985.6	-0.0529658	0.0441697	-1.19914	0.170918	0.985885
1274	ENSMUSG00000042901	axin interactor, dorsalization associated [Source:MGI Symbol;Acc:MGI:1919737]	Aida	protein_coding	1506.15	-0.0223512	0.0732159	-0.305278	0.7274	0.996647
1275	ENSMUSG00000056050	melanoma inhibitory activity 3 [Source:MGI Symbol;Acc:MGI:2443183]	Mia3	protein_coding	3008.51	-0.0380686	0.0473853	-0.803384	0.358956	0.993229
1276	ENSMUSG00000072258	TATA-box binding protein associated factor, RNA polymerase I, A [Source:MGI Symbol;Acc:MGI:109578]	Taf1a	protein_coding	394.371	-0.0419563	0.100499	-0.417481	0.633571	0.996152
1277	ENSMUSG00000104212	predicted gene, 37986 [Source:MGI Symbol;Acc:MGI:5611214]	Gm37986	lncRNA	12.6067	-0.370539	0.439667	-0.842771	0.335883	0.992767
1278	ENSMUSG00000053461	hedgehog interacting protein-like 2 [Source:MGI Symbol;Acc:MGI:1926022]	Hhipl2	protein_coding	13.7343	-0.211087	0.436153	-0.483975	0.580514	0.995802
1279	ENSMUSG00000103451	predicted gene, 33973 [Source:MGI Symbol;Acc:MGI:5593132]	Gm33973	lncRNA	0.583757	16.2636	2.38252	6.8262	6.44e-15	1.12e-11
1280	ENSMUSG00000039384	dual specificity phosphatase 10 [Source:MGI Symbol;Acc:MGI:1927070]	Dusp10	protein_coding	175.582	0.132298	0.132292	1.00004	0.253491	0.990439
1281	ENSMUSG00000102606	ribosomal protein 21, pseudogene 1 [Source:MGI Symbol;Acc:MGI:3647596]	Rpl21-ps1	processed_pseudogene	6.44659	0.603542	0.596033	1.0126	0.247579	0.990213
1282	ENSMUSG00000039377	H2.0-like homeobox [Source:MGI Symbol;Acc:MGI:96109]	Hlx	protein_coding	16.6846	0.792384	0.395689	2.00254	0.0222171	0.900784
1283	ENSMUSG00000073481	mitochondrial amidoxime reducing component 2 [Source:MGI Symbol;Acc:MGI:1914497]	Mtarc2	protein_coding	1604.14	0.0436718	0.0783852	0.557144	0.524657	0.995357
1284	ENSMUSG00000039349	RIKEN cDNA C130074G19 gene [Source:MGI Symbol;Acc:MGI:2444831]	C130074G19Rik	protein_coding	2905.16	0.0432141	0.0838509	0.515368	0.55621	0.99562
1285	ENSMUSG00000026620	MAP/microtubule affinity regulating kinase 1 [Source:MGI Symbol;Acc:MGI:2664902]	Mark1	protein_coding	4029.29	-0.000411452	0.0423545	-0.00971448	0.99115	0.997537
1286	ENSMUSG00000039318	RAB3 GTPase activating protein subunit 2 [Source:MGI Symbol;Acc:MGI:1916043]	Rab3gap2	protein_coding	3166.09	-0.0704817	0.0507709	-1.38823	0.112928	0.97879
1287	ENSMUSG00000026618	isoleucine-tRNA synthetase 2, mitochondrial [Source:MGI Symbol;Acc:MGI:1919586]	Iars2	protein_coding	1891.65	-0.0853858	0.0487435	-1.75174	0.0454734	0.948934
1288	ENSMUSG00000102526	predicted gene, 37785 [Source:MGI Symbol;Acc:MGI:5611013]	Gm37785	TEC	28.2565	-0.10412	0.310703	-0.335111	0.701978	0.996526
1289	ENSMUSG00000026617	3'(2'), 5'-bisphosphate nucleotidase 1 [Source:MGI Symbol;Acc:MGI:1338800]	Bpnt1	protein_coding	1775.63	-0.00935711	0.0513828	-0.182106	0.835275	0.997079
1290	ENSMUSG00000026615	glutamyl-prolyl-tRNA synthetase [Source:MGI Symbol;Acc:MGI:97838]	Eprs	protein_coding	2923.77	-0.0653167	0.0391123	-1.66998	0.0565349	0.958511
1291	ENSMUSG00000051295	RIKEN cDNA 9630028B13 gene [Source:MGI Symbol;Acc:MGI:2442281]	9630028B13Rik	lncRNA	12.8168	-0.100362	0.415508	-0.241541	0.782696	0.996883
1292	ENSMUSG00000097615	predicted gene 2061 [Source:MGI Symbol;Acc:MGI:3780228]	Gm2061	lncRNA	97.9426	-0.0419215	0.188653	-0.222215	0.799696	0.996949
1293	ENSMUSG00000026614	solute carrier family 30, member 10 [Source:MGI Symbol;Acc:MGI:2685058]	Slc30a10	protein_coding	675.985	0.11172	0.0943311	1.18434	0.17626	0.986307
1294	ENSMUSG00000102185	RIKEN cDNA 5033404E19 gene [Source:MGI Symbol;Acc:MGI:2149700]	5033404E19Rik	transcribed_processed_pseudogene	12.0607	0.191138	0.470909	0.405892	0.643025	0.996209
1295	ENSMUSG00000102546	predicted gene 9722 [Source:MGI Symbol;Acc:MGI:3646115]	Gm9722	processed_pseudogene	28.6314	0.647726	0.322884	2.00606	0.0219834	0.899835
1296	ENSMUSG00000039246	lysophospholipase-like 1 [Source:MGI Symbol;Acc:MGI:2385115]	Lyplal1	protein_coding	137.736	0.0347962	0.147721	0.235553	0.787953	0.996904
1297	ENSMUSG00000039239	transforming growth factor, beta 2 [Source:MGI Symbol;Acc:MGI:98726]	Tgfb2	protein_coding	312.77	-0.0793344	0.108994	-0.727878	0.405896	0.994007
1298	ENSMUSG00000100393	predicted gene 29491 [Source:MGI Symbol;Acc:MGI:5580197]	Gm29491	lncRNA	2.58555	-0.0164798	1.00123	-0.0164596	0.985005	0.997522
1299	ENSMUSG00000001305	ribosomal RNA processing 15 homolog [Source:MGI Symbol;Acc:MGI:1914473]	Rrp15	protein_coding	270.82	-0.139169	0.104756	-1.32851	0.129272	0.981422
1300	ENSMUSG00000097784	RIKEN cDNA A430105J06 gene [Source:MGI Symbol;Acc:MGI:1924439]	A430105J06Rik	lncRNA	13.8081	-0.218666	0.397205	-0.550512	0.529604	0.995401
1301	ENSMUSG00000097935	predicted gene 3809 [Source:MGI Symbol;Acc:MGI:3781982]	Gm3809	processed_pseudogene	10.5925	-0.33467	0.456588	-0.732981	0.402612	0.993959
1302	ENSMUSG00000026611	spermatogenesis associated 17 [Source:MGI Symbol;Acc:MGI:1921967]	Spata17	protein_coding	6.96519	0.92935	0.576351	1.61247	0.0655887	0.964032
1303	ENSMUSG00000089730	RIKEN cDNA 1700007P06 gene [Source:MGI Symbol;Acc:MGI:1916558]	1700007P06Rik	lncRNA	15.6736	-0.272621	0.386124	-0.706045	0.420123	0.994209
1304	ENSMUSG00000039210	G patch domain containing 2 [Source:MGI Symbol;Acc:MGI:1915019]	Gpatch2	protein_coding	579.65	-0.0682128	0.0751977	-0.907113	0.300295	0.991917
1305	ENSMUSG00000104394	predicted gene, 37254 [Source:MGI Symbol;Acc:MGI:5610482]	Gm37254	TEC	42.4789	0.302706	0.243828	1.24147	0.156309	0.984586
1306	ENSMUSG00000104245	predicted gene, 38155 [Source:MGI Symbol;Acc:MGI:5611383]	Gm38155	lncRNA	44.56	-0.000635039	0.283556	-0.00223955	0.99796	0.997554
1307	ENSMUSG00000026610	estrogen-related receptor gamma [Source:MGI Symbol;Acc:MGI:1347056]	Esrrg	protein_coding	674.259	-0.0456597	0.103274	-0.442121	0.613669	0.996028
1308	ENSMUSG00000103961	predicted gene, 36388 [Source:MGI Symbol;Acc:MGI:5595547]	Gm36388	lncRNA	18.206	-0.312427	0.378775	-0.824836	0.346269	0.992983
1309	ENSMUSG00000026608	potassium channel tetramerisation domain containing 3 [Source:MGI Symbol;Acc:MGI:2444629]	Kctd3	protein_coding	2942.54	-0.0664646	0.0402108	-1.65291	0.0591072	0.960245
1310	ENSMUSG00000037624	potassium channel, subfamily K, member 2 [Source:MGI Symbol;Acc:MGI:109366]	Kcnk2	protein_coding	1179.51	-0.0202006	0.0645118	-0.313131	0.720678	0.996616
1311	ENSMUSG00000102824	programmed cell death 5, pseudogene [Source:MGI Symbol;Acc:MGI:3782009]	Pdcd5-ps	processed_pseudogene	360.267	0.113928	0.116388	0.978868	0.26368	0.990805
1312	ENSMUSG00000104507	RIKEN cDNA A430027H14 gene [Source:MGI Symbol;Acc:MGI:2443106]	A430027H14Rik	lncRNA	50.5999	-0.0929196	0.216046	-0.430093	0.62335	0.99609
1313	ENSMUSG00000026605	centromere protein F [Source:MGI Symbol;Acc:MGI:1313302]	Cenpf	protein_coding	11.7374	-0.34481	0.469254	-0.734804	0.401443	0.993941
1314	ENSMUSG00000026604	protein tyrosine phosphatase, non-receptor type 14 [Source:MGI Symbol;Acc:MGI:102467]	Ptpn14	protein_coding	290.268	0.0938685	0.153292	0.612351	0.484413	0.994974
1315	ENSMUSG00000104435	predicted gene, 37422 [Source:MGI Symbol;Acc:MGI:5610650]	Gm37422	lncRNA	139.012	0.102775	0.188746	0.544513	0.534099	0.995439
1316	ENSMUSG00000026603	SET and MYND domain containing 2 [Source:MGI Symbol;Acc:MGI:1915889]	Smyd2	protein_coding	1011.31	0.0259886	0.0742201	0.350156	0.689281	0.996462
1317	ENSMUSG00000103467	predicted gene, 38245 [Source:MGI Symbol;Acc:MGI:5611473]	Gm38245	TEC	7.37955	0.120344	0.587406	0.204873	0.815033	0.997007
1318	ENSMUSG00000010175	prospero homeobox 1 [Source:MGI Symbol;Acc:MGI:97772]	Prox1	protein_coding	359.778	0.0736981	0.109624	0.672283	0.442692	0.994503
1319	ENSMUSG00000099404	predicted gene 28172 [Source:MGI Symbol;Acc:MGI:5578878]	Gm28172	lncRNA	1.51618	0.476975	1.53855	0.310015	0.723342	0.996628
1320	ENSMUSG00000079045	prospero homeobox 1, opposite strand [Source:MGI Symbol;Acc:MGI:4937200]	Prox1os	lncRNA	14.923	-0.358754	0.428301	-0.837621	0.338845	0.99283
1321	ENSMUSG00000089872	ribosomal protein S6 kinase polypeptide 1 [Source:MGI Symbol;Acc:MGI:2443419]	Rps6kc1	protein_coding	2057.39	-0.033909	0.0515861	-0.657327	0.452906	0.994626
1322	ENSMUSG00000026634	angel homolog 2 [Source:MGI Symbol;Acc:MGI:1196310]	Angel2	protein_coding	1749.7	-0.00370909	0.0554095	-0.0669396	0.939072	0.997401
1323	ENSMUSG00000037568	vasohibin 2 [Source:MGI Symbol;Acc:MGI:2444826]	Vash2	protein_coding	71.3406	0.0462493	0.190223	0.243133	0.781301	0.996878
1324	ENSMUSG00000103723	predicted gene, 37095 [Source:MGI Symbol;Acc:MGI:5610323]	Gm37095	processed_pseudogene	11.0144	-0.209574	0.479485	-0.437082	0.617717	0.996054
1325	ENSMUSG00000103964	predicted gene 8407 [Source:MGI Symbol;Acc:MGI:3644362]	Gm8407	processed_pseudogene	30.8238	-0.359041	0.272356	-1.31828	0.132248	0.981832
1326	ENSMUSG00000066595	feline leukemia virus subgroup C cellular receptor 1 [Source:MGI Symbol;Acc:MGI:2444881]	Flvcr1	protein_coding	394.972	-0.078112	0.101015	-0.773275	0.377249	0.993555
1327	ENSMUSG00000097845	RIKEN cDNA A230020J21 gene [Source:MGI Symbol;Acc:MGI:3704207]	A230020J21Rik	lncRNA	6.10596	-0.26358	0.597039	-0.441479	0.614184	0.996032
1328	ENSMUSG00000057072	spermatogenesis associated 45 [Source:MGI Symbol;Acc:MGI:1922808]	Spata45	protein_coding	10.2454	0.387578	0.540631	0.716899	0.413013	0.99411
1329	ENSMUSG00000026632	TatD DNase domain containing 3 [Source:MGI Symbol;Acc:MGI:1916222]	Tatdn3	protein_coding	533.207	-0.0220502	0.0920123	-0.239644	0.78436	0.99689
1330	ENSMUSG00000062510	NSL1, MIS12 kinetochore complex component [Source:MGI Symbol;Acc:MGI:2685830]	Nsl1	protein_coding	22.4896	0.0888675	0.335045	0.26524	0.76199	0.996799
1331	ENSMUSG00000026630	basic leucine zipper transcription factor, ATF-like 3 [Source:MGI Symbol;Acc:MGI:1925491]	Batf3	protein_coding	22.5437	0.546168	0.352759	1.54827	0.0770741	0.969227
1332	ENSMUSG00000026628	activating transcription factor 3 [Source:MGI Symbol;Acc:MGI:109384]	Atf3	protein_coding	11.5766	0.160639	0.49948	0.321613	0.713441	0.996582
1333	ENSMUSG00000073478	RIKEN cDNA D730003I15 gene [Source:MGI Symbol;Acc:MGI:1925971]	D730003I15Rik	lncRNA	59.0584	0.0395434	0.201644	0.196105	0.822816	0.997035
1334	ENSMUSG00000103685	predicted gene, 37074 [Source:MGI Symbol;Acc:MGI:5610302]	Gm37074	TEC	18.7273	-0.315398	0.342871	-0.919876	0.293546	0.991733
1335	ENSMUSG00000103174	predicted gene, 37168 [Source:MGI Symbol;Acc:MGI:5610396]	Gm37168	lncRNA	31.6477	0.263991	0.279725	0.943751	0.281196	0.991373
1336	ENSMUSG00000037499	neuron derived neurotrophic factor [Source:MGI Symbol;Acc:MGI:1913458]	Nenf	protein_coding	997.914	0.112812	0.0840564	1.34209	0.125401	0.98086
1337	ENSMUSG00000026627	proton activated chloride channel 1 [Source:MGI Symbol;Acc:MGI:1914200]	Pacc1	protein_coding	254.241	-0.0597331	0.10628	-0.562037	0.521022	0.995325
1338	ENSMUSG00000026626	protein phosphatase 2, regulatory subunit B', alpha [Source:MGI Symbol;Acc:MGI:2388479]	Ppp2r5a	protein_coding	2582.55	-0.00778306	0.0449487	-0.173154	0.843265	0.997106
1339	ENSMUSG00000103114	predicted gene, 32200 [Source:MGI Symbol;Acc:MGI:5591359]	Gm32200	lncRNA	74.6865	-0.0525638	0.191068	-0.275105	0.75342	0.996763
1340	ENSMUSG00000037474	denticleless E3 ubiquitin protein ligase [Source:MGI Symbol;Acc:MGI:1924093]	Dtl	protein_coding	371.123	0.0100212	0.121288	0.0826232	0.924835	0.997361
1341	ENSMUSG00000037461	integrator complex subunit 7 [Source:MGI Symbol;Acc:MGI:1924315]	Ints7	protein_coding	1778.67	-0.0316487	0.0722479	-0.438057	0.616933	0.996049
1342	ENSMUSG00000026623	lysophosphatidylglycerol acyltransferase 1 [Source:MGI Symbol;Acc:MGI:2446186]	Lpgat1	protein_coding	10586.9	-0.0837929	0.0702261	-1.19319	0.173053	0.986056
1343	ENSMUSG00000026622	NIMA (never in mitosis gene a)-related expressed kinase 2 [Source:MGI Symbol;Acc:MGI:109359]	Nek2	protein_coding	23.6237	-0.262646	0.315497	-0.832485	0.341815	0.992892
1344	ENSMUSG00000055833	RIKEN cDNA 1700034H15 gene [Source:MGI Symbol;Acc:MGI:1921515]	1700034H15Rik	lncRNA	123.502	-0.063524	0.132806	-0.478322	0.584943	0.995834
1345	ENSMUSG00000037434	solute carrier family 30 (zinc transporter), member 1 [Source:MGI Symbol;Acc:MGI:1345281]	Slc30a1	protein_coding	1129.89	0.0175555	0.0909479	0.193028	0.82555	0.997045
1346	ENSMUSG00000049353	retinal degeneration 3 [Source:MGI Symbol;Acc:MGI:1921273]	Rd3	protein_coding	1.79665	-0.997686	1.24324	-0.802492	0.35949	0.993239
1347	ENSMUSG00000026637	TNF receptor-associated factor 5 [Source:MGI Symbol;Acc:MGI:107548]	Traf5	protein_coding	78.6887	0.234217	0.187955	1.24613	0.154761	0.984434
1348	ENSMUSG00000103653	glutathione S-transferase, pi, pseudogene [Source:MGI Symbol;Acc:MGI:3782108]	Gstp-ps	processed_pseudogene	936.984	0.0625257	0.115084	0.543303	0.535008	0.995447
1349	ENSMUSG00000097089	predicted gene, 26879 [Source:MGI Symbol;Acc:MGI:5477373]	Gm26879	lncRNA	8.12793	-0.463204	0.611681	-0.757264	0.387207	0.99372
1350	ENSMUSG00000037395	REST corepressor 3 [Source:MGI Symbol;Acc:MGI:2441920]	Rcor3	protein_coding	595.918	-0.150116	0.0849971	-1.76613	0.0437288	0.947005
1351	ENSMUSG00000097316	predicted gene 10516 [Source:MGI Symbol;Acc:MGI:3641979]	Gm10516	lncRNA	162.311	-0.0677206	0.130778	-0.517828	0.554326	0.995605
1352	ENSMUSG00000058248	potassium voltage-gated channel, subfamily H (eag-related), member 1 [Source:MGI Symbol;Acc:MGI:1341721]	Kcnh1	protein_coding	4337.58	0.00839232	0.0630297	0.133149	0.879157	0.997224
1353	ENSMUSG00000037375	hedgehog acyltransferase [Source:MGI Symbol;Acc:MGI:2444681]	Hhat	protein_coding	33.894	-0.0176848	0.271969	-0.0650248	0.940812	0.997406
1354	ENSMUSG00000047384	RIKEN cDNA A730013G03 gene [Source:MGI Symbol;Acc:MGI:2445118]	A730013G03Rik	TEC	12.4871	0.626343	0.461736	1.3565	0.121397	0.980241
1355	ENSMUSG00000100872	RIKEN cDNA 1700065J18 gene [Source:MGI Symbol;Acc:MGI:1920705]	1700065J18Rik	lncRNA	4.76505	-0.114835	0.701104	-0.163792	0.851639	0.997135
1356	ENSMUSG00000016262	SERTA domain containing 4 [Source:MGI Symbol;Acc:MGI:2443496]	Sertad4	protein_coding	396.671	-0.112932	0.100152	-1.1276	0.197895	0.987786
1357	ENSMUSG00000089812	predicted gene 15867 [Source:MGI Symbol;Acc:MGI:3801862]	Gm15867	lncRNA	10.1271	0.743677	0.504063	1.47537	0.0920526	0.974105
1358	ENSMUSG00000102162	predicted gene 2367 [Source:MGI Symbol;Acc:MGI:3780535]	Gm2367	processed_pseudogene	16.0638	-0.0626872	0.36937	-0.169714	0.84634	0.997117
1359	ENSMUSG00000016200	synaptotagmin XIV [Source:MGI Symbol;Acc:MGI:2444490]	Syt14	protein_coding	621.452	-0.0989018	0.097501	-1.01437	0.246754	0.99018
1360	ENSMUSG00000102442	predicted gene, 37103 [Source:MGI Symbol;Acc:MGI:5610331]	Gm37103	processed_pseudogene	12.5404	0.939068	0.514544	1.82505	0.0371639	0.938222
1361	ENSMUSG00000016181	UTP25 small subunit processome component [Source:MGI Symbol;Acc:MGI:2138080]	Utp25	protein_coding	541.955	-0.161831	0.0711249	-2.27531	0.00937422	0.792994
1362	ENSMUSG00000026638	interferon regulatory factor 6 [Source:MGI Symbol;Acc:MGI:1859211]	Irf6	protein_coding	31.6525	0.567268	0.29857	1.89995	0.0300458	0.924689
1363	ENSMUSG00000079144	RIKEN cDNA A130010J15 gene [Source:MGI Symbol;Acc:MGI:2441776]	A130010J15Rik	protein_coding	167.415	0.183662	0.132086	1.39048	0.112346	0.978683
1364	ENSMUSG00000037318	TRAF3 interacting protein 3 [Source:MGI Symbol;Acc:MGI:2441706]	Traf3ip3	protein_coding	24.8237	-0.312005	0.313611	-0.994879	0.255949	0.99053
1365	ENSMUSG00000026639	laminin, beta 3 [Source:MGI Symbol;Acc:MGI:99915]	Lamb3	protein_coding	74.8237	-0.0827788	0.211712	-0.390998	0.65526	0.996279
1366	ENSMUSG00000016194	hydroxysteroid 11-beta dehydrogenase 1 [Source:MGI Symbol;Acc:MGI:103562]	Hsd11b1	protein_coding	273.753	0.172716	0.154436	1.11837	0.201592	0.988007
1367	ENSMUSG00000009633	G0/G1 switch gene 2 [Source:MGI Symbol;Acc:MGI:1316737]	G0s2	protein_coding	83.5551	0.181755	0.175451	1.03593	0.236852	0.989774
1368	ENSMUSG00000104348	predicted gene, 37691 [Source:MGI Symbol;Acc:MGI:5610919]	Gm37691	TEC	29.9521	0.0698508	0.368127	0.189747	0.828469	0.997055
1369	ENSMUSG00000016179	calcium/calmodulin-dependent protein kinase I gamma [Source:MGI Symbol;Acc:MGI:2388073]	Camk1g	protein_coding	1984.83	-0.0670757	0.0966052	-0.694328	0.427877	0.994313
1370	ENSMUSG00000026640	plexin A2 [Source:MGI Symbol;Acc:MGI:107684]	Plxna2	protein_coding	6512.87	-0.136573	0.0618985	-2.20641	0.0117548	0.827693
1371	ENSMUSG00000016494	CD34 antigen [Source:MGI Symbol;Acc:MGI:88329]	Cd34	protein_coding	2754.76	-0.00325394	0.0941333	-0.0345674	0.968515	0.99748
1372	ENSMUSG00000097325	predicted gene, 16897 [Source:MGI Symbol;Acc:MGI:4439821]	Gm16897	lncRNA	69.0253	-0.132231	0.245817	-0.537925	0.539058	0.995481
1373	ENSMUSG00000096929	RIKEN cDNA A330023F24 gene [Source:MGI Symbol;Acc:MGI:2443958]	A330023F24Rik	lncRNA	1474.38	0.0532116	0.185244	0.287251	0.74291	0.996717
1374	ENSMUSG00000103867	RIKEN cDNA 9630010A21 gene [Source:MGI Symbol;Acc:MGI:2442787]	9630010A21Rik	TEC	9.59555	-0.895587	0.759565	-1.17908	0.17819	0.986453
1375	ENSMUSG00000104077	predicted gene, 37027 [Source:MGI Symbol;Acc:MGI:5610255]	Gm37027	lncRNA	9.85379	-0.89139	0.482701	-1.84667	0.0349748	0.934608
1376	ENSMUSG00000016493	CD46 antigen, complement regulatory protein [Source:MGI Symbol;Acc:MGI:1203290]	Cd46	protein_coding	299.965	-0.0747009	0.149294	-0.500361	0.567766	0.995708
1377	ENSMUSG00000104010	predicted gene, 37366 [Source:MGI Symbol;Acc:MGI:5610594]	Gm37366	TEC	39.9049	0.0992629	0.310927	0.319249	0.715456	0.996591
1378	ENSMUSG00000103443	predicted gene, 37132 [Source:MGI Symbol;Acc:MGI:5610360]	Gm37132	TEC	35.3192	-0.2663	0.275386	-0.967006	0.26951	0.991002
1379	ENSMUSG00000016481	complement component (3b/4b) receptor 1-like [Source:MGI Symbol;Acc:MGI:88513]	Cr1l	protein_coding	598.465	-0.0296258	0.0860223	-0.344397	0.694131	0.996487
1380	ENSMUSG00000026616	complement receptor 2 [Source:MGI Symbol;Acc:MGI:88489]	Cr2	protein_coding	18.377	-0.336286	0.352564	-0.953829	0.27609	0.991215
1381	ENSMUSG00000050530	family with sequence similarity 171, member A1 [Source:MGI Symbol;Acc:MGI:2442917]	Fam171a1	protein_coding	3292.59	-0.0583596	0.0563345	-1.03595	0.236844	0.989774
1382	ENSMUSG00000026643	N-myristoyltransferase 2 [Source:MGI Symbol;Acc:MGI:1202298]	Nmt2	protein_coding	3956.3	-0.0138824	0.0655799	-0.211686	0.808999	0.996984
1383	ENSMUSG00000049950	ribonuclease P/MRP 38 subunit [Source:MGI Symbol;Acc:MGI:2443607]	Rpp38	protein_coding	141.827	-0.0085815	0.150508	-0.0570168	0.94809	0.997426
1384	ENSMUSG00000026644	acyl-Coenzyme A binding domain containing 7 [Source:MGI Symbol;Acc:MGI:1925495]	Acbd7	protein_coding	8.63642	-0.774372	0.498781	-1.55253	0.0762652	0.968911
1385	ENSMUSG00000026650	meiosis expressed gene 1 [Source:MGI Symbol;Acc:MGI:1202878]	Meig1	protein_coding	21.1499	-0.242118	0.327236	-0.739888	0.398193	0.993892
1386	ENSMUSG00000026648	DNA cross-link repair 1C [Source:MGI Symbol;Acc:MGI:2441769]	Dclre1c	protein_coding	439.406	-0.0106444	0.0966079	-0.110181	0.899881	0.997288
1387	ENSMUSG00000026646	suppressor of variegation 3-9 2 [Source:MGI Symbol;Acc:MGI:1890396]	Suv39h2	protein_coding	136.735	-0.162238	0.142194	-1.14096	0.192635	0.987456
1388	ENSMUSG00000109865	heat shock protein 14 [Source:MGI Symbol;Acc:MGI:1354164]	Hspa14	protein_coding	740.02	-0.0262276	0.0750899	-0.349283	0.690016	0.996466
1389	ENSMUSG00000051396	predicted gene 45902 [Source:MGI Symbol;Acc:MGI:5805017]	Gm45902	protein_coding	176.014	-0.0765389	0.12802	-0.597868	0.494806	0.995079
1390	ENSMUSG00000039496	cerebral dopamine neurotrophic factor [Source:MGI Symbol;Acc:MGI:3606576]	Cdnf	protein_coding	54.8169	-0.0854241	0.225928	-0.378103	0.665929	0.996339
1391	ENSMUSG00000082580	predicted gene 13182 [Source:MGI Symbol;Acc:MGI:3650465]	Gm13182	processed_pseudogene	126.777	0.467502	0.22643	2.06467	0.018395	0.882589
1392	ENSMUSG00000026655	family with sequence similarity 107, member B [Source:MGI Symbol;Acc:MGI:1913790]	Fam107b	protein_coding	168.192	0.10161	0.118894	0.854627	0.329129	0.99262
1393	ENSMUSG00000081070	predicted gene 13181 [Source:MGI Symbol;Acc:MGI:3650464]	Gm13181	processed_pseudogene	17.0893	0.554084	0.410515	1.34973	0.123266	0.980534
1394	ENSMUSG00000026657	FERM domain containing 4A [Source:MGI Symbol;Acc:MGI:1919850]	Frmd4a	protein_coding	1635	-0.0445798	0.0569664	-0.782563	0.371546	0.993457
1395	ENSMUSG00000039449	pre-mRNA processing factor 18 [Source:MGI Symbol;Acc:MGI:1914479]	Prpf18	protein_coding	1629.19	0.0273282	0.0490891	0.556706	0.524983	0.99536
1396	ENSMUSG00000048186	BEN domain containing 7 [Source:MGI Symbol;Acc:MGI:2443100]	Bend7	protein_coding	91.5552	0.150654	0.180205	0.836013	0.339773	0.992849
1397	ENSMUSG00000026662	selenophosphate synthetase 1 [Source:MGI Symbol;Acc:MGI:1923580]	Sephs1	protein_coding	725.216	-0.0689222	0.063295	-1.0889	0.213727	0.98868
1398	ENSMUSG00000026664	phytanoyl-CoA hydroxylase [Source:MGI Symbol;Acc:MGI:891978]	Phyh	protein_coding	2079.67	0.0280699	0.050292	0.558138	0.523917	0.995351
1399	ENSMUSG00000086670	predicted gene 13194 [Source:MGI Symbol;Acc:MGI:3651272]	Gm13194	processed_pseudogene	10.4419	-0.183328	0.49703	-0.368847	0.673628	0.99638
1400	ENSMUSG00000069188	predicted gene 13192 [Source:MGI Symbol;Acc:MGI:3651075]	Gm13192	processed_pseudogene	115.579	0.370331	0.270584	1.36864	0.1181	0.9797
1401	ENSMUSG00000026668	upper zone of growth plate and cartilage matrix associated [Source:MGI Symbol;Acc:MGI:1915777]	Ucma	protein_coding	32.2567	0.380173	0.339673	1.11923	0.201245	0.987986
1402	ENSMUSG00000026669	minichromosome maintenance 10 replication initiation factor [Source:MGI Symbol;Acc:MGI:1917274]	Mcm10	protein_coding	37.9656	-0.00919569	0.259828	-0.0353914	0.967764	0.997478
1403	ENSMUSG00000026672	optineurin [Source:MGI Symbol;Acc:MGI:1918898]	Optn	protein_coding	650.707	-0.0829395	0.0940098	-0.882244	0.313741	0.992261
1404	ENSMUSG00000086430	RIKEN cDNA 4930551O13 gene [Source:MGI Symbol;Acc:MGI:1922513]	4930551O13Rik	lncRNA	8.74735	0.080425	0.56633	0.142011	0.871182	0.997199
1405	ENSMUSG00000026676	coiled-coil domain containing 3 [Source:MGI Symbol;Acc:MGI:1921436]	Ccdc3	protein_coding	217.606	-0.172491	0.185745	-0.928644	0.288969	0.991603
1406	ENSMUSG00000081005	predicted gene 13198 [Source:MGI Symbol;Acc:MGI:3651172]	Gm13198	processed_pseudogene	5.38702	0.330381	0.625121	0.528507	0.546187	0.99554
1407	ENSMUSG00000039145	calcium/calmodulin-dependent protein kinase ID [Source:MGI Symbol;Acc:MGI:2442190]	Camk1d	protein_coding	5941.95	-0.0526151	0.0595608	-0.883384	0.313116	0.992245
1408	ENSMUSG00000082013	predicted gene 13216 [Source:MGI Symbol;Acc:MGI:3651709]	Gm13216	processed_pseudogene	131.034	0.0582304	0.153917	0.378324	0.665745	0.996338
1409	ENSMUSG00000039128	cell division cycle 123 [Source:MGI Symbol;Acc:MGI:2138811]	Cdc123	protein_coding	1844.74	0.0593312	0.046443	1.27751	0.144636	0.983363
1410	ENSMUSG00000025817	nudix (nucleoside diphosphate linked moiety X)-type motif 5 [Source:MGI Symbol;Acc:MGI:1858232]	Nudt5	protein_coding	486.899	0.0528461	0.0884521	0.597454	0.495105	0.995082
1411	ENSMUSG00000056718	predicted gene 13199 [Source:MGI Symbol;Acc:MGI:3649231]	Gm13199	protein_coding	18.833	-0.118269	0.360896	-0.327711	0.708255	0.996557
1412	ENSMUSG00000025816	Sec61, alpha subunit 2 (S. cerevisiae) [Source:MGI Symbol;Acc:MGI:1931071]	Sec61a2	protein_coding	1596.71	-0.0564029	0.0681794	-0.827272	0.344846	0.992954
1413	ENSMUSG00000025815	dehydrogenase E1 and transketolase domain containing 1 [Source:MGI Symbol;Acc:MGI:2445096]	Dhtkd1	protein_coding	295.57	0.0584809	0.120362	0.485876	0.579028	0.995792
1414	ENSMUSG00000043241	UPF2 regulator of nonsense transcripts homolog (yeast) [Source:MGI Symbol;Acc:MGI:2449307]	Upf2	protein_coding	2054.66	-0.0105242	0.0732761	-0.143624	0.869732	0.997194
1415	ENSMUSG00000045319	proline and serine rich 2 [Source:MGI Symbol;Acc:MGI:2442238]	Proser2	protein_coding	77.4622	0.148328	0.195545	0.758537	0.38641	0.993707
1416	ENSMUSG00000039063	enoyl Coenzyme A hydratase domain containing 3 [Source:MGI Symbol;Acc:MGI:1915106]	Echdc3	protein_coding	13.3868	-0.362523	0.418488	-0.866269	0.322584	0.992471
1417	ENSMUSG00000039046	USP6 N-terminal like [Source:MGI Symbol;Acc:MGI:2138893]	Usp6nl	protein_coding	915.91	-0.0397253	0.0658059	-0.603674	0.490626	0.995037
1418	ENSMUSG00000086109	predicted gene 13391 [Source:MGI Symbol;Acc:MGI:3651526]	Gm13391	lncRNA	14.2406	-0.389023	0.478775	-0.812538	0.353506	0.993125
1419	ENSMUSG00000002107	CUGBP, Elav-like family member 2 [Source:MGI Symbol;Acc:MGI:1338822]	Celf2	protein_coding	13106.4	-0.083971	0.0792338	-1.05979	0.226227	0.989299
1420	ENSMUSG00000082953	predicted gene 13217 [Source:MGI Symbol;Acc:MGI:3649713]	Gm13217	unprocessed_pseudogene	204.118	0.0172402	0.123996	0.139038	0.873856	0.997207
1421	ENSMUSG00000025782	TATA-box binding protein associated factor 3 [Source:MGI Symbol;Acc:MGI:2388097]	Taf3	protein_coding	511.113	0.0119987	0.0800745	0.149845	0.864143	0.997176
1422	ENSMUSG00000025781	ATP synthase, H+ transporting, mitochondrial F1 complex, gamma polypeptide 1 [Source:MGI Symbol;Acc:MGI:1261437]	Atp5c1	protein_coding	4514.17	-0.00636514	0.0490331	-0.129813	0.882162	0.997234
1423	ENSMUSG00000037262	Kin17 DNA and RNA binding protein [Source:MGI Symbol;Acc:MGI:96676]	Kin	protein_coding	252.253	0.0561702	0.106312	0.528353	0.546304	0.995541
1424	ENSMUSG00000037254	inter-alpha trypsin inhibitor, heavy chain 2 [Source:MGI Symbol;Acc:MGI:96619]	Itih2	protein_coding	109.148	-0.00339687	0.247841	-0.0137058	0.987513	0.997528
1425	ENSMUSG00000025780	inter-alpha (globulin) inhibitor H5 [Source:MGI Symbol;Acc:MGI:1925751]	Itih5	protein_coding	878.619	-0.0411126	0.146621	-0.2804	0.748833	0.996743
1426	ENSMUSG00000061186	Scm-like with four mbt domains 2 [Source:MGI Symbol;Acc:MGI:2447794]	Sfmbt2	protein_coding	116.88	0.0522849	0.144465	0.361921	0.679413	0.996411
1427	ENSMUSG00000083900	predicted gene 13294 [Source:MGI Symbol;Acc:MGI:3649472]	Gm13294	processed_pseudogene	10.6484	-0.0635993	0.487303	-0.130513	0.881532	0.997232
1428	ENSMUSG00000026778	protein kinase C, theta [Source:MGI Symbol;Acc:MGI:97601]	Prkcq	protein_coding	179.768	-0.035448	0.124722	-0.284216	0.745532	0.996728
1429	ENSMUSG00000086006	predicted gene 13293 [Source:MGI Symbol;Acc:MGI:3649469]	Gm13293	lncRNA	27.9132	0.156948	0.332729	0.471699	0.590151	0.995871
1430	ENSMUSG00000082424	predicted gene 13292 [Source:MGI Symbol;Acc:MGI:3649470]	Gm13292	processed_pseudogene	4940.55	-0.0453315	0.0830869	-0.545592	0.53329	0.995432
1431	ENSMUSG00000026773	6-phosphofructo-2-kinase/fructose-2,6-biphosphatase 3 [Source:MGI Symbol;Acc:MGI:2181202]	Pfkfb3	protein_coding	1121.46	0.0745981	0.103454	0.721072	0.410299	0.994071
1432	ENSMUSG00000037197	RNA binding motif protein 17 [Source:MGI Symbol;Acc:MGI:1924188]	Rbm17	protein_coding	1384.23	-0.0215927	0.0654377	-0.329974	0.706333	0.996547
1433	ENSMUSG00000023206	interleukin 15 receptor, alpha chain [Source:MGI Symbol;Acc:MGI:104644]	Il15ra	protein_coding	181.714	-0.0315239	0.129197	-0.243998	0.780542	0.996875
1434	ENSMUSG00000058594	F-box DNA helicase 1 [Source:MGI Symbol;Acc:MGI:1354699]	Fbh1	protein_coding	2945.01	-0.0130366	0.0657987	-0.198129	0.821018	0.997028
1435	ENSMUSG00000047909	ankyrin repeat domain 16 [Source:MGI Symbol;Acc:MGI:2444796]	Ankrd16	protein_coding	1133.85	0.0111889	0.0992344	0.112752	0.897557	0.997281
1436	ENSMUSG00000080801	predicted gene 13310 [Source:MGI Symbol;Acc:MGI:3650665]	Gm13310	processed_pseudogene	28.1749	0.221945	0.285193	0.778228	0.374201	0.993503
1437	ENSMUSG00000026768	integrin alpha 8 [Source:MGI Symbol;Acc:MGI:109442]	Itga8	protein_coding	269.032	-0.00146859	0.102693	-0.0143008	0.986971	0.997527
1438	ENSMUSG00000086843	RIKEN cDNA E030013I19 gene [Source:MGI Symbol;Acc:MGI:2443735]	E030013I19Rik	lncRNA	56.4675	-0.187445	0.22418	-0.836139	0.3397	0.992848
1439	ENSMUSG00000026767	MINDY lysine 48 deubiquitinase 3 [Source:MGI Symbol;Acc:MGI:1914210]	Mindy3	protein_coding	1064.49	-0.0129245	0.0698354	-0.185072	0.832632	0.99707
1440	ENSMUSG00000102630	predicted gene, 37289 [Source:MGI Symbol;Acc:MGI:5610517]	Gm37289	TEC	5.52474	-0.0570823	0.702988	-0.0811995	0.926127	0.997365
1441	ENSMUSG00000104449	predicted gene, 37255 [Source:MGI Symbol;Acc:MGI:5610483]	Gm37255	TEC	5.17606	-0.239434	0.765194	-0.312907	0.720869	0.996617
1442	ENSMUSG00000104406	predicted gene, 38014 [Source:MGI Symbol;Acc:MGI:5611242]	Gm38014	TEC	4.5422	-0.366565	0.735695	-0.498256	0.569396	0.995721
1443	ENSMUSG00000083547	predicted gene 13321 [Source:MGI Symbol;Acc:MGI:3649673]	Gm13321	processed_pseudogene	17.5596	0.0267289	0.571706	0.0467529	0.957425	0.997451
1444	ENSMUSG00000026730	phosphotriesterase related [Source:MGI Symbol;Acc:MGI:107372]	Pter	protein_coding	5071.7	-0.00683089	0.0975216	-0.0700449	0.936252	0.997393
1445	ENSMUSG00000049630	C1q-like 3 [Source:MGI Symbol;Acc:MGI:2387350]	C1ql3	protein_coding	3140.26	-0.0601097	0.109862	-0.547136	0.532132	0.995422
1446	ENSMUSG00000104459	predicted gene, 37824 [Source:MGI Symbol;Acc:MGI:5611052]	Gm37824	TEC	154.763	-0.183802	0.157373	-1.16794	0.182325	0.986756
1447	ENSMUSG00000102900	predicted gene, 37811 [Source:MGI Symbol;Acc:MGI:5611039]	Gm37811	TEC	47.2804	-0.0747075	0.228184	-0.3274	0.708518	0.996558
1448	ENSMUSG00000103599	predicted gene, 37356 [Source:MGI Symbol;Acc:MGI:5610584]	Gm37356	TEC	12.33	0.160898	0.470735	0.341801	0.696322	0.996498
1449	ENSMUSG00000026727	Ras suppressor protein 1 [Source:MGI Symbol;Acc:MGI:103040]	Rsu1	protein_coding	558.993	-0.0917554	0.075302	-1.2185	0.164116	0.985308
1450	ENSMUSG00000103232	predicted gene, 37160 [Source:MGI Symbol;Acc:MGI:5610388]	Gm37160	TEC	8.01666	-0.834355	0.564128	-1.47902	0.0912503	0.973883
1451	ENSMUSG00000086358	predicted gene 13270 [Source:MGI Symbol;Acc:MGI:3651704]	Gm13270	lncRNA	14.4859	0.406296	0.42652	0.952584	0.276718	0.991234
1452	ENSMUSG00000026726	cubilin (intrinsic factor-cobalamin receptor) [Source:MGI Symbol;Acc:MGI:1931256]	Cubn	protein_coding	16.4884	0.63569	0.414131	1.535	0.0796432	0.97019
1453	ENSMUSG00000026723	tRNA aspartic acid methyltransferase 1 [Source:MGI Symbol;Acc:MGI:1274787]	Trdmt1	protein_coding	159.456	0.0318195	0.136027	0.233921	0.789387	0.99691
1454	ENSMUSG00000026728	vimentin [Source:MGI Symbol;Acc:MGI:98932]	Vim	protein_coding	872.355	0.229343	0.125313	1.83016	0.0366362	0.937388
1455	ENSMUSG00000003418	ST8 alpha-N-acetyl-neuraminide alpha-2,8-sialyltransferase 6 [Source:MGI Symbol;Acc:MGI:2386797]	St8sia6	protein_coding	62.6077	-0.0394927	0.209287	-0.188701	0.8294	0.997058
1456	ENSMUSG00000063275	3-hydroxyacyl-CoA dehydratase 1 [Source:MGI Symbol;Acc:MGI:1353592]	Hacd1	protein_coding	153.945	0.031048	0.131294	0.236477	0.787141	0.996901
1457	ENSMUSG00000102553	RIKEN cDNA D930036K23 gene [Source:MGI Symbol;Acc:MGI:2442341]	D930036K23Rik	TEC	24.4265	-0.26	0.301643	-0.861947	0.325004	0.992527
1458	ENSMUSG00000103926	predicted gene, 37894 [Source:MGI Symbol;Acc:MGI:5611122]	Gm37894	TEC	8.48485	-0.148841	0.495472	-0.300402	0.731584	0.996666
1459	ENSMUSG00000086657	signal transducing adaptor molecule (SH3 domain and ITAM motif) 1, opposite strand [Source:MGI Symbol;Acc:MGI:1918207]	Stamos	lncRNA	8.18247	-0.420885	0.536192	-0.784953	0.370087	0.993431
1460	ENSMUSG00000026718	signal transducing adaptor molecule (SH3 domain and ITAM motif) 1 [Source:MGI Symbol;Acc:MGI:1329014]	Stam	protein_coding	2166.98	-0.0363182	0.0540232	-0.67227	0.4427	0.994503
1461	ENSMUSG00000103901	predicted gene, 37499 [Source:MGI Symbol;Acc:MGI:5610727]	Gm37499	TEC	117.216	-0.0429376	0.155274	-0.276528	0.752187	0.996757
1462	ENSMUSG00000083545	predicted gene 13320 [Source:MGI Symbol;Acc:MGI:3649935]	Gm13320	TEC	64.7458	-0.00913784	0.197162	-0.0463468	0.957794	0.997452
1463	ENSMUSG00000026712	mannose receptor, C type 1 [Source:MGI Symbol;Acc:MGI:97142]	Mrc1	protein_coding	125.437	0.638056	0.269459	2.36792	0.00685433	0.736913
1464	ENSMUSG00000036949	solute carrier family 39 (zinc transporter), member 12 [Source:MGI Symbol;Acc:MGI:2139274]	Slc39a12	protein_coding	994.674	0.0116849	0.0706874	0.165303	0.850286	0.99713
1465	ENSMUSG00000057914	calcium channel, voltage-dependent, beta 2 subunit [Source:MGI Symbol;Acc:MGI:894644]	Cacnb2	protein_coding	1651.44	-0.0703411	0.0670691	-1.04879	0.231084	0.989521
1466	ENSMUSG00000070271	predicted gene 13268 [Source:MGI Symbol;Acc:MGI:3651947]	Gm13268	processed_pseudogene	329.056	0.083855	0.112068	0.748255	0.39288	0.99381
1467	ENSMUSG00000103050	predicted gene, 38273 [Source:MGI Symbol;Acc:MGI:5611501]	Gm38273	TEC	11.8159	0.365126	0.438546	0.832584	0.341757	0.992891
1468	ENSMUSG00000085281	predicted gene 13316 [Source:MGI Symbol;Acc:MGI:3651097]	Gm13316	processed_pseudogene	101.684	-0.0588395	0.152403	-0.386079	0.659321	0.996302
1469	ENSMUSG00000104271	predicted gene, 37891 [Source:MGI Symbol;Acc:MGI:5611119]	Gm37891	TEC	31.2694	-0.091473	0.289775	-0.315669	0.718509	0.996606
1470	ENSMUSG00000026707	NOL1/NOP2/Sun domain family member 6 [Source:MGI Symbol;Acc:MGI:1921705]	Nsun6	protein_coding	237.307	-0.0246593	0.110333	-0.223499	0.798565	0.996945
1471	ENSMUSG00000017418	ADP-ribosylation factor-like 5B [Source:MGI Symbol;Acc:MGI:1923119]	Arl5b	protein_coding	697.037	0.0880361	0.0958473	0.918504	0.294267	0.991753
1472	ENSMUSG00000083860	predicted gene 13313 [Source:MGI Symbol;Acc:MGI:3651091]	Gm13313	processed_pseudogene	16.8152	0.138091	0.371536	0.371677	0.67127	0.996368
1473	ENSMUSG00000082632	predicted gene 13365 [Source:MGI Symbol;Acc:MGI:3651225]	Gm13365	processed_pseudogene	8.71382	-0.231969	0.581667	-0.398801	0.648838	0.996243
1474	ENSMUSG00000103865	predicted gene, 37416 [Source:MGI Symbol;Acc:MGI:5610644]	Gm37416	TEC	74.0255	-0.219646	0.235283	-0.933542	0.286433	0.991529
1475	ENSMUSG00000026748	plexin domain containing 2 [Source:MGI Symbol;Acc:MGI:1914698]	Plxdc2	protein_coding	1289.33	-0.0850039	0.102212	-0.831642	0.342304	0.992902
1476	ENSMUSG00000081525	predicted gene 13325 [Source:MGI Symbol;Acc:MGI:3650421]	Gm13325	processed_pseudogene	4.16688	0.944002	0.879204	1.0737	0.22019	0.989009
1477	ENSMUSG00000085193	predicted gene 13322 [Source:MGI Symbol;Acc:MGI:3650424]	Gm13322	lncRNA	9.33794	0.224905	0.529655	0.424625	0.627772	0.996117
1478	ENSMUSG00000053702	nebulette [Source:MGI Symbol;Acc:MGI:1921353]	Nebl	protein_coding	2177.87	0.0499348	0.0718694	0.694799	0.427564	0.994309
1479	ENSMUSG00000054057	RIKEN cDNA A930004D18 gene [Source:MGI Symbol;Acc:MGI:1925190]	A930004D18Rik	protein_coding	193.502	-0.0267671	0.125727	-0.212898	0.807927	0.99698
1480	ENSMUSG00000054074	SKI/DACH domain containing 1 [Source:MGI Symbol;Acc:MGI:1919918]	Skida1	protein_coding	345.482	0.0976574	0.0958018	1.01937	0.244431	0.990088
1481	ENSMUSG00000026743	myeloid/lymphoid or mixed-lineage leukemia; translocated to, 10 [Source:MGI Symbol;Acc:MGI:1329038]	Mllt10	protein_coding	952.69	0.0195233	0.0610791	0.31964	0.715122	0.99659
1482	ENSMUSG00000081619	predicted gene 13351 [Source:MGI Symbol;Acc:MGI:3651067]	Gm13351	processed_pseudogene	8.02813	0.623215	0.573793	1.08613	0.214895	0.988741
1483	ENSMUSG00000026740	DnaJ heat shock protein family (Hsp40) member C1 [Source:MGI Symbol;Acc:MGI:103268]	Dnajc1	protein_coding	786.905	-0.0503438	0.10897	-0.461997	0.59782	0.995923
1484	ENSMUSG00000051154	COMM domain containing 3 [Source:MGI Symbol;Acc:MGI:88218]	Commd3	protein_coding	1222.41	-0.0232844	0.0668692	-0.348208	0.69092	0.996471
1485	ENSMUSG00000026739	Bmi1 polycomb ring finger oncogene [Source:MGI Symbol;Acc:MGI:88174]	Bmi1	protein_coding	1236.64	0.0123758	0.0748468	0.165349	0.850245	0.99713
1486	ENSMUSG00000037708	sperm associated antigen 6 [Source:MGI Symbol;Acc:MGI:3040687]	Spag6	protein_coding	128.503	0.0585703	0.134679	0.434889	0.619482	0.996065
1487	ENSMUSG00000097638	cardiac and apoptosis-related long non-coding RNA [Source:MGI Symbol;Acc:MGI:1914024]	Carlr	protein_coding	48.1033	-0.0616612	0.222605	-0.276998	0.751779	0.996756
1488	ENSMUSG00000026737	phosphatidylinositol-5-phosphate 4-kinase, type II, alpha [Source:MGI Symbol;Acc:MGI:1298206]	Pip4k2a	protein_coding	2788.45	-0.009604	0.0560345	-0.171394	0.844838	0.997112
1489	ENSMUSG00000026736	RIKEN cDNA 4930426L09 gene [Source:MGI Symbol;Acc:MGI:1921879]	4930426L09Rik	lncRNA	29.9364	0.0653301	0.293789	0.222371	0.799559	0.996949
1490	ENSMUSG00000037683	armadillo repeat containing 3 [Source:MGI Symbol;Acc:MGI:1918132]	Armc3	protein_coding	14.7931	-0.278386	0.394199	-0.706207	0.420016	0.994208
1491	ENSMUSG00000087674	RIKEN cDNA 4930447M23 gene [Source:MGI Symbol;Acc:MGI:1918902]	4930447M23Rik	lncRNA	232.35	-0.0748342	0.107725	-0.694677	0.427645	0.99431
1492	ENSMUSG00000023094	methionine sulfoxide reductase B2 [Source:MGI Symbol;Acc:MGI:1923717]	Msrb2	protein_coding	619.484	0.0136458	0.0802573	0.170026	0.846061	0.997116
1493	ENSMUSG00000109733	predicted gene, 33940 [Source:MGI Symbol;Acc:MGI:5593099]	Gm33940	lncRNA	7.5359	-0.114301	0.575834	-0.198496	0.820691	0.997027
1494	ENSMUSG00000056329	RIKEN cDNA 1810010K12 gene [Source:MGI Symbol;Acc:MGI:1921419]	1810010K12Rik	lncRNA	4.35091	0.239079	0.724504	0.329991	0.706319	0.996547
1495	ENSMUSG00000043415	OTU domain containing 1 [Source:MGI Symbol;Acc:MGI:1918448]	Otud1	protein_coding	860.896	-0.0333073	0.0788561	-0.42238	0.629592	0.996128
1496	ENSMUSG00000036617	enhancer trap locus 4 [Source:MGI Symbol;Acc:MGI:95454]	Etl4	protein_coding	6236.16	-0.176388	0.0733104	-2.40604	0.00600745	0.71056
1497	ENSMUSG00000060795	predicted gene 13363 [Source:MGI Symbol;Acc:MGI:3651407]	Gm13363	processed_pseudogene	221.408	-0.0785714	0.108666	-0.723055	0.409013	0.994053
1498	ENSMUSG00000082164	predicted gene 13360 [Source:MGI Symbol;Acc:MGI:3652147]	Gm13360	processed_pseudogene	9.52721	-0.337077	0.472575	-0.713277	0.415378	0.994143
1499	ENSMUSG00000081128	predicted gene 13328 [Source:MGI Symbol;Acc:MGI:3651185]	Gm13328	processed_pseudogene	117.011	0.163058	0.159399	1.02296	0.242775	0.990021
1500	ENSMUSG00000036591	Rho GTPase activating protein 21 [Source:MGI Symbol;Acc:MGI:1918685]	Arhgap21	protein_coding	7725.14	-0.1334	0.0577405	-2.31034	0.0083372	0.773088
1501	ENSMUSG00000075514	predicted gene 13375 [Source:MGI Symbol;Acc:MGI:3649913]	Gm13375	lncRNA	303.473	-0.0339035	0.116979	-0.289825	0.740689	0.996707
1502	ENSMUSG00000026679	enkurin, TRPC channel interacting protein [Source:MGI Symbol;Acc:MGI:1918483]	Enkur	protein_coding	86.9105	0.0238583	0.171805	0.138869	0.874008	0.997208
1503	ENSMUSG00000048550	threonine synthase-like 1 (bacterial) [Source:MGI Symbol;Acc:MGI:2139347]	Thnsl1	protein_coding	767.301	-0.00555448	0.0795454	-0.0698277	0.936449	0.997394
1504	ENSMUSG00000084071	predicted gene 13378 [Source:MGI Symbol;Acc:MGI:3650302]	Gm13378	processed_pseudogene	60.6964	0.267978	0.19667	1.36258	0.119737	0.979972
1505	ENSMUSG00000045967	G protein-coupled receptor 158 [Source:MGI Symbol;Acc:MGI:2441697]	Gpr158	protein_coding	5625.85	-0.070263	0.0629815	-1.11561	0.202706	0.988072
1506	ENSMUSG00000081467	predicted gene 13337 [Source:MGI Symbol;Acc:MGI:3650269]	Gm13337	processed_pseudogene	23.791	0.0852948	0.317179	0.268917	0.758792	0.996785
1507	ENSMUSG00000082516	predicted gene 13342 [Source:MGI Symbol;Acc:MGI:3650441]	Gm13342	processed_pseudogene	21.4204	0.0942292	0.328175	0.287131	0.743014	0.996717
1508	ENSMUSG00000083863	predicted gene 13341 [Source:MGI Symbol;Acc:MGI:3650228]	Gm13341	unprocessed_pseudogene	21259.7	0.0507101	0.0949224	0.534227	0.541852	0.995504
1509	ENSMUSG00000083563	predicted gene 13340 [Source:MGI Symbol;Acc:MGI:3650227]	Gm13340	unprocessed_pseudogene	52857.9	-0.0121315	0.0771372	-0.157272	0.857479	0.997154
1510	ENSMUSG00000082884	predicted gene 13339 [Source:MGI Symbol;Acc:MGI:3650221]	Gm13339	unprocessed_pseudogene	1339.35	0.215006	0.291345	0.737979	0.399412	0.993911
1511	ENSMUSG00000026787	glutamic acid decarboxylase 2 [Source:MGI Symbol;Acc:MGI:95634]	Gad2	protein_coding	5188.4	-0.0278225	0.057285	-0.485686	0.579176	0.995793
1512	ENSMUSG00000026786	amyloid beta (A4) precursor protein-binding, family B, member 1 interacting protein [Source:MGI Symbol;Acc:MGI:1861354]	Apbb1ip	protein_coding	139.481	0.264952	0.166887	1.58761	0.0698572	0.966156
1513	ENSMUSG00000069136	RIKEN cDNA A130006I12 gene [Source:MGI Symbol;Acc:MGI:2441774]	A130006I12Rik	pseudogene	14.4611	0.393198	0.388353	1.01248	0.247636	0.990215
1514	ENSMUSG00000026784	prenyl (solanesyl) diphosphate synthase, subunit 1 [Source:MGI Symbol;Acc:MGI:1889278]	Pdss1	protein_coding	332.593	-0.0746709	0.0967557	-0.771747	0.378193	0.993571
1515	ENSMUSG00000058835	abl interactor 1 [Source:MGI Symbol;Acc:MGI:104913]	Abi1	protein_coding	3607.64	-0.0838834	0.0493964	-1.69817	0.0524914	0.955458
1516	ENSMUSG00000026781	acyl-Coenzyme A binding domain containing 5 [Source:MGI Symbol;Acc:MGI:1921409]	Acbd5	protein_coding	2108.96	0.0246451	0.0580521	0.424534	0.627846	0.996118
1517	ENSMUSG00000026779	microtubule associated serine/threonine kinase-like [Source:MGI Symbol;Acc:MGI:1914371]	Mastl	protein_coding	40.1965	-0.0137699	0.238034	-0.0578485	0.947334	0.997424
1518	ENSMUSG00000026775	YME1-like 1 (S. cerevisiae) [Source:MGI Symbol;Acc:MGI:1351651]	Yme1l1	protein_coding	2633.35	-0.0373877	0.0726966	-0.514298	0.55703	0.995626
1519	ENSMUSG00000081648	predicted gene 13423 [Source:MGI Symbol;Acc:MGI:3650165]	Gm13423	processed_pseudogene	10.2458	-0.056912	0.566058	-0.100541	0.9086	0.997314
1520	ENSMUSG00000084098	predicted gene 13422 [Source:MGI Symbol;Acc:MGI:3650167]	Gm13422	processed_pseudogene	58.9761	-0.229946	0.227741	-1.00968	0.248944	0.990266
1521	ENSMUSG00000069132	neurexophilin 2 [Source:MGI Symbol;Acc:MGI:107491]	Nxph2	protein_coding	73.1453	-0.0331681	0.201371	-0.164711	0.850815	0.997132
1522	ENSMUSG00000102704	predicted gene, 38309 [Source:MGI Symbol;Acc:MGI:5611537]	Gm38309	TEC	11.0549	0.214064	0.491652	0.435397	0.619073	0.996063
1523	ENSMUSG00000026771	speckle-type BTB/POZ protein-like [Source:MGI Symbol;Acc:MGI:1924107]	Spopl	protein_coding	889.242	0.0503468	0.0734278	0.685664	0.433665	0.994389
1524	ENSMUSG00000083373	predicted gene 13392 [Source:MGI Symbol;Acc:MGI:3649898]	Gm13392	processed_pseudogene	105.656	-0.0197936	0.150891	-0.131178	0.880933	0.99723
1525	ENSMUSG00000026986	histamine N-methyltransferase [Source:MGI Symbol;Acc:MGI:2153181]	Hnmt	protein_coding	658.476	-0.0317386	0.0894877	-0.35467	0.685488	0.996443
1526	ENSMUSG00000083116	predicted gene 13410 [Source:MGI Symbol;Acc:MGI:3650681]	Gm13410	processed_pseudogene	76.2632	-0.183742	0.212829	-0.863332	0.324227	0.992509
1527	ENSMUSG00000026979	pleckstrin and Sec7 domain containing 4 [Source:MGI Symbol;Acc:MGI:2674093]	Psd4	protein_coding	34.286	-0.349342	0.244571	-1.42839	0.102885	0.976768
1528	ENSMUSG00000102591	predicted gene, 38383 [Source:MGI Symbol;Acc:MGI:5611611]	Gm38383	TEC	13.6772	-0.215544	0.422424	-0.510255	0.560134	0.99565
1529	ENSMUSG00000084241	predicted gene 13416 [Source:MGI Symbol;Acc:MGI:3652158]	Gm13416	processed_pseudogene	44.6893	-0.0730729	0.225858	-0.323534	0.711805	0.996574
1530	ENSMUSG00000004113	calcium channel, voltage-dependent, N type, alpha 1B subunit [Source:MGI Symbol;Acc:MGI:88296]	Cacna1b	protein_coding	6238.96	-0.0723595	0.0608305	-1.18953	0.174375	0.986161
1531	ENSMUSG00000036893	euchromatic histone methyltransferase 1 [Source:MGI Symbol;Acc:MGI:1924933]	Ehmt1	protein_coding	1175.94	0.0403487	0.0536202	0.752492	0.390206	0.993768
1532	ENSMUSG00000026972	arrestin domain containing 1 [Source:MGI Symbol;Acc:MGI:2446136]	Arrdc1	protein_coding	288.614	-0.102348	0.110914	-0.922769	0.29203	0.99169
1533	ENSMUSG00000026974	zinc finger, MYND domain containing 19 [Source:MGI Symbol;Acc:MGI:1914437]	Zmynd19	protein_coding	918.189	0.0307509	0.0596532	0.515495	0.556112	0.995619
1534	ENSMUSG00000026975	diphthamine biosynethesis 7 [Source:MGI Symbol;Acc:MGI:1914478]	Dph7	protein_coding	659.06	-0.0316444	0.0716625	-0.441576	0.614107	0.996031
1535	ENSMUSG00000036850	mitochondrial ribosomal protein L41 [Source:MGI Symbol;Acc:MGI:1333816]	Mrpl41	protein_coding	1046.61	-0.0172944	0.0701429	-0.24656	0.778298	0.996866
1536	ENSMUSG00000036833	patatin-like phospholipase domain containing 7 [Source:MGI Symbol;Acc:MGI:2385325]	Pnpla7	protein_coding	430.19	-0.0507721	0.0950222	-0.534318	0.541783	0.995504
1537	ENSMUSG00000084383	predicted gene 13370 [Source:MGI Symbol;Acc:MGI:3651012]	Gm13370	processed_pseudogene	1242.18	-0.114271	0.119131	-0.959205	0.273393	0.991129
1538	ENSMUSG00000083796	predicted gene 13369 [Source:MGI Symbol;Acc:MGI:3651010]	Gm13369	processed_pseudogene	163.32	-0.0184263	0.167272	-0.110158	0.899902	0.997288
1539	ENSMUSG00000006476	NMDA receptor synaptonuclear signaling and neuronal migration factor [Source:MGI Symbol;Acc:MGI:1861755]	Nsmf	protein_coding	17934.4	-0.00492321	0.0430517	-0.114356	0.896108	0.997277
1540	ENSMUSG00000099320	microRNA 7664 [Source:MGI Symbol;Acc:MGI:5531397]	Mir7664	miRNA	6.15479	-0.0759406	0.709145	-0.107088	0.902678	0.997296
1541	ENSMUSG00000087028	predicted gene 13387 [Source:MGI Symbol;Acc:MGI:3651242]	Gm13387	lncRNA	8.2893	0.189229	0.564109	0.335447	0.701693	0.996525
1542	ENSMUSG00000078202	Notch-regulated ankyrin repeat protein [Source:MGI Symbol;Acc:MGI:1914372]	Nrarp	protein_coding	160.513	-0.0110512	0.123995	-0.0891258	0.91894	0.997344
1543	ENSMUSG00000059555	torsin family 4, member A [Source:MGI Symbol;Acc:MGI:2442720]	Tor4a	protein_coding	96.6671	0.32255	0.184374	1.74944	0.045758	0.949236
1544	ENSMUSG00000013465	negative elongation factor complex member B [Source:MGI Symbol;Acc:MGI:1931035]	Nelfb	protein_coding	1694.59	0.0656295	0.0518994	1.26455	0.148753	0.983816
1545	ENSMUSG00000026969	family with sequence similarity 166, member A [Source:MGI Symbol;Acc:MGI:3605773]	Fam166a	protein_coding	17.2217	-0.257006	0.374414	-0.686423	0.433156	0.994382
1546	ENSMUSG00000036752	tubulin, beta 4B class IVB [Source:MGI Symbol;Acc:MGI:1915472]	Tubb4b	protein_coding	8503.07	-1.3e-05	0.0603881	-0.000215806	0.999803	0.997558
1547	ENSMUSG00000044628	ring finger protein 208 [Source:MGI Symbol;Acc:MGI:1916096]	Rnf208	protein_coding	3331.65	0.0172827	0.0682627	0.25318	0.772507	0.996842
1548	ENSMUSG00000006471	NADPH dependent diflavin oxidoreductase 1 [Source:MGI Symbol;Acc:MGI:1926047]	Ndor1	protein_coding	1030.15	-0.0151032	0.109406	-0.138046	0.874748	0.99721
1549	ENSMUSG00000078201	transmembrane protein 203 [Source:MGI Symbol;Acc:MGI:2443597]	Tmem203	protein_coding	234.737	0.00699371	0.123344	0.0567008	0.948377	0.997426
1550	ENSMUSG00000048707	taperin [Source:MGI Symbol;Acc:MGI:2139535]	Tprn	protein_coding	324.976	-0.0866238	0.105894	-0.818025	0.350265	0.993062
1551	ENSMUSG00000026966	SS nuclear autoantigen 1 [Source:MGI Symbol;Acc:MGI:1915725]	Ssna1	protein_coding	782.589	0.0684544	0.0915202	0.74797	0.39306	0.993813
1552	ENSMUSG00000026965	anaphase promoting complex subunit 2 [Source:MGI Symbol;Acc:MGI:2139135]	Anapc2	protein_coding	2950.87	-0.00746501	0.0556134	-0.13423	0.878183	0.997221
1553	ENSMUSG00000026963	transmembrane protein 210 [Source:MGI Symbol;Acc:MGI:1925467]	Tmem210	protein_coding	30.4231	-0.353662	0.287131	-1.23171	0.159592	0.984898
1554	ENSMUSG00000026961	leucine rich repeat containing 26 [Source:MGI Symbol;Acc:MGI:2385129]	Lrrc26	protein_coding	46.1706	0.164069	0.274094	0.598587	0.494287	0.995074
1555	ENSMUSG00000026959	glutamate receptor, ionotropic, NMDA1 (zeta 1) [Source:MGI Symbol;Acc:MGI:95819]	Grin1	protein_coding	14880.8	-0.0368359	0.0597332	-0.616674	0.481334	0.994942
1556	ENSMUSG00000085830	glutamate receptor, ionotropic, NMDA1 (zeta 1), opposite strand [Source:MGI Symbol;Acc:MGI:2443867]	Grin1os	lncRNA	435.947	-0.0654771	0.23647	-0.276894	0.751869	0.996756
1557	ENSMUSG00000036646	mannosidase, alpha, class 1B, member 1 [Source:MGI Symbol;Acc:MGI:2684954]	Man1b1	protein_coding	2660.8	-0.100491	0.0536168	-1.87424	0.0323439	0.929663
1558	ENSMUSG00000026958	dipeptidylpeptidase 7 [Source:MGI Symbol;Acc:MGI:1933213]	Dpp7	protein_coding	696.604	0.0999847	0.10709	0.933649	0.286378	0.991527
1559	ENSMUSG00000026956	UDP-N-acteylglucosamine pyrophosphorylase 1-like 1 [Source:MGI Symbol;Acc:MGI:2443318]	Uap1l1	protein_coding	528.84	0.0169807	0.0968133	0.175396	0.841263	0.9971
1560	ENSMUSG00000026955	suppressor APC domain containing 2 [Source:MGI Symbol;Acc:MGI:1919330]	Sapcd2	protein_coding	44.1365	0.344472	0.254308	1.35455	0.121933	0.980326
1561	ENSMUSG00000015085	ectonucleoside triphosphate diphosphohydrolase 2 [Source:MGI Symbol;Acc:MGI:1096863]	Entpd2	protein_coding	217.969	0.0484416	0.114767	0.422088	0.629829	0.99613
1562	ENSMUSG00000015094	neural proliferation, differentiation and control 1 [Source:MGI Symbol;Acc:MGI:1099802]	Npdc1	protein_coding	6245.3	0.0622253	0.0659593	0.943389	0.281381	0.991378
1563	ENSMUSG00000036587	fucosyltransferase 7 [Source:MGI Symbol;Acc:MGI:107692]	Fut7	protein_coding	6.41613	0.77483	0.651158	1.18993	0.17423	0.986149
1564	ENSMUSG00000026944	ATP-binding cassette, sub-family A (ABC1), member 2 [Source:MGI Symbol;Acc:MGI:99606]	Abca2	protein_coding	10045.3	-0.0269172	0.071458	-0.376685	0.667105	0.996345
1565	ENSMUSG00000047617	non-homologous end joining factor [Source:MGI Symbol;Acc:MGI:2442831]	Paxx	protein_coding	733.841	0.0548255	0.0955886	0.573556	0.512517	0.995248
1566	ENSMUSG00000015093	chloride intracellular channel 3 [Source:MGI Symbol;Acc:MGI:1916704]	Clic3	protein_coding	34.7591	0.125998	0.295981	0.425696	0.626905	0.996112
1567	ENSMUSG00000015090	prostaglandin D2 synthase (brain) [Source:MGI Symbol;Acc:MGI:99261]	Ptgds	protein_coding	9588.88	0.539085	0.393553	1.36979	0.117791	0.979648
1568	ENSMUSG00000015083	complement component 8, gamma polypeptide [Source:MGI Symbol;Acc:MGI:88237]	C8g	protein_coding	85.0862	-0.150195	0.192086	-0.781918	0.371941	0.993464
1569	ENSMUSG00000015095	F-box and WD-40 domain protein 5 [Source:MGI Symbol;Acc:MGI:1354731]	Fbxw5	protein_coding	2998.06	0.060073	0.0739943	0.811859	0.353909	0.993133
1570	ENSMUSG00000026942	TNF receptor-associated factor 2 [Source:MGI Symbol;Acc:MGI:101835]	Traf2	protein_coding	311.715	0.0568851	0.0972295	0.58506	0.504095	0.995169
1571	ENSMUSG00000015092	endothelial differentiation-related factor 1 [Source:MGI Symbol;Acc:MGI:1891227]	Edf1	protein_coding	2432.38	0.0806558	0.0747324	1.07926	0.21781	0.98889
1572	ENSMUSG00000026941	MAM domain containing 4 [Source:MGI Symbol;Acc:MGI:2685841]	Mamdc4	protein_coding	50.4021	0.122899	0.208387	0.589763	0.500674	0.995136
1573	ENSMUSG00000036504	phosphohistidine phosphatase 1 [Source:MGI Symbol;Acc:MGI:1922704]	Phpt1	protein_coding	260.445	-0.106089	0.108556	-0.977275	0.264458	0.990832
1574	ENSMUSG00000029419	apical junction component 1 [Source:MGI Symbol;Acc:MGI:2685842]	Ajm1	protein_coding	255.448	0.0352622	0.107832	0.327011	0.708849	0.99656
1575	ENSMUSG00000015087	RAB, member RAS oncogene family-like 6 [Source:MGI Symbol;Acc:MGI:2442633]	Rabl6	protein_coding	5311.83	0.0544615	0.0382513	1.42378	0.103999	0.977011
1576	ENSMUSG00000052403	ficolin A, opposite strand [Source:MGI Symbol;Acc:MGI:3701343]	Fcnaos	lncRNA	22.3281	0.780384	0.337204	2.31427	0.00822746	0.770755
1577	ENSMUSG00000026940	coiled-coil domain containing 183 [Source:MGI Symbol;Acc:MGI:1924308]	Ccdc183	protein_coding	61.7768	-0.100637	0.201314	-0.4999	0.568122	0.995711
1578	ENSMUSG00000026939	transmembrane protein 141 [Source:MGI Symbol;Acc:MGI:1098773]	Tmem141	protein_coding	476.901	-0.000804091	0.0911259	-0.00882396	0.991961	0.997539
1579	ENSMUSG00000026938	ficolin A [Source:MGI Symbol;Acc:MGI:1340905]	Fcna	protein_coding	9.77193	0.244624	0.541695	0.45159	0.606095	0.995979
1580	ENSMUSG00000087612	RIKEN cDNA A230005M16 gene [Source:MGI Symbol;Acc:MGI:3603401]	A230005M16Rik	lncRNA	20.7219	-0.226217	0.330658	-0.684144	0.434685	0.994402
1581	ENSMUSG00000049086	brain expressed myelocytomatosis oncogene [Source:MGI Symbol;Acc:MGI:88184]	Bmyc	protein_coding	477.315	0.152364	0.0881716	1.72804	0.0484741	0.951944
1582	ENSMUSG00000058740	potassium channel, subfamily T, member 1 [Source:MGI Symbol;Acc:MGI:1924627]	Kcnt1	protein_coding	5559.57	-0.0587613	0.129697	-0.453065	0.60492	0.995971
1583	ENSMUSG00000026933	calmodulin regulated spectrin-associated protein 1 [Source:MGI Symbol;Acc:MGI:3036242]	Camsap1	protein_coding	4519.48	-0.0398227	0.0580131	-0.686443	0.433142	0.994382
1584	ENSMUSG00000036352	ubiquitin associated domain containing 1 [Source:MGI Symbol;Acc:MGI:1920995]	Ubac1	protein_coding	1157.09	-0.0128343	0.0544939	-0.235519	0.787983	0.996904
1585	ENSMUSG00000026932	nucleus accumbens associated 2, BEN and BTB (POZ) domain containing [Source:MGI Symbol;Acc:MGI:1915241]	Nacc2	protein_coding	3023.51	0.0962931	0.0726884	1.32474	0.130363	0.981575
1586	ENSMUSG00000087679	transmembrane protein 250, pseudogene [Source:MGI Symbol;Acc:MGI:1924939]	Tmem250-ps	protein_coding	1741.4	0.102036	0.0659281	1.54768	0.0771878	0.969271
1587	ENSMUSG00000087595	RIKEN cDNA 1810012K08 gene [Source:MGI Symbol;Acc:MGI:1916345]	1810012K08Rik	lncRNA	36.7732	0.172454	0.25179	0.684913	0.434169	0.994395
1588	ENSMUSG00000036327	quiescin Q6 sulfhydryl oxidase 2 [Source:MGI Symbol;Acc:MGI:2387194]	Qsox2	protein_coding	924.779	0.0497571	0.0550965	0.903091	0.302443	0.991974
1589	ENSMUSG00000048038	coiled-coil domain containing 187 [Source:MGI Symbol;Acc:MGI:3045295]	Ccdc187	protein_coding	11.7395	-0.349669	0.505207	-0.69213	0.429341	0.994333
1590	ENSMUSG00000026930	G-protein signalling modulator 1 (AGS3-like, C. elegans) [Source:MGI Symbol;Acc:MGI:1915089]	Gpsm1	protein_coding	1422.25	0.000443781	0.0680952	0.00651706	0.994063	0.997544
1591	ENSMUSG00000075467	DNL-type zinc finger [Source:MGI Symbol;Acc:MGI:106559]	Dnlz	protein_coding	1165.01	0.0675894	0.0772063	0.875439	0.317488	0.992351
1592	ENSMUSG00000026928	caspase recruitment domain family, member 9 [Source:MGI Symbol;Acc:MGI:2685628]	Card9	protein_coding	95.244	0.0422532	0.164293	0.257182	0.769012	0.996828
1593	ENSMUSG00000086779	predicted gene 13562 [Source:MGI Symbol;Acc:MGI:3651238]	Gm13562	lncRNA	46.8075	-0.103707	0.283245	-0.366139	0.675887	0.996393
1594	ENSMUSG00000036281	small nuclear RNA activating complex, polypeptide 4 [Source:MGI Symbol;Acc:MGI:2443935]	Snapc4	protein_coding	1590.28	-0.02006	0.170286	-0.117801	0.892997	0.997267
1595	ENSMUSG00000085767	predicted gene 13563 [Source:MGI Symbol;Acc:MGI:3652052]	Gm13563	lncRNA	121.27	0.0262784	0.165472	0.158808	0.856103	0.99715
1596	ENSMUSG00000026927	endosome associated trafficking regulator 1 [Source:MGI Symbol;Acc:MGI:1915362]	Entr1	protein_coding	2471.52	-0.00329393	0.0602057	-0.0547113	0.950186	0.997431
1597	ENSMUSG00000026926	peptidase (mitochondrial processing) alpha [Source:MGI Symbol;Acc:MGI:1918568]	Pmpca	protein_coding	2550.35	-0.0138056	0.0439731	-0.313955	0.719973	0.996613
1598	ENSMUSG00000026925	inositol polyphosphate-5-phosphatase E [Source:MGI Symbol;Acc:MGI:1927753]	Inpp5e	protein_coding	932.438	0.0498653	0.0759127	0.656876	0.453216	0.99463
1599	ENSMUSG00000026924	SEC16 homolog A, endoplasmic reticulum export factor [Source:MGI Symbol;Acc:MGI:2139207]	Sec16a	protein_coding	2454.66	-0.103157	0.0757205	-1.36234	0.1198	0.979982
1600	ENSMUSG00000086714	RIKEN cDNA 0610009E02 gene [Source:MGI Symbol;Acc:MGI:3698435]	0610009E02Rik	lncRNA	17.617	0.729865	0.387335	1.88433	0.0314251	0.927755
1601	ENSMUSG00000026923	notch 1 [Source:MGI Symbol;Acc:MGI:97363]	Notch1	protein_coding	845.853	0.129929	0.113496	1.14478	0.191149	0.98736
1602	ENSMUSG00000026921	EGF-like domain 7 [Source:MGI Symbol;Acc:MGI:2449923]	Egfl7	protein_coding	902.991	0.153424	0.0971539	1.57919	0.0713536	0.966842
1603	ENSMUSG00000026922	1-acylglycerol-3-phosphate O-acyltransferase 2 (lysophosphatidic acid acyltransferase, beta) [Source:MGI Symbol;Acc:MGI:1914762]	Agpat2	protein_coding	26.2101	0.388078	0.324476	1.19601	0.172037	0.985975
1604	ENSMUSG00000036186	divergent protein kinase domain 1B [Source:MGI Symbol;Acc:MGI:1927576]	Dipk1b	protein_coding	1145.19	0.0159704	0.0705827	0.226266	0.796125	0.996936
1605	ENSMUSG00000077192	small nucleolar RNA, H/ACA box 17 [Source:MGI Symbol;Acc:MGI:4360060]	Snora17	snoRNA	9.74975	0.152772	0.463125	0.329873	0.706419	0.996548
1606	ENSMUSG00000082951	predicted gene 13359 [Source:MGI Symbol;Acc:MGI:3651940]	Gm13359	processed_pseudogene	9.35758	1.04311	0.520279	2.00491	0.0220601	0.900148
1607	ENSMUSG00000036160	surfeit gene 6 [Source:MGI Symbol;Acc:MGI:98447]	Surf6	protein_coding	613.732	0.0185104	0.079175	0.23379	0.789502	0.99691
1608	ENSMUSG00000015776	mediator complex subunit 22 [Source:MGI Symbol;Acc:MGI:98446]	Med22	protein_coding	982.664	0.058664	0.0651354	0.900646	0.303754	0.992008
1609	ENSMUSG00000062647	ribosomal protein L7A [Source:MGI Symbol;Acc:MGI:1353472]	Rpl7a	protein_coding	2056.8	0.0489819	0.0736154	0.665376	0.447392	0.99456
1610	ENSMUSG00000015790	surfeit gene 1 [Source:MGI Symbol;Acc:MGI:98443]	Surf1	protein_coding	1308.75	-0.0232416	0.0729189	-0.318733	0.715895	0.996593
1611	ENSMUSG00000014873	surfeit gene 2 [Source:MGI Symbol;Acc:MGI:98444]	Surf2	protein_coding	761.409	-0.0503819	0.075884	-0.663933	0.448378	0.994572
1612	ENSMUSG00000014867	surfeit gene 4 [Source:MGI Symbol;Acc:MGI:98445]	Surf4	protein_coding	1996.5	-0.00882975	0.0531185	-0.166227	0.849459	0.997128
1613	ENSMUSG00000049897	serine/threonine kinase-like domain containing 1 [Source:MGI Symbol;Acc:MGI:2685557]	Stkld1	protein_coding	9.71392	-0.173665	0.515858	-0.336653	0.700673	0.99652
1614	ENSMUSG00000052406	REX4, 3'-5' exonuclease [Source:MGI Symbol;Acc:MGI:2684957]	Rexo4	protein_coding	1581.16	0.0512437	0.0544939	0.940357	0.28293	0.991425
1615	ENSMUSG00000014852	a disintegrin-like and metallopeptidase (reprolysin type) with thrombospondin type 1 motif, 13 [Source:MGI Symbol;Acc:MGI:2685556]	Adamts13	protein_coding	66.0158	0.0421542	0.196561	0.214459	0.806547	0.996975
1616	ENSMUSG00000015488	calcium channel flower domain containing 1 [Source:MGI Symbol;Acc:MGI:1924317]	Cacfd1	protein_coding	1542.52	0.0399024	0.0829147	0.481247	0.582649	0.995818
1617	ENSMUSG00000036067	solute carrier family 2 (facilitated glucose transporter), member 6 [Source:MGI Symbol;Acc:MGI:2443286]	Slc2a6	protein_coding	999.591	0.100104	0.10054	0.995671	0.255571	0.990516
1618	ENSMUSG00000009214	myomaker, myoblast fusion factor [Source:MGI Symbol;Acc:MGI:1913389]	Mymk	protein_coding	8.12138	-0.360586	0.541393	-0.666033	0.446944	0.994555
1619	ENSMUSG00000036040	ADAMTS-like 2 [Source:MGI Symbol;Acc:MGI:1925044]	Adamtsl2	protein_coding	327.496	0.188628	0.100033	1.88566	0.0313052	0.927499
1620	ENSMUSG00000009216	family with sequence similarity 163, member B [Source:MGI Symbol;Acc:MGI:1926106]	Fam163b	protein_coding	8281.08	-0.0857365	0.0906388	-0.945914	0.280095	0.991339
1621	ENSMUSG00000085008	dopamine beta hydroxylase, opposite strand [Source:MGI Symbol;Acc:MGI:3652314]	Dbhos	lncRNA	2.18558	-0.133931	1.01407	-0.132073	0.880126	0.997227
1622	ENSMUSG00000000889	dopamine beta hydroxylase [Source:MGI Symbol;Acc:MGI:94864]	Dbh	protein_coding	11.2958	-0.0492233	0.455639	-0.108031	0.901824	0.997294
1623	ENSMUSG00000009614	sarcosine dehydrogenase [Source:MGI Symbol;Acc:MGI:2183102]	Sardh	protein_coding	347.498	-0.0302457	0.102237	-0.295841	0.735506	0.996684
1624	ENSMUSG00000009621	vav 2 oncogene [Source:MGI Symbol;Acc:MGI:102718]	Vav2	protein_coding	645.247	-0.0535174	0.0897705	-0.596157	0.496041	0.995091
1625	ENSMUSG00000109946	bromodomain containing 3, opposite strand [Source:MGI Symbol;Acc:MGI:106557]	Brd3os	protein_coding	928.647	0.0976966	0.0773332	1.26332	0.149149	0.983858
1626	ENSMUSG00000026918	bromodomain containing 3 [Source:MGI Symbol;Acc:MGI:1914632]	Brd3	protein_coding	2085.66	-0.0634838	0.0653781	-0.971026	0.267525	0.990936
1627	ENSMUSG00000026917	WD repeat domain 5 [Source:MGI Symbol;Acc:MGI:2155884]	Wdr5	protein_coding	885.308	-0.00977786	0.0700465	-0.139591	0.873358	0.997206
1628	ENSMUSG00000085929	predicted gene 13421 [Source:MGI Symbol;Acc:MGI:3649922]	Gm13421	lncRNA	21.9531	0.0282324	0.313748	0.0899842	0.918162	0.997342
1629	ENSMUSG00000015846	retinoid X receptor alpha [Source:MGI Symbol;Acc:MGI:98214]	Rxra	protein_coding	982.13	-0.0234908	0.0684484	-0.343189	0.69515	0.996492
1630	ENSMUSG00000026837	collagen, type V, alpha 1 [Source:MGI Symbol;Acc:MGI:88457]	Col5a1	protein_coding	970.887	-0.228698	0.305279	-0.749144	0.392318	0.993801
1631	ENSMUSG00000086425	RIKEN cDNA F730016J06 gene [Source:MGI Symbol;Acc:MGI:2443559]	F730016J06Rik	lncRNA	5.89994	-0.139636	0.656314	-0.212758	0.808051	0.996981
1632	ENSMUSG00000026833	olfactomedin 1 [Source:MGI Symbol;Acc:MGI:1860437]	Olfm1	protein_coding	32654.8	0.00417877	0.0464782	0.0899083	0.91823	0.997342
1633	ENSMUSG00000087196	predicted gene 13373 [Source:MGI Symbol;Acc:MGI:3650390]	Gm13373	lncRNA	8.30776	-0.419543	0.582102	-0.720738	0.410516	0.994074
1634	ENSMUSG00000035829	protein phosphatase 1, regulatory subunit 26 [Source:MGI Symbol;Acc:MGI:2685193]	Ppp1r26	protein_coding	1303.81	-0.0493183	0.0723014	-0.682121	0.436044	0.994419
1635	ENSMUSG00000026831	RIKEN cDNA 1700007K13 gene [Source:MGI Symbol;Acc:MGI:1916577]	1700007K13Rik	protein_coding	59.5423	-0.108665	0.206308	-0.526714	0.547549	0.995551
1636	ENSMUSG00000035772	mitochondrial ribosomal protein S2 [Source:MGI Symbol;Acc:MGI:2153089]	Mrps2	protein_coding	803.761	-0.0787344	0.0646611	-1.21765	0.164411	0.985334
1637	ENSMUSG00000082895	ribosomal protein SA, pseudogene 9 [Source:MGI Symbol;Acc:MGI:3650393]	Rpsa-ps9	processed_pseudogene	932.359	0.110583	0.107751	1.02628	0.241249	0.989958
1638	ENSMUSG00000026829	globoside alpha-1,3-N-acetylgalactosaminyltransferase 1 [Source:MGI Symbol;Acc:MGI:2449143]	Gbgt1	protein_coding	22.2808	0.282472	0.3271	0.863565	0.324097	0.992506
1639	ENSMUSG00000063611	predicted gene 10134 [Source:MGI Symbol;Acc:MGI:3642322]	Gm10134	lncRNA	6.56882	-0.240762	0.605857	-0.397391	0.649997	0.996249
1640	ENSMUSG00000026821	ral guanine nucleotide dissociation stimulator [Source:MGI Symbol;Acc:MGI:107485]	Ralgds	protein_coding	2787.39	-0.0295533	0.0587934	-0.502665	0.565985	0.995695
1641	ENSMUSG00000026816	general transcription factor IIIC, polypeptide 5 [Source:MGI Symbol;Acc:MGI:1917489]	Gtf3c5	protein_coding	553.153	0.00782416	0.0806404	0.0970253	0.911783	0.997323
1642	ENSMUSG00000026812	TSC complex subunit 1 [Source:MGI Symbol;Acc:MGI:1929183]	Tsc1	protein_coding	3253.73	-0.0366398	0.0531698	-0.689109	0.431358	0.994359
1643	ENSMUSG00000026809	sperm acrosome associated 9 [Source:MGI Symbol;Acc:MGI:1917237]	Spaca9	protein_coding	2.58516	-0.241016	0.93522	-0.257711	0.768551	0.996826
1644	ENSMUSG00000026807	adenylate kinase 8 [Source:MGI Symbol;Acc:MGI:1916120]	Ak8	protein_coding	63.2612	-0.36	0.241248	-1.49224	0.0883935	0.973062
1645	ENSMUSG00000035666	general transcription factor IIIC, polypeptide 4 [Source:MGI Symbol;Acc:MGI:2138937]	Gtf3c4	protein_coding	1713.92	-0.048136	0.066585	-0.722925	0.409098	0.994054
1646	ENSMUSG00000026806	DEAD/H box helicase 31 [Source:MGI Symbol;Acc:MGI:2682639]	Ddx31	protein_coding	185.632	-0.146055	0.129725	-1.12588	0.198582	0.987827
1647	ENSMUSG00000079502	cilia and flagella associated protein 77 [Source:MGI Symbol;Acc:MGI:2685669]	Cfap77	protein_coding	3.38918	-0.497962	0.865148	-0.575581	0.51103	0.995234
1648	ENSMUSG00000083773	predicted gene 13394 [Source:MGI Symbol;Acc:MGI:3651848]	Gm13394	processed_pseudogene	12285.8	-0.000229936	0.0720785	-0.00319008	0.997094	0.997552
1649	ENSMUSG00000026803	transcription termination factor, RNA polymerase I [Source:MGI Symbol;Acc:MGI:105044]	Ttf1	protein_coding	368.387	0.0795081	0.0889716	0.893634	0.307534	0.992106
1650	ENSMUSG00000043535	senataxin [Source:MGI Symbol;Acc:MGI:2443480]	Setx	protein_coding	2835.48	-0.0833096	0.079911	-1.04253	0.233878	0.989645
1651	ENSMUSG00000035513	netrin G2 [Source:MGI Symbol;Acc:MGI:2159341]	Ntng2	protein_coding	716.681	0.0802988	0.0872932	0.919875	0.293547	0.991733
1652	ENSMUSG00000079499	RIKEN cDNA 6530402F18 gene [Source:MGI Symbol;Acc:MGI:1923470]	6530402F18Rik	lncRNA	375.51	0.00188898	0.118947	0.0158809	0.985532	0.997523
1653	ENSMUSG00000026799	mediator complex subunit 27 [Source:MGI Symbol;Acc:MGI:1916225]	Med27	protein_coding	464.701	0.0990096	0.0919019	1.07734	0.218631	0.988931
1654	ENSMUSG00000039844	Rap guanine nucleotide exchange factor (GEF) 1 [Source:MGI Symbol;Acc:MGI:104580]	Rapgef1	protein_coding	5093.33	-0.0713201	0.0467232	-1.52644	0.081336	0.970793
1655	ENSMUSG00000079497	predicted gene 13420 [Source:MGI Symbol;Acc:MGI:3649917]	Gm13420	protein_coding	10.6073	0.301577	0.462298	0.652343	0.45634	0.994666
1656	ENSMUSG00000075425	predicted gene 13547 [Source:MGI Symbol;Acc:MGI:3650473]	Gm13547	protein_coding	10.8512	-0.365257	0.448101	-0.815121	0.351978	0.993096
1657	ENSMUSG00000039826	TruB pseudouridine (psi) synthase family member 2 [Source:MGI Symbol;Acc:MGI:2442186]	Trub2	protein_coding	1041.57	-0.00859066	0.078895	-0.108887	0.90105	0.997292
1658	ENSMUSG00000026798	coenzyme Q4 [Source:MGI Symbol;Acc:MGI:1098826]	Coq4	protein_coding	503.113	0.0533795	0.0771472	0.691917	0.429483	0.994335
1659	ENSMUSG00000059316	solute carrier family 27 (fatty acid transporter), member 4 [Source:MGI Symbol;Acc:MGI:1347347]	Slc27a4	protein_coding	3562.53	0.0273474	0.0542592	0.504014	0.564942	0.995687
1660	ENSMUSG00000069020	ubiquitin related modifier 1 [Source:MGI Symbol;Acc:MGI:1915455]	Urm1	protein_coding	1053.28	0.0843073	0.0729803	1.15521	0.187139	0.987093
1661	ENSMUSG00000065485	microRNA 219a-2 [Source:MGI Symbol;Acc:MGI:3618754]	Mir219a-2	miRNA	3.3747	-0.806756	0.883952	-0.91267	0.297344	0.991837
1662	ENSMUSG00000039798	RIKEN cDNA 2600006K01 gene [Source:MGI Symbol;Acc:MGI:1917569]	2600006K01Rik	lncRNA	30.6248	0.227902	0.307097	0.742116	0.396775	0.99387
1663	ENSMUSG00000039787	cerebral endothelial cell adhesion molecule [Source:MGI Symbol;Acc:MGI:2139134]	Cercam	protein_coding	179.234	-0.0294192	0.146625	-0.200643	0.818785	0.99702
1664	ENSMUSG00000026790	outer dense fiber of sperm tails 2 [Source:MGI Symbol;Acc:MGI:1098824]	Odf2	protein_coding	2977.95	-0.0390892	0.0820939	-0.476152	0.586647	0.995846
1665	ENSMUSG00000019715	GLE1 RNA export mediator (yeast) [Source:MGI Symbol;Acc:MGI:1921662]	Gle1	protein_coding	1710.54	-0.0150093	0.0550009	-0.272892	0.75534	0.996771
1666	ENSMUSG00000057738	spectrin alpha, non-erythrocytic 1 [Source:MGI Symbol;Acc:MGI:98386]	Sptan1	protein_coding	50101.5	-0.0923134	0.0559798	-1.64905	0.0597019	0.960626
1667	ENSMUSG00000039715	dynein 2 intermediate chain 2 [Source:MGI Symbol;Acc:MGI:1919070]	Dync2i2	protein_coding	995.693	-0.0340323	0.079484	-0.428165	0.624907	0.996099
1668	ENSMUSG00000054766	SET nuclear oncogene [Source:MGI Symbol;Acc:MGI:1860267]	Set	protein_coding	4826.82	-0.0149438	0.0396885	-0.376528	0.667236	0.996346
1669	ENSMUSG00000026785	protein kinase N3 [Source:MGI Symbol;Acc:MGI:2388285]	Pkn3	protein_coding	38.9914	0.395642	0.254536	1.55436	0.0759186	0.968774
1670	ENSMUSG00000015335	zinc finger, DHHC domain containing 12 [Source:MGI Symbol;Acc:MGI:1913470]	Zdhhc12	protein_coding	145.596	0.0147017	0.134806	0.109059	0.900896	0.997291
1671	ENSMUSG00000039686	zyg-11 related, cell cycle regulator [Source:MGI Symbol;Acc:MGI:2442511]	Zer1	protein_coding	7971.24	-0.0194628	0.0470283	-0.413853	0.636524	0.99617
1672	ENSMUSG00000039678	TBC1 domain family, member 13 [Source:MGI Symbol;Acc:MGI:2385326]	Tbc1d13	protein_coding	1675.06	-0.0196573	0.0569746	-0.345019	0.693606	0.996484
1673	ENSMUSG00000085401	solute carrier family 39 (zinc transporter), member 1, pseudogene [Source:MGI Symbol;Acc:MGI:3615375]	Slc39a1-ps	processed_pseudogene	100.955	-0.033913	0.154763	-0.219129	0.80242	0.99696
1674	ENSMUSG00000015337	endonuclease G [Source:MGI Symbol;Acc:MGI:1261433]	Endog	protein_coding	188.186	-0.0440292	0.144979	-0.303694	0.728758	0.996653
1675	ENSMUSG00000039660	SPOUT domain containing methyltransferase 1 [Source:MGI Symbol;Acc:MGI:106544]	Spout1	protein_coding	789.318	-0.0155018	0.092342	-0.167873	0.847986	0.997123
1676	ENSMUSG00000039648	kynurenine aminotransferase 1 [Source:MGI Symbol;Acc:MGI:1917516]	Kyat1	protein_coding	303.997	-0.101865	0.0966728	-1.05371	0.228902	0.989423
1677	ENSMUSG00000100747	RIKEN cDNA 1700084E18 gene [Source:MGI Symbol;Acc:MGI:1914600]	1700084E18Rik	lncRNA	14.2271	-0.484936	0.419052	-1.15722	0.186371	0.98704
1678	ENSMUSG00000007476	leucine rich repeat containing 8A VRAC subunit A [Source:MGI Symbol;Acc:MGI:2652847]	Lrrc8a	protein_coding	329.864	-0.0535151	0.0933776	-0.573104	0.512849	0.995251
1679	ENSMUSG00000099041	predicted gene, 28035 [Source:MGI Symbol;Acc:MGI:5547771]	Gm28035	protein_coding	30.7897	-0.125167	0.310037	-0.403715	0.644807	0.996219
1680	ENSMUSG00000079484	phytanoyl-CoA dioxygenase domain containing 1 [Source:MGI Symbol;Acc:MGI:3612860]	Phyhd1	protein_coding	103.347	-0.176139	0.183678	-0.958955	0.273518	0.991133
1681	ENSMUSG00000075419	dolichol kinase [Source:MGI Symbol;Acc:MGI:2677836]	Dolk	protein_coding	579.202	0.0338789	0.0723691	0.46814	0.592959	0.99589
1682	ENSMUSG00000052533	nucleoporin 188 [Source:MGI Symbol;Acc:MGI:2446190]	Nup188	protein_coding	676.007	-0.0354418	0.0725397	-0.488584	0.576914	0.995776
1683	ENSMUSG00000026860	SH3-domain GRB2-like endophilin B2 [Source:MGI Symbol;Acc:MGI:2385131]	Sh3glb2	protein_coding	6901.83	0.0507551	0.0808086	0.62809	0.473254	0.994856
1684	ENSMUSG00000026858	mitoguardin 2 [Source:MGI Symbol;Acc:MGI:1922035]	Miga2	protein_coding	2803.86	-0.00118337	0.0638342	-0.0185382	0.983112	0.997517
1685	ENSMUSG00000026856	dolichyl pyrophosphate phosphatase 1 [Source:MGI Symbol;Acc:MGI:1914093]	Dolpp1	protein_coding	534.824	0.0577274	0.0926779	0.622882	0.476931	0.994895
1686	ENSMUSG00000026853	carnitine acetyltransferase [Source:MGI Symbol;Acc:MGI:109501]	Crat	protein_coding	1484.4	0.00905973	0.0700277	0.129373	0.882558	0.997235
1687	ENSMUSG00000087435	predicted gene 16323 [Source:MGI Symbol;Acc:MGI:3826604]	Gm16323	lncRNA	17.2981	-0.134835	0.362923	-0.371526	0.671396	0.996368
1688	ENSMUSG00000039515	protein phosphatase 2 protein activator [Source:MGI Symbol;Acc:MGI:1346006]	Ptpa	protein_coding	5486.56	-0.00965466	0.0479397	-0.201392	0.818121	0.997018
1689	ENSMUSG00000089762	immediate early response 5-like [Source:MGI Symbol;Acc:MGI:1919750]	Ier5l	protein_coding	545.442	0.207855	0.139126	1.49401	0.088016	0.972949
1690	ENSMUSG00000047363	CSA-conditional, T cell activation-dependent protein [Source:MGI Symbol;Acc:MGI:1925867]	Cstad	protein_coding	67.7236	0.175043	0.242157	0.722849	0.409147	0.994055
1691	ENSMUSG00000086405	RIKEN cDNA 9330198N18 gene [Source:MGI Symbol;Acc:MGI:1924766]	9330198N18Rik	lncRNA	4.79315	-0.211253	0.733109	-0.288161	0.742125	0.996713
1692	ENSMUSG00000044320	RIKEN cDNA 1700001O22 gene [Source:MGI Symbol;Acc:MGI:1923631]	1700001O22Rik	protein_coding	137.984	0.140401	0.196808	0.713388	0.415305	0.994142
1693	ENSMUSG00000026857	N-terminal Xaa-Pro-Lys N-methyltransferase 1 [Source:MGI Symbol;Acc:MGI:1913867]	Ntmt1	protein_coding	757.199	0.0802438	0.0907772	0.883963	0.312799	0.992238
1694	ENSMUSG00000039483	ankyrin repeat and SOCS box-containing 6 [Source:MGI Symbol;Acc:MGI:1919573]	Asb6	protein_coding	1096.96	0.0343912	0.0711108	0.483629	0.580784	0.995804
1695	ENSMUSG00000039476	paired related homeobox 2 [Source:MGI Symbol;Acc:MGI:98218]	Prrx2	protein_coding	29.0295	0.305208	0.290804	1.04953	0.230751	0.989506
1696	ENSMUSG00000050737	prostaglandin E synthase [Source:MGI Symbol;Acc:MGI:1927593]	Ptges	protein_coding	172.268	0.0767999	0.123544	0.621639	0.477811	0.994905
1697	ENSMUSG00000026848	torsin family 1, member B [Source:MGI Symbol;Acc:MGI:1353605]	Tor1b	protein_coding	1180.8	0.026941	0.0555609	0.484892	0.579797	0.995797
1698	ENSMUSG00000026849	torsin family 1, member A (torsin A) [Source:MGI Symbol;Acc:MGI:1353568]	Tor1a	protein_coding	787.12	0.0482267	0.0711784	0.677547	0.439127	0.994458
1699	ENSMUSG00000026851	cDNA sequence BC005624 [Source:MGI Symbol;Acc:MGI:2385132]	BC005624	protein_coding	2358.84	-0.013049	0.0568023	-0.229726	0.793077	0.996924
1700	ENSMUSG00000026854	ubiquitin specific peptidase 20 [Source:MGI Symbol;Acc:MGI:1921520]	Usp20	protein_coding	3260.79	0.00165132	0.0638885	0.025847	0.976455	0.9975
1701	ENSMUSG00000075415	formin binding protein 1 [Source:MGI Symbol;Acc:MGI:109606]	Fnbp1	protein_coding	3572.68	0.00633692	0.0694605	0.0912304	0.917032	0.997339
1702	ENSMUSG00000087269	RIKEN cDNA D330023K18 gene [Source:MGI Symbol;Acc:MGI:2445152]	D330023K18Rik	lncRNA	92.4072	-0.174508	0.176286	-0.989912	0.258331	0.990616
1703	ENSMUSG00000000194	G protein-coupled receptor 107 [Source:MGI Symbol;Acc:MGI:2139054]	Gpr107	protein_coding	1765.66	0.00923825	0.045989	0.200879	0.818576	0.997019
1704	ENSMUSG00000062661	neuronal calcium sensor 1 [Source:MGI Symbol;Acc:MGI:109166]	Ncs1	protein_coding	11309	-0.0438019	0.0457195	-0.958057	0.273968	0.991147
1705	ENSMUSG00000055632	hemicentin 2 [Source:MGI Symbol;Acc:MGI:2677838]	Hmcn2	protein_coding	27.6211	0.208846	0.297669	0.701605	0.423052	0.994249
1706	ENSMUSG00000076441	argininosuccinate synthetase 1 [Source:MGI Symbol;Acc:MGI:88090]	Ass1	protein_coding	829.586	-0.00830601	0.0844869	-0.0983112	0.910619	0.99732
1707	ENSMUSG00000026843	far upstream element (FUSE) binding protein 3 [Source:MGI Symbol;Acc:MGI:2443699]	Fubp3	protein_coding	1234.42	-0.0268353	0.0844855	-0.317631	0.716835	0.996598
1708	ENSMUSG00000085224	predicted gene 13425 [Source:MGI Symbol;Acc:MGI:3649915]	Gm13425	lncRNA	0.159249	-0.306604	5.6497	-0.0542692	0.950588	0.997432
1709	ENSMUSG00000079466	PR domain containing 12 [Source:MGI Symbol;Acc:MGI:2685844]	Prdm12	protein_coding	5.62851	-0.00463565	0.668909	-0.00693015	0.993686	0.997543
1710	ENSMUSG00000039356	exosome component 2 [Source:MGI Symbol;Acc:MGI:2385133]	Exosc2	protein_coding	475.903	0.0414093	0.0906105	0.457003	0.601785	0.99595
1711	ENSMUSG00000026842	c-abl oncogene 1, non-receptor tyrosine kinase [Source:MGI Symbol;Acc:MGI:87859]	Abl1	protein_coding	1924.35	0.0195545	0.053634	0.364591	0.67718	0.996399
1712	ENSMUSG00000026841	fibrinogen C domain containing 1 [Source:MGI Symbol;Acc:MGI:2138953]	Fibcd1	protein_coding	244.604	0.188307	0.128102	1.46998	0.0932454	0.974428
1713	ENSMUSG00000026840	laminin gamma 3 [Source:MGI Symbol;Acc:MGI:1344394]	Lamc3	protein_coding	199.816	0.135423	0.19826	0.683061	0.435412	0.994411
1714	ENSMUSG00000001864	allograft inflammatory factor 1-like [Source:MGI Symbol;Acc:MGI:1919598]	Aif1l	protein_coding	167.553	0.0970328	0.129671	0.748302	0.39285	0.99381
1715	ENSMUSG00000001855	nucleoporin 214 [Source:MGI Symbol;Acc:MGI:1095411]	Nup214	protein_coding	1398.71	-0.0854031	0.0624385	-1.36779	0.118326	0.979738
1716	ENSMUSG00000050592	family with sequence similarity 78, member A [Source:MGI Symbol;Acc:MGI:2443569]	Fam78a	protein_coding	237.847	-0.00197515	0.106247	-0.0185901	0.983064	0.997517
1717	ENSMUSG00000051373	phospholipid phosphatase 7 (inactive) [Source:MGI Symbol;Acc:MGI:2445183]	Plpp7	protein_coding	855.241	0.0227574	0.0766432	0.296927	0.734572	0.99668
1718	ENSMUSG00000039262	proline-rich coiled-coil 2B [Source:MGI Symbol;Acc:MGI:1923304]	Prrc2b	protein_coding	21969.5	-0.0955773	0.0725242	-1.31787	0.132368	0.981849
1719	ENSMUSG00000039254	protein-O-mannosyltransferase 1 [Source:MGI Symbol;Acc:MGI:2138994]	Pomt1	protein_coding	495.348	0.02209	0.078556	0.281201	0.74814	0.99674
1720	ENSMUSG00000002550	uridine-cytidine kinase 1 [Source:MGI Symbol;Acc:MGI:98904]	Uck1	protein_coding	1029.9	0.00860944	0.072566	0.118643	0.892237	0.997265
1721	ENSMUSG00000066068	predicted gene 13611 [Source:MGI Symbol;Acc:MGI:3651300]	Gm13611	processed_pseudogene	351.278	0.143628	0.145928	0.98424	0.261068	0.990714
1722	ENSMUSG00000044627	SWI5 recombination repair homolog (yeast) [Source:MGI Symbol;Acc:MGI:1920181]	Swi5	protein_coding	2559.81	0.0378342	0.0562236	0.672924	0.442257	0.994497
1723	ENSMUSG00000002546	golgi autoantigen, golgin subfamily a, 2 [Source:MGI Symbol;Acc:MGI:2139395]	Golga2	protein_coding	3758.44	0.00342257	0.046352	0.0738387	0.932807	0.997384
1724	ENSMUSG00000026825	dynamin 1 [Source:MGI Symbol;Acc:MGI:107384]	Dnm1	protein_coding	56553.1	-0.0518381	0.0406598	-1.27492	0.145451	0.983454
1725	ENSMUSG00000039205	CDKN1A interacting zinc finger protein 1 [Source:MGI Symbol;Acc:MGI:1920234]	Ciz1	protein_coding	2016.13	0.0333864	0.099752	0.334694	0.702331	0.996528
1726	ENSMUSG00000039195	RIKEN cDNA 1110008P14 gene [Source:MGI Symbol;Acc:MGI:1920987]	1110008P14Rik	protein_coding	3436.24	0.241884	0.159598	1.51558	0.0835251	0.971536
1727	ENSMUSG00000026822	lipocalin 2 [Source:MGI Symbol;Acc:MGI:96757]	Lcn2	protein_coding	7.18721	-1.57016	0.830155	-1.89141	0.0307934	0.926382
1728	ENSMUSG00000026820	prostaglandin E synthase 2 [Source:MGI Symbol;Acc:MGI:1917592]	Ptges2	protein_coding	1169.91	0.0856861	0.0936941	0.91453	0.29636	0.991811
1729	ENSMUSG00000083004	predicted gene 13413 [Source:MGI Symbol;Acc:MGI:3650613]	Gm13413	processed_pseudogene	5.9847	0.151311	0.631221	0.239711	0.784302	0.99689
1730	ENSMUSG00000026819	solute carrier family 25 (mitochondrial carrier, phosphate carrier), member 25 [Source:MGI Symbol;Acc:MGI:1915913]	Slc25a25	protein_coding	1718.05	0.0759133	0.0562466	1.34965	0.123288	0.980538
1731	ENSMUSG00000039164	nuclear apoptosis inducing factor 1 [Source:MGI Symbol;Acc:MGI:1918504]	Naif1	protein_coding	172.436	0.083956	0.131036	0.640708	0.464411	0.994758
1732	ENSMUSG00000039157	family with sequence similarity 102, member A [Source:MGI Symbol;Acc:MGI:2138935]	Fam102a	protein_coding	3124.67	0.00420315	0.0445959	0.0942498	0.914297	0.997331
1733	ENSMUSG00000026810	dolichol-phosphate (beta-D) mannosyltransferase 2 [Source:MGI Symbol;Acc:MGI:1330238]	Dpm2	protein_coding	1030.46	-0.00529379	0.0866966	-0.061061	0.944414	0.997416
1734	ENSMUSG00000075405	RIKEN cDNA 9430097D07 gene [Source:MGI Symbol;Acc:MGI:2441749]	9430097D07Rik	lncRNA	12.5067	-0.555696	0.427155	-1.30092	0.137416	0.982504
1735	ENSMUSG00000046854	phosphatidylinositol-4-phosphate 5-kinase-like 1 [Source:MGI Symbol;Acc:MGI:2448520]	Pip5kl1	protein_coding	202.091	0.142443	0.176282	0.808037	0.35618	0.993177
1736	ENSMUSG00000079442	ST6 (alpha-N-acetyl-neuraminyl-2,3-beta-galactosyl-1,3)-N-acetylgalactosaminide alpha-2,6-sialyltransferase 4 [Source:MGI Symbol;Acc:MGI:1341894]	St6galnac4	protein_coding	1111.66	0.106909	0.0752207	1.42127	0.104611	0.977142
1737	ENSMUSG00000026811	ST6 (alpha-N-acetyl-neuraminyl-2,3-beta-galactosyl-1,3)-N-acetylgalactosaminide alpha-2,6-sialyltransferase 6 [Source:MGI Symbol;Acc:MGI:1355316]	St6galnac6	protein_coding	3908.07	-0.00167358	0.0385627	-0.0433989	0.960476	0.997459
1738	ENSMUSG00000026817	adenylate kinase 1 [Source:MGI Symbol;Acc:MGI:87977]	Ak1	protein_coding	3825.13	-0.00845758	0.0733197	-0.115352	0.895209	0.997274
1739	ENSMUSG00000026814	endoglin [Source:MGI Symbol;Acc:MGI:95392]	Eng	protein_coding	734.77	0.125578	0.158415	0.792719	0.365371	0.993347
1740	ENSMUSG00000009566	folylpolyglutamyl synthetase [Source:MGI Symbol;Acc:MGI:95576]	Fpgs	protein_coding	232.594	0.124061	0.106367	1.16636	0.182919	0.986799
1741	ENSMUSG00000009555	cyclin-dependent kinase 9 (CDC2-related kinase) [Source:MGI Symbol;Acc:MGI:1328368]	Cdk9	protein_coding	3022.88	0.052243	0.0752659	0.694112	0.428021	0.994315
1742	ENSMUSG00000059013	SH2 domain containing 3C [Source:MGI Symbol;Acc:MGI:1351631]	Sh2d3c	protein_coding	904.322	0.125312	0.0848951	1.47609	0.0918938	0.974061
1743	ENSMUSG00000009551	RIKEN cDNA 6330409D20 gene [Source:MGI Symbol;Acc:MGI:1917980]	6330409D20Rik	protein_coding	61.7927	-0.0508744	0.189864	-0.267952	0.759631	0.996789
1744	ENSMUSG00000039021	tetratricopeptide repeat domain 16 [Source:MGI Symbol;Acc:MGI:2443048]	Ttc16	protein_coding	26.6678	0.451231	0.329378	1.36995	0.117748	0.979641
1745	ENSMUSG00000009563	torsin family 2, member A [Source:MGI Symbol;Acc:MGI:1353596]	Tor2a	protein_coding	660.677	0.0117729	0.0959293	0.122725	0.888553	0.997254
1746	ENSMUSG00000053746	peptidyl-tRNA hydrolase 1 homolog [Source:MGI Symbol;Acc:MGI:1913779]	Ptrh1	protein_coding	90.929	0.0919848	0.175449	0.524281	0.549401	0.995566
1747	ENSMUSG00000038987	cilia and flagella associated protein 157 [Source:MGI Symbol;Acc:MGI:2447809]	Cfap157	protein_coding	64.7438	-0.0263807	0.210689	-0.125212	0.88631	0.997247
1748	ENSMUSG00000026797	syntaxin binding protein 1 [Source:MGI Symbol;Acc:MGI:107363]	Stxbp1	protein_coding	43770	-0.0606485	0.041667	-1.45555	0.0965042	0.97527
1749	ENSMUSG00000085397	predicted gene 13524 [Source:MGI Symbol;Acc:MGI:3651427]	Gm13524	lncRNA	34.6948	-0.0575177	0.273767	-0.210097	0.810406	0.99699
1750	ENSMUSG00000087496	predicted gene 13523 [Source:MGI Symbol;Acc:MGI:3651426]	Gm13523	lncRNA	18.5383	0.315844	0.33833	0.933539	0.286435	0.991529
1751	ENSMUSG00000026796	niban apoptosis regulator 2 [Source:MGI Symbol;Acc:MGI:2442910]	Niban2	protein_coding	1192.82	0.026473	0.0908452	0.291407	0.739325	0.996701
1752	ENSMUSG00000026792	leucine rich repeat and sterile alpha motif containing 1 [Source:MGI Symbol;Acc:MGI:2684789]	Lrsam1	protein_coding	1118.8	-0.0565366	0.0587042	-0.963076	0.271462	0.991066
1753	ENSMUSG00000038900	ribosomal protein L12 [Source:MGI Symbol;Acc:MGI:98002]	Rpl12	protein_coding	3086.81	0.137301	0.0918904	1.49418	0.0879799	0.972939
1754	ENSMUSG00000026791	solute carrier family 2, (facilitated glucose transporter), member 8 [Source:MGI Symbol;Acc:MGI:1860103]	Slc2a8	protein_coding	749.687	-0.00529673	0.087063	-0.0608379	0.944617	0.997416
1755	ENSMUSG00000038860	GTPase activating RANGAP domain-like 3 [Source:MGI Symbol;Acc:MGI:2139309]	Garnl3	protein_coding	3624.26	-0.121337	0.070588	-1.71895	0.049668	0.953045
1756	ENSMUSG00000104277	predicted gene, 38299 [Source:MGI Symbol;Acc:MGI:5611527]	Gm38299	TEC	58.741	-0.346984	0.222179	-1.56173	0.0745402	0.968214
1757	ENSMUSG00000038831	Ral GEF with PH domain and SH3 binding motif 1 [Source:MGI Symbol;Acc:MGI:1922008]	Ralgps1	protein_coding	3118.9	-0.0552326	0.0566125	-0.975626	0.265265	0.990859
1758	ENSMUSG00000004105	angiopoietin-like 2 [Source:MGI Symbol;Acc:MGI:1347002]	Angptl2	protein_coding	75.6378	0.299474	0.246384	1.21548	0.165164	0.9854
1759	ENSMUSG00000068966	zinc finger and BTB domain containing 34 [Source:MGI Symbol;Acc:MGI:2685195]	Zbtb34	protein_coding	620.613	0.000771444	0.122848	0.00627968	0.994279	0.997545
1760	ENSMUSG00000085742	predicted gene 13536 [Source:MGI Symbol;Acc:MGI:3651924]	Gm13536	lncRNA	6.55453	-0.682102	0.578518	-1.17905	0.1782	0.986454
1761	ENSMUSG00000026788	zinc finger and BTB domain containing 43 [Source:MGI Symbol;Acc:MGI:1919084]	Zbtb43	protein_coding	878.462	-0.0136874	0.0575356	-0.237894	0.785897	0.996896
1762	ENSMUSG00000086939	predicted gene 13530 [Source:MGI Symbol;Acc:MGI:3651890]	Gm13530	lncRNA	16.5144	-0.713883	0.368973	-1.93478	0.0271565	0.917338
1763	ENSMUSG00000081244	predicted gene 13529 [Source:MGI Symbol;Acc:MGI:3649710]	Gm13529	processed_pseudogene	63.0241	-0.0672044	0.185849	-0.361608	0.679674	0.996413
1764	ENSMUSG00000038740	multivesicular body subunit 12B [Source:MGI Symbol;Acc:MGI:1919793]	Mvb12b	protein_coding	4187.77	-0.0158614	0.0525115	-0.302055	0.730165	0.99666
1765	ENSMUSG00000086904	predicted gene 13404 [Source:MGI Symbol;Acc:MGI:3649379]	Gm13404	lncRNA	3.41705	1.18301	1.08528	1.09005	0.213244	0.988655
1766	ENSMUSG00000087461	RIKEN cDNA C230014O12 gene [Source:MGI Symbol;Acc:MGI:3045377]	C230014O12Rik	lncRNA	21.5085	0.0502164	0.345229	0.145458	0.868083	0.997189
1767	ENSMUSG00000038718	pre B cell leukemia homeobox 3 [Source:MGI Symbol;Acc:MGI:97496]	Pbx3	protein_coding	151.672	0.136068	0.148797	0.914456	0.2964	0.991812
1768	ENSMUSG00000038696	mitogen-activated protein kinase associated protein 1 [Source:MGI Symbol;Acc:MGI:2444554]	Mapkap1	protein_coding	1404.24	0.00471315	0.0489944	0.0961978	0.912532	0.997326
1769	ENSMUSG00000081992	predicted gene 13408 [Source:MGI Symbol;Acc:MGI:3649613]	Gm13408	processed_pseudogene	1202.93	-0.0232	0.0744094	-0.311788	0.721826	0.996621
1770	ENSMUSG00000087635	predicted gene 13414 [Source:MGI Symbol;Acc:MGI:3652154]	Gm13414	processed_pseudogene	1135.72	-0.0764865	0.0750899	-1.0186	0.244788	0.990102
1771	ENSMUSG00000026867	GTPase activating protein and VPS9 domains 1 [Source:MGI Symbol;Acc:MGI:1913941]	Gapvd1	protein_coding	3695.61	-0.0666076	0.059315	-1.12295	0.199754	0.987898
1772	ENSMUSG00000026864	heat shock protein 5 [Source:MGI Symbol;Acc:MGI:95835]	Hspa5	protein_coding	6867.67	-0.00332484	0.0978868	-0.0339662	0.969062	0.997481
1773	ENSMUSG00000070953	Rab9 effector protein with kelch motifs [Source:MGI Symbol;Acc:MGI:2139530]	Rabepk	protein_coding	697.59	0.0313876	0.0772327	0.406403	0.642607	0.996206
1774	ENSMUSG00000035949	F-box and WD-40 domain protein 2 [Source:MGI Symbol;Acc:MGI:1353435]	Fbxw2	protein_coding	2152.28	0.00394987	0.0468633	0.0842849	0.923328	0.997357
1775	ENSMUSG00000026869	proteasome (prosome, macropain) 26S subunit, non-ATPase, 5 [Source:MGI Symbol;Acc:MGI:1914248]	Psmd5	protein_coding	1442.71	-0.0631399	0.0630617	-1.00124	0.252922	0.990417
1776	ENSMUSG00000026870	cutA divalent cation tolerance homolog-like [Source:MGI Symbol;Acc:MGI:1925246]	Cutal	protein_coding	6.91734	-0.915317	0.653979	-1.39961	0.110005	0.978239
1777	ENSMUSG00000026873	PHD finger protein 19 [Source:MGI Symbol;Acc:MGI:1921266]	Phf19	protein_coding	22.5724	0.00414373	0.364148	0.0113792	0.989633	0.997533
1778	ENSMUSG00000026875	TNF receptor-associated factor 1 [Source:MGI Symbol;Acc:MGI:101836]	Traf1	protein_coding	12.0992	0.0544401	0.484567	0.112348	0.897923	0.997282
1779	ENSMUSG00000026874	hemolytic complement [Source:MGI Symbol;Acc:MGI:96031]	Hc	protein_coding	3.90233	-0.0569205	0.792049	-0.0718649	0.934599	0.997389
1780	ENSMUSG00000035875	expressed sequence AI182371 [Source:MGI Symbol;Acc:MGI:2138853]	AI182371	protein_coding	8.19365	-0.128706	0.525926	-0.244722	0.779908	0.996872
1781	ENSMUSG00000057110	centriolin [Source:MGI Symbol;Acc:MGI:1889576]	Cntrl	protein_coding	516.304	0.0120905	0.0924086	0.130838	0.881239	0.997231
1782	ENSMUSG00000026878	RAB14, member RAS oncogene family [Source:MGI Symbol;Acc:MGI:1915615]	Rab14	protein_coding	8051.06	0.030458	0.0397265	0.76669	0.381325	0.993624
1783	ENSMUSG00000026879	gelsolin [Source:MGI Symbol;Acc:MGI:95851]	Gsn	protein_coding	1161.23	0.0640897	0.083947	0.763454	0.383338	0.993657
1784	ENSMUSG00000106961	predicted gene 43128 [Source:MGI Symbol;Acc:MGI:5663265]	Gm43128	TEC	5.41459	-0.399637	0.715725	-0.558366	0.523748	0.995349
1785	ENSMUSG00000026880	stomatin [Source:MGI Symbol;Acc:MGI:95403]	Stom	protein_coding	297.962	-0.0430702	0.110531	-0.389667	0.656358	0.996286
1786	ENSMUSG00000075391	glyoxalase 1, pseudogene [Source:MGI Symbol;Acc:MGI:3649615]	Glo1-ps	processed_pseudogene	193.245	-0.081159	0.113433	-0.715482	0.413938	0.994123
1787	ENSMUSG00000035778	glycoprotein galactosyltransferase alpha 1, 3 [Source:MGI Symbol;Acc:MGI:95704]	Ggta1	protein_coding	116.041	0.160063	0.15251	1.04953	0.230753	0.989507
1788	ENSMUSG00000086555	predicted gene 13446 [Source:MGI Symbol;Acc:MGI:3649869]	Gm13446	lncRNA	175.827	0.00731699	0.127902	0.0572079	0.947916	0.997425
1789	ENSMUSG00000026883	disabled 2 interacting protein [Source:MGI Symbol;Acc:MGI:1916851]	Dab2ip	protein_coding	6227.96	-0.0136657	0.0503712	-0.271299	0.756723	0.996777
1790	ENSMUSG00000026885	tubulin tyrosine ligase-like family, member 11 [Source:MGI Symbol;Acc:MGI:1921660]	Ttll11	protein_coding	1437.09	0.0235088	0.0807975	0.29096	0.73971	0.996703
1791	ENSMUSG00000107106	predicted gene 43760 [Source:MGI Symbol;Acc:MGI:5663897]	Gm43760	TEC	8.3878	0.10993	0.60293	0.182326	0.83508	0.997078
1792	ENSMUSG00000026895	NADH:ubiquinone oxidoreductase subunit A8 [Source:MGI Symbol;Acc:MGI:1915625]	Ndufa8	protein_coding	1993.37	0.0802782	0.061504	1.30525	0.136114	0.982339
1793	ENSMUSG00000026894	MORN repeat containing 5 [Source:MGI Symbol;Acc:MGI:1922745]	Morn5	protein_coding	10.1747	-0.899717	0.476648	-1.88759	0.0311325	0.927126
1794	ENSMUSG00000026890	LIM homeobox protein 6 [Source:MGI Symbol;Acc:MGI:1306803]	Lhx6	protein_coding	688.177	-0.0709198	0.0777085	-0.912639	0.297361	0.991838
1795	ENSMUSG00000026889	RNA binding motif protein 18 [Source:MGI Symbol;Acc:MGI:1915139]	Rbm18	protein_coding	1436.22	0.0379298	0.0563859	0.672682	0.44242	0.994499
1796	ENSMUSG00000026887	mitochondrial ribosome recycling factor [Source:MGI Symbol;Acc:MGI:1915121]	Mrrf	protein_coding	515.782	0.0388067	0.0840888	0.461497	0.598216	0.995926
1797	ENSMUSG00000085141	predicted gene 13429 [Source:MGI Symbol;Acc:MGI:3651652]	Gm13429	lncRNA	5.06901	-0.0425548	0.733561	-0.0580112	0.947186	0.997423
1798	ENSMUSG00000047250	prostaglandin-endoperoxide synthase 1 [Source:MGI Symbol;Acc:MGI:97797]	Ptgs1	protein_coding	650.188	0.0269103	0.114456	0.235116	0.788337	0.996905
1799	ENSMUSG00000083101	predicted gene 13430 [Source:MGI Symbol;Acc:MGI:3651032]	Gm13430	processed_pseudogene	379.882	0.0555895	0.0969878	0.573159	0.512809	0.995251
1800	ENSMUSG00000083716	predicted gene 13436 [Source:MGI Symbol;Acc:MGI:3651005]	Gm13436	processed_pseudogene	597.937	0.203935	0.104982	1.94257	0.0265443	0.915593
1801	ENSMUSG00000009030	phosducin-like [Source:MGI Symbol;Acc:MGI:1914716]	Pdcl	protein_coding	916.953	0.0240301	0.0632653	0.37983	0.664495	0.996331
1802	ENSMUSG00000075376	ring finger and CCCH-type zinc finger domains 2 [Source:MGI Symbol;Acc:MGI:2442789]	Rc3h2	protein_coding	1962.94	-0.0667651	0.110333	-0.605124	0.489584	0.995027
1803	ENSMUSG00000066798	zinc finger and BTB domain containing 6 [Source:MGI Symbol;Acc:MGI:2442998]	Zbtb6	protein_coding	482.684	-0.0346575	0.0907459	-0.381918	0.662765	0.996321
1804	ENSMUSG00000050714	zinc finger and BTB domain containing 26 [Source:MGI Symbol;Acc:MGI:2444402]	Zbtb26	protein_coding	301.99	0.0879455	0.110636	0.794907	0.364049	0.993323
1805	ENSMUSG00000035437	RAB GTPase activating protein 1 [Source:MGI Symbol;Acc:MGI:2385139]	Rabgap1	protein_coding	3180.21	-0.0288985	0.0554598	-0.521071	0.551848	0.995585
1806	ENSMUSG00000026915	spermatid perinuclear RNA binding protein [Source:MGI Symbol;Acc:MGI:104626]	Strbp	protein_coding	6814.36	-0.0581611	0.0932263	-0.62387	0.476232	0.994888
1807	ENSMUSG00000053164	G protein-coupled receptor 21 [Source:MGI Symbol;Acc:MGI:2441890]	Gpr21	protein_coding	141.857	-0.044826	0.170742	-0.262537	0.764344	0.996809
1808	ENSMUSG00000035403	crumbs family member 2 [Source:MGI Symbol;Acc:MGI:2679260]	Crb2	protein_coding	258.632	-0.0890475	0.102189	-0.8714	0.319726	0.992404
1809	ENSMUSG00000035392	DENN/MADD domain containing 1A [Source:MGI Symbol;Acc:MGI:2442794]	Dennd1a	protein_coding	2293.65	-0.11898	0.055752	-2.1341	0.0148158	0.858246
1810	ENSMUSG00000000247	LIM homeobox protein 2 [Source:MGI Symbol;Acc:MGI:96785]	Lhx2	protein_coding	2287.8	0.0853595	0.0537183	1.58902	0.0696085	0.966039
1811	ENSMUSG00000098383	predicted gene 27197 [Source:MGI Symbol;Acc:MGI:5521040]	Gm27197	lncRNA	17.3183	0.54812	0.404328	1.35563	0.121635	0.980279
1812	ENSMUSG00000087539	predicted gene 13584 [Source:MGI Symbol;Acc:MGI:3650662]	Gm13584	lncRNA	12.9965	-0.419006	0.427905	-0.979204	0.263516	0.990799
1813	ENSMUSG00000084124	predicted gene 13588 [Source:MGI Symbol;Acc:MGI:3650686]	Gm13588	processed_pseudogene	23.7274	0.510522	0.327409	1.55928	0.0749967	0.968402
1814	ENSMUSG00000026749	NIMA (never in mitosis gene a)-related expressed kinase 6 [Source:MGI Symbol;Acc:MGI:1891638]	Nek6	protein_coding	976.756	0.0598695	0.061297	0.976711	0.264734	0.990841
1815	ENSMUSG00000026750	proteasome (prosome, macropain) subunit, beta type 7 [Source:MGI Symbol;Acc:MGI:107637]	Psmb7	protein_coding	2138.82	-0.0273682	0.0550315	-0.497319	0.570123	0.995726
1816	ENSMUSG00000082931	predicted gene 13586 [Source:MGI Symbol;Acc:MGI:3649994]	Gm13586	processed_pseudogene	21.8064	0.278057	0.340646	0.816264	0.351304	0.993082
1817	ENSMUSG00000063972	nuclear receptor subfamily 6, group A, member 1 [Source:MGI Symbol;Acc:MGI:1352459]	Nr6a1	protein_coding	351.595	-0.112621	0.0985223	-1.1431	0.191803	0.987402
1818	ENSMUSG00000046618	olfactomedin-like 2A [Source:MGI Symbol;Acc:MGI:2444741]	Olfml2a	protein_coding	156.74	0.209753	0.225072	0.931937	0.287262	0.991553
1819	ENSMUSG00000035295	WD repeat domain 38 [Source:MGI Symbol;Acc:MGI:1923896]	Wdr38	protein_coding	13.5309	0.442479	0.458688	0.96466	0.270674	0.99104
1820	ENSMUSG00000062997	ribosomal protein L35 [Source:MGI Symbol;Acc:MGI:1913739]	Rpl35	protein_coding	1828.81	-0.0254156	0.0973648	-0.261035	0.765652	0.996814
1821	ENSMUSG00000026755	actin related protein 2/3 complex, subunit 5-like [Source:MGI Symbol;Acc:MGI:1921442]	Arpc5l	protein_coding	2151.92	0.00496939	0.0529807	0.0937961	0.914708	0.997332
1822	ENSMUSG00000026754	golgi autoantigen, golgin subfamily a, 1 [Source:MGI Symbol;Acc:MGI:1924149]	Golga1	protein_coding	1212.12	-0.0114343	0.0563693	-0.202847	0.81683	0.997013
1823	ENSMUSG00000035236	suppressor of cancer cell invasion [Source:MGI Symbol;Acc:MGI:2443716]	Scai	protein_coding	3029.97	-0.085726	0.118259	-0.724903	0.407817	0.994035
1824	ENSMUSG00000026753	protein phosphatase 6, catalytic subunit [Source:MGI Symbol;Acc:MGI:1915107]	Ppp6c	protein_coding	1584.08	-0.0326731	0.0643616	-0.50765	0.562139	0.995666
1825	ENSMUSG00000083686	predicted gene 13504 [Source:MGI Symbol;Acc:MGI:3650156]	Gm13504	processed_pseudogene	9.40589	0.497469	0.492774	1.00953	0.249015	0.990269
1826	ENSMUSG00000083240	predicted gene 13453 [Source:MGI Symbol;Acc:MGI:3651618]	Gm13453	processed_pseudogene	352.161	0.133915	0.0937842	1.42791	0.103	0.976793
1827	ENSMUSG00000082536	predicted gene 13456 [Source:MGI Symbol;Acc:MGI:3651389]	Gm13456	processed_pseudogene	11561.4	-0.0245355	0.0620826	-0.395207	0.651793	0.99626
1828	ENSMUSG00000049252	low density lipoprotein-related protein 1B [Source:MGI Symbol;Acc:MGI:2151136]	Lrp1b	protein_coding	2092.56	-0.290006	0.196067	-1.47911	0.0912291	0.973877
1829	ENSMUSG00000081999	predicted gene 13461 [Source:MGI Symbol;Acc:MGI:3650103]	Gm13461	processed_pseudogene	1017.92	0.0012969	0.0568052	0.0228306	0.979202	0.997507
1830	ENSMUSG00000080994	predicted gene 13464 [Source:MGI Symbol;Acc:MGI:3649845]	Gm13464	processed_pseudogene	8.66203	-0.249521	0.58551	-0.426161	0.626529	0.996109
1831	ENSMUSG00000049744	Rho GTPase activating protein 15 [Source:MGI Symbol;Acc:MGI:1923367]	Arhgap15	protein_coding	434.581	0.008946	0.0877158	0.101988	0.90729	0.99731
1832	ENSMUSG00000036890	glycosyltransferase-like domain containing 1 [Source:MGI Symbol;Acc:MGI:2444269]	Gtdc1	protein_coding	1476.75	-0.128101	0.0545558	-2.34807	0.0073363	0.749874
1833	ENSMUSG00000026872	zinc finger E-box binding homeobox 2 [Source:MGI Symbol;Acc:MGI:1344407]	Zeb2	protein_coding	5065.03	-0.0645796	0.0889225	-0.726246	0.406949	0.994023
1834	ENSMUSG00000052248	zinc finger E-box binding homeobox 2, opposite strand [Source:MGI Symbol;Acc:MGI:3652108]	Zeb2os	lncRNA	65.5429	-0.0515083	0.18612	-0.276748	0.751996	0.996756
1835	ENSMUSG00000086353	predicted gene 13481 [Source:MGI Symbol;Acc:MGI:3651624]	Gm13481	lncRNA	1.83133	2.12272	1.49227	1.42248	0.104316	0.977079
1836	ENSMUSG00000052155	activin receptor IIA [Source:MGI Symbol;Acc:MGI:102806]	Acvr2a	protein_coding	1637.36	-0.0460288	0.0862763	-0.533505	0.542398	0.995509
1837	ENSMUSG00000026761	origin recognition complex, subunit 4 [Source:MGI Symbol;Acc:MGI:1347043]	Orc4	protein_coding	1379.19	-0.0247561	0.0911517	-0.271592	0.756469	0.996776
1838	ENSMUSG00000036792	methyl-CpG binding domain protein 5 [Source:MGI Symbol;Acc:MGI:2138934]	Mbd5	protein_coding	2606.54	-0.101016	0.0872438	-1.15786	0.186127	0.987023
1839	ENSMUSG00000081272	adaptor-related protein complex 2, mu 1 subunit, pseudogene [Source:MGI Symbol;Acc:MGI:3649640]	Ap2m1-ps	processed_pseudogene	10499.9	-0.00349271	0.0532736	-0.0655616	0.940324	0.997404
1840	ENSMUSG00000069495	enhancer of polycomb homolog 2 [Source:MGI Symbol;Acc:MGI:1278321]	Epc2	protein_coding	1677.42	-0.0308557	0.0683967	-0.451129	0.606463	0.995981
1841	ENSMUSG00000026764	kinesin family member 5C [Source:MGI Symbol;Acc:MGI:1098269]	Kif5c	protein_coding	30890.2	-0.0459644	0.055984	-0.821027	0.3485	0.993027
1842	ENSMUSG00000026765	LY6/PLAUR domain containing 6B [Source:MGI Symbol;Acc:MGI:1919147]	Lypd6b	protein_coding	385.34	-0.132743	0.108325	-1.22541	0.161737	0.985095
1843	ENSMUSG00000050447	LY6/PLAUR domain containing 6 [Source:MGI Symbol;Acc:MGI:2443848]	Lypd6	protein_coding	1029.11	-0.104678	0.074409	-1.4068	0.108192	0.977882
1844	ENSMUSG00000026766	methylmalonic aciduria (cobalamin deficiency) cblD type, with homocystinuria [Source:MGI Symbol;Acc:MGI:1923786]	Mmadhc	protein_coding	886.128	0.0104179	0.0590826	0.176327	0.840431	0.997097
1845	ENSMUSG00000085862	predicted gene 13483 [Source:MGI Symbol;Acc:MGI:3651423]	Gm13483	lncRNA	10.2992	0.147466	0.494895	0.297974	0.733671	0.996676
1846	ENSMUSG00000083449	predicted gene 13487 [Source:MGI Symbol;Acc:MGI:3650141]	Gm13487	processed_pseudogene	9.89275	-0.371459	0.499663	-0.743417	0.395947	0.993858
1847	ENSMUSG00000083270	predicted gene 13498 [Source:MGI Symbol;Acc:MGI:3650381]	Gm13498	processed_pseudogene	51.8561	0.290518	0.308013	0.9432	0.281477	0.991381
1848	ENSMUSG00000017144	Rho family GTPase 3 [Source:MGI Symbol;Acc:MGI:1921444]	Rnd3	protein_coding	340.397	0.0711085	0.118992	0.597591	0.495006	0.995081
1849	ENSMUSG00000087701	predicted gene 13493 [Source:MGI Symbol;Acc:MGI:3650824]	Gm13493	processed_pseudogene	8433.3	-0.00285717	0.0490695	-0.058227	0.94699	0.997423
1850	ENSMUSG00000036249	RNA binding motif protein 43 [Source:MGI Symbol;Acc:MGI:1918934]	Rbm43	protein_coding	446.494	0.0266802	0.0803775	0.331936	0.704668	0.996539
1851	ENSMUSG00000026946	N-myc (and STAT) interactor [Source:MGI Symbol;Acc:MGI:1928368]	Nmi	protein_coding	60.0641	0.160768	0.20827	0.771922	0.378085	0.993569
1852	ENSMUSG00000053475	tumor necrosis factor alpha induced protein 6 [Source:MGI Symbol;Acc:MGI:1195266]	Tnfaip6	protein_coding	86.0473	-0.0892712	0.217793	-0.409891	0.639756	0.99619
1853	ENSMUSG00000036202	replication timing regulatory factor 1 [Source:MGI Symbol;Acc:MGI:1098622]	Rif1	protein_coding	840.167	-0.0776195	0.108917	-0.712646	0.41579	0.994149
1854	ENSMUSG00000026950	nebulin [Source:MGI Symbol;Acc:MGI:97292]	Neb	protein_coding	225.142	-0.389597	0.213753	-1.82265	0.0374139	0.93861
1855	ENSMUSG00000036093	ADP-ribosylation factor-like 5A [Source:MGI Symbol;Acc:MGI:1922673]	Arl5a	protein_coding	3321.11	-0.0093779	0.0691821	-0.135554	0.876991	0.997217
1856	ENSMUSG00000085315	RIKEN cDNA A430018G15 gene [Source:MGI Symbol;Acc:MGI:3040796]	A430018G15Rik	lncRNA	9.54211	0.292323	0.47469	0.615819	0.481942	0.994948
1857	ENSMUSG00000017412	calcium channel, voltage-dependent, beta 4 subunit [Source:MGI Symbol;Acc:MGI:103301]	Cacnb4	protein_coding	7914.67	-0.112195	0.0912844	-1.22907	0.160487	0.984981
1858	ENSMUSG00000025201	biogenesis of lysosomal organelles complex-1, subunit 2, pseudogene [Source:MGI Symbol;Acc:MGI:3702045]	Bloc1s2-ps	processed_pseudogene	74.2356	0.124241	0.170561	0.728427	0.405541	0.994002
1859	ENSMUSG00000055371	signal transducing adaptor molecule (SH3 domain and ITAM motif) 2 [Source:MGI Symbol;Acc:MGI:1929100]	Stam2	protein_coding	899.395	-0.046569	0.0733155	-0.635186	0.46827	0.994801
1860	ENSMUSG00000036053	formin-like 2 [Source:MGI Symbol;Acc:MGI:1918659]	Fmnl2	protein_coding	1421.98	0.00156497	0.0817531	0.0191426	0.982561	0.997516
1861	ENSMUSG00000061136	pre-mRNA processing factor 40A [Source:MGI Symbol;Acc:MGI:1860512]	Prpf40a	protein_coding	1465.09	-0.0712705	0.0738697	-0.964813	0.270598	0.991038
1862	ENSMUSG00000026960	ADP-ribosylation factor-like 6 interacting protein 6 [Source:MGI Symbol;Acc:MGI:1929507]	Arl6ip6	protein_coding	240.006	-0.0924039	0.12066	-0.765819	0.381867	0.993633
1863	ENSMUSG00000083287	isopentenyl-diphosphate delta isomerase, pseudogene 1 [Source:MGI Symbol;Acc:MGI:3649894]	Idi1-ps1	processed_pseudogene	335.258	-0.054837	0.115033	-0.476704	0.586213	0.995843
1864	ENSMUSG00000075334	reprimo, TP53 dependent G2 arrest mediator candidate [Source:MGI Symbol;Acc:MGI:1915124]	Rprm	protein_coding	1612.63	-0.386779	0.232522	-1.66341	0.0575135	0.959188
1865	ENSMUSG00000060988	polypeptide N-acetylgalactosaminyltransferase 13 [Source:MGI Symbol;Acc:MGI:2139447]	Galnt13	protein_coding	997.006	-0.013848	0.0883552	-0.156731	0.857965	0.997156
1866	ENSMUSG00000087040	predicted gene 14033 [Source:MGI Symbol;Acc:MGI:3650902]	Gm14033	lncRNA	17.7965	0.0547444	0.365447	0.149801	0.864182	0.997176
1867	ENSMUSG00000026824	potassium inwardly-rectifying channel, subfamily J, member 3 [Source:MGI Symbol;Acc:MGI:104742]	Kcnj3	protein_coding	3479.63	-0.0243483	0.0720474	-0.337948	0.699577	0.996514
1868	ENSMUSG00000026826	nuclear receptor subfamily 4, group A, member 2 [Source:MGI Symbol;Acc:MGI:1352456]	Nr4a2	protein_coding	220.486	0.254164	0.20411	1.24523	0.155059	0.984464
1869	ENSMUSG00000084938	expressed sequence BB557941 [Source:MGI Symbol;Acc:MGI:3034820]	BB557941	lncRNA	5.32105	-0.141693	0.645379	-0.21955	0.802049	0.996958
1870	ENSMUSG00000054181	RIKEN cDNA A930012O16 gene [Source:MGI Symbol;Acc:MGI:2442255]	A930012O16Rik	lncRNA	15.3024	-0.167287	0.375731	-0.44523	0.611178	0.996012
1871	ENSMUSG00000026827	glycerol phosphate dehydrogenase 2, mitochondrial [Source:MGI Symbol;Acc:MGI:99778]	Gpd2	protein_coding	4319.07	-0.0817932	0.0732719	-1.1163	0.20243	0.988056
1872	ENSMUSG00000081642	predicted gene 13532 [Source:MGI Symbol;Acc:MGI:3651645]	Gm13532	processed_pseudogene	90.2931	0.287043	0.231977	1.23738	0.15768	0.984718
1873	ENSMUSG00000110205	predicted gene, 33594 [Source:MGI Symbol;Acc:MGI:5592753]	Gm33594	lncRNA	5.84447	-0.223331	0.625725	-0.356916	0.683604	0.996433
1874	ENSMUSG00000026828	polypeptide N-acetylgalactosaminyltransferase 5 [Source:MGI Symbol;Acc:MGI:2179403]	Galnt5	protein_coding	3.26792	0.221331	0.941294	0.235135	0.788321	0.996905
1875	ENSMUSG00000026830	ermin, ERM-like protein [Source:MGI Symbol;Acc:MGI:1925017]	Ermn	protein_coding	507.32	-0.0515807	0.155233	-0.332279	0.704377	0.996538
1876	ENSMUSG00000053472	predicted gene 13534 [Source:MGI Symbol;Acc:MGI:3651249]	Gm13534	processed_pseudogene	17.3031	-0.728463	0.371996	-1.95826	0.0253476	0.911959
1877	ENSMUSG00000026834	activin A receptor, type IC [Source:MGI Symbol;Acc:MGI:2661081]	Acvr1c	protein_coding	1072.95	-0.0295789	0.111109	-0.266215	0.761142	0.996795
1878	ENSMUSG00000086995	predicted gene 13544 [Source:MGI Symbol;Acc:MGI:3649668]	Gm13544	lncRNA	0.862567	-1.1728	1.92646	-0.608785	0.486961	0.995
1879	ENSMUSG00000026836	activin A receptor, type 1 [Source:MGI Symbol;Acc:MGI:87911]	Acvr1	protein_coding	920.79	0.0110565	0.0592319	0.186664	0.831214	0.997065
1880	ENSMUSG00000026839	uridine phosphorylase 2 [Source:MGI Symbol;Acc:MGI:1923904]	Upp2	protein_coding	695.175	-0.135907	0.0694926	-1.9557	0.0255394	0.912562
1881	ENSMUSG00000086129	predicted gene 13558 [Source:MGI Symbol;Acc:MGI:3702047]	Gm13558	lncRNA	23.773	0.311157	0.334001	0.931604	0.287435	0.991558
1882	ENSMUSG00000036641	coiled-coil domain containing 148 [Source:MGI Symbol;Acc:MGI:3039583]	Ccdc148	protein_coding	569.504	-0.0643715	0.106727	-0.603143	0.491007	0.995041
1883	ENSMUSG00000026991	plakophilin 4 [Source:MGI Symbol;Acc:MGI:109281]	Pkp4	protein_coding	6419.1	-0.0559027	0.0570973	-0.979078	0.263578	0.990801
1884	ENSMUSG00000080982	predicted gene 13549 [Source:MGI Symbol;Acc:MGI:3651027]	Gm13549	processed_pseudogene	9.68936	-0.745338	0.491662	-1.51596	0.0834485	0.971511
1885	ENSMUSG00000081157	predicted gene 13552 [Source:MGI Symbol;Acc:MGI:3650819]	Gm13552	processed_pseudogene	163.921	-0.0960363	0.134027	-0.716546	0.413244	0.994113
1886	ENSMUSG00000035168	tetratricopeptide repeat, ankyrin repeat and coiled-coil containing 1 [Source:MGI Symbol;Acc:MGI:1914110]	Tanc1	protein_coding	549.84	-0.0232516	0.101128	-0.229921	0.792906	0.996923
1887	ENSMUSG00000026988	WD repeat, SAM and U-box domain containing 1 [Source:MGI Symbol;Acc:MGI:1919387]	Wdsub1	protein_coding	374.27	-0.0180401	0.0888819	-0.202967	0.816723	0.997013
1888	ENSMUSG00000026987	bromodomain adjacent to zinc finger domain, 2B [Source:MGI Symbol;Acc:MGI:2442782]	Baz2b	protein_coding	1163.31	-0.0622211	0.0791999	-0.78562	0.369681	0.993424
1889	ENSMUSG00000082330	lactate dehydrogenase A, pseudogene [Source:MGI Symbol;Acc:MGI:96760]	Ldha-ps	processed_pseudogene	11.9425	-0.448572	0.439008	-1.02179	0.243314	0.990043
1890	ENSMUSG00000026977	membrane associated ring-CH-type finger 7 [Source:MGI Symbol;Acc:MGI:1931053]	Marchf7	protein_coding	1916.86	-0.0269922	0.0768609	-0.351182	0.688419	0.996458
1891	ENSMUSG00000060703	CD302 antigen [Source:MGI Symbol;Acc:MGI:1913455]	Cd302	protein_coding	274.245	0.0386176	0.120495	0.320491	0.714397	0.996586
1892	ENSMUSG00000080198	ribosomal protein L10A, pseudogene 4 [Source:MGI Symbol;Acc:MGI:3652221]	Rpl10a-ps4	processed_pseudogene	107.522	0.150925	0.171005	0.882575	0.313559	0.992256
1893	ENSMUSG00000026980	lymphocyte antigen 75 [Source:MGI Symbol;Acc:MGI:106662]	Ly75	protein_coding	50.2393	0.0778352	0.298364	0.260874	0.765793	0.996815
1894	ENSMUSG00000054580	phospholipase A2 receptor 1 [Source:MGI Symbol;Acc:MGI:102468]	Pla2r1	protein_coding	20.7902	-0.545202	0.36355	-1.49966	0.0868205	0.972587
1895	ENSMUSG00000026970	RNA binding motif, single stranded interacting protein 1 [Source:MGI Symbol;Acc:MGI:1861774]	Rbms1	protein_coding	648.454	0.10956	0.0910715	1.20301	0.169541	0.985772
1896	ENSMUSG00000064289	TRAF family member-associated Nf-kappa B activator [Source:MGI Symbol;Acc:MGI:107676]	Tank	protein_coding	710.527	0.0940807	0.0777833	1.20952	0.167245	0.985579
1897	ENSMUSG00000026914	proteasome (prosome, macropain) 26S subunit, non-ATPase, 14 [Source:MGI Symbol;Acc:MGI:1913284]	Psmd14	protein_coding	1940.5	0.00739794	0.0503496	0.146932	0.86676	0.997185
1898	ENSMUSG00000035033	T-box brain transcription factor 1 [Source:MGI Symbol;Acc:MGI:107404]	Tbr1	protein_coding	4899.78	-0.140507	0.0621898	-2.25932	0.00988464	0.801562
1899	ENSMUSG00000026904	solute carrier family 4, sodium bicarbonate cotransporter-like, member 10 [Source:MGI Symbol;Acc:MGI:2150150]	Slc4a10	protein_coding	11332.3	-0.0940597	0.0812095	-1.15823	0.185986	0.987013
1900	ENSMUSG00000035000	dipeptidylpeptidase 4 [Source:MGI Symbol;Acc:MGI:94919]	Dpp4	protein_coding	213.004	-0.0995118	0.142648	-0.697606	0.425699	0.994284
1901	ENSMUSG00000000392	fibroblast activation protein [Source:MGI Symbol;Acc:MGI:109608]	Fap	protein_coding	122.092	-0.175247	0.165034	-1.06188	0.225311	0.989256
1902	ENSMUSG00000026896	interferon induced with helicase C domain 1 [Source:MGI Symbol;Acc:MGI:1918836]	Ifih1	protein_coding	156.009	-0.0612913	0.139559	-0.439179	0.616031	0.996043
1903	ENSMUSG00000026893	grancalcin [Source:MGI Symbol;Acc:MGI:1918521]	Gca	protein_coding	386.109	0.0469668	0.10673	0.440053	0.615329	0.996039
1904	ENSMUSG00000059742	potassium voltage-gated channel, subfamily H (eag-related), member 7 [Source:MGI Symbol;Acc:MGI:2159566]	Kcnh7	protein_coding	4802.73	-0.149428	0.118396	-1.2621	0.149543	0.9839
1905	ENSMUSG00000075324	fidgetin [Source:MGI Symbol;Acc:MGI:1890647]	Fign	protein_coding	35.6119	-0.0836257	0.291928	-0.28646	0.743593	0.99672
1906	ENSMUSG00000082127	predicted gene 13577 [Source:MGI Symbol;Acc:MGI:3649301]	Gm13577	processed_pseudogene	105.4	-0.187439	0.160851	-1.1653	0.183317	0.986827
1907	ENSMUSG00000084104	predicted gene 13578 [Source:MGI Symbol;Acc:MGI:3649303]	Gm13578	processed_pseudogene	53.7418	-0.0966933	0.23139	-0.417879	0.633247	0.996151
1908	ENSMUSG00000026888	growth factor receptor bound protein 14 [Source:MGI Symbol;Acc:MGI:1355324]	Grb14	protein_coding	564.558	-0.0573235	0.0701024	-0.817711	0.350451	0.993066
1909	ENSMUSG00000034903	Cobl-like 1 [Source:MGI Symbol;Acc:MGI:2442894]	Cobll1	protein_coding	239.804	0.0100155	0.141774	0.0706445	0.935707	0.997392
1910	ENSMUSG00000061171	solute carrier family 38, member 11 [Source:MGI Symbol;Acc:MGI:2443383]	Slc38a11	protein_coding	51.4733	0.136069	0.264621	0.514202	0.557104	0.995627
1911	ENSMUSG00000057182	sodium channel, voltage-gated, type III, alpha [Source:MGI Symbol;Acc:MGI:98249]	Scn3a	protein_coding	2297.97	-0.121731	0.102248	-1.19054	0.174009	0.986132
1912	ENSMUSG00000075318	sodium channel, voltage-gated, type II, alpha [Source:MGI Symbol;Acc:MGI:98248]	Scn2a	protein_coding	15655.4	-0.133716	0.0901734	-1.48288	0.090409	0.973646
1913	ENSMUSG00000044647	cysteine-serine-rich nuclear protein 3 [Source:MGI Symbol;Acc:MGI:1925021]	Csrnp3	protein_coding	3878.62	-0.0790591	0.0766219	-1.03181	0.238723	0.989853
1914	ENSMUSG00000026994	polypeptide N-acetylgalactosaminyltransferase 3 [Source:MGI Symbol;Acc:MGI:894695]	Galnt3	protein_coding	63.5394	0.1601	0.195509	0.818888	0.349757	0.993052
1915	ENSMUSG00000034848	tetratricopeptide repeat domain 21B [Source:MGI Symbol;Acc:MGI:1920918]	Ttc21b	protein_coding	417.653	0.0530754	0.0856248	0.61986	0.479072	0.994918
1916	ENSMUSG00000064329	sodium channel, voltage-gated, type I, alpha [Source:MGI Symbol;Acc:MGI:98246]	Scn1a	protein_coding	5367.27	-0.0263981	0.117645	-0.224388	0.79778	0.996942
1917	ENSMUSG00000085386	predicted gene 13630 [Source:MGI Symbol;Acc:MGI:3650561]	Gm13630	lncRNA	49.0096	0.144607	0.310627	0.465533	0.59502	0.995904
1918	ENSMUSG00000087301	predicted gene 13629 [Source:MGI Symbol;Acc:MGI:3650683]	Gm13629	lncRNA	76.2974	0.0138063	0.210538	0.0655764	0.940311	0.997404
1919	ENSMUSG00000075316	sodium channel, voltage-gated, type IX, alpha [Source:MGI Symbol;Acc:MGI:107636]	Scn9a	protein_coding	216.247	0.0338738	0.12537	0.27019	0.757686	0.996781
1920	ENSMUSG00000034810	sodium channel, voltage-gated, type VII, alpha [Source:MGI Symbol;Acc:MGI:102965]	Scn7a	protein_coding	301.059	0.0829622	0.146941	0.564594	0.519128	0.995308
1921	ENSMUSG00000081973	predicted gene 13600 [Source:MGI Symbol;Acc:MGI:3649282]	Gm13600	processed_pseudogene	9.56009	0.130541	0.460927	0.283215	0.746398	0.996732
1922	ENSMUSG00000027022	xin actin-binding repeat containing 2 [Source:MGI Symbol;Acc:MGI:2685198]	Xirp2	protein_coding	79.9066	0.0462992	0.321969	0.1438	0.869573	0.997194
1923	ENSMUSG00000087467	predicted gene 13601 [Source:MGI Symbol;Acc:MGI:3649286]	Gm13601	lncRNA	92.2068	0.00324633	0.17068	0.0190199	0.982673	0.997516
1924	ENSMUSG00000034780	UDP-Gal:betaGlcNAc beta 1,3-galactosyltransferase, polypeptide 1 [Source:MGI Symbol;Acc:MGI:1349403]	B3galt1	protein_coding	1545.06	0.013764	0.0820747	0.1677	0.848141	0.997123
1925	ENSMUSG00000083910	predicted gene 13604 [Source:MGI Symbol;Acc:MGI:3652203]	Gm13604	processed_pseudogene	64.9874	-0.184895	0.190876	-0.968665	0.26869	0.990975
1926	ENSMUSG00000027030	serine/threonine kinase 39 [Source:MGI Symbol;Acc:MGI:1858416]	Stk39	protein_coding	2286.78	-0.0722703	0.04381	-1.64963	0.0596121	0.960569
1927	ENSMUSG00000075312	predicted gene 13597 [Source:MGI Symbol;Acc:MGI:3651139]	Gm13597	processed_pseudogene	46.9636	0.0902803	0.232144	0.388897	0.656993	0.996289
1928	ENSMUSG00000027035	ceramide synthase 6 [Source:MGI Symbol;Acc:MGI:2442564]	Cers6	protein_coding	1996.15	-0.15714	0.0772812	-2.03336	0.0202426	0.89215
1929	ENSMUSG00000034738	nitric oxide synthase trafficker [Source:MGI Symbol;Acc:MGI:3606242]	Nostrin	protein_coding	82.4641	-0.300556	0.196871	-1.52667	0.0812903	0.970777
1930	ENSMUSG00000005233	SPC25, NDC80 kinetochore complex component, homolog (S. cerevisiae) [Source:MGI Symbol;Acc:MGI:1913692]	Spc25	protein_coding	10.5774	0.0530156	0.457558	0.115866	0.894744	0.997273
1931	ENSMUSG00000027070	low density lipoprotein receptor-related protein 2 [Source:MGI Symbol;Acc:MGI:95794]	Lrp2	protein_coding	4.34837	0.318869	0.727207	0.438484	0.616589	0.996047
1932	ENSMUSG00000063145	Bardet-Biedl syndrome 5 (human) [Source:MGI Symbol;Acc:MGI:1919819]	Bbs5	protein_coding	477.377	-0.0831145	0.0828048	-1.00374	0.251739	0.990373
1933	ENSMUSG00000075307	kelch-like 41 [Source:MGI Symbol;Acc:MGI:2683854]	Klhl41	protein_coding	5.95373	0.435328	0.779702	0.558326	0.523778	0.99535
1934	ENSMUSG00000027086	FAST kinase domains 1 [Source:MGI Symbol;Acc:MGI:2444596]	Fastkd1	protein_coding	390.567	-0.000587744	0.0871757	-0.00674206	0.993858	0.997544
1935	ENSMUSG00000042133	peptidyl-prolyl isomerase G (cyclophilin G) [Source:MGI Symbol;Acc:MGI:2445173]	Ppig	protein_coding	2492.12	-0.02753	0.0760624	-0.36194	0.679397	0.996411
1936	ENSMUSG00000082345	predicted gene 13622 [Source:MGI Symbol;Acc:MGI:3652182]	Gm13622	processed_pseudogene	15.5493	-0.295487	0.386804	-0.76392	0.383048	0.993652
1937	ENSMUSG00000070883	coiled-coil domain containing 173 [Source:MGI Symbol;Acc:MGI:1923100]	Ccdc173	protein_coding	81.226	-0.0878677	0.1855	-0.473681	0.588591	0.99586
1938	ENSMUSG00000083007	predicted gene 13623 [Source:MGI Symbol;Acc:MGI:3649578]	Gm13623	processed_pseudogene	154.081	0.068805	0.143427	0.479722	0.583844	0.995826
1939	ENSMUSG00000027088	phosphatase, orphan 2 [Source:MGI Symbol;Acc:MGI:1920623]	Phospho2	protein_coding	573.518	0.0351415	0.0897678	0.391471	0.65487	0.996277
1940	ENSMUSG00000081857	predicted gene 13624 [Source:MGI Symbol;Acc:MGI:3649579]	Gm13624	processed_pseudogene	9.87392	-0.399428	0.482998	-0.826975	0.345019	0.992957
1941	ENSMUSG00000042155	kelch-like 23 [Source:MGI Symbol;Acc:MGI:2683536]	Klhl23	protein_coding	2448.16	0.0240745	0.058435	0.411988	0.638044	0.996179
1942	ENSMUSG00000068882	Sjogren syndrome antigen B [Source:MGI Symbol;Acc:MGI:98423]	Ssb	protein_coding	3152.83	0.0304409	0.0519103	0.586413	0.50311	0.99516
1943	ENSMUSG00000051730	methyltransferase like 5 [Source:MGI Symbol;Acc:MGI:1922672]	Mettl5	protein_coding	226.979	0.112499	0.107289	1.04857	0.231181	0.989526
1944	ENSMUSG00000085735	methyltransferase like 5, opposite strand [Source:MGI Symbol;Acc:MGI:1922537]	Mettl5os	lncRNA	14.212	0.350674	0.428058	0.819222	0.349561	0.993048
1945	ENSMUSG00000044308	ubiquitin protein ligase E3 component n-recognin 3 [Source:MGI Symbol;Acc:MGI:1861100]	Ubr3	protein_coding	7494.39	-0.130015	0.0799922	-1.62534	0.0634645	0.962873
1946	ENSMUSG00000042064	myosin IIIB [Source:MGI Symbol;Acc:MGI:2448580]	Myo3b	protein_coding	25.4748	0.0563439	0.321933	0.175017	0.841601	0.997101
1947	ENSMUSG00000047965	ribosomal protein L9, pseudogene 7 [Source:MGI Symbol;Acc:MGI:3642824]	Rpl9-ps7	processed_pseudogene	1363.52	0.0599272	0.0683395	0.876905	0.316678	0.992332
1948	ENSMUSG00000075304	trans-acting transcription factor 5 [Source:MGI Symbol;Acc:MGI:1927715]	Sp5	protein_coding	11.1089	0.55479	0.498629	1.11263	0.203916	0.988142
1949	ENSMUSG00000087264	glutamate decarboxylase 1, opposite strand [Source:MGI Symbol;Acc:MGI:1916236]	Gad1os	lncRNA	3.71012	-0.152724	0.833884	-0.183147	0.834347	0.997076
1950	ENSMUSG00000075302	glutamate rich 2 [Source:MGI Symbol;Acc:MGI:1913998]	Erich2	protein_coding	8.30866	0.164849	0.496502	0.33202	0.704597	0.996539
1951	ENSMUSG00000070880	glutamate decarboxylase 1 [Source:MGI Symbol;Acc:MGI:95632]	Gad1	protein_coding	9593.53	-0.000437805	0.0581908	-0.00752362	0.993145	0.997542
1952	ENSMUSG00000097025	predicted gene, 26558 [Source:MGI Symbol;Acc:MGI:5477052]	Gm26558	lncRNA	7.06461	-0.141467	0.597705	-0.236683	0.78696	0.9969
1953	ENSMUSG00000014959	golgi reassembly stacking protein 2 [Source:MGI Symbol;Acc:MGI:2135962]	Gorasp2	protein_coding	2773.88	-0.00939207	0.0476774	-0.196992	0.822027	0.997032
1954	ENSMUSG00000041997	tousled-like kinase 1 [Source:MGI Symbol;Acc:MGI:2441683]	Tlk1	protein_coding	3360.65	-0.0856379	0.0566254	-1.51236	0.0841844	0.971753
1955	ENSMUSG00000041975	methyltransferase like 8 [Source:MGI Symbol;Acc:MGI:2385142]	Mettl8	protein_coding	375.914	0.0212614	0.082628	0.257314	0.768897	0.996828
1956	ENSMUSG00000041966	DDB1 and CUL4 associated factor 17 [Source:MGI Symbol;Acc:MGI:1923013]	Dcaf17	protein_coding	504.031	-0.102954	0.0939391	-1.09596	0.210773	0.988523
1957	ENSMUSG00000027015	cytochrome b reductase 1 [Source:MGI Symbol;Acc:MGI:2654575]	Cybrd1	protein_coding	61.1298	-0.0734598	0.196334	-0.374157	0.669207	0.996357
1958	ENSMUSG00000027012	dynein cytoplasmic 1 intermediate chain 2 [Source:MGI Symbol;Acc:MGI:107750]	Dync1i2	protein_coding	4509.78	-0.0548353	0.054953	-0.997857	0.254529	0.990477
1959	ENSMUSG00000027010	solute carrier family 25 (mitochondrial carrier, Aralar), member 12 [Source:MGI Symbol;Acc:MGI:1926080]	Slc25a12	protein_coding	5759.79	-0.0503652	0.0441223	-1.14149	0.192428	0.987443
1960	ENSMUSG00000027018	histone aminotransferase 1 [Source:MGI Symbol;Acc:MGI:96013]	Hat1	protein_coding	412.152	0.0192262	0.092832	0.207108	0.813053	0.996999
1961	ENSMUSG00000086846	predicted gene 13642 [Source:MGI Symbol;Acc:MGI:3651865]	Gm13642	processed_pseudogene	71.812	0.108831	0.184053	0.591306	0.499554	0.995125
1962	ENSMUSG00000041921	methionyl aminopeptidase type 1D (mitochondrial) [Source:MGI Symbol;Acc:MGI:1913809]	Metap1d	protein_coding	602.718	0.0412169	0.0844721	0.487934	0.577421	0.99578
1963	ENSMUSG00000084946	distal-less homeobox 1, antisense [Source:MGI Symbol;Acc:MGI:1195983]	Dlx1as	lncRNA	131.197	-0.125581	0.153619	-0.81748	0.350587	0.993068
1964	ENSMUSG00000041911	distal-less homeobox 1 [Source:MGI Symbol;Acc:MGI:94901]	Dlx1	protein_coding	1048.36	0.0297934	0.0598194	0.498057	0.569551	0.995722
1965	ENSMUSG00000023391	distal-less homeobox 2 [Source:MGI Symbol;Acc:MGI:94902]	Dlx2	protein_coding	138.499	0.0519331	0.132571	0.391737	0.654651	0.996276
1966	ENSMUSG00000027111	integrin alpha 6 [Source:MGI Symbol;Acc:MGI:96605]	Itga6	protein_coding	702.336	0.0272602	0.115937	0.23513	0.788325	0.996905
1967	ENSMUSG00000006494	pyruvate dehydrogenase kinase, isoenzyme 1 [Source:MGI Symbol;Acc:MGI:1926119]	Pdk1	protein_coding	2608.08	0.0368399	0.0557634	0.660647	0.450627	0.994599
1968	ENSMUSG00000049044	Rap guanine nucleotide exchange factor (GEF) 4 [Source:MGI Symbol;Acc:MGI:1917723]	Rapgef4	protein_coding	15887.8	-0.0394856	0.0788897	-0.500517	0.567646	0.995708
1969	ENSMUSG00000085001	Rap guanine nucleotide exchange factor (GEF) 4, opposite strand 2 [Source:MGI Symbol;Acc:MGI:2139429]	Rapgef4os2	lncRNA	13.5932	0.0729909	0.485089	0.150469	0.863583	0.997174
1970	ENSMUSG00000086231	Rap guanine nucleotide exchange factor (GEF) 4, opposite strand 3 [Source:MGI Symbol;Acc:MGI:2442080]	Rapgef4os3	lncRNA	61.1529	-0.221588	0.312286	-0.709566	0.417809	0.994177
1971	ENSMUSG00000004085	mitogen-activated protein kinase kinase kinase 20 [Source:MGI Symbol;Acc:MGI:2443258]	Map3k20	protein_coding	168.922	0.00601264	0.131012	0.0458936	0.958207	0.997453
1972	ENSMUSG00000055612	cell division cycle associated 7 [Source:MGI Symbol;Acc:MGI:1914203]	Cdca7	protein_coding	45.9349	0.195669	0.242111	0.808178	0.356096	0.993175
1973	ENSMUSG00000081957	adenylate kinase 3-like 2, pseudogene [Source:MGI Symbol;Acc:MGI:3574349]	Ak3l2-ps	processed_pseudogene	282.461	-0.0292313	0.126507	-0.231064	0.7919	0.996919
1974	ENSMUSG00000027109	trans-acting transcription factor 3 [Source:MGI Symbol;Acc:MGI:1277166]	Sp3	protein_coding	1487.92	-0.0305954	0.0740361	-0.41325	0.637016	0.996173
1975	ENSMUSG00000063714	trans-acting transcription factor 3, opposite strand [Source:MGI Symbol;Acc:MGI:1914936]	Sp3os	lncRNA	115.401	-0.0723551	0.150204	-0.481713	0.582284	0.995815
1976	ENSMUSG00000027108	Obg-like ATPase 1 [Source:MGI Symbol;Acc:MGI:1914309]	Ola1	protein_coding	2762.23	-0.0187856	0.0500202	-0.37556	0.668041	0.99635
1977	ENSMUSG00000068859	trans-acting transcription factor 9 [Source:MGI Symbol;Acc:MGI:3574660]	Sp9	protein_coding	136.247	0.0533227	0.145742	0.36587	0.676113	0.996394
1978	ENSMUSG00000041777	corepressor interacting with RBPJ, 1 [Source:MGI Symbol;Acc:MGI:1914185]	Cir1	protein_coding	863.87	-0.0918359	0.0678278	-1.35396	0.122096	0.980352
1979	ENSMUSG00000008226	secernin 3 [Source:MGI Symbol;Acc:MGI:1921866]	Scrn3	protein_coding	922.091	-0.0254448	0.0681785	-0.373209	0.669996	0.996361
1980	ENSMUSG00000041762	G protein-coupled receptor 155 [Source:MGI Symbol;Acc:MGI:1915776]	Gpr155	protein_coding	1593.89	-0.0551922	0.0636389	-0.867271	0.322025	0.992458
1981	ENSMUSG00000085519	predicted gene 13703 [Source:MGI Symbol;Acc:MGI:3651307]	Gm13703	lncRNA	7.43686	-0.281371	0.529904	-0.530985	0.544307	0.995524
1982	ENSMUSG00000086546	predicted gene 13709 [Source:MGI Symbol;Acc:MGI:3651118]	Gm13709	lncRNA	4.88501	0.319287	0.714461	0.446893	0.609847	0.996003
1983	ENSMUSG00000087176	RIKEN cDNA D230022J07 gene [Source:MGI Symbol;Acc:MGI:2444095]	D230022J07Rik	lncRNA	5.22147	0.145298	0.625262	0.23238	0.790743	0.996915
1984	ENSMUSG00000085768	predicted gene 13707 [Source:MGI Symbol;Acc:MGI:3651119]	Gm13707	lncRNA	3.82952	0.081023	0.880914	0.091976	0.916357	0.997337
1985	ENSMUSG00000075284	WAS/WASL interacting protein family, member 1 [Source:MGI Symbol;Acc:MGI:2178801]	Wipf1	protein_coding	288.038	0.0413455	0.120313	0.343649	0.694762	0.99649
1986	ENSMUSG00000027107	cholinergic receptor, nicotinic, alpha polypeptide 1 (muscle) [Source:MGI Symbol;Acc:MGI:87885]	Chrna1	protein_coding	37.5018	0.0640822	0.253817	0.252474	0.773124	0.996845
1987	ENSMUSG00000086382	cholinergic receptor, nicotinic, alpha polypeptide 1 (muscle), opposite strand [Source:MGI Symbol;Acc:MGI:3651120]	Chrna1os	lncRNA	24.4332	0.438047	0.336297	1.30256	0.136923	0.982442
1988	ENSMUSG00000086544	chimerin 1, opposite strand 3 [Source:MGI Symbol;Acc:MGI:3705094]	Chn1os3	lncRNA	107.926	-0.0650042	0.160664	-0.404598	0.644084	0.996215
1989	ENSMUSG00000056486	chimerin 1 [Source:MGI Symbol;Acc:MGI:1915674]	Chn1	protein_coding	27174.6	-0.0138013	0.0435866	-0.316642	0.717679	0.996602
1990	ENSMUSG00000027104	activating transcription factor 2 [Source:MGI Symbol;Acc:MGI:109349]	Atf2	protein_coding	3963.55	-0.0509232	0.056293	-0.90461	0.301631	0.991952
1991	ENSMUSG00000018770	ATP synthase, H+ transporting, mitochondrial F0 complex, subunit C3 (subunit 9) [Source:MGI Symbol;Acc:MGI:2442035]	Atp5g3	protein_coding	5842.55	0.0475749	0.0645211	0.737354	0.399811	0.993917
1992	ENSMUSG00000009207	lunapark, ER junction formation factor [Source:MGI Symbol;Acc:MGI:1918115]	Lnpk	protein_coding	1882.52	-0.0689395	0.082604	-0.834578	0.340602	0.992867
1993	ENSMUSG00000075279	mitichondrial ribosomal protein L23, pseudogene 1 [Source:MGI Symbol;Acc:MGI:3650679]	Mrpl23-ps1	processed_pseudogene	160.943	0.0188261	0.148724	0.126584	0.885072	0.997243
1994	ENSMUSG00000027099	metaxin 2 [Source:MGI Symbol;Acc:MGI:1859652]	Mtx2	protein_coding	904.851	-0.00325181	0.0611617	-0.0531675	0.95159	0.997435
1995	ENSMUSG00000100303	RIKEN cDNA 2600014E21 gene [Source:MGI Symbol;Acc:MGI:1919384]	2600014E21Rik	lncRNA	61.1047	0.248493	0.268721	0.924727	0.291008	0.991661
1996	ENSMUSG00000081406	ribosomal protein S6, pseudogene 4 [Source:MGI Symbol;Acc:MGI:3650907]	Rps6-ps4	processed_pseudogene	4518.8	-0.0063768	0.0648459	-0.0983378	0.910595	0.99732
1997	ENSMUSG00000075276	predicted gene 13653 [Source:MGI Symbol;Acc:MGI:3649358]	Gm13653	processed_pseudogene	182.259	-0.163018	0.162468	-1.00338	0.251907	0.990379
1998	ENSMUSG00000059005	heterogeneous nuclear ribonucleoprotein A3 [Source:MGI Symbol;Acc:MGI:1917171]	Hnrnpa3	protein_coding	5454.32	0.00623499	0.0452654	0.137743	0.875021	0.997211
1999	ENSMUSG00000015839	nuclear factor, erythroid derived 2, like 2 [Source:MGI Symbol;Acc:MGI:108420]	Nfe2l2	protein_coding	327.61	0.0518262	0.102383	0.5062	0.563256	0.995674
[truncated: 18,678 more rows]

## Sheet: Resilient 
Index	IDs	Gene description	Gene name	Gene type	baseMean	log2FoldChange	lfcSE	stat	pvalue	padj
1	ENSMUSG00000051951	X-linked Kx blood group related 4 [Source:MGI Symbol;Acc:MGI:3528744]	Xkr4	protein_coding	1548.32	-0.0950054	0.162979	-0.582929	0.548352	0.973096
2	ENSMUSG00000025902	SRY (sex determining region Y)-box 17 [Source:MGI Symbol;Acc:MGI:107543]	Sox17	protein_coding	171.37	-0.12272	0.16277	-0.753947	0.437557	0.966512
3	ENSMUSG00000098104	predicted gene 6085 [Source:MGI Symbol;Acc:MGI:3646770]	Gm6085	processed_pseudogene	52.415	-0.460639	0.207065	-2.22461	0.0219842	0.696951
4	ENSMUSG00000103922	predicted gene 6123 [Source:MGI Symbol;Acc:MGI:3647047]	Gm6123	processed_pseudogene	182.864	-0.0696206	0.110267	-0.631381	0.515614	0.971437
5	ENSMUSG00000033845	mitochondrial ribosomal protein L15 [Source:MGI Symbol;Acc:MGI:1351639]	Mrpl15	protein_coding	715.912	0.0361089	0.0553179	0.652754	0.501502	0.970657
6	ENSMUSG00000102275	predicted gene, 37144 [Source:MGI Symbol;Acc:MGI:5610372]	Gm37144	TEC	15.9237	-0.0617814	0.359918	-0.171654	0.859706	0.982671
7	ENSMUSG00000025903	lysophospholipase 1 [Source:MGI Symbol;Acc:MGI:1344588]	Lypla1	protein_coding	659.964	0.0996218	0.0792368	1.25727	0.195464	0.928021
8	ENSMUSG00000033813	transcription elongation factor A (SII) 1 [Source:MGI Symbol;Acc:MGI:1196624]	Tcea1	protein_coding	2201.02	0.0015387	0.0484038	0.0317889	0.973888	0.984671
9	ENSMUSG00000062588	predicted gene 6104 [Source:MGI Symbol;Acc:MGI:3648587]	Gm6104	processed_pseudogene	171.851	0.138595	0.12512	1.10769	0.254049	0.943685
10	ENSMUSG00000103280	predicted gene, 37277 [Source:MGI Symbol;Acc:MGI:5610505]	Gm37277	TEC	68.1513	0.340163	0.179977	1.89004	0.0516385	0.78575
11	ENSMUSG00000002459	regulator of G-protein signaling 20 [Source:MGI Symbol;Acc:MGI:1929866]	Rgs20	protein_coding	940.031	0.278877	0.0747518	3.7307	0.000122318	0.0849781
12	ENSMUSG00000033793	ATPase, H+ transporting, lysosomal V1 subunit H [Source:MGI Symbol;Acc:MGI:1914864]	Atp6v1h	protein_coding	5417.18	-0.0253068	0.0397697	-0.636333	0.512326	0.971259
13	ENSMUSG00000025905	opioid receptor, kappa 1 [Source:MGI Symbol;Acc:MGI:97439]	Oprk1	protein_coding	261.981	-0.103523	0.142163	-0.7282	0.453367	0.967642
14	ENSMUSG00000033774	neuropeptides B/W receptor 1 [Source:MGI Symbol;Acc:MGI:891989]	Npbwr1	protein_coding	24.3992	-0.337884	0.302141	-1.1183	0.24953	0.942723
15	ENSMUSG00000025907	RB1-inducible coiled-coil 1 [Source:MGI Symbol;Acc:MGI:1341850]	Rb1cc1	protein_coding	3097.56	0.051835	0.0768621	0.67439	0.487428	0.969835
16	ENSMUSG00000090031	RIKEN cDNA 4732440D04 gene [Source:MGI Symbol;Acc:MGI:3604103]	4732440D04Rik	lncRNA	148.205	0.12292	0.1219	1.00837	0.299132	0.951763
17	ENSMUSG00000103355	predicted gene 2147 [Source:MGI Symbol;Acc:MGI:3780316]	Gm2147	processed_pseudogene	8.82923	0.901023	0.506026	1.78059	0.0667378	0.820356
18	ENSMUSG00000103845	predicted gene, 19026 [Source:MGI Symbol;Acc:MGI:5011211]	Gm19026	processed_pseudogene	236.064	0.087517	0.104572	0.836909	0.388825	0.962472
19	ENSMUSG00000033740	suppression of tumorigenicity 18 [Source:MGI Symbol;Acc:MGI:2446700]	St18	protein_coding	87.3416	0.29911	0.189933	1.57482	0.104897	0.873722
20	ENSMUSG00000103329	predicted gene 42492 [Source:MGI Symbol;Acc:MGI:5662629]	Gm42492	TEC	3.32396	0.504834	0.895932	0.563473	0.561781	0.973722
21	ENSMUSG00000102135	predicted gene, 37108 [Source:MGI Symbol;Acc:MGI:5610336]	Gm37108	processed_pseudogene	334.365	-0.055359	0.121491	-0.455663	0.638936	0.976822
22	ENSMUSG00000051285	protein-L-isoaspartate (D-aspartate) O-methyltransferase domain containing 1 [Source:MGI Symbol;Acc:MGI:2441773]	Pcmtd1	protein_coding	3604.67	0.170341	0.0651984	2.61266	0.00714077	0.559301
23	ENSMUSG00000103509	predicted gene, 38372 [Source:MGI Symbol;Acc:MGI:5611600]	Gm38372	TEC	145.855	0.254768	0.209518	1.21597	0.210546	0.93283
24	ENSMUSG00000048538	predicted gene 9826 [Source:MGI Symbol;Acc:MGI:3642725]	Gm9826	processed_pseudogene	180.573	-0.0606307	0.110882	-0.546804	0.573412	0.974242
25	ENSMUSG00000097797	predicted gene, 26901 [Source:MGI Symbol;Acc:MGI:5477395]	Gm26901	lncRNA	38.6421	0.213241	0.272684	0.78201	0.420692	0.965216
26	ENSMUSG00000025909	syntrophin, gamma 1 [Source:MGI Symbol;Acc:MGI:1918346]	Sntg1	protein_coding	976.504	-0.0481323	0.0761765	-0.631852	0.515301	0.97142
27	ENSMUSG00000102647	predicted gene, 38024 [Source:MGI Symbol;Acc:MGI:5611252]	Gm38024	TEC	6.61823	0.237418	0.543247	0.437035	0.652705	0.9773
28	ENSMUSG00000084353	predicted gene 15452 [Source:MGI Symbol;Acc:MGI:3768636]	Gm15452	processed_pseudogene	5.49838	0.0508904	0.66434	0.0766028	0.937131	0.98408
29	ENSMUSG00000103933	predicted gene, 36964 [Source:MGI Symbol;Acc:MGI:5610192]	Gm36964	processed_pseudogene	77.4457	0.192442	0.190778	1.00873	0.298961	0.951736
30	ENSMUSG00000066693	predicted gene 7493 [Source:MGI Symbol;Acc:MGI:3643471]	Gm7493	processed_pseudogene	73.4038	0.190195	0.173172	1.0983	0.258096	0.944519
31	ENSMUSG00000061024	ribosome biogenesis regulator 1 [Source:MGI Symbol;Acc:MGI:1929721]	Rrs1	protein_coding	612.349	0.151095	0.0717736	2.10517	0.0301854	0.732036
32	ENSMUSG00000025911	alcohol dehydrogenase, iron containing, 1 [Source:MGI Symbol;Acc:MGI:1923437]	Adhfe1	protein_coding	392.578	-0.0487685	0.0880105	-0.554122	0.568292	0.974016
33	ENSMUSG00000079671	RIKEN cDNA 2610203C22 gene [Source:MGI Symbol;Acc:MGI:1919731]	2610203C22Rik	lncRNA	83.1387	-0.00912429	0.167074	-0.0546122	0.955156	0.984376
34	ENSMUSG00000081441	predicted gene 6161 [Source:MGI Symbol;Acc:MGI:3644104]	Gm6161	processed_pseudogene	241.079	-0.0540257	0.100848	-0.535717	0.581211	0.974579
35	ENSMUSG00000067879	vexin [Source:MGI Symbol;Acc:MGI:1924232]	Vxn	protein_coding	16788.1	0.0200572	0.0539996	0.371432	0.702123	0.978864
36	ENSMUSG00000025912	myeloblastosis oncogene-like 1 [Source:MGI Symbol;Acc:MGI:99925]	Mybl1	protein_coding	137.65	-0.0464894	0.12002	-0.387349	0.690007	0.978501
37	ENSMUSG00000045210	valosin containing protein (p97)/p47 complex interacting protein 1 [Source:MGI Symbol;Acc:MGI:1917925]	Vcpip1	protein_coding	2606.37	0.120807	0.0814854	1.48256	0.126869	0.893257
38	ENSMUSG00000025915	serum/glucocorticoid regulated kinase 3 [Source:MGI Symbol;Acc:MGI:2182368]	Sgk3	protein_coding	442.513	-0.0252149	0.105686	-0.238584	0.805941	0.981536
39	ENSMUSG00000046101	minichromosome maintenance domain containing 2 [Source:MGI Symbol;Acc:MGI:3045334]	Mcmdc2	protein_coding	109.375	0.0528444	0.173033	0.3054	0.753168	0.980268
40	ENSMUSG00000098234	small nucleolar RNA host gene 6 [Source:MGI Symbol;Acc:MGI:1921074]	Snhg6	lncRNA	201.606	0.103516	0.113614	0.911123	0.348159	0.958272
41	ENSMUSG00000099032	transcription factor 24 [Source:MGI Symbol;Acc:MGI:3780500]	Tcf24	protein_coding	7.78272	-0.474141	0.495682	-0.956542	0.324657	0.955386
42	ENSMUSG00000025916	protein phosphatase 1, regulatory subunit 42 [Source:MGI Symbol;Acc:MGI:1921138]	Ppp1r42	protein_coding	23.6647	0.374262	0.283152	1.32177	0.173513	0.919646
43	ENSMUSG00000025917	COP9 signalosome subunit 5 [Source:MGI Symbol;Acc:MGI:1349415]	Cops5	protein_coding	1914.29	-0.0717623	0.049728	-1.4431	0.137298	0.900559
44	ENSMUSG00000056763	centrosome and spindle pole associated protein 1 [Source:MGI Symbol;Acc:MGI:2681832]	Cspp1	protein_coding	875.495	0.166248	0.0944669	1.75986	0.0699723	0.826709
45	ENSMUSG00000067851	ADP-ribosylation factor guanine nucleotide-exchange factor 1(brefeldin A-inhibited) [Source:MGI Symbol;Acc:MGI:2442988]	Arfgef1	protein_coding	4059.96	0.0325482	0.0755116	0.431035	0.657167	0.97745
46	ENSMUSG00000042501	carboxypeptidase A6 [Source:MGI Symbol;Acc:MGI:3045348]	Cpa6	protein_coding	13.4337	-0.219977	0.394769	-0.55723	0.566124	0.973919
47	ENSMUSG00000100212	predicted gene 5522 [Source:MGI Symbol;Acc:MGI:3649087]	Gm5522	processed_pseudogene	9.73484	0.48803	0.490819	0.99432	0.305915	0.952782
48	ENSMUSG00000048960	phosphatidylinositol-3,4,5-trisphosphate-dependent Rac exchange factor 2 [Source:MGI Symbol;Acc:MGI:1923385]	Prex2	protein_coding	2111.86	0.0898564	0.117637	0.763846	0.431564	0.966063
49	ENSMUSG00000057715	RIKEN cDNA A830018L16 gene [Source:MGI Symbol;Acc:MGI:2444149]	A830018L16Rik	protein_coding	2678.92	-0.00294048	0.0874784	-0.0336137	0.97239	0.984648
50	ENSMUSG00000101610	predicted gene 7560 [Source:MGI Symbol;Acc:MGI:3648484]	Gm7560	processed_pseudogene	7.78874	1.02626	0.576671	1.77962	0.0668856	0.820658
51	ENSMUSG00000097628	predicted gene 2383 [Source:MGI Symbol;Acc:MGI:3780551]	Gm2383	processed_pseudogene	8.2156	0.202362	0.485986	0.416394	0.668103	0.977811
52	ENSMUSG00000016918	sulfatase 1 [Source:MGI Symbol;Acc:MGI:2138563]	Sulf1	protein_coding	745.429	-0.0542333	0.143459	-0.37804	0.697083	0.978714
53	ENSMUSG00000025938	solute carrier organic anion transporter family, member 5A1 [Source:MGI Symbol;Acc:MGI:2443431]	Slco5a1	protein_coding	62.6207	0.112228	0.196886	0.570016	0.557248	0.973514
54	ENSMUSG00000005886	nuclear receptor coactivator 2 [Source:MGI Symbol;Acc:MGI:1276533]	Ncoa2	protein_coding	4186.77	0.0190626	0.0587104	0.324689	0.738134	0.979874
55	ENSMUSG00000025935	translocating chain-associating membrane protein 1 [Source:MGI Symbol;Acc:MGI:1919515]	Tram1	protein_coding	786.843	0.0167833	0.065689	0.255496	0.792489	0.981229
56	ENSMUSG00000025937	lactamase, beta 2 [Source:MGI Symbol;Acc:MGI:2442551]	Lactb2	protein_coding	556.162	0.0832321	0.0875102	0.951113	0.327411	0.955745
57	ENSMUSG00000097711	predicted pseudogene 5523 [Source:MGI Symbol;Acc:MGI:3649089]	Gm5523	processed_pseudogene	10.8784	0.159508	0.411837	0.387308	0.690038	0.978502
58	ENSMUSG00000025932	EYA transcriptional coactivator and phosphatase 1 [Source:MGI Symbol;Acc:MGI:109344]	Eya1	protein_coding	273.538	0.060328	0.0893344	0.675306	0.486836	0.969799
59	ENSMUSG00000054493	predicted gene 9947 [Source:MGI Symbol;Acc:MGI:3642739]	Gm9947	lncRNA	49.4672	-0.0764377	0.187318	-0.408063	0.674358	0.978013
60	ENSMUSG00000025930	musculin [Source:MGI Symbol;Acc:MGI:1333884]	Msc	protein_coding	66.8156	-0.0872835	0.163835	-0.532752	0.583305	0.974667
61	ENSMUSG00000103492	predicted gene, 37412 [Source:MGI Symbol;Acc:MGI:5610640]	Gm37412	TEC	44.0484	-0.123876	0.211212	-0.5865	0.545905	0.972979
62	ENSMUSG00000081201	SMT3 suppressor of mif two 3 homolog 2, pseudogene 4 (S. cerevisiae) [Source:MGI Symbol;Acc:MGI:2149598]	Smt3h2-ps4	processed_pseudogene	1437.75	-0.0307527	0.0581172	-0.529149	0.585854	0.974775
63	ENSMUSG00000060036	ribosomal protein L3 [Source:MGI Symbol;Acc:MGI:1351605]	Rpl3	protein_coding	10316.8	-0.188611	0.0592545	-3.18306	0.00104716	0.304094
64	ENSMUSG00000032769	transient receptor potential cation channel, subfamily A, member 1 [Source:MGI Symbol;Acc:MGI:3522699]	Trpa1	protein_coding	3.03749	-1.26557	0.83898	-1.50846	0.120367	0.888136
65	ENSMUSG00000073737	predicted gene 10566 [Source:MGI Symbol;Acc:MGI:3642220]	Gm10566	processed_pseudogene	8.86474	0.0248014	0.464579	0.0533847	0.956163	0.984392
66	ENSMUSG00000092083	potassium voltage gated channel, Shab-related subfamily, member 2 [Source:MGI Symbol;Acc:MGI:99632]	Kcnb2	protein_coding	1387.18	0.131735	0.102362	1.28696	0.18512	0.924303
67	ENSMUSG00000101652	predicted gene 6060 [Source:MGI Symbol;Acc:MGI:3648622]	Gm6060	processed_pseudogene	25.4268	-0.141713	0.308927	-0.458725	0.636684	0.976742
68	ENSMUSG00000025925	telomeric repeat binding factor 1 [Source:MGI Symbol;Acc:MGI:109634]	Terf1	protein_coding	344.734	0.0303749	0.0871669	0.348468	0.719737	0.97937
69	ENSMUSG00000104379	predicted gene, 37509 [Source:MGI Symbol;Acc:MGI:5610737]	Gm37509	TEC	18.0277	-0.326271	0.315832	-1.03305	0.287458	0.949902
70	ENSMUSG00000032719	somatomedin B and thrombospondin, type 1 domain containing [Source:MGI Symbol;Acc:MGI:2684952]	Sbspon	protein_coding	12.9359	-0.26256	0.427562	-0.614085	0.527183	0.972046
71	ENSMUSG00000067795	RIKEN cDNA 4930444P10 gene [Source:MGI Symbol;Acc:MGI:1923049]	4930444P10Rik	protein_coding	12.3102	-0.462805	0.38499	-1.20212	0.215789	0.934355
72	ENSMUSG00000043716	ribosomal protein L7 [Source:MGI Symbol;Acc:MGI:98073]	Rpl7	protein_coding	4443.24	-0.0787067	0.0487106	-1.6158	0.09616	0.864413
73	ENSMUSG00000025921	retinol dehydrogenase 10 (all-trans) [Source:MGI Symbol;Acc:MGI:1924238]	Rdh10	protein_coding	307.832	0.120385	0.0889805	1.35294	0.163591	0.915186
74	ENSMUSG00000025920	staufen double-stranded RNA binding protein 2 [Source:MGI Symbol;Acc:MGI:1352508]	Stau2	protein_coding	4699.57	0.0440694	0.0414929	1.0621	0.274122	0.947592
75	ENSMUSG00000025939	ubiquitin-conjugating enzyme E2W (putative) [Source:MGI Symbol;Acc:MGI:1914049]	Ube2w	protein_coding	1611.87	0.097846	0.0577093	1.6955	0.0808417	0.844859
76	ENSMUSG00000102457	predicted gene, 38342 [Source:MGI Symbol;Acc:MGI:5611570]	Gm38342	TEC	16.3661	0.182177	0.34969	0.520968	0.591661	0.975016
77	ENSMUSG00000079658	elongin C [Source:MGI Symbol;Acc:MGI:1915173]	Eloc	protein_coding	3004.79	0.0387841	0.0465701	0.832812	0.391152	0.962687
78	ENSMUSG00000025940	transmembrane protein 70 [Source:MGI Symbol;Acc:MGI:1915068]	Tmem70	protein_coding	1033.4	0.056182	0.0510659	1.10018	0.257282	0.944353
79	ENSMUSG00000025779	lymphocyte antigen 96 [Source:MGI Symbol;Acc:MGI:1341909]	Ly96	protein_coding	15.2743	0.583638	0.342736	1.70288	0.0795296	0.842894
80	ENSMUSG00000091020	predicted gene 5828 [Source:MGI Symbol;Acc:MGI:3644176]	Gm5828	processed_pseudogene	76.9501	0.0260356	0.171579	0.151741	0.87584	0.982985
81	ENSMUSG00000042686	junctophilin 1 [Source:MGI Symbol;Acc:MGI:1891495]	Jph1	protein_coding	794.669	0.0971009	0.0891213	1.08954	0.261916	0.945283
82	ENSMUSG00000025777	ganglioside-induced differentiation-associated-protein 1 [Source:MGI Symbol;Acc:MGI:1338002]	Gdap1	protein_coding	3900.64	0.0150445	0.0571948	0.26304	0.786509	0.981089
83	ENSMUSG00000101589	RNA binding motif protein 6, pseudogene 1 [Source:MGI Symbol;Acc:MGI:1889580]	Rbm6-ps1	processed_pseudogene	64.4927	0.064681	0.167332	0.386542	0.690619	0.978519
84	ENSMUSG00000102048	predicted gene 6075 [Source:MGI Symbol;Acc:MGI:3648507]	Gm6075	processed_pseudogene	10.779	0.512343	0.484074	1.0584	0.275795	0.947894
85	ENSMUSG00000067780	peptidase inhibitor 15 [Source:MGI Symbol;Acc:MGI:1934659]	Pi15	protein_coding	8.37273	-0.231226	0.515356	-0.448672	0.644089	0.977003
86	ENSMUSG00000100053	predicted gene 28154 [Source:MGI Symbol;Acc:MGI:5578860]	Gm28154	lncRNA	9.16826	0.599304	0.481385	1.24496	0.199874	0.929497
87	ENSMUSG00000085125	predicted gene 16070 [Source:MGI Symbol;Acc:MGI:3801761]	Gm16070	lncRNA	10.044	-0.18581	0.475808	-0.390515	0.687606	0.978427
88	ENSMUSG00000025776	cysteine-rich secretory protein LCCL domain containing 1 [Source:MGI Symbol;Acc:MGI:1934666]	Crispld1	protein_coding	95.8154	0.16755	0.168056	0.996988	0.304619	0.95259
89	ENSMUSG00000109887	predicted gene 28756 [Source:MGI Symbol;Acc:MGI:5579462]	Gm28756	lncRNA	40.7704	-0.360793	0.221742	-1.62708	0.0938604	0.861821
90	ENSMUSG00000089787	predicted gene 15825 [Source:MGI Symbol;Acc:MGI:3801887]	Gm15825	lncRNA	0.166164	1.01124	5.28913	0.191192	0.843932	0.982353
91	ENSMUSG00000042596	transcription factor AP-2, delta [Source:MGI Symbol;Acc:MGI:2153466]	Tfap2d	protein_coding	0.988906	17.0391	1.67101	10.1969	2.22e-16	7.65e-13
92	ENSMUSG00000100720	predicted gene 10075 [Source:MGI Symbol;Acc:MGI:3710521]	Gm10075	processed_pseudogene	211.715	0.0861098	0.12584	0.684283	0.481063	0.969448
93	ENSMUSG00000025927	transcription factor AP-2 beta [Source:MGI Symbol;Acc:MGI:104672]	Tfap2b	protein_coding	29.8427	0.326902	0.30901	1.0579	0.276021	0.947934
94	ENSMUSG00000100204	predicted gene 4849 [Source:MGI Symbol;Acc:MGI:3645366]	Gm4849	processed_pseudogene	27.738	-0.242311	0.256401	-0.945046	0.330506	0.956141
95	ENSMUSG00000041859	minichromosome maintenance complex component 3 [Source:MGI Symbol;Acc:MGI:101845]	Mcm3	protein_coding	72.332	0.280676	0.186737	1.50306	0.121702	0.889228
96	ENSMUSG00000097934	RIKEN cDNA 6720483E21 gene [Source:MGI Symbol;Acc:MGI:1924991]	6720483E21Rik	lncRNA	16.1674	0.120554	0.332802	0.362241	0.709154	0.979069
97	ENSMUSG00000025931	progestin and adipoQ receptor family member VIII [Source:MGI Symbol;Acc:MGI:1921479]	Paqr8	protein_coding	3662	0.00835176	0.0498742	0.167456	0.863102	0.982738
98	ENSMUSG00000041809	EF-hand domain (C-terminal) containing 1 [Source:MGI Symbol;Acc:MGI:1919127]	Efhc1	protein_coding	30.4606	-0.170933	0.245942	-0.695014	0.474212	0.96902
99	ENSMUSG00000041779	translocating chain-associating membrane protein 2 [Source:MGI Symbol;Acc:MGI:1924817]	Tram2	protein_coding	46.7747	-0.02912	0.210143	-0.138573	0.886539	0.983187
100	ENSMUSG00000100819	predicted gene 2693 [Source:MGI Symbol;Acc:MGI:3780862]	Gm2693	unprocessed_pseudogene	7.03182	-0.115911	0.518268	-0.223651	0.817867	0.981801
101	ENSMUSG00000025933	transmembrane protein 14A [Source:MGI Symbol;Acc:MGI:1922962]	Tmem14a	protein_coding	1113.35	0.0818527	0.0660717	1.23885	0.202091	0.930216
102	ENSMUSG00000025934	glutathione S-transferase, alpha 3 [Source:MGI Symbol;Acc:MGI:95856]	Gsta3	protein_coding	42.6066	0.125752	0.211958	0.593289	0.541267	0.972754
103	ENSMUSG00000099343	predicted gene 28836 [Source:MGI Symbol;Acc:MGI:5579542]	Gm28836	lncRNA	7.20058	0.229178	0.583133	0.393012	0.685715	0.978369
104	ENSMUSG00000096375	predicted pseudogene 7094 [Source:MGI Symbol;Acc:MGI:3648114]	Gm7094	unprocessed_pseudogene	30.8287	-0.282245	0.239426	-1.17884	0.224813	0.936824
105	ENSMUSG00000028033	potassium voltage-gated channel, subfamily Q, member 5 [Source:MGI Symbol;Acc:MGI:1924937]	Kcnq5	protein_coding	4143.76	0.182057	0.0755367	2.41018	0.0130752	0.636326
106	ENSMUSG00000082935	predicted gene 7658 [Source:MGI Symbol;Acc:MGI:3648029]	Gm7658	processed_pseudogene	247.271	-0.115236	0.087942	-1.31037	0.177253	0.921208
107	ENSMUSG00000041670	regulating synaptic membrane exocytosis 1 [Source:MGI Symbol;Acc:MGI:2152971]	Rims1	protein_coding	9174.34	0.191333	0.076578	2.49854	0.0100909	0.600432
108	ENSMUSG00000097970	predicted gene, 27028 [Source:MGI Symbol;Acc:MGI:5504143]	Gm27028	lncRNA	6.45741	0.100761	0.589364	0.170966	0.860262	0.982682
109	ENSMUSG00000026158	opioid growth factor receptor-like 1 [Source:MGI Symbol;Acc:MGI:1917405]	Ogfrl1	protein_coding	4317.08	0.0281699	0.0743048	0.379113	0.696266	0.97869
110	ENSMUSG00000026156	beta-1,3-glucuronyltransferase 2 (glucuronosyltransferase S) [Source:MGI Symbol;Acc:MGI:2389490]	B3gat2	protein_coding	277.486	-0.160925	0.107986	-1.49024	0.124915	0.891768
111	ENSMUSG00000026155	small ArfGAP 1 [Source:MGI Symbol;Acc:MGI:2138261]	Smap1	protein_coding	1683.59	-0.0416689	0.0699734	-0.595497	0.539763	0.97268
112	ENSMUSG00000026154	succinate dehydrogenase complex assembly factor 4 [Source:MGI Symbol;Acc:MGI:1915252]	Sdhaf4	protein_coding	367.931	-0.0339192	0.0859373	-0.394697	0.68444	0.97833
113	ENSMUSG00000026153	family with sequence similarity 135, member A [Source:MGI Symbol;Acc:MGI:1915437]	Fam135a	protein_coding	1323.82	0.148931	0.0993697	1.49876	0.122772	0.890086
114	ENSMUSG00000102398	predicted gene, 37580 [Source:MGI Symbol;Acc:MGI:5610808]	Gm37580	TEC	9.12044	-0.0363392	0.475108	-0.0764862	0.937226	0.984081
115	ENSMUSG00000026147	collagen, type IX, alpha 1 [Source:MGI Symbol;Acc:MGI:88465]	Col9a1	protein_coding	23.0915	0.0563352	0.295941	0.190359	0.844603	0.982366
116	ENSMUSG00000026141	collagen, type XIX, alpha 1 [Source:MGI Symbol;Acc:MGI:1095415]	Col19a1	protein_coding	845.581	0.263596	0.123622	2.13228	0.0281232	0.723309
117	ENSMUSG00000099997	tubulin, beta 4B class IVB, pseudogene 2 [Source:MGI Symbol;Acc:MGI:3723458]	Tubb4b-ps2	processed_pseudogene	449.814	-0.100481	0.0846035	-1.18767	0.221358	0.935901
118	ENSMUSG00000100131	predicted gene 28439 [Source:MGI Symbol;Acc:MGI:5579145]	Gm28439	unprocessed_pseudogene	95098.9	0.245681	0.0812374	3.02424	0.00184571	0.381084
119	ENSMUSG00000067736	predicted gene 10222 [Source:MGI Symbol;Acc:MGI:3642643]	Gm10222	unprocessed_pseudogene	22466.7	0.152119	0.0978729	1.55425	0.109514	0.878398
120	ENSMUSG00000101939	predicted gene 28438 [Source:MGI Symbol;Acc:MGI:5579144]	Gm28438	unprocessed_pseudogene	15846.8	0.306286	0.0800066	3.82826	8.08e-05	0.0618869
121	ENSMUSG00000101111	predicted gene 28437 [Source:MGI Symbol;Acc:MGI:5579143]	Gm28437	unprocessed_pseudogene	197192	0.0992249	0.0470619	2.10839	0.0299333	0.731023
122	ENSMUSG00000100862	predicted gene 10925 [Source:MGI Symbol;Acc:MGI:3809095]	Gm10925	unprocessed_pseudogene	249646	0.187458	0.0654461	2.86431	0.00318472	0.453629
123	ENSMUSG00000102070	predicted gene 28661 [Source:MGI Symbol;Acc:MGI:5579367]	Gm28661	unprocessed_pseudogene	217609	0.178163	0.0686189	2.59641	0.00750707	0.564525
124	ENSMUSG00000101249	predicted gene 29216 [Source:MGI Symbol;Acc:MGI:5579922]	Gm29216	unprocessed_pseudogene	190687	0.0975866	0.0808095	1.20761	0.2137	0.933756
125	ENSMUSG00000073725	LMBR1 domain containing 1 [Source:MGI Symbol;Acc:MGI:1915671]	Lmbrd1	protein_coding	6423.83	0.0536065	0.0371193	1.44417	0.137007	0.900369
126	ENSMUSG00000033569	adhesion G protein-coupled receptor B3 [Source:MGI Symbol;Acc:MGI:2441837]	Adgrb3	protein_coding	3877.84	-0.0210703	0.0667157	-0.315823	0.745032	0.980057
127	ENSMUSG00000104516	predicted gene 9884 [Source:MGI Symbol;Acc:MGI:3642830]	Gm9884	TEC	55.4821	0.0308726	0.188267	0.163983	0.865914	0.982793
128	ENSMUSG00000086240	predicted gene 7846 [Source:MGI Symbol;Acc:MGI:3645212]	Gm7846	processed_pseudogene	17.4569	-0.323899	0.323096	-1.00248	0.30196	0.952193
129	ENSMUSG00000099492	predicted gene 5525 [Source:MGI Symbol;Acc:MGI:3646042]	Gm5525	processed_pseudogene	315.379	0.13263	0.10888	1.21814	0.209736	0.932588
130	ENSMUSG00000100261	predicted gene 6473 [Source:MGI Symbol;Acc:MGI:3645176]	Gm6473	unprocessed_pseudogene	237.242	0.247439	0.107292	2.30621	0.017565	0.673266
131	ENSMUSG00000048874	PHD finger protein 3 [Source:MGI Symbol;Acc:MGI:2446126]	Phf3	protein_coding	3021.96	0.0445348	0.0589915	0.754936	0.436956	0.966467
132	ENSMUSG00000026064	protein tyrosine phosphatase 4a1 [Source:MGI Symbol;Acc:MGI:1277096]	Ptp4a1	protein_coding	2661.09	0.120419	0.0593519	2.02891	0.0366964	0.754051
133	ENSMUSG00000070960	predicted gene, 19680 [Source:MGI Symbol;Acc:MGI:5011865]	Gm19680	processed_pseudogene	87.5733	0.00927615	0.143517	0.0646346	0.946938	0.984242
134	ENSMUSG00000026058	KH domain containing, RNA binding, signal transduction associated 2 [Source:MGI Symbol;Acc:MGI:2159649]	Khdrbs2	protein_coding	243.148	0.0443472	0.105491	0.420391	0.665111	0.977714
135	ENSMUSG00000091318	predicted gene 5415 [Source:MGI Symbol;Acc:MGI:3644687]	Gm5415	protein_coding	7.75625	-1.14062	0.914929	-1.24668	0.199255	0.929293
136	ENSMUSG00000102917	predicted gene, 37724 [Source:MGI Symbol;Acc:MGI:5610952]	Gm37724	lncRNA	29.3605	0.0584039	0.259104	0.225408	0.816462	0.98177
137	ENSMUSG00000100481	predicted gene 7114 [Source:MGI Symbol;Acc:MGI:3643085]	Gm7114	processed_pseudogene	71.5409	0.292886	0.192537	1.5212	0.117267	0.885518
138	ENSMUSG00000026134	DNA primase, p58 subunit [Source:MGI Symbol;Acc:MGI:97758]	Prim2	protein_coding	183.548	-0.133216	0.107866	-1.235	0.203494	0.930664
139	ENSMUSG00000103746	RIKEN cDNA 1700001G17 gene [Source:MGI Symbol;Acc:MGI:1914753]	1700001G17Rik	TEC	10.3192	-0.147272	0.43336	-0.339838	0.726395	0.979556
140	ENSMUSG00000004768	RAB23, member RAS oncogene family [Source:MGI Symbol;Acc:MGI:99833]	Rab23	protein_coding	881.114	-0.0451611	0.0536075	-0.84244	0.385699	0.96218
141	ENSMUSG00000042215	BCL2-associated athanogene 2 [Source:MGI Symbol;Acc:MGI:1891254]	Bag2	protein_coding	253.669	-0.0861891	0.109006	-0.790683	0.415558	0.964802
142	ENSMUSG00000042197	zinc finger protein 451 [Source:MGI Symbol;Acc:MGI:2137896]	Zfp451	protein_coding	1973.33	0.0718687	0.061898	1.16108	0.231874	0.938629
143	ENSMUSG00000081402	predicted gene 15455 [Source:MGI Symbol;Acc:MGI:3705563]	Gm15455	processed_pseudogene	102.135	-0.104207	0.141119	-0.73843	0.447047	0.9672
144	ENSMUSG00000042182	BEN domain containing 6 [Source:MGI Symbol;Acc:MGI:2444572]	Bend6	protein_coding	3963.59	0.00323677	0.0440951	0.0734044	0.939751	0.984124
145	ENSMUSG00000104416	predicted gene, 37067 [Source:MGI Symbol;Acc:MGI:5610295]	Gm37067	TEC	14.7434	0.0306099	0.39397	0.0776958	0.936236	0.984065
146	ENSMUSG00000026131	dystonin [Source:MGI Symbol;Acc:MGI:104627]	Dst	protein_coding	16953.4	-0.0405958	0.0979439	-0.41448	0.669538	0.977858
147	ENSMUSG00000096992	predicted gene, 26788 [Source:MGI Symbol;Acc:MGI:5477282]	Gm26788	lncRNA	6.69632	0.207544	0.548219	0.378578	0.696674	0.978702
148	ENSMUSG00000101462	predicted gene 3052 [Source:MGI Symbol;Acc:MGI:3781230]	Gm3052	transcribed_processed_pseudogene	40.9044	0.552932	0.209881	2.63451	0.00667375	0.551974
149	ENSMUSG00000102336	predicted gene, 37233 [Source:MGI Symbol;Acc:MGI:5610461]	Gm37233	lncRNA	210.173	-0.130077	0.145068	-0.89666	0.355865	0.959139
150	ENSMUSG00000042111	coiled-coil domain containing 115 [Source:MGI Symbol;Acc:MGI:1916918]	Ccdc115	protein_coding	499.063	-0.060053	0.0883395	-0.679798	0.483943	0.969624
151	ENSMUSG00000026127	IMP4, U3 small nucleolar ribonucleoprotein [Source:MGI Symbol;Acc:MGI:106572]	Imp4	protein_coding	766.937	-0.0400937	0.0683157	-0.586889	0.545639	0.972966
152	ENSMUSG00000026126	protein tyrosine phosphatase, non-receptor type 18 [Source:MGI Symbol;Acc:MGI:108410]	Ptpn18	protein_coding	26.8354	-0.0851841	0.255826	-0.332976	0.731704	0.979701
153	ENSMUSG00000100280	predicted gene 28417 [Source:MGI Symbol;Acc:MGI:5579123]	Gm28417	lncRNA	6.64875	-0.019476	0.618026	-0.0315132	0.974114	0.984675
154	ENSMUSG00000045174	APC membrane recruitment 3 [Source:MGI Symbol;Acc:MGI:3026939]	Amer3	protein_coding	1261.2	-0.057523	0.0536365	-1.07246	0.269467	0.946735
155	ENSMUSG00000037509	Rho guanine nucleotide exchange factor (GEF) 4 [Source:MGI Symbol;Acc:MGI:2442507]	Arhgef4	protein_coding	6048.26	0.0336472	0.0535823	0.627953	0.517896	0.971559
156	ENSMUSG00000104002	predicted gene, 38336 [Source:MGI Symbol;Acc:MGI:5611564]	Gm38336	lncRNA	83.08	0.264463	0.187611	1.40963	0.146648	0.906305
157	ENSMUSG00000037503	family with sequence similarity 168, member B [Source:MGI Symbol;Acc:MGI:2448487]	Fam168b	protein_coding	11727.5	0.0139922	0.0308303	0.453846	0.640273	0.976869
158	ENSMUSG00000104358	predicted gene, 37127 [Source:MGI Symbol;Acc:MGI:5610355]	Gm37127	TEC	32.9328	0.259023	0.259842	0.996847	0.304687	0.9526
159	ENSMUSG00000026123	pleckstrin homology domain containing, family B (evectins) member 2 [Source:MGI Symbol;Acc:MGI:2385825]	Plekhb2	protein_coding	8503.97	-0.0699893	0.041244	-1.69696	0.0805815	0.844474
160	ENSMUSG00000102531	RIKEN cDNA 1110002O04 gene [Source:MGI Symbol;Acc:MGI:1915733]	1110002O04Rik	lncRNA	9.68958	0.255684	0.453654	0.563609	0.561687	0.973718
161	ENSMUSG00000045216	heparan sulfate 6-O-sulfotransferase 1 [Source:MGI Symbol;Acc:MGI:1354958]	Hs6st1	protein_coding	1984.59	-0.00863441	0.0483506	-0.178579	0.854108	0.982559
162	ENSMUSG00000102202	predicted gene, 33280 [Source:MGI Symbol;Acc:MGI:5592439]	Gm33280	lncRNA	10.4495	0.27897	0.443383	0.629186	0.517075	0.971515
163	ENSMUSG00000037470	UDP-glucose glycoprotein glucosyltransferase 1 [Source:MGI Symbol;Acc:MGI:2443162]	Uggt1	protein_coding	2315.8	0.00210099	0.0564539	0.0372161	0.969432	0.984602
164	ENSMUSG00000047180	neuralized E3 ubiquitin protein ligase 3 [Source:MGI Symbol;Acc:MGI:2429944]	Neurl3	protein_coding	30.4931	-0.210964	0.247508	-0.852353	0.380133	0.961647
165	ENSMUSG00000037447	AT rich interactive domain 5A (MRF1-like) [Source:MGI Symbol;Acc:MGI:2443039]	Arid5a	protein_coding	252.427	0.00850369	0.0911188	0.0933253	0.923445	0.983848
166	ENSMUSG00000010453	KAT8 regulatory NSL complex subunit 3 [Source:MGI Symbol;Acc:MGI:1918055]	Kansl3	protein_coding	2606.47	-0.0885899	0.0520185	-1.70305	0.0795	0.842849
167	ENSMUSG00000037432	fer-1-like 5 (C. elegans) [Source:MGI Symbol;Acc:MGI:3616091]	Fer1l5	protein_coding	314.328	-0.0753525	0.0969845	-0.776955	0.423702	0.965455
168	ENSMUSG00000001143	lectin, mannose-binding 2-like [Source:MGI Symbol;Acc:MGI:2443010]	Lman2l	protein_coding	1266.1	-0.139399	0.0806976	-1.72742	0.0752898	0.836145
169	ENSMUSG00000037408	cyclin M4 [Source:MGI Symbol;Acc:MGI:2151060]	Cnnm4	protein_coding	475.611	-0.0327893	0.110562	-0.29657	0.760082	0.980444
170	ENSMUSG00000001138	cyclin M3 [Source:MGI Symbol;Acc:MGI:2151055]	Cnnm3	protein_coding	1024.8	-0.0217136	0.0638476	-0.340085	0.726205	0.97955
171	ENSMUSG00000067653	ankyrin repeat domain 23 [Source:MGI Symbol;Acc:MGI:1925571]	Ankrd23	protein_coding	28.5962	0.161058	0.256215	0.628605	0.517462	0.971536
172	ENSMUSG00000079610	ankyrin repeat domain 39 [Source:MGI Symbol;Acc:MGI:1914816]	Ankrd39	protein_coding	255.39	-0.00596747	0.100189	-0.059562	0.951097	0.98431
173	ENSMUSG00000026121	sema domain, immunoglobulin domain (Ig), transmembrane domain (TM) and short cytoplasmic domain, (semaphorin) 4C [Source:MGI Symbol;Acc:MGI:109252]	Sema4c	protein_coding	560.707	0.00253948	0.0856433	0.0296519	0.975643	0.984699
174	ENSMUSG00000087589	RIKEN cDNA D430040D24 gene [Source:MGI Symbol;Acc:MGI:2442526]	D430040D24Rik	lncRNA	41.4364	0.0339467	0.228533	0.148542	0.878437	0.983034
175	ENSMUSG00000089906	predicted pseudogene 6428 [Source:MGI Symbol;Acc:MGI:3649065]	Gm6428	processed_pseudogene	95.968	0.251651	0.228607	1.1008	0.257016	0.944299
176	ENSMUSG00000061518	cytochrome c oxidase subunit 5B [Source:MGI Symbol;Acc:MGI:88475]	Cox5b	protein_coding	3819.88	0.0033952	0.0710526	0.0477844	0.960758	0.984465
177	ENSMUSG00000037351	ARP1 actin-related protein 1B, centractin beta [Source:MGI Symbol;Acc:MGI:1917446]	Actr1b	protein_coding	11538.9	-0.00301169	0.0554363	-0.054327	0.95539	0.984379
178	ENSMUSG00000102416	RIKEN cDNA 4933424G06 gene [Source:MGI Symbol;Acc:MGI:1918416]	4933424G06Rik	protein_coding	31.2679	-0.0229462	0.245252	-0.0935618	0.923251	0.983844
179	ENSMUSG00000104237	predicted gene, 33533 [Source:MGI Symbol;Acc:MGI:5592692]	Gm33533	lncRNA	74.1004	-0.166094	0.167674	-0.990576	0.307739	0.953048
180	ENSMUSG00000026117	zeta-chain (TCR) associated protein kinase [Source:MGI Symbol;Acc:MGI:99613]	Zap70	protein_coding	53.2684	-0.0660828	0.217462	-0.303883	0.754355	0.980298
181	ENSMUSG00000026116	transmembrane protein 131 [Source:MGI Symbol;Acc:MGI:1927110]	Tmem131	protein_coding	3239.42	0.149176	0.049757	2.99808	0.00202141	0.394113
182	ENSMUSG00000080054	ribosomal protein L12, pseudogene 1 [Source:MGI Symbol;Acc:MGI:3646154]	Rpl12-ps1	processed_pseudogene	111.584	-0.0573349	0.159861	-0.358655	0.711904	0.979148
183	ENSMUSG00000050122	von Willebrand factor A domain containing 3B [Source:MGI Symbol;Acc:MGI:1918103]	Vwa3b	protein_coding	54.5979	-0.327726	0.215738	-1.51909	0.117775	0.885955
184	ENSMUSG00000103603	predicted gene, 37020 [Source:MGI Symbol;Acc:MGI:5610248]	Gm37020	lncRNA	5.50173	0.0656279	0.593883	0.110506	0.909407	0.983602
185	ENSMUSG00000026113	inositol polyphosphate-4-phosphatase, type I [Source:MGI Symbol;Acc:MGI:1931123]	Inpp4a	protein_coding	6157.45	-0.0378541	0.0620734	-0.609828	0.530051	0.972193
186	ENSMUSG00000026112	cytochrome C oxidase assembly factor 5 [Source:MGI Symbol;Acc:MGI:1923428]	Coa5	protein_coding	3042.37	0.036927	0.0385786	0.95719	0.324329	0.955343
187	ENSMUSG00000026111	unc-50 homolog [Source:MGI Symbol;Acc:MGI:1914637]	Unc50	protein_coding	1017.87	0.00669787	0.0702877	0.0952921	0.921837	0.98382
188	ENSMUSG00000026110	mannoside acetylglucosaminyltransferase 4, isoenzyme A [Source:MGI Symbol;Acc:MGI:2662992]	Mgat4a	protein_coding	1323.14	0.033979	0.0547659	0.620441	0.522916	0.971824
189	ENSMUSG00000026090	capping protein inhibiting regulator of actin like [Source:MGI Symbol;Acc:MGI:1919347]	Cracdl	protein_coding	10505.1	-0.0706324	0.0503188	-1.4037	0.148356	0.907284
190	ENSMUSG00000089767	RIKEN cDNA 4930556I23 gene [Source:MGI Symbol;Acc:MGI:1922520]	4930556I23Rik	lncRNA	32.9409	-0.252982	0.245853	-1.029	0.289355	0.950214
191	ENSMUSG00000060771	testis specific 10 [Source:MGI Symbol;Acc:MGI:2685063]	Tsga10	protein_coding	571.008	0.0770159	0.0907694	0.848479	0.382302	0.961856
192	ENSMUSG00000097268	predicted gene, 26805 [Source:MGI Symbol;Acc:MGI:5477299]	Gm26805	lncRNA	140.153	-0.252308	0.144605	-1.74481	0.0723991	0.831161
193	ENSMUSG00000037216	lipoyltransferase 1 [Source:MGI Symbol;Acc:MGI:3645211]	Lipt1	protein_coding	171.687	-0.00180827	0.104689	-0.0172727	0.98581	0.984854
194	ENSMUSG00000026088	MIT, microtubule interacting and transport, domain containing 1 [Source:MGI Symbol;Acc:MGI:1916278]	Mitd1	protein_coding	179.511	0.274521	0.112218	2.44633	0.0117709	0.622315
195	ENSMUSG00000026087	mitochondrial ribosomal protein L30 [Source:MGI Symbol;Acc:MGI:1333820]	Mrpl30	protein_coding	979.533	-0.0172973	0.0576317	-0.300135	0.757289	0.980373
196	ENSMUSG00000061584	lysozyme G-like 2 [Source:MGI Symbol;Acc:MGI:2685622]	Lyg2	protein_coding	0.373892	-0.179512	2.61282	-0.0687043	0.943602	0.984187
197	ENSMUSG00000058407	thioredoxin domain containing 9 [Source:MGI Symbol;Acc:MGI:2138153]	Txndc9	protein_coding	1203.82	-0.012896	0.0508463	-0.253628	0.793972	0.981263
198	ENSMUSG00000026083	eukaryotic translation initiation factor 5B [Source:MGI Symbol;Acc:MGI:2441772]	Eif5b	protein_coding	2686.39	-0.104852	0.0861437	-1.21718	0.210094	0.932696
199	ENSMUSG00000026082	REV1, DNA directed polymerase [Source:MGI Symbol;Acc:MGI:1929074]	Rev1	protein_coding	705.21	-0.034478	0.0678395	-0.50823	0.600756	0.975385
200	ENSMUSG00000103804	predicted gene, 37062 [Source:MGI Symbol;Acc:MGI:5610290]	Gm37062	lncRNA	23.892	-0.180761	0.288163	-0.627288	0.51834	0.971583
201	ENSMUSG00000037138	AF4/FMR2 family, member 3 [Source:MGI Symbol;Acc:MGI:106927]	Aff3	protein_coding	2552.37	-0.0621204	0.0946311	-0.656448	0.499084	0.970519
202	ENSMUSG00000085391	predicted gene 16150 [Source:MGI Symbol;Acc:MGI:3801827]	Gm16150	lncRNA	2.99593	-1.26895	0.948122	-1.33838	0.168171	0.917305
203	ENSMUSG00000087131	predicted gene 16152 [Source:MGI Symbol;Acc:MGI:3802058]	Gm16152	lncRNA	3.45425	0.373828	0.870105	0.429635	0.658209	0.977485
204	ENSMUSG00000048814	LON peptidase N-terminal domain and ring finger 2 [Source:MGI Symbol;Acc:MGI:1920209]	Lonrf2	protein_coding	6949	-0.069041	0.0666639	-1.03566	0.286244	0.9497
205	ENSMUSG00000026080	carbohydrate sulfotransferase 10 [Source:MGI Symbol;Acc:MGI:2138283]	Chst10	protein_coding	2230.94	-0.029035	0.0512721	-0.566293	0.559826	0.973633
206	ENSMUSG00000026078	phosducin-like 3 [Source:MGI Symbol;Acc:MGI:1916083]	Pdcl3	protein_coding	568.835	-0.00742947	0.0608154	-0.122164	0.899898	0.983432
207	ENSMUSG00000103046	predicted gene, 37309 [Source:MGI Symbol;Acc:MGI:5610537]	Gm37309	TEC	65.3647	-0.0095257	0.179643	-0.0530258	0.956457	0.984396
208	ENSMUSG00000026077	neuronal PAS domain protein 2 [Source:MGI Symbol;Acc:MGI:109232]	Npas2	protein_coding	1889.82	-0.0413347	0.049516	-0.834775	0.390036	0.962585
209	ENSMUSG00000092563	predicted gene 3617 [Source:MGI Symbol;Acc:MGI:3781793]	Gm3617	processed_pseudogene	9.36617	0.311767	0.467719	0.66657	0.49249	0.970136
210	ENSMUSG00000073702	ribosomal protein L31 [Source:MGI Symbol;Acc:MGI:2149632]	Rpl31	protein_coding	3710.1	-0.087676	0.079098	-1.10845	0.253725	0.943617
211	ENSMUSG00000003134	TBC1 domain family, member 8 [Source:MGI Symbol;Acc:MGI:1927225]	Tbc1d8	protein_coding	770.792	0.050465	0.0640826	0.7875	0.417439	0.964955
212	ENSMUSG00000003135	CCR4-NOT transcription complex, subunit 11 [Source:MGI Symbol;Acc:MGI:106580]	Cnot11	protein_coding	968.882	0.0226473	0.0522259	0.433642	0.655227	0.977385
213	ENSMUSG00000085894	predicted gene 15832 [Source:MGI Symbol;Acc:MGI:3834078]	Gm15832	lncRNA	48.9383	0.340945	0.202721	1.68184	0.0833164	0.848421
214	ENSMUSG00000077704	small nucleolar RNA, C/D box 89 [Source:MGI Symbol;Acc:MGI:3819562]	Snord89	snoRNA	6.06026	0.583679	0.513437	1.13681	0.24178	0.940996
215	ENSMUSG00000048234	ring finger protein 149 [Source:MGI Symbol;Acc:MGI:2677438]	Rnf149	protein_coding	622.337	0.035269	0.066703	0.528747	0.586139	0.974787
216	ENSMUSG00000050967	cellular repressor of E1A-stimulated genes 2 [Source:MGI Symbol;Acc:MGI:1928333]	Creg2	protein_coding	6509.83	-0.0279588	0.0591818	-0.472422	0.626653	0.976378
217	ENSMUSG00000097083	RIKEN cDNA D930019O06 [Source:MGI Symbol;Acc:MGI:3043219]	D930019O06Rik	lncRNA	202.586	0.0985336	0.119507	0.824504	0.395895	0.963118
218	ENSMUSG00000057173	regulatory factor X 8 [Source:MGI Symbol;Acc:MGI:3588206]	Rfx8	protein_coding	6.47401	-0.365196	0.526851	-0.693168	0.475387	0.969094
219	ENSMUSG00000026074	mitogen-activated protein kinase kinase kinase kinase 4 [Source:MGI Symbol;Acc:MGI:1349394]	Map4k4	protein_coding	3690.98	0.00810648	0.0519746	0.15597	0.872409	0.982919
220	ENSMUSG00000102985	RIKEN cDNA 4930456G14 gene [Source:MGI Symbol;Acc:MGI:1921928]	4930456G14Rik	TEC	30.3923	-0.160021	0.255109	-0.627266	0.518355	0.971583
221	ENSMUSG00000026073	interleukin 1 receptor, type II [Source:MGI Symbol;Acc:MGI:96546]	Il1r2	protein_coding	17.3283	-0.0491515	0.308091	-0.159535	0.869518	0.982863
222	ENSMUSG00000097899	predicted gene, 16894 [Source:MGI Symbol;Acc:MGI:4439818]	Gm16894	lncRNA	50.4019	0.0500214	0.209879	0.238334	0.806141	0.981541
223	ENSMUSG00000026072	interleukin 1 receptor, type I [Source:MGI Symbol;Acc:MGI:96545]	Il1r1	protein_coding	95.447	-0.216552	0.16511	-1.31157	0.176858	0.921046
224	ENSMUSG00000070942	interleukin 1 receptor-like 2 [Source:MGI Symbol;Acc:MGI:1913107]	Il1rl2	protein_coding	22.1867	0.023068	0.302001	0.0763839	0.93731	0.984083
225	ENSMUSG00000026069	interleukin 1 receptor-like 1 [Source:MGI Symbol;Acc:MGI:98427]	Il1rl1	protein_coding	6.95816	0.773147	0.55011	1.40544	0.147853	0.906998
226	ENSMUSG00000026065	solute carrier family 9 (sodium/hydrogen exchanger), member 4 [Source:MGI Symbol;Acc:MGI:105074]	Slc9a4	protein_coding	11.5921	0.348267	0.402891	0.86442	0.373425	0.960985
227	ENSMUSG00000026062	solute carrier family 9 (sodium/hydrogen exchanger), member 2 [Source:MGI Symbol;Acc:MGI:105075]	Slc9a2	protein_coding	76.5599	-0.0702599	0.182588	-0.3848	0.691942	0.978559
228	ENSMUSG00000041945	major facilitator superfamily domain containing 9 [Source:MGI Symbol;Acc:MGI:2443548]	Mfsd9	protein_coding	75.9066	-0.0783934	0.155217	-0.505058	0.60303	0.975476
229	ENSMUSG00000101299	predicted gene 28175 [Source:MGI Symbol;Acc:MGI:5578881]	Gm28175	lncRNA	90.1233	0.41292	0.177467	2.32674	0.016584	0.666599
230	ENSMUSG00000060424	POU domain, class 3, transcription factor 3 adjacent noncoding transcript 1 [Source:MGI Symbol;Acc:MGI:1913547]	Pantr1	lncRNA	945.069	0.0754476	0.0916234	0.823454	0.396497	0.963172
231	ENSMUSG00000093436	predicted gene 20646 [Source:MGI Symbol;Acc:MGI:5313093]	Gm20646	lncRNA	161.59	0.0741529	0.113356	0.654161	0.50058	0.970604
232	ENSMUSG00000045515	POU domain, class 3, transcription factor 3 [Source:MGI Symbol;Acc:MGI:102564]	Pou3f3	protein_coding	3376.78	0.173451	0.0509034	3.40745	0.0004505	0.197173
233	ENSMUSG00000097063	POU domain, class 3, transcription factor 3 adjacent noncoding transcript 2 [Source:MGI Symbol;Acc:MGI:1913870]	Pantr2	lncRNA	71.7039	0.197332	0.177065	1.11446	0.251159	0.943073
234	ENSMUSG00000099784	DNMT1 associated long intergenic non-coding RNA [Source:MGI Symbol;Acc:MGI:5579231]	Dalir	lncRNA	87.7282	0.173015	0.149072	1.16061	0.232063	0.938676
235	ENSMUSG00000060679	mitochondrial ribosomal protein S9 [Source:MGI Symbol;Acc:MGI:1916777]	Mrps9	protein_coding	791.576	-0.0213975	0.069322	-0.308669	0.750614	0.980202
236	ENSMUSG00000041907	G protein-coupled receptor 45 [Source:MGI Symbol;Acc:MGI:2135882]	Gpr45	protein_coding	428.652	-0.0230289	0.0727062	-0.316739	0.744319	0.980038
237	ENSMUSG00000070939	transforming growth factor, beta receptor associated protein 1 [Source:MGI Symbol;Acc:MGI:2447427]	Tgfbrap1	protein_coding	2153.82	0.0209491	0.0469651	0.446056	0.646022	0.97707
238	ENSMUSG00000041878	RIKEN cDNA 8430432A02 gene [Source:MGI Symbol;Acc:MGI:1918774]	8430432A02Rik	lncRNA	21.398	-0.325747	0.353667	-0.921054	0.34293	0.957663
239	ENSMUSG00000010290	expressed sequence AI597479 [Source:MGI Symbol;Acc:MGI:2138299]	AI597479	protein_coding	1137.3	-0.0617787	0.0553932	-1.11528	0.250812	0.942999
240	ENSMUSG00000008136	four and a half LIM domains 2 [Source:MGI Symbol;Acc:MGI:1338762]	Fhl2	protein_coding	1741.64	-0.00434515	0.0737774	-0.0588954	0.951643	0.984319
241	ENSMUSG00000094497	predicted pseudogene 8210 [Source:MGI Symbol;Acc:MGI:3643593]	Gm8210	processed_pseudogene	405.821	-0.0175108	0.0915185	-0.191336	0.843816	0.98235
242	ENSMUSG00000066877	non-catalytic region of tyrosine kinase adaptor protein 2 [Source:MGI Symbol;Acc:MGI:1306821]	Nck2	protein_coding	1281.21	-0.082443	0.064833	-1.27162	0.190411	0.926251
243	ENSMUSG00000103945	predicted gene, 38228 [Source:MGI Symbol;Acc:MGI:5611456]	Gm38228	TEC	13.7327	-0.270857	0.377983	-0.716585	0.460603	0.968134
244	ENSMUSG00000026051	ECRG4 augurin precursor [Source:MGI Symbol;Acc:MGI:1926146]	Ecrg4	protein_coding	24.8638	0.341571	0.658758	0.518508	0.593412	0.975088
245	ENSMUSG00000100480	predicted gene 29156 [Source:MGI Symbol;Acc:MGI:5579862]	Gm29156	lncRNA	17.3437	0.517673	0.317554	1.63019	0.0932352	0.861097
246	ENSMUSG00000057363	UDP-glucuronate decarboxylase 1 [Source:MGI Symbol;Acc:MGI:1915133]	Uxs1	protein_coding	1847.25	0.0707831	0.0471514	1.50119	0.122166	0.889602
247	ENSMUSG00000090243	predicted gene 16103 [Source:MGI Symbol;Acc:MGI:3802086]	Gm16103	processed_pseudogene	17.875	0.195596	0.313303	0.624304	0.520332	0.971688
248	ENSMUSG00000100701	predicted gene, 19587 [Source:MGI Symbol;Acc:MGI:5011772]	Gm19587	processed_pseudogene	184.265	-0.0202131	0.164048	-0.123215	0.899042	0.983417
249	ENSMUSG00000041763	tripeptidyl peptidase II [Source:MGI Symbol;Acc:MGI:102724]	Tpp2	protein_coding	1908.39	0.0557395	0.0754567	0.738695	0.446884	0.967188
250	ENSMUSG00000047343	methyltransferase like 21C [Source:MGI Symbol;Acc:MGI:3611450]	Mettl21c	protein_coding	5.45034	0.21348	0.673845	0.316808	0.744264	0.980037
251	ENSMUSG00000026049	testis expressed 30 [Source:MGI Symbol;Acc:MGI:1922873]	Tex30	protein_coding	84.5449	0.0136137	0.159331	0.085443	0.929893	0.983958
252	ENSMUSG00000026047	protein O-glucosyltransferase 2 [Source:MGI Symbol;Acc:MGI:1919300]	Poglut2	protein_coding	197.61	0.207203	0.125569	1.65011	0.089303	0.856342
253	ENSMUSG00000041684	basic, immunoglobulin-like variable motif containing [Source:MGI Symbol;Acc:MGI:2179809]	Bivm	protein_coding	649.814	0.055068	0.0763894	0.720885	0.457917	0.967953
254	ENSMUSG00000026048	excision repair cross-complementing rodent repair deficiency, complementation group 5 [Source:MGI Symbol;Acc:MGI:103582]	Ercc5	protein_coding	671.574	-0.0739521	0.0574763	-1.28665	0.185223	0.924342
255	ENSMUSG00000056870	GULP, engulfment adaptor PTB domain containing 1 [Source:MGI Symbol;Acc:MGI:1920407]	Gulp1	protein_coding	85.8879	-0.0747004	0.198537	-0.376253	0.698445	0.978755
256	ENSMUSG00000026043	collagen, type III, alpha 1 [Source:MGI Symbol;Acc:MGI:88453]	Col3a1	protein_coding	108.245	-0.122433	0.442064	-0.276958	0.775508	0.980826
257	ENSMUSG00000026042	collagen, type V, alpha 2 [Source:MGI Symbol;Acc:MGI:88458]	Col5a2	protein_coding	199.389	-0.137028	0.118935	-1.15212	0.235497	0.939517
258	ENSMUSG00000025995	WD repeat domain 75 [Source:MGI Symbol;Acc:MGI:1920924]	Wdr75	protein_coding	796.707	-0.00478618	0.0668112	-0.0716374	0.941198	0.984148
259	ENSMUSG00000084817	predicted pseudogene 5526 [Source:MGI Symbol;Acc:MGI:3643066]	Gm5526	processed_pseudogene	1126.42	-0.0574638	0.066506	-0.86404	0.373635	0.961006
260	ENSMUSG00000098549	predicted gene 5269 [Source:MGI Symbol;Acc:MGI:3646793]	Gm5269	processed_pseudogene	6.47232	-0.189266	0.534632	-0.354012	0.71547	0.97925
261	ENSMUSG00000025993	solute carrier family 40 (iron-regulated transporter), member 1 [Source:MGI Symbol;Acc:MGI:1315204]	Slc40a1	protein_coding	319.088	-0.0449235	0.119148	-0.37704	0.697845	0.978737
262	ENSMUSG00000070896	ribosomal protein 23A, pseudogene 1 [Source:MGI Symbol;Acc:MGI:3646201]	Rpl23a-ps1	processed_pseudogene	27.2848	0.426813	0.325278	1.31215	0.176665	0.920967
263	ENSMUSG00000090682	predicted gene 3852 [Source:MGI Symbol;Acc:MGI:3782024]	Gm3852	processed_pseudogene	27.2622	0.0358016	0.264173	0.135523	0.889019	0.983233
264	ENSMUSG00000041144	dynein, axonemal, heavy chain 7B [Source:MGI Symbol;Acc:MGI:2684953]	Dnah7b	protein_coding	213.571	-0.111874	0.114549	-0.976644	0.314593	0.954024
265	ENSMUSG00000101262	predicted gene 8326 [Source:MGI Symbol;Acc:MGI:3644839]	Gm8326	processed_pseudogene	527.214	-0.0025285	0.0760636	-0.0332419	0.972695	0.984653
266	ENSMUSG00000101337	dynein, axonemal, heavy chain 7C [Source:MGI Symbol;Acc:MGI:3639762]	Dnah7c	protein_coding	333.433	-0.025217	0.113594	-0.221992	0.819195	0.98183
267	ENSMUSG00000025986	solute carrier family 39 (zinc transporter), member 10 [Source:MGI Symbol;Acc:MGI:1914515]	Slc39a10	protein_coding	13808.5	-0.055301	0.07341	-0.753317	0.43794	0.96654
268	ENSMUSG00000100213	predicted gene 28151 [Source:MGI Symbol;Acc:MGI:5578857]	Gm28151	lncRNA	170.705	-0.129411	0.185094	-0.699162	0.471578	0.968853
269	ENSMUSG00000100160	predicted gene 28527 [Source:MGI Symbol;Acc:MGI:5579233]	Gm28527	processed_pseudogene	66.6205	0.045905	0.183145	0.250649	0.796339	0.981318
270	ENSMUSG00000081185	predicted pseudogene 4852 [Source:MGI Symbol;Acc:MGI:3643039]	Gm4852	processed_pseudogene	449.411	0.035094	0.0725817	0.48351	0.618582	0.976078
271	ENSMUSG00000100033	predicted gene 8337 [Source:MGI Symbol;Acc:MGI:3644012]	Gm8337	processed_pseudogene	1481.35	-0.0745088	0.0678149	-1.09871	0.257921	0.944483
272	ENSMUSG00000026109	transmembrane protein with EGF-like and two follistatin-like domains 2 [Source:MGI Symbol;Acc:MGI:1861735]	Tmeff2	protein_coding	2166.7	-0.143984	0.0658427	-2.18679	0.0243418	0.706519
273	ENSMUSG00000099625	predicted gene 29325 [Source:MGI Symbol;Acc:MGI:5580031]	Gm29325	lncRNA	7.87313	0.228443	0.472911	0.483056	0.618912	0.97609
274	ENSMUSG00000101799	RIKEN cDNA 9330175M20 gene [Source:MGI Symbol;Acc:MGI:3045285]	9330175M20Rik	lncRNA	16.923	-0.332032	0.347768	-0.95475	0.325564	0.955505
275	ENSMUSG00000045954	caveolae associated 2 [Source:MGI Symbol;Acc:MGI:99513]	Cavin2	protein_coding	262.18	0.0114161	0.107428	0.106267	0.912869	0.983664
276	ENSMUSG00000026107	nucleic acid binding protein 1 [Source:MGI Symbol;Acc:MGI:1923258]	Nabp1	protein_coding	425.065	0.134751	0.10487	1.28493	0.185811	0.924563
277	ENSMUSG00000099413	predicted gene, 17767 [Source:MGI Symbol;Acc:MGI:5009931]	Gm17767	lncRNA	7.72324	-0.301949	0.469996	-0.642451	0.508279	0.971037
278	ENSMUSG00000018417	myosin IB [Source:MGI Symbol;Acc:MGI:107752]	Myo1b	protein_coding	1210.53	0.213039	0.0796021	2.6763	0.00585604	0.536956
279	ENSMUSG00000072324	predicted gene 8420 [Source:MGI Symbol;Acc:MGI:3645594]	Gm8420	processed_pseudogene	31.4269	0.164315	0.251496	0.653349	0.501112	0.970634
280	ENSMUSG00000062939	signal transducer and activator of transcription 4 [Source:MGI Symbol;Acc:MGI:103062]	Stat4	protein_coding	36.281	0.0181903	0.229183	0.0793701	0.934865	0.984042
281	ENSMUSG00000078291	predicted gene 3940 [Source:MGI Symbol;Acc:MGI:3782114]	Gm3940	processed_pseudogene	124.158	0.0083736	0.153895	0.0544112	0.955321	0.984378
282	ENSMUSG00000109599	predicted gene, 31812 [Source:MGI Symbol;Acc:MGI:5590971]	Gm31812	lncRNA	14.0486	0.296895	0.380459	0.78036	0.421673	0.965294
283	ENSMUSG00000026104	signal transducer and activator of transcription 1 [Source:MGI Symbol;Acc:MGI:103063]	Stat1	protein_coding	331.692	-0.0605637	0.0801049	-0.756055	0.436277	0.966417
284	ENSMUSG00000026103	glutaminase [Source:MGI Symbol;Acc:MGI:95752]	Gls	protein_coding	15141.9	0.0393029	0.0553408	0.710198	0.46461	0.9684
285	ENSMUSG00000002881	Ngfi-A binding protein 1 [Source:MGI Symbol;Acc:MGI:107564]	Nab1	protein_coding	754.201	0.0349104	0.0682705	0.511354	0.598519	0.975295
286	ENSMUSG00000097833	predicted gene 5976 [Source:MGI Symbol;Acc:MGI:3646538]	Gm5976	processed_pseudogene	8.74307	-0.338376	0.431602	-0.784001	0.41951	0.965122
287	ENSMUSG00000101501	ribosomal protein S27A, pseudogene 1 [Source:MGI Symbol;Acc:MGI:3781839]	Rps27a-ps1	processed_pseudogene	7.87777	0.37631	0.471629	0.797894	0.411318	0.964452
288	ENSMUSG00000100007	predicted gene 5527 [Source:MGI Symbol;Acc:MGI:3646585]	Gm5527	processed_pseudogene	405.095	0.0919365	0.0948768	0.96901	0.318391	0.954548
289	ENSMUSG00000043015	nuclear envelope integral membrane protein 2 [Source:MGI Symbol;Acc:MGI:2444113]	Nemp2	protein_coding	247.306	0.172506	0.124469	1.38594	0.153558	0.910143
290	ENSMUSG00000103630	predicted gene, 37242 [Source:MGI Symbol;Acc:MGI:5610470]	Gm37242	TEC	11.2421	-0.231092	0.41617	-0.555284	0.567481	0.973979
291	ENSMUSG00000041439	major facilitator superfamily domain containing 6 [Source:MGI Symbol;Acc:MGI:1922925]	Mfsd6	protein_coding	4192.92	-0.0474502	0.0519749	-0.912944	0.347197	0.958161
292	ENSMUSG00000026102	inositol polyphosphate-1-phosphatase [Source:MGI Symbol;Acc:MGI:104848]	Inpp1	protein_coding	1061.25	-0.0428577	0.0554944	-0.772289	0.426491	0.965673
293	ENSMUSG00000041426	3-hydroxyisobutyryl-Coenzyme A hydrolase [Source:MGI Symbol;Acc:MGI:1923792]	Hibch	protein_coding	363.169	-0.00558635	0.0843335	-0.0662411	0.945621	0.984221
294	ENSMUSG00000043629	RIKEN cDNA 1700019D03 gene [Source:MGI Symbol;Acc:MGI:1914330]	1700019D03Rik	protein_coding	561.037	0.0685274	0.0914069	0.749697	0.440145	0.966702
295	ENSMUSG00000026100	myostatin [Source:MGI Symbol;Acc:MGI:95691]	Mstn	protein_coding	7.20865	-0.333683	0.516686	-0.645813	0.506063	0.970913
296	ENSMUSG00000026098	PMS1 homolog 1, mismatch repair system component [Source:MGI Symbol;Acc:MGI:1202302]	Pms1	protein_coding	115.492	-0.0305866	0.131757	-0.232143	0.81108	0.981651
297	ENSMUSG00000026097	ORM1-like 1 (S. cerevisiae) [Source:MGI Symbol;Acc:MGI:2181669]	Ormdl1	protein_coding	159.632	-0.232036	0.114821	-2.02085	0.0374492	0.75617
298	ENSMUSG00000026096	O-sialoglycoprotein endopeptidase-like 1 [Source:MGI Symbol;Acc:MGI:1919335]	Osgepl1	protein_coding	420.197	0.0470079	0.0860754	0.546125	0.573888	0.974262
299	ENSMUSG00000099913	predicted gene 28551 [Source:MGI Symbol;Acc:MGI:5579257]	Gm28551	protein_coding	13.2622	0.584784	0.447012	1.30821	0.177969	0.9215
300	ENSMUSG00000026095	asparagine synthetase domain containing 1 [Source:MGI Symbol;Acc:MGI:1917646]	Asnsd1	protein_coding	97.1643	0.0160464	0.138455	0.115896	0.905009	0.983524
301	ENSMUSG00000096141	dynein, axonemal, heavy chain 7A [Source:MGI Symbol;Acc:MGI:2685838]	Dnah7a	protein_coding	140.031	-0.0991014	0.116844	-0.848149	0.382487	0.961874
302	ENSMUSG00000026094	serine/threonine kinase 17b (apoptosis-inducing) [Source:MGI Symbol;Acc:MGI:2138162]	Stk17b	protein_coding	244.103	0.131443	0.113145	1.16172	0.231618	0.938566
303	ENSMUSG00000042807	HECT, C2 and WW domain containing E3 ubiquitin protein ligase 2 [Source:MGI Symbol;Acc:MGI:2685817]	Hecw2	protein_coding	2448.89	0.0619291	0.103299	0.599513	0.537032	0.972545
304	ENSMUSG00000025983	coiled-coil domain containing 150 [Source:MGI Symbol;Acc:MGI:1925266]	Ccdc150	protein_coding	3.60013	-0.115512	0.683592	-0.168978	0.861871	0.982714
305	ENSMUSG00000041303	general transcription factor IIIC, polypeptide 3 [Source:MGI Symbol;Acc:MGI:2138383]	Gtf3c3	protein_coding	1234.96	0.0467143	0.0689602	0.677409	0.485481	0.969718
306	ENSMUSG00000073678	post-GPI attachment to proteins 1 [Source:MGI Symbol;Acc:MGI:2443342]	Pgap1	protein_coding	1551.48	-0.099216	0.112568	-0.881386	0.364118	0.960028
307	ENSMUSG00000104136	predicted gene, 36955 [Source:MGI Symbol;Acc:MGI:5610183]	Gm36955	TEC	7.51592	0.0610793	0.537824	0.113568	0.906909	0.983558
308	ENSMUSG00000052331	ankyrin repeat domain 44 [Source:MGI Symbol;Acc:MGI:3045243]	Ankrd44	protein_coding	402.77	-0.0710881	0.120304	-0.590904	0.542894	0.972833
309	ENSMUSG00000025982	splicing factor 3b, subunit 1 [Source:MGI Symbol;Acc:MGI:1932339]	Sf3b1	protein_coding	9798.42	0.0427784	0.0522958	0.818009	0.399626	0.96345
310	ENSMUSG00000025981	coenzyme Q10B [Source:MGI Symbol;Acc:MGI:1915126]	Coq10b	protein_coding	632.055	0.21821	0.0680324	3.20744	0.000957783	0.292696
311	ENSMUSG00000101122	predicted gene, 17971 [Source:MGI Symbol;Acc:MGI:5010156]	Gm17971	processed_pseudogene	19.2447	0.170804	0.304004	0.561847	0.562911	0.973774
312	ENSMUSG00000025980	heat shock protein 1 (chaperonin) [Source:MGI Symbol;Acc:MGI:96242]	Hspd1	protein_coding	4061.26	-0.00421647	0.0375834	-0.11219	0.908033	0.983578
313	ENSMUSG00000073676	heat shock protein 1 (chaperonin 10) [Source:MGI Symbol;Acc:MGI:104680]	Hspe1	protein_coding	1149.92	-0.0251653	0.0718615	-0.350192	0.718409	0.979333
314	ENSMUSG00000089670	predicted gene 16581 [Source:MGI Symbol;Acc:MGI:4415001]	Gm16581	processed_pseudogene	239.219	0.0581706	0.134924	0.431135	0.657092	0.977448
315	ENSMUSG00000025979	MOB family member 4, phocein [Source:MGI Symbol;Acc:MGI:104899]	Mob4	protein_coding	1671.65	0.0435481	0.0591333	0.736439	0.448273	0.967286
316	ENSMUSG00000061863	predicted pseudogene 6822 [Source:MGI Symbol;Acc:MGI:3644721]	Gm6822	processed_pseudogene	84.1361	-0.0117264	0.169422	-0.0692146	0.943184	0.98418
317	ENSMUSG00000025978	raftlin family member 2 [Source:MGI Symbol;Acc:MGI:1921263]	Rftn2	protein_coding	640.461	0.00103255	0.0712234	0.0144973	0.98809	0.984888
318	ENSMUSG00000097649	predicted gene 10561 [Source:MGI Symbol;Acc:MGI:3648163]	Gm10561	lncRNA	118.174	-0.157048	0.134537	-1.16732	0.229376	0.938003
319	ENSMUSG00000046994	methionine-tRNA synthetase 2 (mitochondrial) [Source:MGI Symbol;Acc:MGI:2444136]	Mars2	protein_coding	923.394	0.136165	0.0745646	1.82613	0.0600624	0.80619
320	ENSMUSG00000100215	predicted gene 8292 [Source:MGI Symbol;Acc:MGI:3648460]	Gm8292	processed_pseudogene	215.62	-0.0192401	0.119376	-0.161173	0.868191	0.982837
321	ENSMUSG00000038349	phospholipase C-like 1 [Source:MGI Symbol;Acc:MGI:3036262]	Plcl1	protein_coding	940.456	0.137687	0.0889821	1.54736	0.111096	0.879922
322	ENSMUSG00000102145	predicted gene, 38056 [Source:MGI Symbol;Acc:MGI:5611284]	Gm38056	TEC	171.424	-0.0619119	0.131456	-0.470971	0.627712	0.976417
323	ENSMUSG00000099950	RIKEN cDNA 9130227L01 gene [Source:MGI Symbol;Acc:MGI:2445084]	9130227L01Rik	lncRNA	15.2784	0.357547	0.34092	1.04877	0.280187	0.948668
324	ENSMUSG00000100944	predicted gene 28900 [Source:MGI Symbol;Acc:MGI:5579606]	Gm28900	processed_pseudogene	329.359	-0.094362	0.158859	-0.594	0.540782	0.97273
325	ENSMUSG00000038331	special AT-rich sequence binding protein 2 [Source:MGI Symbol;Acc:MGI:2679336]	Satb2	protein_coding	3497.99	-0.0402201	0.0731283	-0.549993	0.571178	0.974144
326	ENSMUSG00000087022	RIKEN cDNA 9130024F11 gene [Source:MGI Symbol;Acc:MGI:1926150]	9130024F11Rik	lncRNA	989.607	0.0495491	0.0668575	0.741116	0.445396	0.967082
327	ENSMUSG00000104310	predicted gene 4081 [Source:MGI Symbol;Acc:MGI:3782256]	Gm4081	TEC	32.0674	-0.159594	0.244774	-0.652003	0.501994	0.970685
328	ENSMUSG00000101429	cDNA sequence BC055402 [Source:MGI Symbol;Acc:MGI:3039597]	BC055402	lncRNA	6.69229	-0.114263	0.523339	-0.218335	0.822123	0.981893
329	ENSMUSG00000038323	RIKEN cDNA 1700066M21 gene [Source:MGI Symbol;Acc:MGI:1920717]	1700066M21Rik	protein_coding	965.075	0.082124	0.0596693	1.37632	0.156433	0.911648
330	ENSMUSG00000048495	tRNA-yW synthesizing protein 5 [Source:MGI Symbol;Acc:MGI:1915986]	Tyw5	protein_coding	280.988	0.00322967	0.104838	0.0308062	0.974695	0.984684
331	ENSMUSG00000025971	matrix AAA peptidase interacting protein 1 [Source:MGI Symbol;Acc:MGI:1915365]	Maip1	protein_coding	383.379	0.00626642	0.0789262	0.079396	0.934844	0.984041
332	ENSMUSG00000038305	spermatogenesis associated, serine-rich 2-like [Source:MGI Symbol;Acc:MGI:1914448]	Spats2l	protein_coding	767.061	-0.052713	0.0582922	-0.90429	0.351786	0.958684
333	ENSMUSG00000054770	potassium channel tetramerisation domain containing 18 [Source:MGI Symbol;Acc:MGI:3603813]	Kctd18	protein_coding	490.418	0.131153	0.0885389	1.4813	0.127192	0.893499
334	ENSMUSG00000026039	shugoshin 2A [Source:MGI Symbol;Acc:MGI:1098767]	Sgo2a	protein_coding	11.316	0.151344	0.481401	0.314383	0.746154	0.980086
335	ENSMUSG00000063558	aldehyde oxidase 1 [Source:MGI Symbol;Acc:MGI:88035]	Aox1	protein_coding	192.373	0.185677	0.146458	1.26779	0.191751	0.926729
336	ENSMUSG00000064294	aldehyde oxidase 3 [Source:MGI Symbol;Acc:MGI:1918974]	Aox3	protein_coding	82.0386	0.0177477	0.296449	0.0598675	0.950846	0.984306
337	ENSMUSG00000038242	aldehyde oxidase 4 [Source:MGI Symbol;Acc:MGI:1919122]	Aox4	protein_coding	20.6774	-0.203489	0.352115	-0.577904	0.551806	0.97326
338	ENSMUSG00000103839	predicted gene, 37607 [Source:MGI Symbol;Acc:MGI:5610835]	Gm37607	TEC	135.724	0.129871	0.136871	0.948863	0.328556	0.955892
339	ENSMUSG00000051223	basic leucine zipper and W2 domains 1 [Source:MGI Symbol;Acc:MGI:1914132]	Bzw1	protein_coding	6182.56	0.114437	0.0503858	2.27122	0.0193547	0.683958
340	ENSMUSG00000026034	CDC-like kinase 1 [Source:MGI Symbol;Acc:MGI:107403]	Clk1	protein_coding	2691.66	0.107296	0.0626648	1.71222	0.0778941	0.840365
341	ENSMUSG00000026035	peptidylprolyl isomerase (cyclophilin)-like 3 [Source:MGI Symbol;Acc:MGI:1917475]	Ppil3	protein_coding	337.186	-0.00416464	0.0834533	-0.0499039	0.959019	0.984438
342	ENSMUSG00000026036	Ngg1 interacting factor 3-like 1 (S. pombe) [Source:MGI Symbol;Acc:MGI:1929485]	Nif3l1	protein_coding	649.939	-0.0642199	0.0595553	-1.07832	0.266857	0.946242
343	ENSMUSG00000026037	origin recognition complex, subunit 2 [Source:MGI Symbol;Acc:MGI:1328306]	Orc2	protein_coding	744.077	-0.0228045	0.0635948	-0.35859	0.711954	0.97915
344	ENSMUSG00000085054	predicted gene 15834 [Source:MGI Symbol;Acc:MGI:3802168]	Gm15834	lncRNA	29.8791	0.254801	0.304509	0.836759	0.388911	0.96248
345	ENSMUSG00000038174	family with sequence similarity 126, member B [Source:MGI Symbol;Acc:MGI:1098784]	Fam126b	protein_coding	3827.56	0.093327	0.103787	0.899216	0.354495	0.958987
346	ENSMUSG00000026032	NADH:ubiquinone oxidoreductase subunit B3 [Source:MGI Symbol;Acc:MGI:1913745]	Ndufb3	protein_coding	1474.24	-0.103447	0.0693533	-1.49159	0.124571	0.891502
347	ENSMUSG00000059647	chromobox 3, pseudogene 7 [Source:MGI Symbol;Acc:MGI:3704187]	Cbx3-ps7	processed_pseudogene	282.307	0.101013	0.101152	0.998622	0.303827	0.952473
348	ENSMUSG00000047528	flagellum associated containing coiled-coil domains 1 [Source:MGI Symbol;Acc:MGI:1918359]	Flacc1	protein_coding	8.99839	0.487263	0.612845	0.795085	0.412967	0.964588
349	ENSMUSG00000102059	predicted gene, 20257 [Source:MGI Symbol;Acc:MGI:5012442]	Gm20257	transcribed_unprocessed_pseudogene	34.8953	-0.117613	0.226024	-0.520356	0.592097	0.975034
350	ENSMUSG00000026031	CASP8 and FADD-like apoptosis regulator [Source:MGI Symbol;Acc:MGI:1336166]	Cflar	protein_coding	655.329	-0.133264	0.140912	-0.945726	0.330158	0.956097
351	ENSMUSG00000026029	caspase 8 [Source:MGI Symbol;Acc:MGI:1261423]	Casp8	protein_coding	73.5947	0.0903914	0.184464	0.490022	0.613864	0.975898
352	ENSMUSG00000026028	trafficking protein, kinesin binding 2 [Source:MGI Symbol;Acc:MGI:1918077]	Trak2	protein_coding	6239.81	0.0460766	0.0550666	0.836743	0.38892	0.962481
353	ENSMUSG00000026027	STE20-related kinase adaptor beta [Source:MGI Symbol;Acc:MGI:2144047]	Stradb	protein_coding	1280.43	-0.0540577	0.0482837	-1.11958	0.248987	0.942605
354	ENSMUSG00000038079	transmembrane protein 237 [Source:MGI Symbol;Acc:MGI:2138365]	Tmem237	protein_coding	713.988	-0.129224	0.0629719	-2.05209	0.034601	0.747738
355	ENSMUSG00000097573	RIKEN cDNA G730003C15 gene [Source:MGI Symbol;Acc:MGI:3641700]	G730003C15Rik	lncRNA	23.6306	0.165264	0.307775	0.536965	0.58033	0.974541
356	ENSMUSG00000079550	membrane protein, palmitoylated 4 (MAGUK p55 subfamily member 4) [Source:MGI Symbol;Acc:MGI:2386681]	Mpp4	protein_coding	28.626	-0.256032	0.271003	-0.944757	0.330654	0.95616
357	ENSMUSG00000101586	predicted gene 29017 [Source:MGI Symbol;Acc:MGI:5579723]	Gm29017	lncRNA	14.3227	0.00787492	0.380091	0.0207185	0.98298	0.984811
358	ENSMUSG00000026024	alsin Rho guanine nucleotide exchange factor [Source:MGI Symbol;Acc:MGI:1921268]	Als2	protein_coding	1712.58	-0.0523222	0.0693194	-0.754799	0.43704	0.966474
359	ENSMUSG00000026023	cyclin-dependent kinase 15 [Source:MGI Symbol;Acc:MGI:3583944]	Cdk15	protein_coding	8.97398	0.0559483	0.473204	0.118233	0.903103	0.98349
360	ENSMUSG00000041075	frizzled class receptor 7 [Source:MGI Symbol;Acc:MGI:108570]	Fzd7	protein_coding	143.779	0.11466	0.164586	0.696657	0.473168	0.968954
361	ENSMUSG00000047361	predicted gene 973 [Source:MGI Symbol;Acc:MGI:2685819]	Gm973	protein_coding	117.668	0.145689	0.145834	0.999001	0.303643	0.952445
362	ENSMUSG00000026021	small ubiquitin-like modifier 1 [Source:MGI Symbol;Acc:MGI:1197010]	Sumo1	protein_coding	2161.08	-0.0181345	0.0553018	-0.32792	0.735625	0.979807
363	ENSMUSG00000103821	RIKEN cDNA D430013B06 gene [Source:MGI Symbol;Acc:MGI:3026994]	D430013B06Rik	TEC	13.3447	0.138961	0.395609	0.351259	0.717588	0.97931
364	ENSMUSG00000026020	NOP58 ribonucleoprotein [Source:MGI Symbol;Acc:MGI:1933184]	Nop58	protein_coding	1223.41	0.0179558	0.062781	0.286006	0.76838	0.980651
365	ENSMUSG00000067336	bone morphogenetic protein receptor, type II (serine/threonine kinase) [Source:MGI Symbol;Acc:MGI:1095407]	Bmpr2	protein_coding	6285.18	0.0874349	0.107645	0.812253	0.402952	0.96374
[truncated: 20,312 more rows]

## Sheet: Ketamine_Responder
Index	IDs	Gene description	Gene name	Gene type	baseMean	log2FoldChange	lfcSE	stat	pvalue	padj
[truncated: 20,677 more rows]

[truncated: 3 more sheets: Ketamine_NonResponder, Impramine_Responder, Impramine_NonResponder]
